# Supplementary material for: Homoplasy of Retrotransposon Insertions in Toothed Whales
Source: Genes (Basel). 2023 Sep 21;14(9):1830. doi: 10.3390/genes14091830 (PMC10531181; doi:10.3390/genes14091830)
Supplement: Supplementary file 1 [file genes-14-01830-s001.zip]

Archive with 17 entries (16 files):
- Supplementary_Data_S1
- __MACOSX/
- __MACOSX/._Supplementary_Data_S1
- Supplementary_Data_S2.txt
- __MACOSX/._Supplementary_Data_S2.txt
- Supplementary_Figure_S1a.jpg
- __MACOSX/._Supplementary_Figure_S1a.jpg
- Supplementary_Figure_S1b.jpg
- __MACOSX/._Supplementary_Figure_S1b.jpg
- Supplementary_Table_S1.xlsx
- __MACOSX/._Supplementary_Table_S1.xlsx
- Supplementary_Table_S2.txt
- __MACOSX/._Supplementary_Table_S2.txt
- Supplementary_Table_S3.xlsx
- __MACOSX/._Supplementary_Table_S3.xlsx
- Supplementary_Table_S4.xlsx
- __MACOSX/._Supplementary_Table_S4.xlsx
