# Supplementary material for: Homoplasy of Retrotransposon Insertions in Toothed Whales
Source: Genes (Basel). 2023 Sep 21;14(9):1830. doi: 10.3390/genes14091830 (PMC10531181; doi:10.3390/genes14091830)
Supplement: Supplementary file 1 [file genes-14-01830-s001.zip › Supplementary_Data_S1]

Alignments of all diagnostic retrotransposon loci


#Bottlenose_dolphin_CHR1
>CHR2A_Ttr#SINE/tRNA
--------------------------------------------------------------------------------
--------------------------------------------------------------------------------
--------------------------------------------------------------------------------
-------------------TTTTTTTTTTTTTTTTTTTGCGGTACGCGGGCCTCTCACTGTTGTGGCCTCTCCCGTTGCG
GAGCACAGGCTCCGGACGCGCAGGCTCAGCGGCCATGGCTCACGGGCCTAGCTGCTCCGCGGCAT-GTGGGATCTTCCCG
GACCGGGGCACGAACCCGTGTCCCCTGCATCGGCAGGCGGACTCTCAACCACTGCGCCACCAGGGAAGCCC---------
--------------------------------------------------------------------------------
--------------------------------------------------------------------------------
-----------------------------------------------------
>Tursiops_truncatus
GCTG------AATAAGAGAGATTGAAT------ATATGGTTGCTGTTAGTACCATGTTGAGTAGTACCATGATA---TTA
ACGTTGATGAAAAGAAGTCATATGGTCCTTATTCATTTGCATTCTCTCATTCCTGTGTGGTAATGGCTATCTGAAATACA
TTTGCTACTTCTAATAGAGCAATTACTTTGATAATATATACAACACGGTAATTTT---TCAGTTAGGGTTT---------
--------------TTTTTTTTTTNNNNNNNNNNTTTTGCGGTACGCGGGCGTCTCACTGTTGTGGCCTCTCCCGTTGCG
GAGCACAGGCTCTGGACGCGCAGGCTCAGCAGCCATGGCTCACGGGCCCAGCCACTCCGTGGCATAGTGGGATCCTCCCA
GACCAGGGCACGAACCCGTGTCCCCTGCATTGGCAGGAGGACTCTCAACCACTGCGCCACCAGGGAAGCCC----TCAGT
TAGGGTTT---AATTAATCAGTTTAGTCAAATAATT--ACTTCTGAAGCTTTCCTACTTTAGTTAACTCAGCTGTTAGTT
TCTCTAGCCAGTAGAATGGTAACTTACCCTTTTTCCCTTTCCAAGTATCGCTTAACACCTTTTAGTTTTAGTTTCTTTTT
TTCAATCTTCATTCAGTTAAATGTTTTAGCAGGTGTATATAAATACGTGACTG
>Tursiops_aduncus
GCTG------AATAAGAGAGATTGAAT------ATATGGTTGCTGTTAGTACCATGTTGAGTAGTACCATGATA---TTA
ACGTTGATGAAAAGAAGTCATATGGTCCTTATTCATTTGCATTCTCTCATTCCTGTGTGGTAATGGCTATCTGAAATACA
TTTGCTACTTCTAATAGAGCAATTACTTTGATAATATATACAACACGGTAATTTT---TCAGTTAGGGTTT---------
-----------------TTTTTTTTTTTTTTTTTTTTTGCGGTACGCGGGCGTCTCACTGTTGTGGCCTCTCCCGTTGCG
GAGCACAGGCTCTGGACGCGCAGGCTCAGCAGCCATGGCTCACGGGCCCAGCCACTCCGTGGCATAGTGGGATCCTCCCG
GACCAGGGCACGAACCCGTGTCCCCTGCATTGGCAGGAGGACTCTCAACCACTGCGCCACCAGGGAAGCCC----TCAGT
TAGGGTTT---AATTAATCAGTTTAGTCAAATAATT--ACTTCTGAAGCTTTCCTACTTTAGTTAACTCAGCTGTTAGTT
TCTCTAGCCAGTAGAATGGTAACTTACCCTTTTTCCCTTTCCAAGTATCGCTTAACACCTTTTAGTTTTAGTTTCTTTTT
TTCAATCTTCATTCAGTTAAATGTTTTAGCAGGTGTATATAAATACGTGACTG
>Sousa_chinensis
GCTG------AATAAGAGAGATTGAAT------ATATGGTTGCTGTTAGTACCATGTTGAGTAGTACCATGATA---TTA
ACGTTGATGAAAAGAAGTCATATGGTCCTTATTCATTTGCATTCTCTCATTCCTGTGTGGTAATGGCTATCTGAAATACA
TTTGCTACTTCTAATAGAGCAATTACTTTGATAATATATACAACACGGTAATTTT---TCAGTTAGGGTTT---------
------------TTTTTTTTTTTTTTTTTTTTTTTTTTGCGGTACGCGGGCGTCTCACTGTTGTGGCCTCTCCCGTTGCG
GAGCACAGGCTCTGGACGCGCAGGCTCAGCAACCATGGCTCACGGGCCCAGCCACTCCGTGGCATAGTGGGATCCTCCCG
GACCAGGGCACGAACCCGTGTCCCCTGCATTGGCAGGAGGACTCTCAACCACTGCGCCACCAGGGAAGCCC----TCAGT
TAGGGTTT---AATTAATCAGTTTAGTCAAATAATT--ACTTCTGAAGCTTTCCTACTTTAGTTAACTCAGCTGTTAGTT
TCTCTAGCCAGTAGAATGGTAACTTACCCTTTTTCCCTTTCCAAGTATCGCTTAACACCTTTTAGTTTTAGTTTCTTTTT
TTCAATCTTCATTCAGTTAAATGTTTTAGCAGGTGTATATAAATACGTGACTG
>Lagenorhynchus_obliquidens
GCTG------AATAAGAGAGATTGAAT------AGATGGTTGCTGTTAGTACCATGTTGAGTAGTACCATGATA---TTA
ACGTTGATGAAAAGAGGTCATATGGTCCTTATTCATTTGCATTCTCTCATTCCTGTGTGGTAATGGCTATCTGAAATACA
TTTGCTACTTCTAATAGAGCAATTACTTTGATAATATATACAACACGGTAATTTT---TCAGTTAGGGTTT---------
------------------------TTTTTTTTTTTTTTGCGGTACGCGGGCGTCTCACTGTTGTGGCCTCTCCCGTTGCG
GAGCACAGGCTCTGGACGCGCAGGCTCAGCGGCCATGGCTCACGGGCCCAGCCACTCCGTGGCATAGTGGGATCCTCCCG
GACCGGGGCACGAACCCATGTCCCCTGCATTGGCAGGAGGACTCTCAACCACTGCGCCACCAGGGAAGCCC----TCAGT
TAGGGTTT---AATTAATCAGTTTAGTCAAATAATT--ACTTCTGAAGCTTTCCTACTTTAGTTAACTCAGCTGTTAGTT
TCTCTAGCCAGTAGAATGGTAACTTACTCTTTTTCCCTTTCCAAGTATCGCTTAACACCTTTTAGTTTTAGTTTCTTTTT
TTCAATCTTCATTCAGTTAAATGCTTTAGCAGGTGTATATAAATACGTGACTG
>Globicephala_melas
GCTG------AATAAGAGAGATTGAAT------ATA----TGCTGTTAGTACCATGTTGAGTAGTACCATGATA---TTA
ACGTTGATGAAAAGAAGTCATATGGTCCTTATTCATTTGCATTCTCTCATTCCTGTGTGGTAATGGCTATCTGAAATACA
TTTGCTACTTCTAATAGAGCAATTACTTTGATAATATATACAACACGGTAATTTT---TCAGTTAGGGTTT---------
--------------TTTTTTTTTTTTTTTTTTTTTTTTGCGGTATGCGGGCGTCTCACTGTTGTGGCCTCTCCCGTTGCG
GAGCACAGGCTCTGGACGCGCAGGCTCAGCAGCCATGGCTCACGGGCCCAGCCACTCCGTGGCATAGTGGGATCCTCCCG
GACCAGGGCACGAACCCATGTCCCCTGCATTGGCAGGAGGACTCTCAACCACTGCGCCACCAGGGAAGCCC----TCAGT
TAGGGTTT---AATTAATCAGTTTAGTCAAATAATT--ACTTCTGAAGCTTTCCTACTTTAGTTAACTCAGCTGTTAGTT
TCTCTAGCCAGTAGAATGGTAACTTACCCTTTTTCCCTTTCCAGGTATCGCTTAACACCTTTTAGTTTTAGTTTCTGTTT
TTCAATCTTCATTCAGTTAAATGTTTTAGCAGGTGTATATAAATACGTGACTG
>Orcinus_orca
GCTG------AATAAGAGAGATTGAAT------ATATGGTTGCTGTTAGTACCATGTTGAGTAGTACCATGATA---TTA
ACGTTGATGAAAAGAAGTCATATGGTCCTTATTCATTTGCATTCTCTCATTCCTGTGTGGTAATGGCTATCTGAAATACA
TTTGCTACTTCTAATAGAGCAATTACTTTGATAATATATACAACACGGTAATTTT---TCAGTTAGGGTTT---------
----------------TTTTTTTTTTTTTTTTTTTTTTGTGGTACGCGGGCGTCTCACTGTTGTGGCCTCTCCCGTTGCG
GAGCACAGGCTCTGGACGCGCAGGCTCAGCGGCCATGGCTCACGGGCCCAGCCACTCCGCAGCA-AGTGGGATCCTCCCG
GACCAGGGCACGAACCCGTGTCCCCTGCATTGGCAGGAGGACTCTCAACCACTGCGCCACCAGGGAAGCCC----TCAGT
TAGGGTTT---AATTAATCAGTTTAGTCAAATAATT--ACTTCTGAAGCTTTCCTACTTTAGTTAACTCAGCTGTTAGTT
TCTCTAGCCAGTAGAATGGTAACTTACCCTTTTTCCCTTTCCAAGTATCGCTTAACACCTTTTAGTTTTAGTTTCTTTTT
TTCAATCTTCATTCAGTTAAATGTTTTAGCAGGTGTATATAAATACGTGACTG
>Phocoena_sinus
GCTG------AATAAGAGAGATTGAAT------ATATGGTTGCTGTTAGTACCATGTTGAGTAGTACCATGATA---TTA
ATGTTGATGAAAAGGGGTCATATGGTCCTTATTCATTTGCATTCTCTCATTCCTGTGTGGTAATGGCTATCTGAAATACA
TTTGCTACTTCTAATAGAACAATTACTTTGATAATATA-------------TTTT---TCAGTTAGGGTGT---------
--------TTTTTTTTTTTTGTTTTTTTTTTTTTTTTT--GGTATGCGGGCGTCTCACTGTTGTGGCCTCTCCCGTTGCG
GAGCACAGGCTCTGGACACGCAGGCTCAGCGGCCACGGCTTACGGTCCCAGCCACTCCGTGGCATAGTGGGATCCTCCTG
GAGCGGGGCATGAACCCGTGTCCCCTGCATCGGCAGGTGGACTCTCAACCACTGCGCCACCAGGGAAGCCC----TCGGT
TAGGGTTT---AATTAATCAGTTTAGTCGAATAATT--ACTTCTGAAGCTTTCCTACTTTAGTTAACTCGGCTGTTAGTT
TCTCTAGCCAGTAGAATGGTAACTTACCCTTTTTCCCTTTCCAAGTATCGCTTAACACCTTTTAGTTTTAGTTTCTTCTT
TTCAATCTTCATTCAGTTAAATGTTTTAGCAGGTGTATATAAATACATGACTG
>Neophocaena_asiaeorientalis
GCTG------AATAAGAGAGATTGAAT------ATATGGTTGCTGTTAGTACCATGTTGAGTAGTACCATGATA---TTA
ATGTTGATGAAAAGGGGTCATATGGTCCTTATTCATTTGCATTCTCTCATTCCTGTGTGGTAATGGCTATCTGAAATACA
TTTGCTACTTCTAATAGAACAATTACTTTGATAATATA-------------TTTT---TCAGTTAGGGTGT-------TT
TTTTTTTGTTTGGTT-----------TTTTTTTTTTTTGCGGTACGCGGGCGTCTCACTGTTGTGGCCTCTCCCGTTGCG
GAGCACAGGCTCTGGACACGCAGGCTCAGCGGCCACGGCTTACGGGCCCAGCCACTCCGTGGCATAGTGGGATCCTCCTG
GAGCGGGGCATGAACCCGTGTCCCCTGCATCGGCAGGTGGACTCTCAACCACTGCGCCACCAGGGAAGCCC----TCGGT
TAGGGTTT---AATTAATCAGTTTAGTCGAATAATT--ACTTCTGAAGCTTTCCTACTTTAGTTAACTCGGCTGTTAGTT
TCTCTAGCCAGTAGAATGGTAACTTACCCTTTTTCCCTTTCCAAGTATCGCTTAACACCTTTTAGTTTTAGTTTCTTCTT
TTCAATCTTCATTCAGTTAAATGTTTTAGCAGGTGTATATAAATACGTGACTG
>Delphinapterus_leucas
GCTG------AATAAGAGAGATTGAAT------ATATGGTTGCTGTTAGTACCATGTTGAGTAGTACCATGATA---TTA
ACGTTGATGAAAAGAGGTCATATGGTCCTTATTCATTTGCATTCTCTCATTCCTGTGTGGTAATGGCTATCTGAAATACA
TTTGCTACTTCTAATAGAGCAATTACTTTGATAATATA-------------TTTT---TCAGTTAGGGTGT--------T
ATTTTTTGTTTGGTTTTT-----TTTTTTTTTTTTTTTGCGGTACGCGGGCGCCTCAGTGTTGTGGCCTCTCCCGTTGCG
GAGCACAGGCTCTGGACGCGCAGGCTCAGCGGCCATGGCTTACGGGCCCAGCCACTCCATGGCATAGTGGGATCCTTCTG
GAGCGGGGCACGAACCCGTGTCCCCTGCATCGGCAGGTGGACTCTCAACCACTGCGCCACCAGGGAAGCCC----TCGGT
TAGGGTTT---AATTAATCAGTTTAATCAAATAATT--ACTTCTGAAGCTTTCCTCCTTTAGTTAACTCAGCTGTTAGTT
TCTCTAGCCAGTAGAATGGTAACTTACCCTTTTTCCCTTTCCAAGTATCGCTTAACACCTTTTAGTTTTAGTTTCTTTAT
TTCAGTCTTCATTCAGTTAAATGTTTTAGCAGGTGTATATAAATACGTGACTG
>Monodon_monoceros
GCTG------AATAAGAGAGATTGAAT------ATATGGTTGCTGTTAGTACCATGTTGAGTAGTACCATGATA---TTA
ACGTTGATGAAAAGAGGTCATATGGTCCTTATTCATTTGCATTCTCTCATTCCTGTGTGGTAATGGCTATCTGAAATACA
TTTGCTACTTCTAATAGAGCAATTACTTTGATAATATA-------------TTTT---TCAGTTAGGGTGT--------T
ATTTTTTGTTTGGTTTTTTTTTTGTTTTGTTTTTTTTTGCGGTACGCGGGCGTCTCAGTGTTGTGGCCTCTCCCGTTGCG
GAGCACAGGCTCTGGACGCGCAGGCTCAGCGGCCATGGCTTACGGGCCCAGCCACTCCGTGGCATAGTGGGATCCTCCTG
GAGCGGGGCACGAACCCGTGTCCCCTGCATCGGCAGGTGGACTCTCAACCACTGCGCCACCAGGGAAGCCC----TCGGT
TAGGGTTT---AATTAATCAATTTAGTCAAATAATT--ACTTCTGAAGCTTTCCTACTTTAGTTAACTCAGCTGTTAGTT
TCTCTAGCCAGTAGAATGGTAACTTACCCTTTTTCCCTTTCCAAGTATCGCTTAACACCTTTTAGTTTTAGTTTCTTTTT
TTCAATCTTCATTCAGTTAAATGTTTTAGCAGGTGTATATAAATACGTGACTG
>Inia_geoffrensis
GCTG------AATAAGAGAGATTGAAT------ATATGGTTGCTGTTAGTACCATGTTGAGTAGTACCATGATAT--TTA
ACGTTGATGAAAAGAGGTCATATGGTCCCTATTCATTTGCATTCTCTCATTCCTGTGTGGTAATGGCTATCTGAAATACA
TTTGCTACTTCTAATAGAGCAATTACTTTGATAATATATACAACACGGTAATTTT---TCAGTTAGGGTTT---------
TTTGTTTGTTTGTTTGTT--------------TGTTTTGCGGTACGCGGGCCTCTCACTGTTGTGGCCTCTCCCGTTGCG
GAGCACAGTCTCTGGACGCGTAGGCTCAGCGGCCATGGCTCACGGGCCCAGCCGCTCCGCGGCAT-GTGGGATCTTCCTG
GACTGGGGCACAAACCCGTGTCCCCTGCATCGGCAGGCGGACTCTCAACCACTGCGCCACCAGGGAAGCCC----TCAGT
TAGGGTTT---AATTAATCAGTTTAGTCAAATAATT--ACTTCTGAAGCTTTCCTACTTTAGTTAACTCAGCTGTTAGTT
TCTCTAGCCAGTAGAATGGTAACTTACCCTTTTTCCCTTTCCAAGTATCGCTTAACACCTTTTAGTTTTAGTTTCTTTTT
TTCAATCTTCATTCAGTTAAATGTTTTAGCAGGTGTGTATAAATACGTGACTG
>Lipotes_vexillifer
GCTG------AATAAGAGAGATTGAAT------ATATGGTTGCTGTTAGTACCATGTTGAGTAGTACCATGATG---TTA
ACGTTGATGAAAAGAGGTCATATGGTCCTTATTCATTTGCATTCTCTCATTCCTGTGTGGTAATGGCTATCTGAAATACA
TTTGCTACTTCTAATAGAGCAATTACTTTGATAATATATACAACACGGTAATTTT---TCAGTTAGGGGTT---------
----------TTTTTTTTTTTTTTTTTTTTTTTTTTTTGCGGTATGCGGGCCTTTCACTGTTGTGGCCTTTCCCGTTGCG
GAGCACAGGCTCCGGATGCGCAGGCTCAGCGGCCATGGCTCACGGGCCCAGCCACTCCACGGCAT-GTGGGATCCTCCTG
GACCGGGGCACGAACCCGTGTCCCCTGCATTGGCAGGCGGACTCTCAACCACTGCGCCACCAGGGATACCC----TCAGT
TAGGGTTT---AATTAATCAGTTTAGTCAAATAATT--ACTTCTGAAACTTTCCTACTTTAGTTAACTCAGCTGTTAGTT
TCTCTAGCCAGTAGAATGGTAACTTACCCTTTTTCCCTTTCCAAGTATCGCTTAACACCTTTTAGTTTTAGTTTCTTTTT
TTCAATCTTCATTCAGTTAAATGTTTTAGCAGGTGTATATAAATACGTGACTG
>Mesoplodon_bidens
GCTG------AATAAGAGAGATTGAAT------ATATGGTTGCTGTTAGTACCATGTTGAGTAGTACCATGATA---TTA
ACGTTGATGAAAAGAGGTCATATGGTCCTTATTCATTTGCAGTCTCTCATTCCTGTGTGGTAATGGCTATCTGAAATACA
TCTGCTACTTCTAATAGAGCAATTACTTTGATAATATATACAACACGGTAATTTT---TCAGTTAGGGTGT---------
---------TTTTTTTTTTTTTTTTTTTTTTTTTTTTTGCGGTACACGGGCCTCTCACTGCTGTGGCCTCTCCCGTTGCG
GAGCACAGGCTCCGGACGCGCAGGCTCAGCGGCCATGGCTCACGGGCCCAGCTGCTCCACAGCAT-GTGGGATCCTCCCG
GACTGGGGCACGAACCCGCATCCCCTGCATCGGCAGGCGGACCCTCAACCACTACGCCACCAGGGAAGCCC----TCGGT
TAGGGTTT---AATTAATCAGTTTAGTCAA--AATT--ACTTCTGAAGCTTGAC-----TAGTTTACTCAGCTGTTAGTT
TCTCTAGCCAGTAGAATGGTAACTTACCCTTTTTCCCTTTCCAAGTATTGCTTAACACCTTTTAGTTTTAGTTTCTTTTT
TTCAATCTTCATTCAGTTAATTGTTTTAGCAGGTGTATATAAATACGTGACTG
>Ziphius_cavirostris
GCTG------AATAAGAGAGATTGAAT------ATATGGTTGCTGTTAGTACCATGTTGAGTAGTACCATGATA---TTA
ACGTTGATGAAAAGAGGTCATATGGTCCTTATTCATTTGCAGTCTCTCATTCCTGTGTGGTAATGGCTATCTGAAATACA
TCTGCTACTTCTAATAGAGCAATTACTTTGATAATATATACAACACGGTAATTTT---TCAGTTAGGGTTT---------
-----------------------TTTTTTTTTTTTTTT--GGTATGCGGGCCTCTCACTGTTGTGGCCTCTCCCGTTGCG
GAGCACAGGCTCCGGACGCGCAGGCTCAGCTGGCATGGCTCATGGGCCCAGCTGCTCCACAGCAT-GTGGGATCCTCCGG
GACTGGGGCACGAACCCGCATCCCCTGCATCGGCAGGCGGACTCTCAACCACTGCGCCACCAGGGAAGCCC----TCGGT
TAGGGTTT---AATTAATCAGTTTAGTCAA--AATT--ACTTCTGAAGCTTGCCTACTTTAGTTTACTCAGCTGTTAGTT
TCTCTAGCCAGTAGAATGGTAACTTACCCTTTTTCCCTTTCCAAGTATCGCTTAACACCTTTTAGTTTTAGTTTCTTTTT
TTCAATCTTCATTCAGTTAATTGTTTTATCAGGTGTATATAAATACGTGACTG
>Platanista_minor
GCTG------AATAAGAGAGATTGAAT------ATGTGGTTGCTGTTAGTACCATCTTGAGTAGTACCATGATA---TTA
ACGTTGATGAAAAGAGGTCATATGGTCCTTATTCATTTGCAGTCTCTCATTCCTGTGTGGTAATGGCTATCTGAAATACA
TTTGCTACTTCTAATAGAGCAATTACTTTGATAATATATACAACACGGTAATTTT-------------------------
--------------------------------------------------------------------------------
--------------------------------------------------------------------------------
---------------------------------------------------------------------------TCAGT
TAGGGTTT---AATTAATCAGTTTAGTCAAATAATT--ACTTCTGAAGCTTGCCTACTTTAGTTTACTCAGCTGTTAGTT
TCTCTAGACAGTAGAATGGTAACTTACCCTTTTTCCCTTTCCAAGTATCACTTAACACCTTTTAGTTT------CTTTTT
TTCAATCTTCATTCAGTTAATTGTTTTAGCAGGTGTATATAAATACGTGACTG
>Physeter_macrocephalus
GCTG------AATAAGAGAGATTGAAT------ATATGGCTGCTCTTAGTACCATGTTGAGTAGTACCATGATATTATTA
ACGTTGATGAAAAGAGGTCATATGGTCCTTATTCATTTGCAGTCTCTCATTCCTGTGTGGTAATGACTATCTGAAATACA
TTTGCTATTTCTAATAGAGCAATTACTTTGATAATATATACAACACGGTAATTTT-------------------------
--------------------------------------------------------------------------------
--------------------------------------------------------------------------------
---------------------------------------------------------------------------TCAGT
TAGGGTTT---AATTAATCAGTTTAGTCAAATAATT--ACTTCTGAAGCTTGCCTACTTTAGTTTACTCAGCTGTTAGTT
TCTCTAGCCAGTAGAATGGTAACTTACCCTTTTTCCCTTTGCAAGTATCGCTTAACACCTTTAAGTTTTAGTTTCTTTTT
TTCAATCTTCATTCAGTTAATTGTTTTAGCAGGTGTATATAAATACGTGACTG
>Kogia_breviceps1
GCTG------AATAAGAGAGATTGAAT------ATATGGCTGCTGCTAGTACCACGTTGTGTAGTACCATGATA---TTA
ACGTTGATGAAAAGAGGTCATGTGGTCCTTATTCATTTGCAGTCTCTCATTCCTGTGTGGTAATGACTATCTGAAATACA
TTTGCTACTTCTAATAGAGCAATTACTTTGATAATATATACAACATGGTAATTTT-------------------------
--------------------------------------------------------------------------------
--------------------------------------------------------------------------------
---------------------------------------------------------------------------TCAGT
TAGGGTTT---AATTAATCAGTTTAGTCAAATAATT--ACTTCTGAAGCTTGCCAACTTTAGTTTACTCAGCTGTTAGTT
TCTCTAGCCAGTAGAATGGTAACTTACCCTTTTTCCCTTTCCAAGTATCGCTTAACACCTTTAAGTTTTAGTTTCTTTTT
TTCAATCTTCATTCAGTTAATTGTTTTAGCAGGTGTATATAAATACGTGACTG
>Kogia_breviceps2
GCTG------AATAAGAGAGATTGAAT------ATATGGCTGCTGCTAGTACCACGTTGTGTAGTACCATGATA---TTA
ACGTTGATGAAAAGAGGTCATGTGGTCCTTATTCATTTGCAGTCTCTCATTCCTGTGTGGTAATGACTATCTGAAATACA
TTTGCTACTTCTAATAGAGCAATTACTTTGATAATATATACAACATGGTAATTTT---TCAGTTAGGGTTTT---TTTTT
ATTTTTTTATTTTTTTAATTTATTTATTTATTTTTTTTGCGGTACGCGGGCCTCTCACTGCTGTGGCCTCTTCCGTTGCG
GAGCACAGGCTCCGGACGCGCAGGCTCAGCGGCCATGGCTCACGGGCCCAGCCGCTCCGCGGCAT-GTGGGATCTTCCCA
GACCGGGGCACGAACCCGTGTCCCCTGCATCGGCAGGCGGACTCTCAACCACTGCGCCACCAGGGAAGCCC---TTCAGT
TAGGGTTT---AATTAATCAGTTTAGTCAAATAATT--ACTTCTGAAGCTTGCCAACTTTAGTTTACTCAGCTGTTAGTT
TCTCTAGCCAGTAGAATGGTAACTTACCCTTTTTCCCTTTCCAAGTATTGCTTAACACCTTTAAGTTTTAGTTTCTTTTT
TTCAATCTTCATTCAGTTAATTGTTTTAGCAGGTGTATATAAATACGTGACTG
>Megaptera_novaeangliae
GCTG------AATAAGAGAGATTGAAT------ATATCGCTGCTGTTAGTACCATGTTGAGTAGTACCATGATA---TTA
ACGTTGATGAAAAGAGGTCATATGGTCCTTATTCATTTGCAGTCTCTCATTCCTGTGTGGTAATGGCTATCTGAAATACA
TTTGCTACTTCTAATAGAGCAATTACTTTGATAATATATACAACACGGTAATTTT-------------------------
--------------------------------------------------------------------------------
--------------------------------------------------------------------------------
---------------------------------------------------------------------------TCAGT
TAGGGTTT---AATTAATCAGTTTAGTCAAATAATT--ACTTCTGAAGCTTTCCTAC-TTAGTTTACTCAGCTGTTAGTT
TCTCTAGCCAGTAGAACGGTAATTTACCCTTTTTCCCTTTCCAAGTATCGCTTAACACCTTTTAGTTTTAGTTTCTTTTT
TTCAATCTTCATTCAGTTAATTGTTTTAGCAGGTGTATATAAATACGTGACTG
>Balaenoptera_physalus
GCTG------AATAAGAGAGATTGAAT------ATATCGCTGCTGTTAGTACCATGTTGAGTAGTACCATGATA---TTA
ACGTTGATGAAAAGAGGTCATATGGTCCTTATTCATTTGCAGTCTCTCATTCCTGTGTGGTAATGGCTATCTGAAATACA
TTTGCTACTTCTAATAGAGCAATTACTTTGATAATATATACAACACGGTAATTTT-------------------------
--------------------------------------------------------------------------------
--------------------------------------------------------------------------------
---------------------------------------------------------------------------TCAGT
TAGGGTTT---AATTAATCAGTTTAGTCAAATAATT--ACTTCTGAAGCTTTCCTACTTTAGTTTACTCAGCTGTTAGTT
TCTCTAGCCAGTAGAACGGTAATTTACCCTTTTTCCCTTTCCAAGTATCGCTTAACACCTTTTAGTTTTAGTTTCTTGTT
TTCAATCTTCATTCAGTTAATTGTTTTAGCAGGTGTATATAAATACGTGACTA
>Eschrichtius_robustus
GCTG------AATAAGAGAGATTGAAT------ATATCGCTGCTGTTAGTACCATGTTGAGTAGTACCATGATA---TTA
ACGTTGATGAAAAGAGGTCATATGGTCCTTATTCATTTGCAGTCTCTCATTCCTGTGTGGTAATGGCTATCTGAAATACA
TTTGCTACTTCTAATAGAGCAATTACTTTGATAATATATACAACACGGTAATTTT-------------------------
--------------------------------------------------------------------------------
--------------------------------------------------------------------------------
---------------------------------------------------------------------------TCAGT
TAGGGTTT---AATTAATCAGTTTAGTCAAATAATT--ACTTCTGAAGCTTGCCTACTTTAGTTTACTCAGCTGTTAGTT
TCTCTAGCCAGTAGAACGGTAATTTACCCTTTTTCCCTTTCCAAGTATCGCTTAACACCTTTTAGTTTTAGTTTCTTTTT
TTCAATCTTCATTCAGTTAATTGTTTTAGCAGGTGTATATAAATACGTGAGTG
>Balaenoptera_bonaerensis
GCTG------AATAAGAGAGATTGAAT------ATATCGCTGCTGTTAGTACCATGTTGAGTAGTACCATGATA---TTA
ACGTTGATGAAAAGAGGTCATATGGTCCTTATTCATTTGCAGTCTCTCATTCCTGTGTGGTAATGGCTATCTGAAATACA
TTTGCTACTTCTAATAGAGCAATTACTTTGATAATATATACAACATGGTAATTTT-------------------------
--------------------------------------------------------------------------------
--------------------------------------------------------------------------------
---------------------------------------------------------------------------TCAGT
TAGGGTTT---AATTAATCAGTTTAGTCAAATAATT--ACTTCTGAAGCTTGCCTACTTTAGTTTACTCAGCTGTTAGTT
TCTCTAGCCAGTAGAACGGTAATTTACCCTTTTTCCCTTTCCAAGTATCGCTTAACACCTTTTAGTTTTAGTTTCTTTTT
TTCAGTCTTCATTCAGTTAATTGTTTTAGCAGGTGTATATAAATACGTGACTG
>Balaenoptera_acutorostrata
GCTG------AATAAGAGAGATTGAAT------ATATCGCTGCTGTTAGTACCATGTTGAGTAGTACCATGATA---TTA
ACGTTGATGAAAAGAGGTCATATGGTCCTTATTCATTTGCAGTCTCTCATTCCTGTGTGGTAATGGCTATCTGAAATACA
TTTGCTACTTCTAATAGAGCAATTACTTTGATAATATATACAACACGGTAATTTT-------------------------
--------------------------------------------------------------------------------
--------------------------------------------------------------------------------
---------------------------------------------------------------------------TCAGT
TAGGGTTT---AATTAATCAGTTTAGTCAAATAATT--ACTTCTGAAGCTTGCCTACTTTAGTTTACTCAGCTGTTAGTT
TCTCTAGCCAGTAGAACGGTAATTTACCCTTTTTCCCTTTCCAAGTATCGCTTAACACCTTTTAGTTTTAGTTTCTTTTT
TTCAGTCTTCATTCAGTTAATTGTTTTAGCAGGTGTATATAAATACGTGACTG
>Eubalaena_japonica
GCTG------AATAAGAGAGATTGAAT------ATATGGCTGCTGTTATTACCGTGTTGAGTAGTACCATGATA---TTA
ACGTTGATGAAAAGAGGTCATATGGTCCTTATTCATTTGCAGTCTCTCATTCCTGTGTGGTAATGGCTATCTGAAATACA
TTTGCTTCTTCTAATAGAGCAATTACTTTGATAATATATACAACACGGTAATTTT-------------------------
--------------------------------------------------------------------------------
--------------------------------------------------------------------------------
---------------------------------------------------------------------------TCAGT
TAGGGTTT---AATTAATCAGTTTAGTCAAATAATT--ACTTCTGAAGCTTGCCTACTTTAGTTTACTCAGCTGTTAGTT
TCTCTAGCCAGTAGAATGGTAATTTACCCTTTTTCCCTTTCCAAGTATCGCTTAACACCTTTTAGTTTTAGTTTCTTTTT
TTCAGTCTTCATTCAGTTAATTGTTTTAGCAGGTGTATATAAATACGTGACTG
>Hippopotamus_amphibius
GCTGTTCAGCTGTAAAAGAGACTGAATATATTGATATGGCTGCTGTTCGTACCAAACTGAGTAGTAGCATGATA---TTA
ACATTGATGGAAAGGGGACATATGGTCCTT-TTCATTTGCAGTCTCTCATTCCTGTGTAGTAATGGCTGTCTGAAACACA
TTTGCTGCTTCTAATAGAGCAATTACTTTGATA-------CAGCAGGGTAATTTT-------------------------
--------------------------------------------------------------------------------
--------------------------------------------------------------------------------
---------------------------------------------------------------------------TCAGT
TAGGGTCT---AATTAATCAGTTTAGTCAAATAATT--ACTTATGAAGCTTGCCTACTTTAGTTTACTCAGCTGTTCGTT
TCTCTAGCCAGTAGAATGGTAACTTACCTTTT--------CCAAGTATCGCTTAACCACTTTTAGTTTTAGTTTCTTTTT
TTAAAGTTTCATTCAGTTAATTGTTAGAGCAGGTGTATATAAATATGTGACTG
>Bos_taurus
CCTCATC---CATAAGAGAGACTGAT-------ATATGGCTGCTGTTAGTACCATATCGAGTAGTAACATGATA---TTA
ATACTGATGAAGAGGGGACATATGGTCTTTATTCATTTGCAGTCTCTCTTTCCTGTATGGTAATGGCTGTCTGAAATACA
TTTGTTACTTCTAATAGAACAATTACTTTGATAATATAT--AAGAGGATAACTTT-------------------------
--------------------------------------------------------------------------------
--------------------------------------------------------------------------------
---------------------------------------------------------------------------TCAGT
TAGGGTTC---AATTAATCAGTTTGGTTAAGTAGGCAGACTTATGAAGCCTGCCTACTTTAATTTACTCAGCTGTTAGTT
TTTTTAGCCAGTAGAACGGCAACTTACCCTTTTTCCCTTCCCAAGTATTGCTTTACCCTTTTTAGTTTTA-----TTTTT
TTAAATCTTCATTCAGTTAATTATTAAAGCAGGTGTATATAAATATGTGACTA

#Bottlenose_dolphin_CHR2
>CHR2A_Ttr#SINE/tRNA
--------------------------------------------------------------------------------
--------------------------------------------------------------------------------
------------------------------------------------TTTTTTTTTTTTTTTTTTT---GCGGTACGCG
GGCCTCTCACTGTTGTGGCCTCTCCCGTTGCGGAGCA---------------CAGGCTCCGGACGCGCAGGCTCAGCGGC
CATGGCTCACGGGCCTAGCTGCTCCGCGGCATGTGGGATCTTCCCGGACCGGGGCACGAACCCGTGTCCCCTGCATCGGC
AGGCGGACTCTCAACCACTGCGCCACCAGGGAAGCCC-------------------------------------------
--------------------------------------------------------------------------------
--------------------------------------------------------------------------------
-------------------
>Tursiops_truncatus
AAGCTAATAATACACAAATATGGCAAAAGGAAATATTATGGTAAGAATTCCAATGTGGCAGGAGAACAGAATATGCAGGC
ATGAATAGAAGATGAAAGTTCAGATGCTAATGGGCTTTA-CCCCCCACTAAAGTGTTTGACTTTTATCCTATAGACACCA
GGGATGTTTAAATGAGGTGATGATATGAGGAGTTTTGTTTT---TGTTTTTGT---------TTTTT---GCAGTACGCG
GGCCTCTCACTGTTGTTGCCTCTCCCGTTGCGGAGCA---------------CAGGCTCCGGACGCGCAGGCTCAGCGGC
CATGGCTCACGGGCCCAGCCGCTCCACAGTACGTGAGATCTTCCCAGACCGGGGCACGAACCCGTGTCCCCTGCATCGGC
AGGCGGACTCTCAACCACTGTGCCACCAGGGAAGCCC---TGTTTTTGTTTTTT---AAAGATAAAGATCATAAGGGACT
GAAGAGAAAGAAACGGTGAGAGGCCTGGGCATAGAGATTG-GAAGTCAGCTGCACAGGGAAATATAGTTTGGGATGTAAG
ATAAAACTCTGGATAAAGATAAGATAATTTAGGGACTCTGT-AAAGAAAAGAGAAAGATATCAAGGAGAATACCCCTTTC
ATACTGAGGAAACAAACTC
>Tursiops_aduncus
AAGCTAATAATACACAAATATGGCAAAAGGAAATATTATGGTAAGAATTCCAATGTGGCAGGAGAACAGAATATGCAGGC
ATGAATAGAAGATGAAAGTTCAGATGCTAATGGGCTTTA-CCCCCCACTAAAGTGTTTGACTTTTATCCTATAGACACCA
GGGATGTTTAAATGAGGTGATGATATGAGGAGTTTTGTTTT---TGTTTTTGT---------TTTTT---GCAGTACGCG
GGCCTCTCACTGTTGTTGCCTCTCCCGTTGCGGAGCA---------------CAGGCTCCGGACGCGCAGGCTCAGCGGC
CATGGCTCACGGGCCCAGCCGCTCCACAGTACGTGAGATCTTCCCGGACCGGGGCACGAACCCGTGTCCCCTGCATCGGC
AGGCGGACTCTCAACCACTGTGCCACCAGGGAAGCCC---TGTTTTTGTTTTTT---AAAGATAAAGATCATAAGGGACT
GAAGAGAAAGAAACGGTGAGAGGCCTGGGCATAGAGATTG-GAAGTCAGCTGCACAGGGAAATATAGTTTGGGATGTAAG
ATAAAACTCTGGATAAAGATAAGATAATTTAGGGACTCTGT-AAAGAAAAGAGAAAGATATCAAGGAGAATACCCCTTTC
ATACTGAGGAAACAAACTC
>Sousa_chinensis
AAGCTAATAATACACAAATATGGCAAAAGGAAATATTATGGTAAGAATTCCAATGTGGCAGGAGAACAGAATATGCAGGC
ATGAATAGAAGATGAAAGTTCAGATGCTAATGGGCTTTA-CCCCCCACTAAAGTGTTTGACTTTTATCCTATAGACACCA
GGGATGTTTAAATGAGGTGATGATATGAGGAGTTTTGTTTT---TGTTTTTGT---------TTTTT---GCAGTACGCG
GGCCTCTCACTGTTGTTGCCTCTCCCGTTGCGGAGCA---------------CAGGCTCCGGACGCGCAGGCTCAGCGGC
CATGGCTCACGGGCCCAGCCGCTCCACAGTACGTGAGATCTTCCCGGACCGGGGCACGAACCCGTGTCCCCTGCATCGGC
AGGCGGACTCTCAACCACTGTGCCACCAGGGAAGCCC---TGTTTTTGTTTTTT---AAAGATAAAGATCATAAGGGACT
GAAGAGAAAGAAACGGTGAGAGGCCTGGGCATAGAGATTG-GAAGTCAGCTGCACAGGGAAATATAGTTTGGGATGTAAG
ATAAAACTCTGGATAAAGATAAGATAATTTAGGGACTCTGT-AAAGAAAAGAGAAAGATATCAAGGAGAATACCCCTTTC
ATACTGAGGAAACAAACTC
>Lagenorhynchus_obliquidens
AAGCTAATAATACACAAATATGGCAAAAGGAAATATTATGGTAAGAATTCCAATGTGGCAGGAGAACAGAATATGCAGGC
ATGAATAGAAGATGAAAGTTCAGATGCTAATGGGCTTTA-CCCCCCACTAAAGTGTTTGACTTTTATCCTATAGACACCA
GGGATGTTTAAATGAGGTGATGATATGAGGAGTTTTGTTTT---TGTTTTTGT---------TTTTT---GCAGTACGCG
GGCCTCTCACTGTTGCTGCCTCTCCCGTTGCGGAGCA---------------CAGGCTCCGGACGCGCAGGCTCAGCGGC
CATGGCTCACAGGCCCAGCCGCTCCACAGTACGTGAGATCTTCCCGGACCGGGGCACGAACCCGTGTCCCCTGCATCGGC
AGGCGGACTCTCAACCACTGTGCCACCAGGGAAGCCC---TGTTTTTGTTTTTT---AAAGATAAAGATCATAAGGGACT
GAAGAGAAAGAAACGGTGAGAGGCCTGGGCATAGAGATTG-GAAGTCAGCTGCACAGGGAAATATAGTTTGGGATGTAAG
ATAAAACTCTGGATAAAGATAAGATAATTTAGGGACTCTGT-AAAGAAAAGAGAAAGATATCAAGGAGAATACCCCTTTC
ATACTGAGGAAACAAACTC
>Globicephala_melas
AAGCTAATAATACACAAATATGGCAAAAGGAAAGATTATGGTAAGAATTTCAATGTGGCTGGAGAACAGAATATGCAGGC
ATGAATAGAAGATGAAAGTTCAGATGCTAATGGGCTTTA-CCCTCCACTAAAGAGTTTGACTTTTATCCTATAGACACCA
GGGATGTTTAAATGAGGTGATGATATGAGGAGTTTTGTTTT---TGTTTTTGT---------TTTTT---GCAGTACGCG
GGCCTCTCACTGTTGCTGCCTCTCCCGTTGCGGAGCA---------------CAGGCTCCGGACGCGGAGGCTCAGTGGC
CATGGCTCATGGACCCAGCCGCTCCACAGTACGTGAGATCTTCCCGGACTGGGGCATGAACCCGTGTCCCCTGCATTGGC
AGGTGGACTCTCAACCACTGTGCCACCAGGGAAGCCC---TGTTTTTGTTTTTT---AAAGATAAAGATCATAAGGGACT
GAAGAGAAAGAAATGGTGAGAGGCCTGGGCATAGAGATTG-GAAGTCAGCTGCACAGGGAAATATAGTTTGGGATGTAAG
ATAAAACTCTGGATAAAGATAAGATAATTTAGGGACTCTGT-AAAGAAAAGAGAAAGATATCAAGGAGAATACCCCTTTC
ATACTGGGGAAACAAACTC
>Orcinus_orca
AAGCTAATAATACACAAATATGGCAAAAGGAAATATTATGGTAAGAATTCCAATGTGGCAGGAGAACAGAATATGCAGGC
ATGAATAGAAGATGAAAGTTCAGATGCTAATGGGCTTTA-CCCCCCAATGAAGAGTTTGACTTTTATCCTATAGACACCA
GGGATGTTTAAATGAGGTGATGATATGAGGAGTTTTGTTTT---TGTTTTTGT---------TTTTT---GCAGTACGCG
GGCCTCTCACTGTTGCTGCCTCTCCCGTTGCGGAGCA---------------CAGGCTCCGGACGTGCAGGCTCAGCGGC
CATGGCTCACGGGCCCAGCCGCTCCACAGTACGTGAGATCTTCCCGGACCGGGGCACGAACCCGTGTCCCCTGCATCGGC
AGGCGGACTCTCAACCACTGTGCCACCAGGGAAGCCC---TGTTTTTGTTTTTT---AAAGATAAAGATCATAAGGGACT
GAAGAGAAAGAAACGGTGAGAGGCCTGGGCATAGAGATTG-GAAGTCAGCTGCACAGGGAAATATAGTTTGGGATGTAAG
ATAAAACTCTGGATAAAGATAAGATAATTTAGGGACTCTGT-AAAGAAAAGAGAAAGATATCAAGGAGAATACCCCTTTC
ATACTGAGGAAACAAACTC
>Phocoena_sinus
AAGCTAATAATAGACAAATATGGCAAAAGGAAAGATTATGGTAAGAATTCCAATGTGACTGGAGAACAGAATACACAGGC
ATGAATAGAAGATGAAAATTCAGATGCTAATGGGCTTTACCCCCCTTCTAAAGAGTTTGACTTTTATCCTATAGGCACCA
GGGACGTTTAAATGAGGTGGTGATATGAGGAGTTTTGTTTT---TGTTTTTGTT---TTTGTTTTTT---GCAGTACGCG
GGCCTCTCACTGTTGCTTCCTCTCCCGTTGCGGAGCA---------------CAGGCTCCGGACGCGCAGGCTCAGCAGT
CATGGCTCACGGGCCCAGCCGCTCCGCGGCATGTGGGATCTTCCCGGACCGGGGCACGAACCTGTGTCCCCTGCATCGGC
AGGTGGACTCTCAACCACTGCGCCACCAGGGAAGCCC---TGTTTTTGTTTTTT---AACGATAAAGATCATAAGGGACT
GAAGAGAAGGAAATGGTGAGAGGCCTGGGCATAGAGATTG-GAAGTCAGCTGTACAGGGAAATATAGTTTGGGATGTAAG
ATAAAACTCTGGATAAAGATAAGATAATTTAGGGACTCTGT-AAAGAAAAGAGAAGGATATCAAGGAGAATACCCCTTTC
ATACTGAGGAAACAAACTC
>Neophocaena_asiaeorientalis
AAGCTAATAATACACAAATATGGCAAAAGGAAAGATTATGGTAAGAATTCCAATGTGGCTGGAGAACAGAATACACAGGC
ATGAATAGAAGATGAAAATTCAGATGCTAATGGGCTTTACCCCCCTTCTAAAGAGTTTGACTTTTATCCTATAGGCACCA
GGGACGTTTAAATGAGGTGGTGATATGAGGAGTTTTGTTTT---TGTTTTTGTT---TTTGTTTTTT---GCAGTACGCG
GGCCTCTCACTGTTGCTTCCTCTCCCGTTGCGGAGCA---------------CAGGCTCCGGACGCGCAGGCTCAGCAGT
CATGGCTCACGGGCCCAGCCGCTCCGCGGCATGTGGGATCTTCCCGGACCGGGGCACGAACCTGTGTCCCCTGCATCGGC
AGGTGGACTCTCAACCACTGTGCCACCAGGGAAGCCT---TGTTTTTGTTTTTT---AAAGATAAAGATCATAAGGGACT
GAAGAGAAAGAAATGGTGAGAGGCCTGGGCATAGAGATTG-GAAGTCAGCTGTACAGGGAAATATAGTTTGGGATGTAAG
ATAAAACTCTGGATAAAGATAAGATAATTTAGGGACTCTGT-AAAGAAAAGAGAAGGATATCAAGGAGAATACCCCTTTC
ATACTGAGGAAACAAACTC
>Delphinapterus_leucas
AAGCTAATAATACACAAATATGGCAAAAGGAAAGATTATGGTAAGAATTCCAATGTGGCTGGAGAACAGAATACACAGGC
ATGAATAGAAGATGAAATTTCAGATGCTAATGGGCTTTACCCCCCTTCTAAAGAGTTTGACTTTTATCCTATAGGCACCA
GGGGTGTTTAAATGAGGTGGTGATATGAGGAGTTTTGTTTT---TGTTTTTGT---------TTTTT---GCAGTACGCG
GGCCTCTCACTGTTGTGGCCTCTCCCGTTGCGGAGCA---------------CAGGCTCCGGACGCGCAGGCTCAGCGGT
CATGGCTCACGGGCCCAGCCGCTCCGCGGCATGTGGGATCTTCCCGGACCGGGGCACGAACCCGCGTCCCCTGCATCGGC
AGGCGGACTCTCAACCACTGCGCCACCAGGGAAGCCC---TGTTTTTGTTTTTT---AAAGATAAAGATCATAAGGGACT
GAAGAGAAAGAAATGGTGAGAGGCCTGGGCATAGAGATTG-GAAGTCAGCTGCACAGGGAAATATAGTTTGGGATGTAAG
ATAAAACTCTGGATAAAGATAAGATAATTTAGGGACTCTGT-AAAGAAAAGAGAAGGATATCAAGGAGAATACCCCTTTC
ATACTGAGGAAACAAACTC
>Monodon_monoceros
AAGCTAATAATACACAAATATGGCAAAAGGAAAGATTATGGTAAGAATTCCAATGTGGCTGGAGAACAGAATACACAGGC
ATGAATAGAAGATGAAATTTCAGATGCTAATGGGCTTTACCCCCCTTCTAAAGAGTTTGACTTTTATCCTATAGGCACCA
GGGGTGTTTAAATGAGGTGGTGATATGAGGAGTTTTGTTTT---TGTTTTTGTT---TTTGTTTTTT---GCAGTACGCG
GGCCTCTCACTGTTGCTGCCTCTCCCGTTGCGGAGCA---------------CAGGCTCCGGACGCGCAGGCTCAGCGGT
CATGGCTCACGGGCCCAGCCGCTCCGCGGCATGTGGGATCTTCCCGGACCGGGGCACGAACCCGCGTCCCCTGCATCGGC
AGGCAGACTCTCAACCACTGCGCCACCAGGGAAGCCC---TGTTTTTGTTTTTT---AAAGATAAAGATCATAAGGGACT
GAAGAGAAAGAAATGGTGAGAGGCCTGGGCATAGAGATTG-GAAGTCAGCTGCACAGGGAAATATAGTTTGGGATGTAAG
ATAAAACTCTGGATAAAGATAAGATAATTTAGGGACTCTGT-AAAGAAAAGAGAAGGATATCAAGGAGAATACCCCTTTC
ATACTGAGGAAACAAACTC
>Inia_geoffrensis
AAGCTAATAATACACAAATATGGCAGAAGGAAAGATTTTCGTAAGAATTCCAATGTGGCTAGAGAACAGAATATGCAGAC
ATGAATAGAAGATGAAAGTTCAGATGCTCATGGGCTTTA-TCCCCCACTAAAGAGTTTGACTTTTATCCTATAGACACCA
GGGATATTTAAATGAGGTGATGATATGAGGAGTTTTGTTTT---TGTTTTTGT---------TTTTT---GCAGTACGCG
GGCCTCTCACTGTTGCTGCCTCTCCTGTTGCGGAGCA---------------CAGGCTCTGGACGTGCAGGCTCAGCGGC
CATGGCTTACGGGCCCAGCCGCTCCACGGCATGTGGGATCTTCCCGGACCGGGGCATAAACCCGTGTCCCCTGCGTCGGC
AGGAGGACTCTCAACCACTGCGCCACCAGGGAAGCCC---TGTTTTTGTTTTTT---AAAGATAAAGATCATAAGGGACT
GAAGAAAAAGAAATGGTGAGAGGCCTGAGCATAGAGATTG-GAAGTCAGCTGCACAGGGAAATATAGTTTGGGATGTAAG
ATAAAACTCTGGGTAAAAATAAGATAATTTAGGGACTCTGT-AAAGAAAAGAGAAGGATATCAAGGAGAATACCCCTTTC
ATGCTGAGGAAACAAACTC
>Pontoporia_blainvillei
AAGCTAATAATACACAAATATGGCAGAAGGGAAGATTATGGTAAGAATTCCAATGTGGCTGGAGAACAGAATATGCAGAC
ATGAATAGAAGATGAAAGTCCAGATGCTAATGGGCTTTA-TCCCCCACTAAAGAGTTTGACTTTTATCCTACAGACACCA
GGGATATTTAAATGAGGTGATGATATGAGGAGTTTTGTTTT---TGTTTGTTT-----------TTT---GCAGTATGCG
GGCCTCTCACTGCTGCTGCCCCTCCCGTTGTGGAGCA---------------CAGGCTCTGGACGCGCAGGCTTAGCGGC
CATGGCTCACGGGCCCAGCCACTCTGCGGCATGTGGGATCTTCCCGGACCGGGACATGAACACGTGTCCCCTGCATTGGC
AGGTGGACTCTCAACCACTGAGCCACCAGGGAAGCCC---AGTTTTTGTTTTTT---AAAGATAAAGATCATAAGGGACT
GAAGAAAAAGAAATGGTGAGAGGCCTGAGCATAGAGATTG-GAAGTCAGCTGCACAGGGAAATATAGTTTGGGATGTAAG
ATAAAACTCTGGATAAAAATAAGATAATTTAGGGACTCTGT-AAAGAAAAGAGAAGGATATCAAGGAGAATACCCCTTTC
ATACTGAGGAATCAAACTC
>Lipotes_vexillifer
AAGCTAATAATACACAAATATGGCAGAAGGAAAGATTATGGTAAGAATTCCAATGTGGCTGGAGAACAGAATATGCAGGC
ATGAATAGAAGATGAAAGTTCAGATGCTAATGGGCTTTACCCCCCCACTAAAGAGTTTGACTTTTATCCTATAGACACCA
GGGATATTTAAATGAGGTGATGATATGAGGAGTTTTGTTTT---TGTTTTTGTTTGGTTCTGTTTTT---GCGGTACGCG
GGCCTCTCACTGTTGCTGCCTCTCCCATTGCGGAGCA---------------CAGGCTCCGGACGCGCAGGCTCAGCGGC
CATGGCTCACGGGCCCAGCAGCTCCGCGGCATGTGGGATCTTCCCGGACC-------------GTGTCCCCTGCATCGGC
AGGCGGACTCTCAACCACTGCGCCACCAGGGAAGCCC---TGTTTTTGTTTTTT---AAAGGTAAAGATCATAAGGGACT
GAAGAGAAAGAAATGGTGAGAAGCCTGGGCATAGAGATTG-GAAGTCAGCTGCACAGGGAAATATAGTTTGGGATGTAAG
ATAAAACTCTGGATAAAAATAAGATAATTTAGGGACTCTGT-AAAGAAAAGAGAAGGATATCAAGGAGAATACCCCTTTC
ATACTAAGGAAACAAACTC
>Mesoplodon_bidens
AAGCTAATAATACACAAATATGGCAAAAGGAAAGATTATAGTAAGAATTCCAATGTGGCTGGAGAACAGAATATGCAGGC
ATGACTAGAAGATGAAAGTTCAGATGCTAATGGGCTTTA-CCCCCGACTAAAGAGTTTGACTTTTATCCTATAGACACCA
GGGATATTTAAATGAGGTGATGATATGAGGAGTTTTGTTTT---------------------------------------
--------------------------------------------------------------------------------
--------------------------------------------------------------------------------
----------------------------------------TGTTTTTGTTTTTT---AAAGATAAAGATCATAAGGGACT
GAAGAGAAAGAAATGGTGAGAGGCGTGGGCATAGAGATTG-GAAGTCAGCTGCACAGGGAAATATAGTTTGGGATATAAG
ATAAAACTTTGGATAAAGATAAGATAATTTAGGGACTCTGT-AAAGAAAAGAGAAGGATATCAAGGAGAATACCCTTTTC
ATACTGAGGAAACAAACTC
>Ziphius_cavirostris
AAGCTAATAATACACAAATATGGCAAAAGGAAAGATTACAGTAAGAATTCCAATGTGGCTGGAGAACAGAATATGCAGGC
ATGACTAGAAGATGAAAGTTCAGATGCTAATGGGCTTTA-CCCCCCACTAAAGAGTTTGACTTTTAGCCTATAGACACCA
GGGATATTTAAATGAGGTGATGATATGAGGAGTTTTGTTTT---------------------------------------
--------------------------------------------------------------------------------
--------------------------------------------------------------------------------
----------------------------------------TGTTTTTGTTTTTT---AAAGATAAAGATCATAAGGGACT
GAAGAGAAAGAAATGGTGAGAGACGTGGGCATAGATATTG-GAAGTCAGCTGCACAGGGAAATATAGTTTGGGATATAAG
ATAAAACTTTGGATAAAGATAAGATAATTTAGGGACTCTGT-AAAGAAAAGAGAAGGATATCAAGGAGAATACCCTTTTC
ATACTGAGGAAACAAACTC
>Platanista_minor
AAGCTAATAATACACAAATATGGCAAAAGGAAAGATTATGGTAAGAATTCCAATGTGGCTGGAGAACAGAATATTCAGGC
ATGAATAGAAGATGAAAGTTCAGATGCTAATGGGCTTTA-CCCCCGACTAAAGAGTTTGACTTTTATCCTATAGACACCA
GGGATGTTTAAATGAGGTGATGATATGAGGAGTTTT---TT-----------------------------GCGGTACGCG
GGCCTCTCACTGTTGTGGCCTCTCTCGTTGCGGAGCACAGGCTCCGGACGCGCAGGCTCCGGACGCGCAGGCTCAGCAGC
CATGGCTCACGAGCCTAGCCACTCCGCGCCATGTGGGATCTTCCCGGACCGGGGCACGAACCCGTGTCCCCTGAATCGGC
AGGCGGACTCTCAACCACTGCGCCACCAGGGAAGCCC---TGTTTTTGTTTTTT---AAAGATAAAGGTCATAAGGGACT
GAAGAGAAAGAAATGGTGAGAGGCCTGGGCATAGAGATTG-GAAGTCAGCTGCACAGAGAAATATAGTTTGGGATGTAAG
ATAAAACTCTGGATAAAAATAAGATAATGTAGGAACTCTGT-AAAGAAAAGAGAAGGATATCAAGGAGAATACCCCTTTC
ATACTGAGGAAACAAACTC
>Physeter_macrocephalus
AAGCTAATAATACACAAATATGGCAAAAGGCAAGATTATGGTAAGAATTCCAATGTGGCTGGAGAACAGAATATGCAGGC
ATGAATAGAAGATGAAAGTTCAGATGCTAATGGGCTTTA-CCCCCCACTAAAGAGTTTGACTTTTATCCTATAGACACCA
GGGATATTTAAATGAGGTGATGATATGAGGAGTTTTGTTTT---------------------------------------
--------------------------------------------------------------------------------
--------------------------------------------------------------------------------
----------------------------------------TGTTTTTGTTTTTT---AAAGATAAAGATCATAAGGGACT
GAAGAGAAAGAAATGGTGAGAGGCCTGGGCATAGAGATTG-GAAGTCAGCTGCACAGGGAAATATAGTTTGGGATGTAAG
ATAAAACTCTGGATAAAGATAAGATAATTTAGGGACTCTGT-AAAGAAAAGAGAAGGATATCAAGGAGAATACCCTTTTC
ATACTGAGGAAACAAACTC
>Kogia_breviceps
AAGCTAATAATACGCAAATATGGCAAAAGGAAAGATTATGGTAAGAATTCCAATGTGTCTGGAGAACAGAATATGCAGGC
ATGAATAGAAGATGAAAGTTCAGATGCTAATGGGCTTTA-CCCCCCACTAAAGAGTTTGACTTTTATCCTATAGACACCA
GGGATATTTAAATGAGGTGATGATATGAGGAGTTTTGTTTT---------------------------------------
--------------------------------------------------------------------------------
--------------------------------------------------------------------------------
----------------------------------------TATTTTTGTTTTTT---AAAGGTAAAGATCATAAGGGACT
GAAGAGAAAGAAATGACGAGAGGCCTGGGCATAGAGATTG-GAAGTCAGCTGCACAGGGAAATATAGTTTGGGATGTAAG
ATAAAACTCTGGATAAAGATAAGATAACTTAGGGACTCTGT-AAAGAAAAGAGAAGGATATCAAGGAGAATACCCCTATT
CT-CTGAGGAAACAAAGTC
>Megaptera_novaeangliae
AAGCTAATAATACACAAATATGGCAAAAGGAAAGATTATGGTAAGAATTCCAATGTGGCTGGAGAACAGAATATGCAGCC
ATGAATAGAAGATGAAAGTTCAGATGCTAATGGACTTTA-CTCCCCACTAAAGAGTTTGACCTTTATCCTATAGACACCA
GGGATGTTTAAATGAGGTGATGATATGAGGAGTTTTGATTT---------------------------------------
--------------------------------------------------------------------------------
--------------------------------------------------------------------------------
----------------------------------------TATTTTTGTTTTTT---AAAGATAAAGATCATAAAGGACT
GAAGAGAAAGAAATGGTGAGAGGCCTGGGCATAGAGATTG-GAAGTCAGCTGCACAGGGAAATATAGTTTGGGATGTAAG
ATAAAACTCTGGATAAAGATAAGATAATTTAGGGACTCTGT-AAAGAAAAGAGAAGGATATCAAGGAGAATACCCCTTTC
ATACTGAGGAAACAAACTC
>Balaenoptera_physalus
AAGCTAATAATACACAAATATGGCAAAAGGAAAGATTACGGTAAGAATTCCAATGTGGCTGGAGAACAGAATACGCAGCC
ACGAATAGAAGATGAAAGTTAAGATGCTAATGGGCTTTA-GCTCCCACTAAAGAGTTTGATCTTTATCCTATAGACACCA
GGGATATTTAAATGAGGTGATGATATGAGGAGTTTTGTTTT---------------------------------------
--------------------------------------------------------------------------------
--------------------------------------------------------------------------------
----------------------------------------TGTTTTTGTTTTTT---AAAGATGAAGATCATAAAGGACT
GAAGAGAAAGAAATGGTGAGAGGCCTGGGCATAGAGATTG-GAAGTCAGCTGCACAGGGGAATATAGTTTGGGATGTAAG
ATAAAACTCTGGATAAAGATAAGATAATTTAGGGACTCTGT-AAAGAAAAGAGAAGGATATCAAGCAGAATACCCCTTTC
ATACTGAGGAAACAAACTC
>Eschrichtius_robustus
AAGCTAATAATACACAAATATGGCAAAAGGAAAGATTATGGTAAGAATTCCAATGTGGCTGGAGAACAGAATATGCAGCC
ATGAATAGAAGATGAAAGTTCAGATGCTAATGGGCTTTA-CTCCCCACTAAAGAGTTTGACCTTTATCCTATAGACACCA
GGGATGTTTAAATGAGGTGATGATATGAGGAGTTTTGTTTT---------------------------------------
--------------------------------------------------------------------------------
--------------------------------------------------------------------------------
----------------------------------------TATTTTTGTTTTTT---AAAGATAAAGATCATAAAGGACT
GAAGAGAAAGAAATGGTGAGAGGCCTGGGCATAGAGATTG-GAAGTCAGCTGCACAGGGAAATATAGTTTGGGATGTAAG
ATAAAACTCTGGATAAAGATAAGATAATTTAGGGACTCTGT-AAAGAAAAGAGAAGGATATCAAGGAGAATACCCCTTTC
ATACTGAGGAAACAAACTC
>Balaenoptera_bonaerensis
AAGCTAATAATACACAAATATGGCAAAAGGAAAGATTATGGTAAGAATTCCAATGTGGCTGGAGAACAGAATATGCAGCC
ACGAATAGAAGATGAAAGTTCAGATGCTAATGGGCTTTA-GCTCTCACTAAAGAGTTTGACCTTTATCCTATAGACACCA
GGGGTATTTAAATGAGGTGATGATATGAGGAGTTTTGTTTT---------------------------------------
--------------------------------------------------------------------------------
--------------------------------------------------------------------------------
----------------------------------------TGTTTTTGTTTTTT---AAAGATAAAGATCATAAAGGACT
GAAGAGAAAGAAATGGTGAGAGGCCTGGGCATAGAGATTG-GAAGTCAGCTGCACAGGGGAATATAGTTTGGGATGTAAG
ATAAAACTCTGGATAAAGATAAGATAATTTAGGGACTCTGT-AAAGAAAAGAGAAGGATATCAAGGAGAATACCCCTTTC
ATACTGAGGAAACAAACTC
>Balaenoptera_acutorostrata
AAGCTAATAATACACAAATATGGCAAAAGGAAAGATTATGATAAGAATTCCAATGTGGCTGGAGAACAGAATATGCAGCC
ACGAATAGAAGATGAAAGTTCAGATGCTAATGGGCTTTA-GCTCCCACTAAAGAGTTTGACCTTTATCCTATAGACACCA
GGGGTATTTAAATGAGGTGATGATATGAGGAGTTTTGTTTT---------------------------------------
--------------------------------------------------------------------------------
--------------------------------------------------------------------------------
----------------------------------------TGTTTTTGTTTTTT---AAAGATAAAGATCATAAAGGACT
GAAGAGAAAGAAATGGTGAGAGGCCTGGGCATAGAGATTG-GAAGTCAGCTGCACAGGGGAATATAGTTTGGGATGTAAG
ATAAAACTCTGGATAAAGATAAGATAATTTAGGGACTCTGT-AAAGAAAAGAGAAGGATATCAAGGAGAATACCCCTTTC
ATACTGAGGAAACAAACTC
>Eubalaena_japonica
AAGCTAATAATACACAAATATGGCAAAAGGAAAGATTATGGTAAGAATTCCAATGTGGCTGGAGAACAGAATATGCAGCC
ATGAATAGAAGATGAAAGTTCAGATGCTAATGGGCTTTA-CTCCCCACTAAAGAGTTTGACCTTTATCCTATAGACACCA
GGGATATTTAAATGAGGTGATGATATGAGGAGTTTTGTTTT---------------------------------------
--------------------------------------------------------------------------------
--------------------------------------------------------------------------------
----------------------------------------TATTTTTGTTTTTT---AAAGATAAAGATCATAAAGGACT
GAAGAGAAAGAAATGGTGAGAGGCCTGGGCATAGAGATTG-GAAGTCAGCTGCACAGGGAAATATAGTTTGGGATGTAAG
ATAAAACTCTGGATAAAGATAAGATAATTTAGGGACTCTGT-AAAGAAAAGAGAAGGATATCAAGGAGAATACCCCTTTC
ATACTGAGGAAACAAACTC
>Hippopotamus_amphibius
AAGCTAATGGTACACAAATGCGGCAGAAGGAAAGATTATGGTAAGAATTCCAATATGGCTGGACAACAGAATATGCAGCC
ATGAATAGAAGATGAAAGTTCAGATGGTAATGGGCTTTA-CACTCCACTAAAGAGTTTGATCTTTACCCTGTAGACACCA
GAGATATTTAAGTGAGGTGGTGCTATAAGGAGATATCTTTT---------------------------------------
--------------------------------------------------------------------------------
--------------------------------------------------------------------------------
----------------------------------------TTAA--------AA---AAAGATAGGGGTCCTAATGGACT
GAAGGGAAAGAAATGGGGAGAGTCCTGGGCATAGAGATTG-GAAGTCAGCTGCACAGGGAAATACAGTTCGGGATGTAAG
ATAAAATTCTGGATAAAGATAAGATCACTTAGGGACTCTAT-AAAGAATACAAAAGGATATTAAGGAGAATACCCCTTCC
ATACTGAGGAAACAAACCC
>Bos_taurus
AAGCTAATAATACACAAATACAGCAG-AGGAAAGATTATGGTAAAAATTCCAATGTAGCTGGAAGGCAGAATATGAAGCC
ATGAATAGAAGATGAAAGTTCAGATACTAA-GTGCTTTA-CACCCCACTAAAGAGTTTGATCTTTATTGTATAGATACCA
GGGATATTTAGATGAACTGA-GATATAAAGAGG---TATAT---------------------------------------
--------------------------------------------------------------------------------
--------------------------------------------------------------------------------
----------------------------------------TTT---------TT---TAAGATAAAGGTCATAATGGACT
GAAGGATAAGAAATAGGGAGAATCCTGGACATAGAAGTTGAGAAGTC------ACAGGGAAATACAGCTTGGGATGTAAG
ATAAAACTGTGGGTA-----AAGATCATCTAGGGTCTCCATAAAAAAAAAAAAAAAGATAATAAGGGGAATAGCC-----
---ATGAGAAAACAAACCC

#Bottlenose_dolphin_CHR3
>CHR2A_Ttr#SINE/tRNA
--------------------------------------------------------------------------------
--------------------------------------------------------------------------------
--------------------------------------------------------------------------------
TTTTTTTTTTTTTTTTTTTGCGGTACGCGGGCCTCTCACTGTTGTGGCCTCTCCCGTTGCGGAGCACAGGCTCCGGACGC
GCAGGCTCAGCGGCCATGGCTCACGGGCCTAGCTGCTCCGCGGCATGTGGGATCTTCCCGGACCGGGGCACGAACCCGTG
TCCCCTGCATCGGCAGGCGGACTCTCAACCACTGCGCCACCAGGGAAGCCC-----------------------------
--------------------------------------------------------------------------------
--------------------------------------------------------------------------------
-----------------------------------------------------------------------
>Tursiops_truncatus
TAATG-TTCAGTGTAGCCAGATCCAGATCTTTTCTTACCTACTCTATTATCCTGTCCTCATCATTATTCTACTATATTTC
ATAC-----------------ATAGAAACAAAACTGATCTCTTAAAATTTCTGTCAGTTCATGGCTCTCCCTACTTTTTC
AGTGTACTTGTTATAACGCCTACATTCTTTGCCATTACCAATAAAGCCCTGTATAATC---TCACATCATATCTTTT---
--------TTTTTTTCTTTGCGGTACGCGGGCCTCTCACCGTTGTGGCCTCTCCCGTTGCGGAGCACAGGCTCCGGACGC
GCAGGCTCAGCGGCCATGGCTCACGGGTCCAGCCGCTCCGTGGCATGTGGGATCTTCCCGGACTGGGGCACGAACTCGTG
TCCCCTGCATCGGCAGGCGGACTCTCAACCACTGCACCACCAGGGAAGCCC---TCACATCATATCTTTT---AGTCACA
TCTCATCAGTCTTTCTTCTTGCTTCACTTAAACC-----AGATTCATATTTTTCATTCCTTCCACATGTCAAGAT-----
---------------------TGTCCT----CATATCAGGGCCCTTACATATTCTGGTTTCTT---TTCCTGAAAGACTA
TCCCACTGTATGCAAAGCTAGCTCTTATTCTCAGGTCTAAACTTAAATATTGTTACCTGAAAGAAGTGTTT
>Tursiops_aduncus
TAATG-TTCAGTGTAGCCAGATCCAGATCTTTTCTTACCTACTCTATTATCCTGTCCTCATCATTATTCTACTATATTTC
ATAC-----------------ATAGAAACAAAACTGATCTCTTAAAATTTCTGTCAGTTCATGGCTCTCCCTACTTTTTC
AGTGTACTTGTTATAACGCCTACATTCTTTGCCATTACCAATAAAGCCCTGTATAATC---TCACATCATATCTTTT---
-------TTTTTTTTCTTTGCGGTACGCAGGCCTCTCACCGTTGTGGCCTCTCCCGTTGCGGAGCACAGGCTCCGGAAGC
GCAGGCTCAGCGGCCATGGCTCACGGGTCCAGCCGCTCCGTGGCATGTGGGATCTTCCCGGACTGGGGCATGAACTCGTG
TCCCCTGCATCGGCAGGCGGACTCTCAACCACTGCACCACCAGGGAAGCCC---TCACATCATATCTTTT---AGTCACA
TCTCATCAGTCTTTCTTCTTGCTTCACTTAAACC-----AGATTCATATTTTTCATTCCTTCCACATGTCAAGAT-----
---------------------TGTCCT----CATATCAGGGCCCTTACATATTCTGGTTTCTT---TTCCTGAAAGACTA
TCCCACTGTATGCAAAGCTAGCTCTTATTCTCAGGTCTAAACTTAAATATTGTTACCTGAAAGAAGTGTTT
>Sousa_chinensis
TAATG-TTCAGTGTAGCCAGATCCAGATCTTTTCTTACCTACTCTATTATCCTGTCCTCATCATTATTCTACTATAGTTC
ATAC-----------------ATAGAAACAAAACTGATCTCTTAAAATTTCTGTCAGTTCATGGCTCTCCCTACTTTTTC
AGTGTACTTGTTATAACGCCTACATTCTTTGCCATTACCAATAAAGCCCTGTATAATC---TCACATCATATCTTTT---
--------TTTTTTTCTTTGCGGTACGCGGGCCTCTCACCGTTGTGGCCTCTCCCGTTGCGGAGCACAGGCTCCGGATGA
GCAGGCTCAGCGGCCATGGCTCACGGGTCCAGCCGCTCCGTGGCATGTGGGATCTTCCCGGACTGGGGCACGAACTCGTG
TCCCCTGCATCGGCAGGCGGACTCTCAACCACTGCACCACCAGGGAAGCCC---TCACATCATATCTTTT---AGTCACA
TCTCATCAGTCTTTCTTCTTGCTTCACTTAAACC-----AGATTCATATTTTTCATTCCTTCCACATGTCAAGAT-----
---------------------TGTCCT----CATATCAGGGCCCTTACATATTCTGGTTTCTT---TTCCTGAAAGACTA
TCCCACTGTATGCAAAGCTAGCTCTTATTCTCAGGTCTAAACTTAAATATTGTTACCTGAAAGAAGTGTTT
>Lagenorhynchus_obliquidens
TAATG-TCCAGTGTAGCCAGATCCAGATCTTTTCTTACCTACTCTATTATCCTGTCCTCGTCATTATTCTACTATATTTC
ATAC-----------------ATAGAAACAAAACTGATCTCTTAAAATGTCTGTCAGTTCATGGCTCTCCCTACTTTTTC
AGTGTGCTTGTTATAACGCCTACATTCTTTGCCATTACCAATAAAGTCCTGTATAATC---TCACATCATATCTTTT---
---------TTTTTTCTTTGCGGTACGCGGGCCTCTCACTGTTGTGGCCTCTCCCATTGCGGAGCACAGGCTCCGGACAC
GCAGGCTCAGCGGCCATGGCTCACGGGTCCAGCTGCTCCGTGGCATGTGGGATGTTCCCGGACCAGGGCATGAACCCGTG
TCCCCTGCATCGGCAGGCGGACTCTCAACCACTGCACCACCAGGGAAGCCC---TCACATCATATCTTTC---AGTCACA
TCTCATCAGTCTTTCTTCTTGCTTCACTTAAACC-----AGATTCATATTTTTCATTCCTTCCACATGTCAAGAT-----
---------------------TGTCCT----CATATCAGGGCCCTTAAATATTCTGGTTTCTT---TTCCTGAAAGACTA
TCCCACTGTATGCAAAGCTAGCTCTTATTCTCAGGTCTAAGCTTAAATATTGTTACCTGAAAGAAGTGTTT
>Globicephala_melas
TAATG-TCCAGTGTAGCCAGATCCAGATCTTTTCTTACCTACTCTATTATCCTGTCCTCGTCATTATTCTACTATATTTC
ATAC-----------------ATAGAAACAAAACTGATCTCTTAAAATGTCTGTCAGTTCATGGCTCTCCCTACTTTTTC
AGTGTACTTGTTATAACGCCTACATTCTTTGCCATTACCAATAAAGTCCTGTATAATC---TCACATCATATCTTTT---
---------TTTTTTCTTTGCGGTACGCGGGCCTCTCACTGTTGTGGGCTCTCCCATTGCGGAGCACAGGCTCCGGACAC
GCAGGCTCAGCGGCCATGGCTCACGGGTCCAGCCGCTCCGTGGCATGTGGGATGTTCCCGGACCAGGGCACGAACCCGTG
TCCCCTGCATCGGCAGGCGGACTCTCAACCACTGCACCACCAGGGAAGCCC---TCACATCATATCTTTC---AGTCACA
TCTCATCAGTCTTTCTTCTTGCTTCACTTAAACC-----AGATTCATATTTTTCATTCCTTCCACATGTCAAGAT-----
---------------------TGTCCT----CATATCAGGGCCCTTAAATATTCTGGTTTCTT---TTCCTGAAAGACTA
TCCCACTGTATGCAAAGCTAGCTCTTATTCTCAGGTCTAAGCTTAAATATTGTTACCTGAAAGAAGTGTTT
>Orcinus_orca
TAATG-TCCAGTGAAGCCAGATCCAGATCTTTTCTTACCTACTCTATTATCCTGTCCTCGTCATTATTCTACTATATTTC
ATAC-----------------ATAGAAACAAAACTGATCTCTTAAAATGTCTGTCAGTTCATGGCTCTCCCTACTTTTTC
AGTGTACTTGTTATAACGCCTACATTCTTTGCCATTACCAATAAAGCCCTGTATAATC---TCACATCATATCTTTT---
----------TTTTTCTTTGCGGTACGCAGGCCTCTCACTGTTGTGGCCTCTCCCGTTGTGGAGCACAGGCTTCGGATGC
ACAGGCTCAGCGGCCATGGCTCACGGGCCCAGCTGCTCCGTGGCATGTGGGATCTTCCCGGACCGGGGCACGAACCCGTG
TCCCCTGCATCGGCAGGTGGACTCTCAACCACTGCACCACCAGGGAAGCCC---TCACGTCATATCTTTT---AGTCACA
TCTCATCAGTCTTTCTTCTTGCTTCACTTAAACC-----AGATTCATATTTTTCATTCCTTCCACATGTCAAGAT-----
---------------------TGTCCT----TATATCAGGGCCCTTAAATATTCTGGTTTCTT---TTCCTGAAAGACTG
TCCCACTGTATGCAAAGCTAGCTCTTATTCTCAGGTCTAAGCTTAAATATTGTTACCTGAAAG-AGTGTTT
>Delphinapterus_leucas
TAATG-TCCAGTGTAGCCAGATCCAGATCTTTTCTTACCTACTCTATTATCCTGTCCTCGTCATTATTCTACTAAATTTC
ATAC-----------------ATAGAAACAAAACTGATCTCTTAAAATGTCTGTCAGTTCATGGCTCTCCCTACTTTTTC
AGTGTACTTTTTATAACGCCTACATTCTTTGCCATTACCAATAAAGCCCTGTATAATC---TCACATCGTATCTTTT---
------TTTTTTTTTCTTTGCGGTACGCGGGCCTCTCACTGTTGTGGCCTCTCCCGTTGCGGAGCACAGGATCCGGACAC
GCAGGCTCAGCACCCATGGCTCACGGGTCCAGCCGCTCCGCGGCATGTGGGATCTTCCCGGACCGGGGCACGAACCCGTG
TCCCCTGAATCGGCAGGCGGACTCTCAACCACTGCACCACCAGGGAAGCCC---TCACATCATATCTTTT---AGTCACA
TCTCATCAGTCTTTCTTCTTGCTTCACTTAAACC-----AGATTCATATTTTTCATTCCTTCCACATGTCAAGAT-----
---------------------TGTCCT----CATATCAGGGCCCTTAAATATTCTGGTTTCTT---TTCCTGAAAGACTA
TCCCACTGTATGCAAAGCTAGCTCTTATTCTCAGGTCTAAGCTTAAATATTGTTACCTGAAAGAAGTGTTT
>Monodon_monoceros
TAATG-TCCAGTGTAGCCAGATCCAGATCTTTTCTTACCTACTCTATTATCCTGTCCTCGTCATTATTCTACTAAATTTC
ATAC-----------------ATAGAAACAAAACTGATCTCTTAAAATGTCTGTCAGTTCATGGCTCTCCCTACTTTTTC
AGTGTACTTTTTATAACGCCTACATTCTTTGCCATTACCAATAAAGCCCTGTATAATC---TCACATCGTATCTTTT---
------TTTTTTTTTCTTTGCGGTACGCGGGCCTCTCACTGTTGTGGCCTCTCCCGTTGCGGAGCACAGGCTCCGGACAC
GCAGGCTCAGCACCCATGGCTCACGGGTCCAGCCGCTCCGCGGCATGTGGGATCTTCCCGGACCGGGGCACGAACCCGTG
TCCCCTGAATCGGCAGGCGGACTCTCAACCACTGCACCACCAGGGAAGCCC---TCACATCATATCTTTT---AGTCACA
TCTCATCAGTCTTTCTTCTTGCTTCACTTAAACC-----AGATTCATATTTTTCATTCCTTCCACGTGTCAAGAT-----
---------------------TGTCCT----CATATCAGGGCCCTTAAATATTCTGGTTTCTT---TTCCTGAAAGACTA
TCCCACTGTATGCAAAGCTAGCTCTTATTCTCAGGTCTAAGCTTAAATATTGTTACCTGAAAGAAGTGTTT
>Inia_geoffrensis
TAATG-TCCAGTGTAGCCAGATCCAGATCTTTTCTTACCTACTCTATTATCCTATCCTCATCATTATTCTACTAAATTTC
ATAC-----------------ATAGAAACAAAATTGATCTCTTAAAATGTCTGTCAGTTCATAGCTCTCCCTGCTTTTTC
AGTGTACTTGTTATAACACCTACATTCTTTGCCATTACCAATAAAGCCCTGTATAATC---TCACATCATATCTTTT---
-------TTTTTTTTCTTTGCGACATGCGGGCCTCTCACTGTTGTGGCCTCTCCCGCTGCGGAGCACAGGCTCCAGATGC
ACAGGCTCAGCGGCCATGGCTCACGGGCCCAGCCGCTCCACGGCATGTGGGATCTTCCCGGACCGGGGCACGAACCTGTG
TCCCCTGCATCGGCAGGCGAACTCTCAACCACTGAGTCACCAGGGAGGCCC---TCACATCATATCTTTT---AGTCACA
TCTCGTCAGTCTTTCTTCTTGCTTCACTTAAACC-----AGATTCATATTTTTCATTCCTTTCACATGTCAAGAT-----
---------------------TGTCCT----CATATCAGGGCCCTTAAATATTCTGGTTTCTT---TTCCTGAAAGACTA
TCCCACTGTATGCAAAGCTAGCTCTTATTCTCAGGTCTAAGCTTAAATATTGTTACCTGAAAGAAGTGTTT
>Lipotes_vexillifer
TAATG-TCCAGTGTAGCCAGATCCAGATCTTTTCTTACCTACTCTATTATCCTATCCTCATCATTATTCTACTAAATTTC
ATAC-----------------ATAGAAACAAAATTGATCTCTTAAAATGTCTGTCAGTTCATAGCTCTCCCTACTTTTTC
AGTGTACTTGTTATAACGCCTACATTCTTTGCCATTACCAATAAAGCCCTGTATAATC---TCACATCATATCTTTT---
--------TTTTTTCCTTTGCAGTACGCGGGCCTCTCACTGTTGTGGCCTCTTCCGTTGCAGAGCACAGGCTCCAGACGC
GCAGGCTGAGCAGCCATGGCTCACGGGCCCAGGCGCTCCGCGGCATGTGGGATCTTCCCGGAACGGGGCACGAACCTGTG
TCCCCTGCATTGGCAGGCGGACTCCCAACCACTGAGCCATCAGGGAAACCC---TCACATCATATCTTTT---AGTCACA
TCTCATCAGTCTTTCTTCTTGCTTCACTTAAACC-----AGATTCATATTTTTCATTCCTTCCACATGTCAAGATGTGGA
AGGACATGTGGAAGGGCCACATGTCCTTCCACATGTCAGGGCCCTTAAGTATTCTGGTTTCTT---TTCCTGAAAGACTA
TCCCACTGTATGCAAAGCTAGCTCTTATTCTCAGGTCTAAGCTTAAATATTGTTACCTGAAAGAAGTGTTT
>Mesoplodon_bidens
TAATG-TCCAGTGTAGCCAGATCCAGATCTTTTCTTATCTACTCTATTATCCTATCCTCATCATTATTCTAATAAATTTC
ATAC-----------------ATAGAAACAAAATTGATCTCTTAAAGTGTCTGTCAGTTCATAGCTCTCCCTACTTTTTC
AGTGTACTTGTGCTAACACCTACATTCTTTGCCATTACCAATAAAGCCCTGTATAATC---TCACATCATATCTTTT---
----TTTTTTTTCTTCTTTGTGGTACGCGGACCTCTCACTGTCGTGGCCTCTCCCGTTGCAGAGCACAGGCTCCGGACGC
GCAGGCTCAGCAGCCATGGCTCACGGGCCCAGCCACTCCGCGGCATGTGGGATCCTCCCGGACCGGGCCACGAACCCGTG
TCCCCTGCATCGGCAAGTGGACTCTCAACCACTGTGCCACCAGTGAAGCCC---TCACATCATATC-TTT---AGTCACA
TCTCATCAGTCTTTCTTCTTGCTTCACTTAAACC-----AGATTCATAGTTTTCATTCCTTCCACATGTCAAGAT-----
---------------------TGTCCT----CATATCAGGGCCCTTAAATATTCTGGTTTCTT---TTCCTGAAAGACTA
CCCCACTGTATGCAAAGCTAGCTCTTATTCTCAGGTCTAAGCTTAAATATTGTTGCCTGAAAGAAGTGTTT
>Ziphius_cavirostris
TAATG-TCCAGTGTAGCCAGATCCAGATCTTTTCTTATCTACTCTATTATC-----CTCATCATTATTCTAATAAATTTC
ATAC-----------------ATAGAAACAAAATTGATCTCTTAAAGTGTCTGTCAGTTCATAGCTCTCCCTACTTTTTC
AGTGTACTTGTGCTAACACCTACATTCTTTGCCATTACCAATAAAGCCCTGTATAATC---TCACATCATATCTTTT---
------TTTTTTCTTCTTTGTGGTACGCGGACCTCTCACTGTCGTGGCCTCTCCCGTTGCAGAGCACAGGCTCCGGACGC
GCAGGCTCAGCAGCCATGGCTCACGGGCCCAGCCGCTCCGTGGCATGTGGGATCCTCCCGGACCGGGGCACGAACCCGTG
TCCCCTGCATCGGCAAGTGGACTCTCAACCACTGTGCCACCAGTGAAGCCC---TCACATCATATCTTTT---AGTCACA
TCTCATCAGTCTTTCTTCTTGCTTCACTTAAACT-----AGATTCATAGTTTTCATTCCTTCCACATGTCAAGAT-----
---------------------TGTCCT----CATATCAGGGCCCTTAAATATTCTGGTTTCTT---TTCCTGAAAGACTA
CCCCACTGTATGCAAAGCTAGCTCTTATTCTCAGGTCTAAGCTTAAATATTGTTACCTGAAAGAAGGGTTT
>Platanista_minor
TAATG-TCCAGTGTAGCCAGATCCAGATCTTTTCTTACCTACTCTATTATCCTATCCTCATCATTATTCTACTAAATTTC
ACAC-----------------ATAGATACAAAATTGATCTCTTAAAATATCTGTCAGTTCAT------------------
----------TGCTAATGCCTACATTCTGTGCCATTACCAATAAAGCCCTGTATAATC---TCACATCATATCTTTT---
--------TTTTTTTCTTTGCGGTACGCGGGCCTCTCACCGTTGTGGCCTCTCCTGTTGTGGAGCACAGGCTCTGGACAC
GCAGGCTCAGCGGTCATGGCTCACGGGCCTAGCTGCTCCGTGGCATGTGGGATCTTCCTGGACCAGGGCACAAACCCATG
TCCCCTGCATTGGCAGGCGGACTCTCAACCAGTGTGCCACCAGGGAAGCCC---TCACATCATATCTTTT---AGTCACA
TCTCATCAGTCTTTCTTCTTGCTTCACTTCAACC-----AGATTCATAGTTTTCATTTCTTCCACATGTCAAGAT-----
---------------------TGTCCT----CATATCAGGGCCCTTATATATTCTGGTTTCTT---TTCCTGAAAGACTA
CCCCACTGTATGCAAAGCTAGCTCTTATTCTCAGGTCTAAGCTTAAATATTGTTACCTGAAAGAAGTGTTT
>Physeter_macrocephalus
TAATG-GCCAGTGTAGCCAGATCCAGATCTTTTCTTACCTACTCTATTATCCTATCCTCATCATTATTCTACTAAATTTC
ATAC-----------------ATAGAAACAAAATTGATCTCTTAAAATGTCTGTCAGTTCATAGCTCTCCCTACTTTTTC
AGTGTACTTTTGCTAACGCCTGCATTCTTTGCCATTACCAATAAAGCCCTGTATAGTC----------------------
--------------------------------------------------------------------------------
--------------------------------------------------------------------------------
------------------------------------------------------TCACGTCATATCTTTT---AGTCACA
TCTCATCAGTCTTTCTTCTTGCTTCACTTAAACC-----AGATTCATATTTTTCATTCCTTCCACATGTCAAGAT-----
---------------------TGTCCT----CCTATCAGGGCCCTTAAATATTCTGGTTTCCT---TTCCTGAAAGACTA
CCCCACTGTATGCAAAGCTAGCTCTTATTCTCAGGTCTAAGCTTAAATACTGTTACCTGAAAGAAGTGTTT
>Kogia_breviceps
TAATG-TCCAGTGTAGCCAGATCCAGATCTTTTCTTACCTACTCTATTCTCCTATCCTCATCATTATTCTACTAAATTTC
ATAC-----------------ATAGAAACAAAATTGATCTCTTAAAATGTCTGTCAGTTCCTAGCTCTCCCTACTTTTTC
AGTGTACTTGTGCTAACGCCTACATTCTTTGCCATTACCAATAAAGCCCTGTATAGTC----------------------
--------------------------------------------------------------------------------
--------------------------------------------------------------------------------
------------------------------------------------------TCACATAGTATCTTTT---AGTCACA
TCTCATTAGTCTTTCTTCTTGCTTCACTTAAACC-----AGATTTATATTTTTCATTCCTTCCACACGTCAAGAT-----
---------------------TGTCCT----CATATCAGGGCCCTTAAATATTCTGGTTTCTT---TTCCTGAAAGACTA
CCCCAGTGTATGCAAAGCTAGCTCTTATTCTCAGGTCTAAGCTTAAATACTGTTACCTGAAAGAAGTGTTT
>Megaptera_novaeangliae
TAATG-TCCAGTGTAGCCAGATCCAGATCTTTTCTTACCTACTCTATTATCCTGTCCTCATCATTATTCTACTAAATTTC
ATAC-----------------ATAGAAACAAAATTGATCTCTTAAAATGTCTGTCAGTTCATAGCTCTCCCTACTTTTTC
AGTGTACTTGTGCTAACGCCTACATTCTTTGCCATTACCAATAAAGCCCTGTATAATC----------------------
--------------------------------------------------------------------------------
--------------------------------------------------------------------------------
------------------------------------------------------TCACATCATATCTTTT---AGTCACA
TCTCATCAGTCTTTCTTCCTGCTTCACTTAAACC-----AGATTCATATTTTTCATTCCTTCCACATGTCAAGAT-----
---------------------TGCCCT----CATATCAGGGCCCTTAAATATTCTGGTTTCTT---TTCCTGAAAGACTT
CCCCACTGTATGCAAAGCTAGCTCTTATTCTCAGGTCTAAGCTTAAATATTGTTACCTGAAAGAAGTGTTT
>Balaenoptera_physalus
TAATG-TCCAGTGTAGCCAGATCCAGATGTTTTCTTACCTACTCTATTATCCTGTCCTCATCATTATTCTACTAAATTTC
ATAC-----------------ATAGAAACAAAATTGATCTCTTTAAATGTCTGTCAGTTCATAGCTCTCCCTACTTTTTC
AGTGTACTTGTGCTAACGCCTACATTCTTTGCCATTACCAATAAAGCCCTGTATAATC----------------------
--------------------------------------------------------------------------------
--------------------------------------------------------------------------------
------------------------------------------------------TCACATCATATCTTTT---AGTCACA
TCTCATCAGTCTTTCTTCCTGCTTCACTTAAACC-----AGATTCATATTTTTCATTCCTTCCACATGTCAAGAT-----
---------------------TGCCCT----CACATCAGGGCCCTTAAATATTCTGGTTTCTT---TTCCTGAAAGACTT
CCCCACTGTATGCAAAGCTAGCTCTTATTCTCAGGTCTAAGCTTAAATATTGTTACCTGAAAGAAGTGTTT
>Eschrichtius_robustus
TAATG-TCCAGTGTAGCCAGATCCAGATGTTTTCTTACCTACTCTATTATCCTATCCTCATCATTATTCTACTAAATTTC
ATAC-----------------ATAGAAACAAAATTGATCTCTTAAAATGTCTGTCAGTTCATAGCTCTCCCTACTTTTTC
AGTGTACTTGTGCTAACGCCTACATTCTTTGCCATTACCAATAAAGCCCTGTATAATC----------------------
--------------------------------------------------------------------------------
--------------------------------------------------------------------------------
------------------------------------------------------TCACATCATATCTTTT---AGTCACA
TCTCATCAGTCTTTCTTCCTGCTTCACTTAAACC-----AGATTCATATTTTTCATTCCTTCCACATGTCAAGAT-----
---------------------TGCCCT----CATATCAGGGCCCTTAAATATTCTGGTTTCTC---TTCCTGAAAGACTT
CCCCACTGTATGCAAAGCTAGCTCTTATTCTCAGGTCTAAGCTTAAATATTGTTAGCTGAAAGAAGTGTTT
>Balaenoptera_bonaerensis
TAATG-TCCAGTGTAGCCAGATCCAGATCTTTTCTTACCTACTCTATTATCCTGTCCTCATCATTATTCTACTAAATTTC
ATAC-----------------ATAGAAACAAAATTGATCTCTTTAAATGTCTGTCAGTTAATAGCTCTCCCTACTTTTTC
AGTGTACTTGTGCTAACGCCTACATTCTTTGCCATTACCAATAAAGCCCTGTATAATC----------------------
--------------------------------------------------------------------------------
--------------------------------------------------------------------------------
------------------------------------------------------TCACATCATATCTTTT---AGTCACA
TCTCATCAGTCTTTCTTCCTGCTTCACTTAAACC-----AGATTCATATTTTTCATTCCTTCCACATGTCAAGAT-----
---------------------TGCCCT----CATATCAGGGCCCTTAAATATTCTGGTTTCTT---TTCCTGAAAGACTT
CCCCACTGTATGCAAAGCTAGCTCTTATTCTCAGGTCTAAGCTTAAATATTATTACCTGAAAGAAGTGTTT
>Balaenoptera_acutorostrata
TAATG-TCCAGTGTAGCCAGATCCAGATCTTTTCTTACCTACTCTATTATCCTGTCCTCATCATTATTCTACTAAATTTC
ATAC-----------------ATAGAAACAAAATTGATCTCTTTAAATGTCTGTCAGTTCATAGCTCTCCCTACTTTTTC
AGTGTACTTGTGCTAACGCCTACATTCTTTGCCATTACCAATAAAGCCCTGTATAATC----------------------
--------------------------------------------------------------------------------
--------------------------------------------------------------------------------
------------------------------------------------------TCACATCATATCTTTT---AGTCACA
TCTCATCAGTCTTTCTTCCTGCTTCACTTAAACC-----AGATTCATATTTTTCATTCCTTCCACATGTCAAGAT-----
---------------------TGCCCT----CATATCAGGGCCCTTAAATATTCTGGTTTCTT---TTCCTGAAAGACTT
CCCCACTGTATGCAAAGCTAGCTCTTATTCTCAGGTCTAAGCTTAAATATTATTACCTGAAAGAAGTGTTT
>Eubalaena_japonica
TAATG-TCCAGTGTAGCCAGATCCAGATCTTTTCTTACCTACTCTATTATCCTATCCTCATCATTATTCTACTAAATTTC
ATAC-----------------ATAGAGACAAAATTGATCTCTTAAGATGTCTGTCAGTTCATAGCTCTCCCTACTTTTTC
AGTGTACTTGTGCTAACGCCTACATACTTTGCCATTACCAATAAAGCCCTGTATAATC----------------------
--------------------------------------------------------------------------------
--------------------------------------------------------------------------------
------------------------------------------------------TCACATCATATCTTTT---AGTCACA
TCTCATCAGTCTTTCTTCCTGCTTCACTTAAACC-----AGATTCATATTTTTCATTCCTTCCACATGTCAAGAT-----
---------------------TGCCCT----CATATCAGGGCCCTTAAATATTCTGGTTTCTT---TTCCTGAAAGACTT
CCCCACTGTACGCAAAGCTAGCTCTTATTCTCAGGTCTAAGCTTAAATACTGTTACCTGAAAGAAGTGTTT
>Hippopotamus_amphibius
TAATT-TCCAGTCTAGCCAGATTCAGATATTTTTTTACCTACTCTGTTACC---TTCTCACCATTATTCTACTTAATTTC
ATACCTAAATCCCTGTACTATGTAGAAACCAAAGTGATCTCTTAAAATGCCTGTCAGTTCATATCTCTCCCTACTTTTTC
AGTTT--TTGTGCTAAAGCGTACATTCTTTGCCATTACCAATAATACCCTGTATAATC----------------------
--------------------------------------------------------------------------------
--------------------------------------------------------------------------------
------------------------------------------------------TCACATCATATCTTTT---AGTCATA
TCTCATCAGTCTTTCTTCCTGCTTCACTCAGACC-----AGATTTGTATTTTTCATTCCTTCTACATGTCAAGAT-----
---------------------TATCCT----TATATCAGGATGCTTAAATATTCTGGCTTCTC---TTCCTGAAAGACTT
TCTCACTG-----AAAGCTAGTTCATATTCTTGGGTTTAAGCTTAAATATTATTACCTGAAAGAAGTGTTT
>Bos_taurus
TGCTGAGCCACTGGAG--AAACCCAGATCTTTTCTTACCTACTCCATTATCCTAGCCTCACCATTAGTCTACTTAATTTC
TCAT-TAACTCCCTGTACTACTTAGAAAACAGAGTGATCTCTTAAAATGTCTGTTGGTTCATACCTCTCCCTACATTTTC
AGTGTATTTGTACTAAAGCCTACATTCTCTGAGATTAAAAATAAAGCCTT-TCTAATC----------------------
--------------------------------------------------------------------------------
--------------------------------------------------------------------------------
------------------------------------------------------TCACATCATATCTTTT---AGTTATG
TCTCATCAATCTTTCTTTGGGCTTCACTCCAATCAAAAAAGATTCATATACCCCATTCCTTCTACATATCAAGAT-----
---------------------TCTCCT----CATATCGGGGTACTTAGATATTCTGTTTTATTTTCTTCCTGAAAGACTT
TCCCACTGTATGCAAAGCTAGCTCTTATTTTCGTGTCTAAGCTTAAATATTGTTACCTGAAAGAAGTGTTT

#Bottlenose_dolphin_CHR4
>CHR2A_Ttr#SINE/tRNA
--------------------------------------------------------------------------------
--------------------------------------------------------------------------------
--------------------------------------------------------------------GGGCTTCCCTGG
TGGCGCAGTGGTTGAGAGTCCGCCTGCCGATGCAGGGGACACGGGTTCGTGCCCCGGTCCGGGAAGATCCCACATGCCGC
-GGAGCAGCTAGGCCCGTGAGCCATGGCCGCTGAGCCTGCGCGTCCGGAGCCTGTGCTCCGCAACGGGAGAGGCCACAAC
AGTGAGAGGCCCGCGTACCGCAAAAAAAAAAAAAAAAAAA----------------------------------------
--------------------------------------------------------------------------------
--------------------------------------------------------------------------------
----------------------------------------
>Tursiops_truncatus
TAGCTGGAGGTAGAGCCAACATTTAGAATCAAGGTTATCTGACTCTTCAGCTGTGTCCCATCATAGTAGATAGCATTTGC
TGTATTGGAACT---AGAACACAGGTGTTCTGTCTAATCATGCTTATCTAAATACTACATCAGAATT----ACATGACCA
ATTAACCAATGGTCAAAATTTATCTTCTTGTCACATTATTTCAGATT---AAAATATAATTTAAA---GGGCTTCCCTGG
TGGCGCAGTGGTTGAGAGTCCGCCTGCCGATGCAGGGGACACGGGTTCGTGTCCCAGTCCGGGAAGATCCCACATGCCGT
-GGAGCGGCTGGGCCCGTGAGCCATGGCCGCTGGGCCTGCGCATCCGGAGCCTGTGCTCCGCAACGGGAGAGGCCACAAC
AGTGAGAGGCCTGCGTACCGCAAAAAAATTTTTAAAA------------------------AAATAATAATTTAAA---A
CTCCAGTTTTGACAATATAG-AAAAATTAAATAACCGAAAACTCCCTTTCTATAAAAATTCCCTCTACAGACACTAGATA
GAATATTATTAGACCTCCTATTAAATATGTAACTGAGCTCACAAGAAAGTAAGGGGAATTTCTAGGAGTTGTAAATAAGA
ACCAACTGAAAACCAGAACATTAAGTACATGAGCTAATTC
>Tursiops_aduncus
TAGCTGGAGGTAGAGCCAACATTTAGAATCAAGGTTATCTGACTCTTCAGCTGTGTCCCATCATAGTAGATAGCATTTGC
TGTATTGGAACT---AGAACACAGGTGTTCTGTCTAATCATGCTTATCTAAATACTACATCAGAATT----ACATGACCA
ATTAACCAATGGTCAAAATTTATCTTCTTGTCACATTATTTCAGATT---AAAATATAATTTAAA---GGGCTTCCCTGG
TGGCGCAGTGGTTGAGAGTCCGCCTGCTGATGCAGGGGACACGGGTTCGTGTCCCAGTCCGGGAAGATCCCACATGCCGT
-GGAGCGGCTGGGCCCGTGAGCCATGGCCGCTGGGCCTGCGCATCCGGAGCCTGTGCTCCGCAACGGGAGAGGCCACAAC
AGTGAGAGGCCTGCGTACTGCAAAAAAATTTTTAAAA------------------------AAATAATAATTTAAA---A
CTCCAGTTTTGACAATATAG-AAAAATTAAATAACTGAAAACTCCCTTTCTATAAAAATTCCCTCTACAGACACTAGATA
GAATATTATTAGACCTCCTATTAAATATGTAACTGAGCTCACAAGAAAGTAAGGGGAATTTCTAGGAGTTGTAAATAAGA
ACCAACTGAAAACCAGAACATTAAGTACATGAGCTAATTC
>Sousa_chinensis
TAGCTGGAGGTAGAGCCAACATTTAGAATCAAGGTTATCTGACTCTTCAGCTGTGTCCCATCATAGTAGATAGCATTTGC
TGTATTGGAACT---AGAACACAGGTGTTCTGTCTAATCATGCTTATCTAAATACTACATCAGAATT----ACATGACCA
ATTAACCAATGGTCAAAATTTATCTTCTTGTCACATTATTTCAGATT---AAAATATAATTTAAA---GGGCTTCCCTGG
TGGCGCAGTGGTTGAGAGTCCGCCTGCCGATGCAGGGGACACGGGTTCGTGTCCCAGTCCGGGAAGATCCCACATGCCGC
-GGAGCGGCTGGGCCCGTGAGCCATGGCCGCTGAGCCTGCGCATCCGGAGCCTGTGCTCCGCAACGGGAGAGGCCACAAC
AGTGAGAGGCCTGCGTACCGCAAAAAAATTTTTAAAA------------------------AAATAATAATTTAAA---A
CTCCAGTTTTGACAATATAG-AAAAATTAAATAACTGAAAACTCCCTTTCTATAAAAATTCCCTCTACAGACACTAGATA
GAATATTATTAGACCTCCTATTAAATATGTAACTGAGCTCACAAGAAAGTAAGGGGAATTTCTAGGAGTTGTAAATAAGA
ACCAACTGAAAACCAGAACATTAAGTACATGAGCTAATTC
>Lagenorhynchus_obliquidens
TAGCTGGAGGTAGAGCCAACATTTAGAATCAAGGTTATCTGACTCTTCAGCTGTGTCCCATCATAGTAGATAGCATTTGC
TGTATTGGAACT---AGAACACAGGTGTTCTGTCTAATCATGCTTATCTAAATACTACATCAGAATT----ACATGACCA
ATTAACCAATGGTCAAAATTTATCTTCTTGTCACATTATTTCAGATT---AAAATATAATTTAAA---GGGCTTCCCTGG
TGGCGCAGTGGTTGAGAGTCCGCCTGCCGATGCAGGGGACACGGGTTCGTGTCCCAGTCCGGGAAGATCCCACATGCCGT
-GGAGCGGCTGGGCCCGTGAGCCATGGCCGCTGGGCCTGCGCATCCGGAGCCTGTGCTCCGCAACGGGAGAGGCCACAAC
AGTGAGAGGCCTGCGTACCGCAAAAAAATTTTTAAAA------------------------AAATAATAATTTAAA---A
CTCCAGTTTTGACAATATAG-AAAAATTAAATAACTGAAAACTCCCTTTCTATAAAAATTCCCTCTACAGACACTAGATA
GAATATTATTAGACCTCCTATTAAATATGTAACTGAGCTCACAAGAAAGTAAGGGGAATTTCTAGGAGTTGTAAATAAGA
ACCAACTGAAAACCAGAACATTAAGTACATGAGCTAATTC
>Globicephala_melas
TAGCTGGAGGTAGAGCCAACATTTAGAATCAAGGTTATCTGACTCTTCAGCTGTGT-CCATCATAGTAGATAGCATTTGC
TGTATTGGAACT---AGAACACAGGTGTTCTGTCTAATCATGCTTATCTAAATACTACATCAGAATT----ACATGACCA
ATTAACCCATGGTCAAAATTTATCTTCTTGTCACATTATTTCAGATT---AAAATATAATTTAAA---GGGCTTCCCTGG
TGGTGCAGTGGTTGAGAGTCCACCTGCCGATGCAGCGGACACGGGTTCGTGCCCCGGTCCGGGAGCATCCCACATGCCGT
-GGAGCGGCTGGGCCCGTGAGCCATGGCCGCTGGGCCTGCGCATCCGGAGCCTGTGCTCCGCAACGGGAGAGGACACAAC
AGTGAGAGGCCCGCGTACCGCAAAAAAATTAAAAAAAA-----------------------AAATAATAATTTAAA---A
CTCCAGTTTTGACAATATAG-AAAAATTAAATAACTGAAAACTCCCTTTCTATAAAAATTCTCTCTACAGATACTAGATA
GAATATTATTAGACCTCCTATTAAATATGCAACTGAGCTCACAAGAAAGTAAGGGGAATTTCTAGGAGTTGTAAATAAGA
ACCAACTGAAAACCAGAACATTAAGTACATGAGCTAATTC
>Orcinus_orca
TAGCTAGAGGTAGAGCCAACATTTAGAATCAAGGTTATCTGACTCTTCAGCTGTGTCCCATCATAGTAGATAGCACTTGC
TGTGTTGGAACT---AGAACACAGGTGTTCTCTCTAATCATGCTTATCTAAATACTACATCAGAACT----ACATGACCA
ATTAACCCATGGTCAGAATTTATCTTCTTGTCACATTATTTCAGATT---AAAATATAATTTAAA---GGGCTTCCCTGG
TGGCGCAGTGGTTGAGAGTCCACCTGCCGATGCAGGGGACACGGGTTCGTGCCCCGGTCCGGGAGGATCCCACATGCCGT
-GGAGCAGCTGGGCCCGTGAGCCATGGCCGCTGGGCCTGCGCATCCGGAGCCTGTGCTCCGCAACGGGAGAGGCCACAAC
AGTGAGAGGCCTGCGTACCGCAAAAAAATTTTTAAAA------------------------AAATAATAATTTAAA---A
CTTCAGTTTTGACAATATAG-AAAAATTAAATAACTGAAAACTCCCTTTCTATAAAAATTCCCTCTACAGACACTAGATA
GAATATTATTAGACCTCCTATTAAATATGTAACTGAGCTCACAAGAAAGTAAGGGGAATTTCTAGGAGTTGTAAATAAGA
ACCAACTGAAAACCAGAACATTAAGTACATGAGCTAATTC
>Phocoena_sinus
TAGCTGGAGGTAGAGCCAACATTTAGAATCAAGGTTATCTGACTCTTCAGCTGTGTCCCATCATAGTAGATAGCATTTGC
TGTATTGGAATT---AGAACACGGGTGTTCTGTCTAATCATGCTTATCTAAATACTACATCAGAATT----ACATAACCA
ATTAACCCATGGTCAAAATTTATCTTCTTGTCACATTATTTCAGATT---AAAATATAATTTAAA---GGGCTTCCCTGG
TGGTGCAGTGGTTGAGAGTCCGCCTGCCAATGCAGGGGACACGGGTTCGTGCCCCGGTCCGGGAAGATCCCACATGCCGT
-GGAGTGGCTGGGCCCATGAGCCATGGCCGCTGGTCCTGCGCATCCGGAGCCTGTGCTCCGCAACGGGAGAGGCCACAAC
AGTGAGAGGCCCGCGTACCGCAAAAAAATTAAAAAA-------------------------AAAAAAAAAATTAAA---A
CTCCAGTTTTGACAATATAG-AAAAATTAAATAACTGAAAACTCCCTTTCTATAAAAATTCCCTCTACAGATACTAGATA
GAATATTATTAGACCTCCTATTAAATATGTAACTGAGCTCACAAGAAAGTAAGGGGAATTTCTAGGAGTTGTAAATAAGA
ACCAACTGAAAACCAGAACATTAAGTACATGAGCTAATTC
>Neophocaena_asiaeorientalis
TATCTGGAGGTAGAGCCAACATTTAGAATCAAGGTTATCTGACTCTTCAGCTGTGTCCCATCATAGTAGATAGCATTTGC
TGTATTGGAATT---AGAACACAGGTGTTCTGTCTAATCATGCTTATCTAAATACTACATCAGAATT----ACATAACCA
ATTAACCCATGGTCAAAATTTATCTTCTTGTCACATTATTTCAGATT---AAAATATAATTTAAA---GGGCTTCCCTGG
TGGTGCAGTGGTTGAGAGTCCGCCTGCCGATGCAGGGGACACGGGTTCGTGCCCCGGTCCGGGAAGATCCCACATGCCGT
-GGAGTGGCTGGGCCCATGAGCCATGGCCGCTGGTCCTGCGCATCCGGAGCCTGTGCTCCGCAACGGGAGAGGCCACAAC
AGTGAGAGGCCCGCGTACCGCAAAAAAATTAAAAA--------------------------AAAAAAAAAATTAAA---A
CTCCAGTTTTGACAATATAG-AAAAATTAAATAACTGAAAACTCCCTTTCTATAAAAATTCCCTCTACAGATACTAGATA
GAATATTATTAGACCTCCTATTAAATATGTAACTGAGCTCACAAGAAAGTAAGGGGAATTTCTAGGAGTTGTAAATAAGA
ACCAACTGAAAACCAGAACATTAAGTACATGAGCTAATTC
>Delphinapterus_leucas
TAGCTGGAGGGAGAGCCAACATTTAGAATCAAGGTTATCTGACCCTTCAGCTGTGTCCCATCATAGTAGATAGCATTTGC
TGTATTGGAATT---AGAACACAGGTGTTCTGTCTAATCATGCTTATCTAAATACTACATCAGAATT----ACATGACCA
ATTAACCCATGGTCAAAATTTATCTTCTTGTCACATTATTTCAGATT---AAAATATAATTTAAA---GGGCTTCCCTGG
TGGCGCAGTGGTTGAGAGTCCACCTGCCGATGCAGGGGACATGGGTTCGTGCCCCGGTCCGGGAAGATCCCACATGCCGT
-GGAGTGGCTGGGCCCATGAGCCATGGCCATTGGGCCTGCGCATCCGGAGCCTGTGCTCCGCAATGGGAGAGGCCACAAC
AGTGAGAGGCCCGCGTACCGCAAAAAAATTAAAAAA-------------------------AAAAAAAAATTTAAA---A
CTCCAGTTTTGACAATATAG-AAAAATTAAATAACTGAAAACTCCCTTTCTATAAAAATTCCCTCTACAGATACTAGATA
GAATATTATTAGACCTCCTATTAAATATGTAACTGAGCTCACAAGAAAGTAAGGGGAATTTCTAGGAGTTGTAAATAAGA
ACCAACTGAAAACCAGAACATTAAGTACATGAGCTAATTC
>Monodon_monoceros
TAGCTGGAGGTAGAGCCAACATTTAGAATCAAGGTTATCTGACTCTTCAGCTGTGTCCCATCATAGTAGATAGCATTTGC
TGTATTGGAATT---AGAACACAGGTGTTCTGTCTAATCATGCTTATCTAAATACTACATCAGAATT----ACATGACCA
ATTAACCCATGGTCAAAATTTATCTTCTTGTCACATTATTTCAGATT---AAAATATAATTTAAA---GGGCTTCCCTGG
TGGCGCAGTGGTTGAGAGTCCACCTGCCGATGCAGGGGACACAGGTTCGTGCCCCGGTCCGGGAAGATCCCACATGCCGT
-GGAGTGGCTGGGCCCATGAGCCATGGCCGTTGGGCCTGCGCATCCGGAGCCTGTGCTCCGCAATGGGAGAGGCCACAAC
AGTGAGAGGCCCGCGTACCGCAAAAAAATTTAAAAAA------------------------AAAAAAAAATTTAAA---A
CTCCAGTTTTGACAATATAG-AAAAATTAAATAACTGAAAACTCCCTTTCTATAAAAATTCCCTCTACAGATACTAGATA
GAATATTATTAGACCTCCTATTAAATATGTAACTGAGCTCACAAGAAAGTAAGGGGAATTTCTAGGAGTTGTAAATAAGA
ACCAACTGAAAACCAGAACATTAAGTACATGAGCTAATTC
>Inia_geoffrensis
TAGCTGGAGGTAGAGCCAACATTTGGAATCAAGGTTATCTGACTCTTCAGCTGTGTCCCATCATAGTAGATAGCATTTGC
CGTATGGGAACT---AGAACACAGGTGTTCTGTCTAATCATGCTTATCTAAATACTACATCAGAATTACTTACATGACCA
ATTAACCCATGGTCAAAATTTATCTTCTTGTCACATTATTTCAGATT---AAAAAATAATTTAAA---GGGCTTCCCTGG
TGGTGCAGTGGTTGAGAGTCCAGCTGACGATGCAGAGGACACGGGTTCGTGCCCCGGTCCGGGAAGATCCCACATGCCGT
GGGAGCGGCTGGGCCCGTGAGCCATGGCCGCTGAGCCTGCGCGTCTGGAGCCTGTGCTCCGCAATGGGAGAGGCCACAAC
AGTGAGAGGTCCGCTTACCGCAAAAAAAAAAAA----------------------------AAAAAAAAATTTAAA---A
CTCCAGTTTTGACAATACAG-AAAAAATAAATGACTGAAAACTCCCTTTCTATAAAAATTCCCTCTACAGATATTAGATA
GAATATTATTAGACATACTATTAAATATGTGACTGAGCTCACAAGAAAGTAAGGGGAATTTCTAGGAGTTGTAAGTAAGA
ACCAACTGAAAACCAGAACATTAAGTACATGAGCTAATTC
>Pontoporia_blainvillei
TAGCTGGAGGTAGAGCCAACATTTAGAATCAAGGTTATCTGACTCTTCAGCTGTGTCCCATCATAGTAGATAGCATTTGC
TGTATTGGAACT---AGAACACAGGTGTTCTGTCTAATCATGCTTATCTAAATACTACATCAGAATTACTCACATGACCA
ATTAACCCATGGTCAAAATTTATCTTCTTGTCACATTATTTCAGATT---AAAAAATAATTTAAA---GGGCTTCCCTGG
TGGCGCAGTGGTTGAGAGTCCGCCTGACGATGCAGGGGACACGGGTTCGTGCCCCGGTCCGGGAAGATCCCACATGCCGC
-GGAGCGGCTGAGCCCATGAGCCATGGCCACTGGGCCTGCACGTCCGGAGCCTGTGCTCCGCAAAGGGAGAGGCCACAAC
AGTGAGAGGCCCGCTTACTGCAAAAAAAAAAAATAA-------------------------TAATAATAATTTAAA---A
CTCCAGTTTTGACAATACAG-AAAAATTAAATGACTTAAAATTCCCTTTCTATAAAAATTCCCTCTACAGATATTAGATA
GAATATTATTAGACATACTATTAAATATGTGACTGAGCTCACAAGAAAGTAAGGGGAATTTCTAGGAGTTGTAAGTAAGA
ACCAACTGAAAACCACAACATTAAGTACATGAGTTAATTC
>Lipotes_vexillifer
TAGCTGGAGGTAGAGCCAACATTTAGAATCAAGGTTATCTGACTCTTCAGCTGTGTCCCATCATAGTAGGTAGCATTTGC
TGTATTGGAACT---AGAACACAGGTGTTCTGTCTAATAATGCTTATCTAAATACTACATCAGAATTACTTACATGACCA
ATTAACCCATGGTCAAAATTTATCTTCTTGTCACATTATTTCAGATT---AAAAAAAAATTTAAA---GGGCTTCCCTGG
TGGCGCAGTGATCGAGAGTCCGCCTGCCGATGCAGGGGACACAGGTTCGTGCCCCGGTCCGGGGAGATCCCACATGCCGC
-GGAGCGGCTAGGCCCGTGAGCCATGGCCCATGAGCCTGCGCGTCCGGAGCCTGTGCTCCGCAACGGGAGAGGCCACAAC
AGTGAGAGGCCCGCATACCGTAAAAAAAATT------------------------------AAAAAAAAATTTAAA---A
CTCCAGTTTAGAGAATACAGAAAAAATTAAATAACTGAAAACTCCCTTTCTATAAAAATTCCCTCTACAGATACTAGATA
GAATATTATTAGACCTCCTATTAAATATGTAACTGAGCTCACAAGAAAGTAAGGGGAATTTCTAGGAGTTGTAAATAAGA
ACCAACTGAAAACCAGAACATTAAGTACGTGAGCTAATTC
>Mesoplodon_bidens
TAGCTGGAGGTAGAGCCAACATTTAGAATCAAGGTTATCTGACTCTTCAGCTGTGTCCCATCATAGTAGATAGTATTTGT
TGTATTGGAACT---AGAACACAGGTGTTCTGTCTAATCATGATTATCTAAATACTACATCAGAATTACTTACATGACCA
ATTAACCCATGGTCAAAATTTATCTTCTTGTCACATTATTTCAGATT---AAAAAATAATTTAAA---GGGCTTCCCCGG
TGATGCAATGGTTGAGAGTCCGCCTGCTATTGCAGGGGACACGGGTTCATGCCCCAGTCTGGGAAGATCCCACATGCCAC
-AGAGCGGCTGGGCCCATGAGCCATGGCCGCTGAGCCTGTGCATCCGGAGCCTGTGCTTCACAACGGGAGAGGCCACAAC
AGTGAGAGGCCTGTGTACCACACACACACACAAAAAAAAAACAATAATAAT----------AATAAATAATTTAAA---A
CTCCAGTTTTGACAATATAG-AAAAATTAAATAACTGAAAACTCCCTTGCTATACAAATTCCCTCTACAGATATTAGATA
GAATATTATTAGACCTCCTATTAAATATGTAACTGAGCTCACAAGAAAGTAAGGGGAATTTCTAGGAGTTGTAAATAAGA
ACCAACTGAAAACCAGAACATTAAGTACATGAGCTAATTC
>Ziphius_cavirostris
TAGCTGGAGGTAGAGCCAACATTTAGAATCAAGGTTATCTGACTCTTCAGCTGTGTCCCATCATAGTAGATAGTATTTGT
TGTATTGGAACT---AGAATACAGGTGTTCTGTCTAATCATGCTTATCTAAATACTACATCAGAATTACTTACATGACCA
ATTAACCCATGGTCAAAATTTATCTT-TTGTCACATTATTTCAGATT---AAAAAATAATTTAAA---GGGCTTCCCTGG
TGGCGCAGTGGTTGAGAGTCCGCCTGCTATTGCAGGGGACACGGGTTCGTGCCCCAGTCCAGGAAGATCCCACATGCCAC
-AGAGTGGCTGGGCCCATGAGCCATGGCTGCT---------------GAGCCTGTGCTTCACAATGGGAGAGGCCACAAC
AGTGAGAGGCCCGTGTACCACAAAATAATAATAATAATAACAAAATAATAATAATAAT---AATAAATAATTTAAA---A
CTCCAGTTTTGACAATATAT-AAAAATTAAATAACTGAAAACTCCCTTGCTATACAAATTCCCTCTACAGATATTAGATA
GAATATTATTAGACCTCCTATTAAATATGTAACTGAGCTCTCAAGAAAGTAAGGGGAATTTCTAGGAGTTGTAAATAAGA
ACCAACTGAAAACCAGAACATTAAGTACATGAGCTAATTC
>Platanista_minor
TAGCTGGAGGTAGAGCCAACATTTAGAATCAAGGTTATCTGACTCTTCAGCTGTGTCCCATCATAGTAGATAGCATTTGC
TGTACTGGAACT---AGAACACAGGTGTTCTGTCTAATCATGCTTATCTAAATACTACATCAGAATTACTTACATGACCA
ATTAACCCATGGTCATAATTTATCATCTTGTCACATTATTTCAGATT---AAAAAATAATTTAAA---GGGCTTCCCTGG
CGGCGCAGTGGTTGAGAGTTGGCCTGCCGATGCAGGGGACACAGGTTCGTGCCCCGGTCCGGGAAGATTCCACATGCTGC
-GGAGCGGCTGGGCCCATGAGCCACGGCCGCTGGGCCTGCGCGTCCAGAGCCTATGCTCTGCAACGGGAGAGGCCACAAC
AGTGAGAGGCCCGTGTACCACAAAAATAATAA-----------------------------TAATAATAATTTAAA---A
CTCCAGTTTTGACAATATAG-AAAAATTAAATAACTGAAAACTCCCTTGCTATAAAAATTCCCTCTACAGATATTAGATA
AAATATTATTAGACCTCTTATTAATTATGTAACTGAGCTCACAAGAAAGTAAGGGGAATATCTAGGAGTTGTAAATAAGA
ACCAGCTGAAAACCAGAACATTAAGTACATGAGCTAATTC
>Physeter_macrocephalus
TAGCTGGAGGTAGAGCCAACATTTAGAATGAAGGTTATCTGACTCTTCAGCTGTGTCCCATCATAGTAGATAGCATTTGC
TGTATTGGAACTAGAAGAACACAGGTGTTCTGTCTAATCATGCTTATCTAAATACTACATCAGAATTATTTACATGACCA
ATTAACCCGTGGTCAAAATTTATCTTCTTTTCACATTATTTCAGATT---------------------------------
--------------------------------------------------------------------------------
--------------------------------------------------------------------------------
-------------------------------------------------------------AAAAAATAATTTAAA---A
CTCCAGTTTTCACAATAGAG-AAAAATTAAATAACTGAAAACTCCCTTGTTATAAAAATTCCCTGTACAGATATTAGATA
GAATATTATTAGACC---TATTAAATATGTAACTGACCTCACAGGAAAGTAAGGAGAATTTCTAGGAGTTGTAAATCAGA
ACCAACTGAAAACCAGAACATTAAGTATATGAGCTAATTC
>Kogia_breviceps
TAGCTGGAGGTAGAGCCAACATTTAGAATCAAGGTTATCTGACTCTTCAGCTGTGTCCCATCATAGTAGATAGCATTTGC
TGTATTGAAACTAGAAGAACACAGGTGTTCTGTCTAATCATGCTTATCTAAATACCACATCAGAATTATTTACATGACCA
ATTAACCCATGGTCAAAATTTATCTTCTTGTCACATTATTTCAGATT---------------------------------
--------------------------------------------------------------------------------
--------------------------------------------------------------------------------
-------------------------------------------------------------AAAAAAT-TTTTTTA---A
TTCCAGTTTTGACAATATAG-AAAAATTAAATAACTGAAAACTCCCTTGCTATAAAAATTCCCTATACAGATATTAGATA
GAACATTATTAGACCTCCTATTAAATATGTAACTGAGCTCACAAGAAAGTAAGGGGAATTTCTAGGAGTTGTAAATCAGA
ACCAACTGAAAACCAGAACATTAAGTACATGAGCTAATTC
>Megaptera_novaeangliae
TAGCTGGAGGTAGAGCCCACATTTAGAATCAAGGTTATTTGACTCTTCAGCTGTGTCCCATCATAGTAGATAGCATGTGC
TGTATTGGAACTAGAAGAACACAGGTGTTCTGTCTAATCATGCTTATCTAAATACTACATCAGAATTACTTACATGACCA
ATTAACCCATGGTCAAAATATTTCTTCTTGTCACATTATCTCAGATT---------------------------------
--------------------------------------------------------------------------------
--------------------------------------------------------------------------------
-------------------------------------------------------------AAAAAATAATTTAAA---A
CTCCAGTTTTGACAATATAG-AAAAATTAAATAACTGAAAACTCCCTTGTTATAAAAATTCCCTCTACAGATATTAGATA
GAATATTATTAGGCCTCCTATTAAATATGTAACTGAGCTCACAAGAAAGTAAGGGGAATTTCTAGGAGTTGTAAATAAGA
ACCAACTGAAAACCAGAACATTAAGTACATGAGCTAATTC
>Balaenoptera_physalus
TAGCTGGAGGTAGAGCCCACATTTAGAATCAAGGTTATCTGACTCTTCAGCTGTGTCCCATCATAGTAGATAGCATGTGC
TGTATTGGAACTAGAAGAACACAGGTGTTCTGTCTAATCATGCTTATCTAAATACTACATCAGAATTACTTACATGACCA
ATTAACCCATGGTCAAAATATTTCTTCTTGTCACATTATCTCAGATT---------------------------------
--------------------------------------------------------------------------------
--------------------------------------------------------------------------------
-------------------------------------------------------------AAAAAATAATTTGAA---A
CTCCAGTTTTGACAATACAG-AAAACTTAAATAACTGAAAACTCCCTTGTTATAAAAATTCCCTCTACAGATATTAGATA
GAATATTATTAGGCCTCCTATTAAATATGTAACTGAGCTCACAAGAAAGTAAGGGGAATTTCTAGGAGTTGTAAATAAGA
ACCAACTGAAAACCAGAACATTAAGTACATGAGCTAATTC
>Eschrichtius_robustus
TAGCTGGAGGTAGAGCCAACATTTAGAATCAAGGTTATCTGACTCTTCAGCTGTGTCCCATCATAGTAGATAGCATGTGC
TGTATTGGAACTAGAAGAACACAGGTGTTCTGTCTAATCATGCTTATCTAAATACTACATCAGAATTATTTACATGACCA
ATTAACCCATGGTCAAAATATTTCTTCTTGTCACATTATCTCAGATT---------------------------------
--------------------------------------------------------------------------------
--------------------------------------------------------------------------------
-------------------------------------------------------------AAAAAATAATTTAAA---A
CTCCAGTTTTGACAATATAG-AAAAATTAAATAACTGAAAACTCCCTTGTTATAAAAATTCCCTCTACAGATATTAGATA
GAATATTATTAGGCCTCCTATTAAATACGTAACTGAGCTCACAAGAAAGTAAGGGGAATTTCTAGGAGTTGTAAATAAGA
ACCAACTGAAAACCAGAACATTAAGTACATGAGCTAATTC
>Balaenoptera_bonaerensis
TAGCTGGAGGTAGAGCCAACATTTGGAATCAAGGTTATCTGACTCTTCAGCTGTGTCCCATCATAGTAGATAACATGTGC
TGTATTGGAACTAGAAGAACACAGGTGTTCTGTCTAATCATGCTTATCTAAATACTACATCAGAATTACTTACATGACCA
ATTAACCCATGGTCAAAATTTATCTTCTTGTCACATTATTTCAGATT---------------------------------
--------------------------------------------------------------------------------
--------------------------------------------------------------------------------
-------------------------------------------------------------AA-AAATAATTTAAA---A
CTCCAGTTTTGACAATATAG-AAAAATTAAATAACTGAAAACTCCCTTGCTATAAAAATTCCCTCTACAGATATTAGATA
GAATATTATTAGACCTCCTATTAAATATGTAACTGAGCTCACAAGAAAGTGAGGGGAATTTCTAGGAGTTGTAAATAAGA
ACCAACTGAAAACCAGAACATTAAGTACATGAGCTAATTC
>Balaenoptera_acutorostrata
CAGCTGGAGGTAGACCCAACATTTAGAATCAAGGTTATCTGACTCTTCAGCTGTGTCCCATCATAGTAGATAGCATGTGC
TGTACTGGAACTAGAAGAACACAGGTGTTCTGTCTAATCATGCTTATCTAAATACTACATCAGAATTACTTACATGACCA
ATTAACCCATGGTCAAAATATTTCTTCTTGTCACATTATCTCAGATT---------------------------------
--------------------------------------------------------------------------------
--------------------------------------------------------------------------------
-------------------------------------------------------------AAAAAATAATTTAAA---A
CTCCAGTTTTGACAATATAG-AAAAATTAAATAACTGAAAACTCCCTTGTTATAAAAATTCCCTCTACAGATATTAGATA
GAATATTATTAGGCCTCCTATTAAATATGTAACTGAGCTCACAAGAAAGTAAGGGGAATTTCTAGGAGTTGTAAATAAGA
ACCAACTGAAAACCAGAACATTAAGTACATGAGCTAATTC
>Eubalaena_japonica
TAGCTGGAGGTAGAGCCAGCATTTAGAATCAAGGTTATCTGACTCTTCAGCTGTGTGCCATCATAGTAGATAGCATGTGC
TGTATTGGAACTAGAAGAACACAGGTGTTCTGTCTAATCATGCTTATCTAAATACTACATCAGAATTACTTACGTGACCA
ATTAACCCATGGTCAAAATTTATCTTCTTGTCACATTATTTCAGATT---------------------------------
--------------------------------------------------------------------------------
--------------------------------------------------------------------------------
-------------------------------------------------------------AAAAAATAATTTAAA---A
CTCCAGTTTTGACAATATAG-AAAAATTAAATAACTGAAAACTCCCTTGCTATAAAAATTCCCTCTACAGATATTAGATA
GAATATTATTAGACCTCCTATTAAATATGTAACTGAGCTCACAAGAAAGTAAGGGGAATTTCTAGGAGTTGTAACTAAGA
ACCAACTGAAAACCAGAACATTAAGTACATGAGCTAATTC
>Hippopotamus_amphibius
TAGCTGGAGTTAGAGCCAAAATTTAGAATCAAGGTTATCTGACTCTCCAGCTGTGCCCCATCATAGGCAATAGCATTTGC
TGTATTGGAAACAGATGAACACAGGTGTTCTGTCTAATCATGCTTATCTAAATTCTATATCAGAATTACTTACATGACCA
ATTAACCCATGGGCAAAAT---TCATCTTGTCACATTACTTCAGATT---------------------------------
--------------------------------------------------------------------------------
--------------------------------------------------------------------------------
-------------------------------------------------------------AAAAATTCATTTAAA---A
CTCCAGTTTTGATAATACAG-AAAAATTAAATAACTGAAAAACCCCTTGCTATAAAAATTCCCTCTACAAATATTAGATA
GAATATTATTAGACCTCCTATTAAATACATAACTGAGCTCACAAGAAAGTAAGGGAAATTTCTAGGAGTTGTAAATAAGA
ACCAGCTGAAAACCAGAACATTAAGTACATGAGCTAATTT
>Bos_taurus
TGGTT-GAGGTACAGCCAACATTTAGAATTAATGATATCTGACTCCCCAGCTGTGCCCCATCATAGAAGATCGCACTTGC
TATATTGGAAATAGATGAATACAAGTGTTCTGTCTAATCAGGCTTATCTAAATACTGTATCAGAATTACTTACATGACCA
ATTAACTCATGGTAAAAATTTACCTTCTTGTCACATTATTTCAGATT---------------------------------
--------------------------------------------------------------------------------
--------------------------------------------------------------------------------
-------------------------------------------------------------AAAACAAAATGTAAA---A
CTCCAGTTTTGACAACATAG-AAAAATGAAATAACTGAACATTTCCCTGCTATAAAAATTCCCTTTATAAATATTAGATA
AAATATTATTGGACCTCTTATTAAATACGTAAATGAGTTTACAAGAAAGTGAGGGCAATTTCTAGGAGTTGTAAATAAGA
ACCAACTGAAAACCAGACTAGTTAGGGCGTGAGCTAATGC

#Bottlenose_dolphin_CHR5
>CHR2A_Ttr#SINE/tRNA
--------------------------------------------------------------------------------
--------------------------------------------------------------------------------
--------------------------------------------------------------------------------
--------------------------------------------------------------------------------
--------------------------------------------------------------------------------
-------------------------------------------GGGCTTCCCTGG-----------TGGCGCAGTGGTTG
AGAGTCCGCCTGCCGATGCAGGGGACACGGGTTCGTGCCCCGGTCCGGGAAGATCCCACATGCCGCGGAGCAGCTAGGCC
CGTGAGCCATGGCCGCTGAGCCTGCGCGTCCG-GAGCCTGTGCTCCGCAACGGGAGAGGCCACAACAGTGAGAGGCCCGC
GTACCGCAAAAAAAAAAAAAAAAAAA------------------------------------------------------
--------------------------------------------------------------------------------
--------------------------------------------------------------------------------
--------------------------
>Tursiops_truncatus
GGTAAGAGGAGGTGGTAGATTATGGCATAAATTCAGTTTTGGAGTTTTGCTTTGTGGTATCACGGGAGGTTTGCAAGGGA
GTTGAGGATA---TGTTATGTATTTCTGGTGAAAGCAGAAGTAGTTGATGATCATTAGGAAATTACTGGCCTTAGGAATG
CAGGTGTGAGAGAGATT---------------------------------------------------------------
--------------------------------------------------------------------------------
----------------------------------------------------------------------------GAAA
GAATGAGAGATTGTGGTCATAC---AAAGGTATGCTGGAG---GGGCTTCCCTGG-----------TGGTGCAGTGGTTG
AGAGTCCACCTGCCAATGCAGGGGACACGGGGTCGTGCCCCGGTCCGGGAAGATCCCACATGCCGCG-------------
-----------------GAGCCTGTGCGTCCG-GAGCCTGTGCTCCGCAACGGGAGAGGCCACAACAATGAGAGGCCAGT
GCACCGCAAAAAAAAAAA------------------AAAGGTATGCTGGAG---TTCAAAATTTCAGA-GAAGCAGCAGA
CCCTCATGTCAGATCTC--AGTGTAAGGGAAGCGA-TGTCTAAGGTATC----AATGCTTCCACATTTTTCGAGAGTAAT
AGATGATTGGAGAA-GACAGCTGTGGGATAGAGGGATAGAGTGTGGCAGGAAACTCAAAGAAAGAAGGGGTTTTGCACAA
GGGTAAAAGA---ATCAACATTGGGC
>Tursiops_aduncus
GGTAAGAGGAGGTGGTTGATTATGGCATAAATTCAGTTTTGGAGTTTTGCTTTGTGGTATCACGGGAGGTTTGCAAGGGA
GTTGAGGATA---TGTTATGTATTTCTGGTGAAAGCAAAAGTAGCTGATGATCATTAGGAAATTACTGGCCTTAGGAATG
CAGGTGTGAGAGAGATT---------------------------------------------------------------
--------------------------------------------------------------------------------
----------------------------------------------------------------------------CAAA
GAATGAGAGATTGTGGTCATAC---AAAGGTATGCTGGAG---GGGCTTCCCTGG-----------TGGTGCAGTGGTTG
AGAGTCCACCTGCCAATGCAGGGGACACGGGTTCGTGCCCCGGTCCGGGAAGATCCCACATGCCGCG-------------
-----------------GAGCCTGTGCGTCCG-GAGCCTGTGCTCCGCAATGGGAGAGGCCACAACAATGAGAGGCCAGT
GCACCGCAAAAAAAAAAAAAAAAAAAAAAAAAA---AAAGGTATGCTGGAG---TTCAAAATTTCAGA-GAAGCAGCAGA
CCCTCATGTCAGATCTC--AGTATAAGGGAAGCGA-TGTCTAAGGTATC----AATGCTTCCACATTTTTCGAGAGTAAT
AGATTATTGGAGAA-GACAGCTGTGGGATAGAGGGATAGAGTGTGGCAGGAAACTCAAAGAAAGAAGAGGTTTTGCACAA
GGGTAAAAGA---ATCAACATTGGGA
>Sousa_chinensis
GGTAAGAGGAGGTGGTAGATTATGGCATAAATTCAGGATTGGAGTTTTGCTTTGTGGTATCACGGGAGGTTTGCAAGGGA
GTTGAGGATA---TGTTATGTATTTCTGGTGAAAGCAAAAGTAGCTGATGATCATTAGGAAATTACTGGCCTTAGGAATG
CAGGTGTGAGAGAGATT---------------------------------------------------------------
--------------------------------------------------------------------------------
----------------------------------------------------------------------------CAAA
GAATGAGAGATTGTGGTCATAC---AAAGGTATGCTGGAG---GGGCTTCCCTGG-----------TGGTGCAGTGGTTG
AGAGTCCACCTGCCAAGGCAGGGGACACGGGTTCGTGCCCCGGTCCGGGAAGATCCCACATGCCGCG-------------
-----------------GAGCCTGTGCGTCCG-GAGCCTGTGCTCCACAATGGGAGAAGCCACAACAATGAGAGGCCAGT
GCACTGCAAAAAAAAAAAAAAAAAAAAAAAAA----AAAGGTATGCTGGAG---TTCAAAATTTCAGA-GAAGCAGCAGA
CCCTCATGTCAGATCTC--AGTGTAAGGGAAGCGA-TGTCTAAGGTATC----AATGCTTCCACATTTTTCGAGAGTAAT
AGATTATTGGAGAA-GACAGCTGTGGGATAGAGGGATAGAGTGTGGCAGGAAACTCAAAGAAAGAAGGGGTTTTGCACAA
GGGTAAAAGA---ATCAACATTGGGA
>Lagenorhynchus_obliquidens
GGTAAGGGGAGGTGGTAGATTATGGCATAAATTCAGGATTGGAGTTTTGCTTTGTGGTATCACGGGAGGTTTGCAAGGGA
GTTGAGGATA---TGTTATGTATTTCTGGTGAAAGCAAAAGTAGCTGATGATCATTAGGAAATTACTGGCCTTAGGAATG
CAGGTGTGAGAGAGATT---------------------------------------------------------------
--------------------------------------------------------------------------------
----------------------------------------------------------------------------GAAA
GAATGAGAGATTGTGGTCATAC---AAAGGTATGCTGGAG---GGGCTTCCCTGG-----------TGGTGCAGTGGTTG
AGAGTCCACCTGCCAATGCAGGGGACACAGGTTCGTGCCCCGGTCCGGGAAGATCCCACATGCCGCC-------------
-----------------GAGCCTGTGCGTCCA-GAGCCTGTGCTCCGCAATGGGAGAGGCCACAACAATGAGAGGCCAGT
GCACCGCAAAAAAAAA--------------------AAAGGTATGCTGGAG---TTCAAAATTTCAGA-GAAGCAGCAGA
CCCTCATGTCAGATCTC--AGTGTAAGGGAAGCGA-TGTCTAAGGTATC----AATGCTTTCACATTTTTCGAGAGTAAT
AGATGATTGGAGAATGACAGCTGTGGGATAGAGGGATAGAGTGTGGCAGGAAACTCAAAGAAAGAAGGGGTTTTGCACAA
GGGTAAAAGA---ATCAACATTGGGA
>Globicephala_melas
GGTAAGGGGAGGTGGTAGATTATGGCATAAATTCAGGATTGGAGTTTTGCTTTGTGGTATCACGGGAGGTTTGCAAGGGA
GTTGAGGATA---TGTTATGTATTTCTGGTGAAAGCAAAAGTAGCTGATGATCATTAGGAAATTACTGGCCTTAGGAATG
CAGGTGTGAGAGAGATT---------------------------------------------------------------
--------------------------------------------------------------------------------
----------------------------------------------------------------------------GAAA
GAATGAGAGATTGTGGTCATAC---AAAGGTATGCTGGAG---GGGCTTCCCTGG-----------TGGTGCAGTGGTTG
AGAGTCCACCTGCCAATGCAGGGGACATGGGTTCGTGCCCCGGTCCGGGAAGATCCCACATGCCGCC-------------
-----------------GAGCCTGTGCGTCCG-GAGCCTGTGCTCCGCAATGGGAGAGGCCACAACAATGAGAGGCCAGT
GCACCGCAAAAAAAAA--------------------AAAGGTATGCTGGAG---TTCAAAATTTCAGA-GAAGCAGCAGA
CCCTCATGTCAGATCTC--AGTGTAAGGGAAGCGA-TGTCTAAGGTATC----AATGCTTTCACATTTTTCGAGAGTAAT
AGATGATTGGAGAATGACAGCTGTGGGATAGAGGGATAGAGTGTGGCAGGAAACTCAAAGAAAGAAGGGGTTTTGCACAA
GGGTAAAAGA---ATCAACATTGGGA
>Orcinus_orca
GGTAAGGGGAGGTGGTAGATTATGGCATAAATTCAGGATTGGAGTTTTGCTTTGTGGTATCACGGGAGGTTTGCAAGGGA
GTTGAGGATA---TGTTATGTATTTCTGGTGAAAGCAAAAGTAGCTGATGATCATTAGGAAATTACTGGCCTTAGGAATG
CAGGTGTGAGAGAGATT---------------------------------------------------------------
--------------------------------------------------------------------------------
----------------------------------------------------------------------------GAAA
GAATGAGAGATTGTGGTCATAC---AAAGGTATGCTGGAG---GGGCTTCCCTGG-----------TGGTGCAGTGGTTG
AGAGTCCACCTGCCAATGCAGGGGACACGGGTTCGTGCCCCGGTCCGGGAAGATCCCACATGCCGCC-------------
-----------------GAGCCTGTGCGTCCG-GAGCTTGTGCTCCGCAATGGGAGAGGCCACAACAATGAGAGGCCAGT
GCACCGCAAAAAAAAAA-------------------AAAGGTATGCTGGAG---TTCAAAATTTCAGA-GAAGCAGCAGA
CCCTCATGTCAGATCTC--AGTGTAAGGGAAGCGA-TGTCTAAGGTATC----AATGCTTTCACATTTTTCGAGAGTAAT
AGATGATTGGAGAATGACAGCTGTGGGATAGAGGGATAGAGTGTGGCAGGAAACTCAAAGAAAGAAGGGGTTTTGCACAA
GGGTAAAAGA---ATCAACATTGGGA
>Phocoena_sinus
GGTAAGGGGAGGTGGTAGATTATGGCATAAATTCAGGATTGGAGTTTTGCTTTGTGGTATCACGGGAGGTTTGCAAGGGA
GTTGAGGATA---TGTTATGTATTTCTGGTGAAAGCAAAAGTAGCTGATGATCATTAGGAAATTACTGGCCTTAGGAATG
CAGGTGTGAGAGAGATT---------------------------------------------------------------
--------------------------------------------------------------------------------
----------------------------------------------------------------------------GAAA
GAATGAGAGATTGTGGTCATAC---AAAGGTATGCTGGAG---GGGCTTCCCTGG-----------TGGTGCAGTGGTTG
AGCGTCCACCTGCCAATGCAGGGGACGCGGGTTCGTGCCCTGGTCCAGGAAGATCCCACATGCCGCAGAGCGGCTGGGCC
CGTGAGCCATGGCCGCTGAGCCTGTGCGTCCG-GAGCCTGTGCTCCGCAATGGGAGAGGCCACAACAATGAGAGGACAGT
GCACCGCAAAAAAAAAAAAAA---------------AAGGGTATGCTGGAG---TTCAAAATTTCAGA-GAAGCAGCAGA
CCCTCATGTCAGATCTC--AGTGTAAGGGAAGTGA-TGTCTAAGGTATC----AATGCTTCCACATTTTTCGAGAGTAAT
AGATGATTGGAGAATGACAGCTGTGGGATAGAGGGATAGAGTGTGGCAGGAAACTC----AAAGAAGGGGTTTTGCACAA
GGGTAAAAGA---ATCAACATTGGAA
>Neophocaena_asiaeorientalis
GGTAAGGGGAGGTGGTAGATTATGGCATAAATTCAGGATTGGAGTTTTGCTTTGTGGTATCACGGGAGGTTTGCAAGGGA
GTTGAGGATA---TGTTATGTATTTCTGGTGAAAGCAAAAGTAGCTGATGATCATTAGGAAATTACTGGCCTTAGGAATG
CAGGTGTGAGAGAGATT---------------------------------------------------------------
--------------------------------------------------------------------------------
----------------------------------------------------------------------------GAAA
GAATGAGAGATTGTGGTCATAC---AAAGGTATGCTGGAG---GGGCTTCCCTGG-----------TGGTGCAGTGGTTG
AGCGTCCACCTGCCAATGCAGGGGACGCGGGTTCGTGCCCTGGTCCAGGAAGATCCCACATGCCGCAGAGCGGCTGGGCC
CGTGAGCCATGGCCGCTGAGCCTGTGCGTCCG-GAGCCTGTGCTCCGCAATGGGAGAGGCCACAACAATGAGAGGCCAGT
GCACCGCAAAAAAAAAAAAA----------------AAGGGTATGCTGGAG---TTCAAAATTTCAGA-GAAGCAGCAGA
CCCTCATGTCAGATCTC--AGTGTAAGGGAAGTGA-TGTCTAAGGTATC----AATGCTTCCACATTTTTCGAGAGTAAT
AGATGATTGGAGAATGACAGCTGTGGGATAGAGGGATAGAGTGTGGCAGGAAACTC----AAAGAAGGGGTTTTGCACAA
GGGTAAAAGA---ATCAACATTGGAA
>Delphinapterus_leucas
GGTAAGGGGAGGTGGTAGATTATGGCATAAATTCAGGATTGGAGTTTTGCTTTGTGGTATCACGGGAGGTTTGCAAGGGA
GTTGAGGATA---TGTTATGTATTTCTGGTGAAAGCAAAAGTAGCTCATGATCATTAGGAAATTACTGGCCTTAGGAATG
CAGCTGTGAGAGAGATT---------------------------------------------------------------
--------------------------------------------------------------------------------
----------------------------------------------------------------------------GAAA
GAATGAGAGATTGTGGTCATAC---AAAGGTATGCTGGAG---GGGCTTCCCTGG-----------TGGTGCAGTGGTTG
AGAGTCCACCTGCCAATGCAGGGAACACGGGTTCGTGTCCCGGTCCGGGAAGATCCCACATGCCGCGGAGCGGCTGGGCC
CGTGAGCCATGGCCGCTGAGCCTGTGCGTCCGTGAGCCTGTGCTCCGCAATGGGAGAGGCCACAACAATGAGAGGCCAGT
GCACCGCAAAAAAAAAAAAAAAAA------------AAGGGTATGCTGGAG---TTCAAAATTTCAGA-GAAGCAGCAGA
CCCTCATGTCAGATCTC--AGTGTAAGGGAAGTGA-TGTCTAATGTATT----AATGCTTCCACATTTTTCGAGAGTAAT
AGATGATTGGAGAATGACAGCTGTGGGATAGAGGGATAGAGTGTGGCAGGAAACTCAAAGAAAGAAGGGGTTTTGCACAA
GGGTAAAAGA---ATCAACATTGGGA
>Monodon_monoceros
GGTAAGGGGAGGTGGTAGATTATGGCATAAATTCAGGATTGGAGTTTTGCTTTGTGGTATCACGGGAGGTTTGCAAGGGA
GTCGAGGATA---TGTTTTGTATTTCTGGTGAAAGCAAAAGTAGCTCATGATCATTAGGAAATTACTGGCCTTAGGAATG
CAGCTGTGAGAGAGATT---------------------------------------------------------------
--------------------------------------------------------------------------------
----------------------------------------------------------------------------GAAA
GAATGAGAGATTGTGGTCATAC---AAAGGTATGCTGGAG---GGGCTTCCCTGG-----------TGGTGCAGTGGTTG
AGAGTCCACCTGCCAATGCAGGGGACACGGGTTCGTGCCCCGGTCCGGGAAGATCCCACATGCCGCGGAGCGGCTGGGCC
CGTGAGCCATGGCCGCTGAGCCTGTGCGTCCGTGAGCCTGTGCTCCGCAATGGGAGAGGCCACAACAATGAGAGGCCAGT
GCACCGCAAAAAAAAAAAAAAAAAAAAAAA------AAGGGTATGCTGGAG---TTCAAAATTTTAGA-GAAGCAGCAGA
CCCTCATGTCAGATCTC--AGTGTAAGGGAAGTGA-TGTCTAAGGTATC----AATGCTTCCACATTTTTCGAGAGTAAT
AGATGATTGGAGAATGACAGCTGTGGGATAGAGGGATAGAGTGTGGCAGGAAACTCAAAGAAAGAAGGGGTTTTGCACAA
GGGTAAAAGA---ATCAACATTGGGA
>Inia_geoffrensis
GGTAAGGGGAGGTGGTAGATTATGGCATAAATTCAGGATTGGAGTTTTGCTTTGTGGTATCACGGGAGGTTTGCAAGGGA
GTTGAGGATA---TGTTATCTATTTCTGGTGAAAGCAAAAGTAGCTGATGATCATTAGGAAATTACTGGCCTTAGGAATG
CAGGTGTGAGAGAGATT---------------------------------------------------------------
--------------------------------------------------------------------------------
----------------------------------------------------------------------------GAAA
GAATGAGAGATTGTGGTCATAC---AAAGGTATGCTGGAA---GGGCTTCCCTGGGGCTTCCCTGGTGGCGCAGTGGTTG
AGAGTCCGCCTGCCGATGCAGGGGACACGGGTTCGTGCCCCGGTCCGGGAAGATCCCACATGCTGCTGAGCGGCTGGGCC
CGTGAGCCATGGCCGCTGAGCCTGTGCGTCCG-GAGCCTGTGCTCCGCAACGGGAGAGGCCACAACAATGAGAGGCCTGT
GC-----AAAAAAAAAAA------------------GAAGGTATGCTGGAG---TTCAAAATTTCAGA-GAAGCAGCAGA
CCCTCATGTCAGATCTC--AGTGTAAGGGAAGCGA-TGTCTAAGGTATC----AATGCTTCCACATTTTTCGAGAGTAAT
AGATGATTGGAGAATGACAGTTGTGGGGTAGAGGGATAGAGTGTGGCAGGACACTCAAAGAAAGAAGGGGTTTTGCACAA
GGGTAAAAGA---ATCAACATTGGGA
>Pontoporia_blainvillei
GGTAAGGGGAGGTGGTAGATTATGGCATAAATTCAGGATTGGAGTTTTGCTTTGTGGTATCACGGGAGGTTTACAAGGGA
GTTGAGGATA---TGTTATGTATTTATGGTGAAAGCAAAAGTAGCTGATGATCATTAGGAAATTACTGGCCTTAGGAATG
CAGGTGTGAGAGAGATT---------------------------------------------------------------
--------------------------------------------------------------------------------
----------------------------------------------------------------------------GAAC
GAATGAGAGATTGTGGTCATAC---AAAGGTATGCTGGAA---GGGCTTCCCTGGGGCTTCCCTGGTAGCGCAGTGGTTG
AGAGTCTGCCTATCGATGCAGGGGACACGGGTTCGTGCCCCGGTCCGGGAAGATCCCACATGCCGCGGAGCGGCTGGGCG
CGTGAGCCATGGCCGCTGAGCCTGTGCGTCCG-GAGCCTGTGCTCCGCAACGGGAGAGGCCACAACAATGAGAGGCCCGT
GC-----AAAAAAAAAAA------------------AAAGGTATGCTGGAG---TTCAAAATTTCAGATGAAGCAGCAGA
CCCTCATGTCAGATCTC--GGTGTAAGGGAAGCAA-TGTCTAAGGTATC----AATGCTTCCACATTTTTCGAGAGTAAT
AGATGATTGGAGAATGACAGCTGTGGG--------ATAGAGTGTGGCAGGAAACTCAAAGAAAGAAGGGGTTTTGCACAA
GGGTAAAAGA---ATCAACACTGGGA
>Lipotes_vexillifer
NNNNNNNNNNNNNNNNNNNNNNNNNNNNNNNNNNNNNNNNNNNNNNNNNNNNNNNNNNNNNNNNNNNNNNNNNNNNNNNN
NNNNNNNNNNNNNNNNNNNNNNNNNNNNNNNNNNNNNNNNNNNNNNNNNNNNNNNNNNNNNNNNNNNNNNNNNNNNNNNN
NNNNNNNNNNNNNNNNN---------------------------------------------------------------
--------------------------------------------------------------------------------
----------------------------------------------------------------------------NNNN
NNNNNNNNNNNNNNNNNNNNNN---NNNNNNNNNNNNNNN---NNNNNNNNNNNNNNNNNNNNNNNNNNNNNNNNNNNNN
NNNNNCCCCCTGCCGATGCAGGGGACACGGGTTCGTGCCCCGGTCCGGGAAGGTCGCACATGCCGCGGAGCAGCTGGGCC
CGTGAGCCGTGGCCGCTGGGCCTGCGCGTCCG-GAGCCTGTGCTCCGCAGAGGGAGAGGCCACAACAGTGAGAGGCCCGC
GCACCACACACACACAAAAAAA--------------AGAGGTATGCTGGAG---TTCAAAATTTCAGA-GAAGCAGCAGA
CCCTCATGTCAGATCTC--AGTGTAAGGGAAGCAA-TGTCTAAGGTATC----AATGCTTCCACATTTTTCGAGAGTAAT
AGATGATTGGAGAATGACAGCTGTGGGATAGAGGGATAGAGTGTGGCAGGAAACTCAAAGAAAGAAGGGGTTTTGCACAA
GGGTAAAAGA-------ACACTGGGA
>Mesoplodon_bidens
GGTAAGGGGAGGTGGTAGATTATGGCATAAATTCAGGATTGGAGTTTTGCTTTGTGGTATCACGGGAGGTTTGCAAGGGA
GTTGAGGATA---TGTTATGTATTTCTGGTGAAGGCACAAGTAGCTGATGATCATTAGGAAATTACTGGCCTTAGAAATG
CAGGTGGGAGAAAGATT---------------------------------------------------------------
--------------------------------------------------------------------------------
----------------------------------------------------------------------------GAAA
GAATGAGAGATTGTGGTCATAC----------------------------------------------------------
--------------------------------------------------------------------------------
--------------------------------------------------------------------------------
------------------------------------AAAGGTATGCTGGAG---TTCAAAATTTCAGA-GAAGCAGCAGA
CCCTCATGTCAGATCTT--AGTGTAAGGGAAGCAA-TGTCTAAGGTATC----GATGCTTCCACGTTTTTCGAGAGTAAT
ATATGATTGGAGAATGACAGCTGTGGG--------ATAGAGTGTGGCAGGAAACTCAAAGAAAAAAGGGGTTTTGCACAA
GGGT--AAGA---GTCAACATTGGGA
>Ziphius_cavirostris
GGTAAGGGGAGGTGGTAGATTATGGCATAAATTCAGGATTGGAGTTTTGCTTTGTGGTATCACGGGAGGTTTGCAAGGGA
GTTGAGGATA---TGTTATGTATTTCTGGTGAAAGCACAAGTAGCTGATGATCATTAGGAAATTACTGGCCTTAGGAATG
CAGGTGGGAGAAAGATT---------------------------------------------------------------
--------------------------------------------------------------------------------
----------------------------------------------------------------------------GAAA
GAATGAGAGATTGTGGTCATAC----------------------------------------------------------
--------------------------------------------------------------------------------
--------------------------------------------------------------------------------
------------------------------------AAAGGTATGCTGGAG---TTCAAAATTTCAGA-GAAGCAGCAGA
CCCTCATGTCAGATCTT--AGTGTAAGGGAAGCAA-TGTCTAAGGTATC----GATGCTTCCACGTTTTTCGAGAGTAAT
AGATGATTGGAGAATGACAGCTGTGGG--------ATAGAGTGTGGCAGGAAACTCAAAGAAAAAAGGGGTTTTGCACAA
GGGTAAAAGA---ATCAACATTGAGA
>Platanista_minor
GGTAAGGGGAGGTGGTAGATTATGGCATAAATTCAGGATTGGAGTTTTGCTTTGTGGTATCATGGAAGGTTTGCAAGGGA
GTTGAGGATA---TGTTATGTATTTCTGGTGAAAGCAAAAGCAGCTGATGATCATTAGGAAATTACTGGCCTTAGGAATG
CAGGTGTGAGAGAGATTGAAAGAATGAGAGATTGTGGGCTTCCCTGGTGGCTCAGTGGTTGAGAGTCCGCCTGCCGATGC
CCGGGACACGAGTTCGTGCCCCGGTCCGGGAGGATCCCACATGCCGCGGAGCGGCTGGGCCCGTGAGCCATGGCCACTGA
GCCTGCGTGTCTGGAGCCTGTGCTCCGCAAAGGGAGAGGCCACAGCAGTGAGAGGCCCGCATATCGCAAAAAAAAAAAAA
GAATGAGAGATTGTGGTCATAC----------------------------------------------------------
--------------------------------------------------------------------------------
--------------------------------------------------------------------------------
------------------------------------AAAGGTATGCTGGAG---TTCAAAATTTCAGA-GAAGCAGCAGA
CCCTCATGTCAGATCTT--AGTGTAAGGGAAGCAA-TGTCTAAGGTATC----AATGCTTCCACGTTTTTCGAGAGTAAT
AGATGACTGGAGAATGACAGCTGTGGGATAGAGGGATAGAGTGTGGCAGGAAACTCAAAGAAAGAAGGGGTTTTGCACAA
GGGTAAAAGA---ATCAACATTGGGA
>Physeter_macrocephalus
GGTAAGGGGAGGTGGTAAATTACGGCATAAATTCAGGATTGGAGTTTTGCTTTGTGGTATCACGGGAGGTTTGCAAGGGA
GTTGAGGATA---TGTTATGTATTTCTGGTGAAAGCAAAAGTAGCTGATGATCATTAGGAAATTACTGGCCTTAGGAATG
CAGGTGTGAGAGAGATT---------------------------------------------------------------
--------------------------------------------------------------------------------
----------------------------------------------------------------------------GAAA
GAATGAGAGATTGTGGTCATAC----------------------------------------------------------
--------------------------------------------------------------------------------
--------------------------------------------------------------------------------
------------------------------------CAAGGTATGCTGGAG---TTCAAAATTTCAGA-GAAGCAGCAGA
CCCTCATGTCAGATCTT--AGTGTCAGGGAAGCAA-TGTCTAAGGTATC----AATGCTTCCACATTTTTCGAGAGTAAT
AGATGATTGGCGAATGACAGCTGTGGG--------ATAGAGTGTGGCAGGAAACTCAAAGAAAGAAGGGGTTTTGCACAA
GGGTAAAAGAATCATCAGCATTGGGA
>Kogia_breviceps
GGTAAGGGGAGGTGGTAGATTATGGCATAAATTCAGGATTGGAGTTTTGCTTTGTGGTATCATGGGAGGTTTGCAAGGGA
ATTGAGGATA---TGTTATGTATTTCTGGTGAAAGCAAAAGTAGCTGATGATCATTAGGAAATTACTGGCCTTAGGAATG
CAGGTGTGAGAGAGATT---------------------------------------------------------------
--------------------------------------------------------------------------------
----------------------------------------------------------------------------GAAA
GAATGAGAGATTGTGGTCATAC----------------------------------------------------------
--------------------------------------------------------------------------------
--------------------------------------------------------------------------------
------------------------------------CAAGGTATGCTGGAG---TTCAAAATTTCAGA-AAAGCAGCAGA
CCCTCATGTCAGATCTT--AGTGTCAGGGAAGCAA-AGTCTAAGGTATC----AATGCTTCCACATTTTTCGAGAGTAAC
AGATGATTGGAGAATGACAGCTGTGGG--------ATAGAGTGTGGCAGGAAACTCAAAGAAAGAAGGGGTTTTGCACAA
GGGTAAAAGCATCATCAACATTGGGA
>Megaptera_novaeangliae
GGTAAGGGGAGGTGGTAGATTATGGCATAAATTCAGGATTGGAGTTTCGCTTTGTGGTATCATGGGAGGTTTGCAAGGGA
GTTGAGGATA---TGTTATGTATTTCTGGTGAAAGCAAAAGTAGCTGATGATCATTAGGAAATTACTGGCCTTAGGAATG
CAGGTGTGAGAGAGACT---------------------------------------------------------------
--------------------------------------------------------------------------------
----------------------------------------------------------------------------GAAA
GAATGAGAGATTGTGGTCATAC----------------------------------------------------------
--------------------------------------------------------------------------------
--------------------------------------------------------------------------------
------------------------------------AAAGGTATGCTGGAG---TTCAAAATTTCAGA-GAAGCAGCAGA
CCCTCATGTCAGATCTT--AGTGTAAGGGAAG----TGTCTAAGGTATC----AATGCTTCCACATTTTTCGAGAGTAAT
AGATGACTGGAGAATGACAGCTGTGGGATAGAGGGATAGAGTGTGGCAGGAAACTCAAAGAAAGAAGGGGTTTTGCACAA
GGGTAAAAGA---ATCAACATTGGGA
>Balaenoptera_physalus
GGTAAGGGGAGGTGGTAGATTATGGCATAAATTCAGGATTGGAGTTTCGCTTTGTGGTATCATGGGAGGTTTGCAAGGGA
GTTGAGGATA---TGTTATGTATTTCTGGTGAAAGCAAAAGTAGCTGATGATCATTAGGAAATTACTGGCCTTAGGAATG
CAGGTGTGAGAGAGACT---------------------------------------------------------------
--------------------------------------------------------------------------------
----------------------------------------------------------------------------GAAA
GAATGAGAGATTGTGGTCATAC----------------------------------------------------------
--------------------------------------------------------------------------------
--------------------------------------------------------------------------------
------------------------------------AAAGGTATGCTGGAG---TTCAAAATTTCAGA-GAAGCAGCAGA
CCCTCATGTCAGATCTT--AGTGTAAGGGAAG----TGTCTAAGGTATC----AATGCTTCCACATTTTTTGAGAGTAAT
AGATGACTGGAGAATGACAGCTGTGGGATAGAGGGATAGAGTGTGGCAGGAAACTC----AAAGAAGGGGTTTTGCACAA
GGGTAAAAGA---ATCAACATTGGGA
>Eschrichtius_robustus
GGTAAGGGGAGGTGGTAGATTATGGCATAAATTCAGG-TTGGAGTTTTGCTTTGTGGTATCACGGGAGGTTTGCAAGGGA
GTTGAGGATA---TGTTATGTATTTCTGGTGAAAGCAAAAGTAGCTGATGATCATTAGGAAATTACTGGCCTTAGGAATG
CAGGTGTGAGAGAGATT---------------------------------------------------------------
--------------------------------------------------------------------------------
----------------------------------------------------------------------------GAAA
GAATGAGAGATTGTGGTCATAC----------------------------------------------------------
--------------------------------------------------------------------------------
--------------------------------------------------------------------------------
------------------------------------AAAGGTATGCTGGAG---TTCAAAATTTCAGA-GAAGCAGCAGA
CCCTCATGTCAGATCTT--AGTGTAAGGGAAGCAATTGTCTAAGGTATC----AATGCTTCCACATTTTTCGAGAGTAAT
AGATGACTGGAGAATGACAGCTGTGGGATAGAGGGATAGCGTGTGGCAGGAAACTCAAAGAAAGAAGGGGTTTTGCACAA
GGGTAAAAGA---GTCAACATTGGGA
>Balaenoptera_bonaerensis
GGTAAGGGGAGGTGGTAGATTATGGCATAAATTCAGGATTGGAGTTTCGCTTTGTGGTATCATGGGAGGTTTGCAAGGGA
GTTGAGGATA---TGTTATGTATTTCTGGTGAAAGCAAAAGTAGCTGATGATCATTAGGAAATTACTGGCCTTAGGAATG
CAGGTGTGAGAGAGACT---------------------------------------------------------------
--------------------------------------------------------------------------------
----------------------------------------------------------------------------GAAA
GAATGAGAGATTGTGGTCATAC----------------------------------------------------------
--------------------------------------------------------------------------------
--------------------------------------------------------------------------------
------------------------------------AAAGGTATGCTGGAG---TTCAAAATTTCAGA-GAAGCAGCAGA
CCCTCATGTCAGATCTT--AGTGTAAGGGAAG----TGTCTAAGGTATC----AATGCTTCCACATTTTTCGAGAGTAAT
AGATGACTGGAGAATGACAGCTGTGGGATAGAGGGATGGAGTGTGGCAGGAAACTCAAAGAAAGAAGGGGTTTTGCACAA
GGGTAAAAGA---ATCAACATTGGGA
>Balaenoptera_acutorostrata
GGTAAGGGGAGGTGGTAGATTATGGCATAAATTCAGGATTGGAGTTTCGCTTTGTGGTATCATGGGAGGTTTGCAAGGGA
TTTGAGGATA---TGTTATGTATTTCTGGTGAAAGCAAAAGTAGCTGATGATCATTAGGAAATTACTGGCCTTAGGAATG
CAGATGTGAGAGAGACT---------------------------------------------------------------
--------------------------------------------------------------------------------
----------------------------------------------------------------------------GAAA
GAATGAGAGATTGTGGTCATAC----------------------------------------------------------
--------------------------------------------------------------------------------
--------------------------------------------------------------------------------
------------------------------------AAAGGTATGCTGGAG---TTCAAAATTTCAGA-GAAGCAGCAGG
CCCTCATGTCAGATCTT--AGTGTAAGGGAAG----TGTCTAAGGTATC----AATGCTTCCACATTTTTCGAGAGTAAT
AGATGACTGGAGAATGACAGCTGTGGGATAGAGGGATAGAGTGTGGCAGGAAACTCAAAGAAAGAAGGGGTTTTGCACAA
GGGTAAAAGA---ATCAACATTGGGA
>Eubalaena_japonica
GGTAAGGGGAGGTGGTAGATTATGGCATAAATTCAGGATTGGAGTTTTGCTTTGTGGTATCACGGGAGGTTTGCAAGGGA
GTTGAGGATA---TGTTATGTATTTCTGGTGAAAGCAAAAGTAGCTGATGATCATTAGGAAATTACTGGCCTTAGGAATG
CAGGTGTGAGAGAGATT---------------------------------------------------------------
--------------------------------------------------------------------------------
----------------------------------------------------------------------------GAAA
GAATGAGAGATTGTGGTCATAC----------------------------------------------------------
--------------------------------------------------------------------------------
--------------------------------------------------------------------------------
------------------------------------AAAGGTATGCTGGAG---TTCAAAATTTCAGA-GAAGCAGCAGA
CCCTCATGTCAGATCTT--AGTGTAAGGGAACCAA-TGTCTAAGGTATC----AATGCTTCCACATTTTTCGAGAGTAAT
AGATGATTGGAGAATGACAGCTGTGGGACAGAGGGATAGAGTGTGGCAGGAAACTCAAAGAAAGAAGGGGTTTTGCACAA
GGGTAAAAGA---ATCAACATTGGGA
>Hippopotamus_amphibius
GGTAAAGGGAGGTGGTAGATTATGGCATAAATTCAGGATTGGAGTTTTGCTTTGTGGTATCACGGGAGGTTTGCAACAGA
GTTGAGGCGA---TG---TACATTTCTGGTGAAAGCTAAAGCAGCTGATGATCATTGAGAAATGATTGGCATTAGGAGTG
TATGTGTGAGAGCGATT---------------------------------------------------------------
--------------------------------------------------------------------------------
----------------------------------------------------------------------------GAAA
GAATGAGAGATTGCAGTCATAC----------------------------------------------------------
--------------------------------------------------------------------------------
--------------------------------------------------------------------------------
------------------------------------AAAGGCATGCTGGAT---TTAAAAATTTCAGA-GAATTACCAGG
CCCTCCTGTCAGATCTT--AATGTAAAGGAAGCAA-TGACTAAGGCATCATAGAATGCTTCCACATTTTTCAAGAGTAAT
AGATGATTGGAGAATGACAGCTGTGGG-TAGAGGGATAGAGTGTGGCATGAAACTCAAAGAAAGGAGGGGTTTTGCACAA
GGGTAAAAGA---ATCAATATTGGGA
>Bos_taurus
AATAAGGAGGGTTGGTAGATTATGGCATAAACTCAGGATTGGAGTTTTACTTTGCAGTATCATGGGAGGTTTGCAAGGGA
GTTAAGGTCATGTTGTTATATATTTCTGGTGAAAACAAAGGCAGCTGGTGATCATTGAGAAATTATTGGTATTAGGAATG
CAGGTATGAAAGTGACT---------------------------------------------------------------
--------------------------------------------------------------------------------
----------------------------------------------------------------------------GAAA
GAA----AGACTGTGGTCATAC----------------------------------------------------------
--------------------------------------------------------------------------------
--------------------------------------------------------------------------------
------------------------------------AAAGG----CTGGAT---TTCAAAATTTTAGA-GAAGCAGCAGA
CCCTCATGTCAGATCTTAGAGTGTAGAGGCAGCAA-TGACTAAGGTATC----GATGTTTTCACATTTTTCTAGAGTAAT
AGATAATTGGAAAATGACATCTATGGAATGGAAGGACAGAGTGTGGCATGAAGCTC----AAAGAACAGGTTTCCCATAA
GGATGAAAAA---ATCAGCACTGGGA

#Bottlenose_dolphin_CHR6
>CHR2A_Ttr#SINE/tRNA
--------------------------------------------------------------------------------
--------------------------------------------------------------------------------
--------------------------------------------------------------------------------
TTTTTTTTTTTTTTTTTTTGCGGTACGCGGGCCTCTCACTGTTGTGGCCTCTCCCGTTGCGGAGCACAGGCTCCGGACGC
GCAGGCTCAGCGGCCATGGCTCAC---------------GGGCCTAGCTGCTCCGCGGCATGTGGGATCTTCCCGGACCG
GGGCACGAACCCGTGTCCCCTGCATCGGCAGGCGGACTCTCAACCACTGCGCCACCAGGGAAGCCC--------------
--------------------------------------------------------------------------------
--------------------------------------------------------------------------------
---------------------------------------------------
>Tursiops_truncatus
AAACACTTGATGTCTAATAGCTATAAAAGGCAGAGGAGCTCCGAGGATCTTCCTGATCACCAAGCTTTCACATCTGCAGG
AACAATCTTAGGGCTGTTACTGCTACAT----TCACTCTTGTTTCATGACAGAATCCCGGTTGTGGGCCACAAATACTGG
GTGGGCATGAGGTGATGCCACATATGACGACTTCCTGTTTTAGC---TGCTGCTGCTGCTTT----------------CT
TTTTTTCTTTTTTTTTTTTGCGGTACGCGGGCCTCTCACTGTTGTGGCCTCTCCCGTTGCGGAGCACAGGCTCTGGACGC
GCAGGCTCAGCGGCCATGGCTCAC---------------GGGCCCAGCCGCTCCCCGGCATGTGGGACCTTCCCGGACCG
GGGCACGAACCCGCGTCCCCTGCGTCAGCAGGCGGACTCTCAACCACTGCGCCACCAGGGAAGCCC---TGCTGCTGCTT
TCTT---ACTCAGGTTCTT-AAAGACACTCACCTGGGTATGATCAGGATCT-GGGTCACAACCATGTGGTCTCTGGCTCT
AGCCCTAATCCATAAAATAACTGACCCCCAGCTCCTGACTCATTCCTGATGTCAGGAATGTCTGAGGTATATCATATGTG
TTCACAAGGCATTATGCTTGGTGA--CCTCCCTTTCCATGGAGGCTCCTGA
>Tursiops_aduncus
AAACACTTGATGTCTAATAGCTATAAAAGGCAGAGGAGCTCCGAGGATCTTCCTGATCACCAAGCTTTCACATCTGCAGG
AACAATCTTAGGGCTGTTACTACTACAT----TCACTCTTGTTTCATGACAGAATCCCGGTTGTGGGCCACAAATACTGG
GTGGGCATGAGGTGATGCCACATATGACGACTTCCTGTTTTAGC---TGCTGCTGCTGCTTT-----------------C
TTTTTTTTTTTTTTTTTTTGCGGTACACGGGCCTCTCACTGTTGTGGCCTCTCCCGTTGCGGAGCACAGGCTCCGGACGC
GCAGGCTCAGCGGCCATGGCTCAC---------------GGGCCCAGCCGCTCCCCGGCATGTGGGACCTTCCCGGACCG
GGGCACGAACCCGCGTCCCCTGCGTCAGCAGGCGGACTCTCAACCACTGCGCCACCAGGGAAGCCC---TGCTGCTGCTT
TCTT---ACTCAGGTTCTT-AAAGACACTCACCTAGGTATGATCAGGATCT-GGGTCACAACCATGTGGTCTCTGGCTCT
AGCCCTAATCCATAAAATAACTGACCCCCAGCTCCTGACTCATTCCTGATGTCAGGAATGTCTGAGGTATATCATATGTG
TTCACAAGGCATTATGCTTGGTGA--CCTCCCTTTCCATGGAGGCTCCTGA
>Sousa_chinensis
AAACACTTGATGTCTAATAGCTATAAAAGGCAGAGGAGCTCCGAGGATCTTCCTGATCACCAAGCTTTCACATCTGCAGG
AACAATCTTAGGGCTGTTACTGCTACAT----TCACTCTTGTTTCATGACAGAATCCCGGTTGTGGGCCACAAATACTGG
GTGGGCATGAGGTGATGCCACATATGACGACTTCCTGTTTTAGC---TGCTGCTGCTTTCTT------------------
TTTTTTTTTTTTTTTTTTTGCGGTACGCGGGCCTCTCACTGTTGTGGCTTCTCCCGTTGCGGAGCACAGGCTCCAGACGC
GCAGGCTCAGCAGCCATGGCTCAC---------------GGGCCCAGCCGCTCCGCGGCATGAGGGATCCTCCCGGACAG
GGGCACGAACTCACGTCCCCTGCATCGGCAGGCGGACTCTCAACCACTGCGCCACCAGGGAAGCCC---TGCTGCTGCTT
TCTT-------AGGTTCTT-AAAGACACTCACCTGGGTATGATCAGGATCT-GGGTCACAACCATGTGGTCTCTGGCTCT
AGCCCTAATCCATAAAATAACTGACCCCCAGCTCCTGACTCATTCCTGATGTCAGGAATGTCTGAGGTATATCATATGTG
TTCACAAGGCATTATGCTTGGTGA--CCTCCCTTTCCATGGAGGCTCCTGA
>Lagenorhynchus_obliquidens
AAACACTTGATGTCTAATAGCTATAAAAGGCAGAGGAGCTCCGAGGATCTTCCTGATCACCAAGCTTTCACATCTGCAGG
AGGAATCTTAGGGCTGTTACTGCTACAT----TCACTCTTGTTTCATGACAGAATCCCGGTT------------------
GTGGGCATGAGGTGATGCCACATATGACGACTTCCTGTTTTAGC---TGCTGCTGCTTTCTT----------------TT
TTTTTTTTTTTTTTTTTTTGCA----GCGGGCCTCTCGCTGTTGTGGCCTCTCCCGTTGCGGAGCACAGGCTCTGGACGC
GCAGGCTCAGCGGCCATGGCTCAC---------------GGGCCCAGCCGCTCCGCGGCATGTGGGATCCTCCCGGACTG
GGGCATGAACCCGCGTCCCCTGCGTCGGCAGGCGGACTCTCAACCACTGCGCCACCGGGGAAGCCC---TGCTGCTGCTT
TCTT---ACTCAGGTTCTT-AAAGACACTCACCTGGGTATGATCAGGATCT-GGGTCACAACCATGTGGTCTCTGGCTCT
AGCCCTAATCCATAAAATAACTGACCCCCAGCTCCTGACTCATTCCTGATGTCAGGAATGTCTGAGGTATATCATATGTG
TTCACAAGGCATTATGCTTGGTGA--CCTCCCTTTCCATGGAGGCTCCTGA
>Globicephala_melas
AAACACTTGATGTCTAATAGCTATAGAAGGCAGAGGAGCTCCGAGGATCTTCCTGATCACCAAGCTTTCACATCTGCAGG
AACAATCTTAGGGCTGTTACTGCTACAT----TCACTCTTGTTTCATGACAGAATCCCGGTTGTGGGCCACAAATACTGG
GTGGGCATGAGGTGATGCCACATATGACGACTTCCTGTTTTAGC---TGCTGCTGCTTTCTT--------------TTTT
TTTTTTTTTTTTTTTTTTTGCGGTACGCGGGCCTCTCGCTGTCGTGGCCTCTCCCGTTGCGGAGCACAGGCTCTGGACGC
GCAGGCTCAGCGGCCATGGCTCAC---------------GGGCCCAGCCGCTCCGCGGCATGTGGGATCCTCCCGGACTA
GGGCATGAACCCTCGTCCCCTGCGTCGGCAGGCGGGCTCTCAACCACTGCGCCACCAGGGAAGCCC---TGCTGCTGCTT
TCTT---ACTCAGGTTCTT-AAAGACACTCACCTGGGTATGATCAGGATCT-GGGTCACAACCATGTGGTCTCTGGCTCT
AGCCCTAATCCATAAAATAACTGACCCCCAGCTCCTGACTCATTCCTGATGTCAGGAATGTCTGAAGTATATCATATGTG
TTCACAAGGCATTATGCTTGGTGA--CCTCCCTTTCCATGGAGGCTCCTGA
>Orcinus_orca
AAACACTTGATGTCTAATAGCTATAAAAGGCAGAGGAGCTCCGAGGATCTTCCTGATCACCAAGCTTTCACATCTGCAGG
AACAATCTTAGGGCTGTTACTGCTACAT----TCACTTTTGTTTCATGACAGAATCCCGGTTGTGGGCCACAAATACTGG
GTGGGCATGAGGTGATGCCACATATGACGACTTCCTGTTTTAGC---TGCTGCTGCTTTCTT-------------TTTCT
TTTTTTTTTTTTTTTTTTTGCGGTACACGGCCCTCTCACTGTTGTGACCTCTCCCGTTGCGGAGCACAGGCTCCGGACGC
GCAGGCTCAGCGGCCATGGCTCAC---------------GGGCCCAGCCGCTCCCCAGCATGTGGGATCCTCCTGGACTG
GGGCATGAACCCGTGTCCCCTGCATC----------CTCTCAACCACTGCGCCACCAGGGAAGCCC---TGTTGCTGCTT
TCTT---ACTCAGGTTCTT-AAAGACACTCACCTGGGTATGATCAGGATCT-GGGTCACAACCATGTGGTCTCTGGCTCT
AGCCCTAATCCATAAAATAACTGACCCCCAGCTCCTGACTCATTCCTGATGTCAGGAATGTCTGCGGTATATCATATGTG
TTCACAAGGCATTATGCTTGGTGA--CCTCCCTTTCCATGGAGGCTCCTGA
>Phocoena_sinus
AAACACTTGATGTCTAATAGCTATAAAAGGCAGAGAAGCTCCGAGGATCTTCCTGATCACCAAGCTTTCACATCTGCAGG
AACAATCTTAGGGCTATTACTGCTACAT----TCACTCTTGTTTCATGACAGAATCCCAGTTGTGGGCCACAAATACTGG
GTGGGCATGAGGTGATGCCACATATGGCGACTTCCTGTTTAAGT---TGCTGCTGCTTTCTT----------TTTCTTTT
TCTTTTTTTTTTTTTTTTTGCGGTACGTGGCCATTTTACTGTTGTGGCCTCTCCCGTTGGGGAGCACAGGCTCTGCACGC
ACAGGCTCAGCGGCCATGGCTCAC---------------GGG-------------TGGCACGTGGGATCCTCCCGGACTG
GGGCACGAACCCGCGTCCCCTGCATCGGCAGGCGGACTCTCAACCACTGCGCCACCAGGGAAGCCC---TGCTGCTGTTT
TCTT---ACTCAGGTTCTT-AAAGACACTCACCTGGGTATGATCAGGGTCT-GGGTCACAACCATGTGGTCCCTGGCTCT
AGCCCTAATCCATAAAATAACTGACCCCCAGCTCCTGACTCATTCCTGGTGTCAGAAATGTCTGAGGTATATCATATGTG
TTCACAAGGCATTATGCTTGGTGA--CCTCCCTTTCCATGGAGGCTCCTGA
>Neophocaena_asiaeorientalis
NNNNNNNNNNNNNNNNNNNNNNNNNNNNNNNNNNNNNNNNNNNNNNNNNNNNNNNNNNNNNNNNNNNNNNNNNNNNNNNN
NNNNNNNNNNNNNNNNNNNNNNNNNNNNNNNNNNNNNNNNNNNNNNNNNNNNNNNCCCGGTTGTGGGCCACAAATGCTGG
GTGGGCATGAGGTGATGCCACATAT-------------------------------------------------------
--------------------------------------------------------------------------------
------TCAGCGGCCATGGCTCAC---------------GGG-------------CGGCATGTGGGATCCTCCCGGACTG
GGGCACAAACCCGCGTCCCCTGCATCGGCAGGCGGACTCTCAACCACTGCGCCACCAGGGAAGCCC---TGCTGCTGTTT
TCTT---ACTCAGGTTCTT-AAAGACACTCACCTGGGTATGATCAGGGTCT-GGGTCACAACCATGTGGTCCCTGGCTCT
AGCCCTAATCCATAAAATAACTGACCCCCAGCTCCTGACTCATTCCTGATGTCAGAAATGTCTGAGGTATATCATATGTG
TTCACAAGGCATTATGCTTGGTGA--CCTCCCTTTCCAGGGAGGCTCCTGA
>Delphinapterus_leucas
AAACACTTGATGTCTAATAGCTATAAAAGGCAGAGAAGCTCCGAGGATCTTCCTGATCACCAAGCTTTCACATCTGCAGG
AACAATCTTAGGGCTGTTACTGCTACAT----TCACTCTTGTTTCATGACAGAATCCCGGTTGTGGGCCACGAATACTGG
GTGGGCATGAGGTGATGCCACATATGGCGACTTCCTGTTTAAGG---TGCTGCTTTCTTTTT------------------
TTTTTTTTTTTTTTTTTTTGCGGTACGCGGCCATTTCACTGTTGTGGCCTCTCCCGTTGGGGAGAACAGGCTCTGCACGC
GCAGGCTCAGCGGCCATGGCTCAC---------------GGG-------------CGGCATGTGGGATCCTCCCGGACTC
GGGCACGAACCCGCGTCCCCTGCATCGGCAGGCGGACTCTCAACCACTGCGCCACCAGGGAAGCCC---TGCTGCTGTTT
TCTT---ACTCAGGTTCTT-AAAGACACTCACCTGGGTATGATCAGGGTCTGGGGTCACAACCATGTGGTCCCTGGCTCT
AGCCCTAATCCATAAAATAACTGACCCCCAGCTCCTGACTCATTCCTGATGTCAGAAATGTCTGAGGTATATCATATGTG
TTCACAAGGCATTATGCTTGGTGA--CCTCCCTTTCCATGGAGGCTCCTGA
>Monodon_monoceros
AAACACTTGATGTCTAATAGCTATAAAAGGCAGAGAAGCTCCAAGGATCTTCCTGATCACCAAGCTTTCACATCTGCAGG
AACAATCTTAGGGCTGTTACTGCTACAT----TCACTCTTGTTTCATGACAGAATCCCGGTTGTGGGCCACGAATACTGG
GTGGGCATGAGGTGATGCCACATATGGCGACTTCCTGTTTAAGG---TGCTGCTTTCTTTTT------------------
TTTTTTTTTTTTTTTTTTTGCGGTACGCGGCCATTTCACTGTTGTGGCCTCTCCCGTTGGGGAGCACAGGCTCTGCACGC
GCAGGCTCAGCGGCCATGGCTCAC---------------GGG-------------CGGCATGTGGGATCCTCCCGGACTC
GGGCACGAACCCGCGTCCCCTGCATCGGCAGGCGGACTCTCAACCACTGCACCACCAGGGAAGCCC---TGCTGCTGTTT
TCTT---ACTCAGGTTCTT-AAAGACACTCACCTGGGTATGATCAGGGTCTGGGGTCACAACCATGTGGTCCCTGGCTCT
AGCCCTAATCCATAAAATAACTGACCCCCAGCTCCTGACTCATTCCTGATGTCAGAAATGTCTGAGGTATATCATATGTG
TTCACAAGGCATTATGCTTGGTGA--CCTCCCTTTCCATGGAGGCTCCTGA
>Inia_geoffrensis
AAACACTTGATGTCTAATAGCTATAAAAGGCAGAGAAGCTCCGAGGATCTTCCTGATCACCAAGCTTTCACATCTGCAGC
AACAATCTTAGGGCTGTTACTGCTACAT----TCACTCTTGTTTCATGACAGAATCCCGGTTGTGGGCCACAAATACTGG
GTGGGCATGAGGTGATGCCACATATGACGACTTCTTGTTTAAGC---TGCGGCTGCTTTCTT------------------
---TTTTTTCTTTTTTTTTGCAGTACGCGGCCCTCCCACTATTGTGGCCTCTCCCGTTGCGGAGCACAGGCTCCGGACGC
GCAGGCTCAGCGGCCATGGCTCACGTGCCCATGGCTCATGTGCCCAGCCGCTCCGCGGCATGTGGGATCCTCCAGGAACC
GGACACGAACCCGCGTCCCCTGCATCGGCAGGCGGACTCTCAACCACTGCGCCAACAGGGAAGCCC---TGCTGCTGCTT
TCTT---ACTCAGGTTCTT-AAAGACACTCACCTGGGTATGATCAGGGTCT-GGGTCACAATCATGTGGTCTCTGGCTCT
AGCCCTAATCCGTAAAATAACTGACCCCCAGCTCCTGACTCATTCCTGATGTCAGGAATGTCTGAGGTGTATCATGTGTG
CTCACAAGGCATTATGCTTGGTGG--CCTCCCTTTCCATGGAGGCTCCTGA
>Lipotes_vexillifer
AAACACTTGATGTCTAACAGCTATAAAAGGCAGAGAAGCTCCGAGGATCTTCCTGATCACCAAGCTTTCACATCTGCAGG
AATAATCTTAGGGCTGTTACTGCTACAT----TCACTCTTGTTTCATGACAGAATCCCGGTTGTGGGCCACAAATACTGG
GTGGGCATGAGGTGATGCCACATATGACGACTTCCTGTTTAAGC---TGCTGTTGCTTTCTT------------------
-------TTTTTTTTTTTTGCGGCACGCGGCCCTCTCACTGTTGTGGCCTCTCCCGTTGCGGAGCACAGGCTCCGGACGC
NNNNNNNNNNNNNNNNNNNNNNNNNNNNNNNNNNNNNNNNNNNNNNNNNNNNNNNNNNNNNNNNNNNTCTTCCCGGACCG
GGGCACGAACCCGCGTCCCCTGCATCGGCAGGCGGACTCTCAACCACTGCGCCACCAGGGAAGCCC---TGCTGCTGCTT
TCTT---ACTCAGGTTCTT-AAAGACACTCACCTGGGTATGATCAGGGTCT-GGGTCACAACCATGGGGTCTCTGGCTCT
AGTCCTAAACCATAAAATAACTGACCCCCAGCTCCTAACTCATTCCTGATGTCAGGAATGTCTGAGGTGTATCATATGTG
TTCACAAGGCATTATGCTTGGTGA--CCTCCCTTTCCATGGAGGCTCCTGA
>Mesoplodon_bidens
AAACACTTGATGTCTAATAGCTATAAAAGGCAGAGAAGCTCCGAGGATCTTCCTCATCACCAAGCTTTCACATCTGGAGG
AACAATCTTAGGGCTGTTACTGCTACAT----TCACTCTTGTTTCATGACAGAATCCCGGTTGTGGGCCACAAATACTGG
GTGGGCATGAGGTGATGCCACATATGACGACTTCCTGTTTAACC---TGCTGCTGCTTTCTT--------------TTTT
TCTTTTTTTTTTTTTTTTTGCGGTACGCGGGCCTCTCACTGTTGTAGCCTCTCCCGTTGCGGAGCACAGGGTCCGGATGC
CCAGGCTCAGCGGCCATGGCTCAC---------------GGGCCCAGCCGCTCCGCGGCATGTGGGATCTTCCCGGACCG
GGGCACGAACACGCGCCCCCTGCATCGGCAGGCGGACCCCCAACCACTGCGCCACCAGGGAAACCC---TGCTGCTGCTT
TCTT---ACTCAGGTTCTT-AAAGACACTCACCTGGGTATGATCAAGGTCT-GGGTCACAACCACGTGGTCTCTGGCTCT
AGCCCTAATCCACAAAATAACTGACCCCCAGCTCCTGACTCATTCCTGATGTCAGGAATGTCTGAGGTGTATCATATGTG
TTCACAAGGCATTATGCTTGGTGA--CCTCCCTTTCCATGGAGGCTCCTGA
>Ziphius_cavirostris
AAGCACTTGATGTCTAATAGCTATAAAAGGCAGAGAAGCTCCGAGGATCTTCCTCATCACCAAGCTTTCACATCTGGAGG
AACAATCTTAGGGCTGTTACTGCTACAT----TCACTCTTGTTTCATGACAGGATCCCGGTTGTGGGCCACAAATACTGG
GTGGGCATGAGGTGATGCCACATATGACGACTTCCTGTTTAACC---TGCTGCTGCTTTCTT---TTTTTCTTTTTCTTT
TTCTTTTTTTTTTTTTTTTCCGGTACGCGGGCCTCTCACTGTTGTAGCCTCTCCCGTTGCAGAGCACAGGGTCCGGACGC
GCAGGCTCAGCGGCCATGGCTCAC---------------GGGCCCAGCCGCTCCGCGGCATGTGGGATCTTCCCAGAACG
GGGCACGAACCCGCGTCCCCTGCATCGGCAGGCAGACCCCCAANNNNNNNNNNNNNNNNNNNNNNN---NNNTGCTGCTT
TCTT---ACTCAGGTTCTT-AAAGACACTCACCTGGGTATGATCAGGGTCT-GGGTCACAACCACATGGTCTCTGACTCT
AGCCCTAATCCACAAAATAACTGACCCCCAGCTCCTGCCTCACTCCTGATGTCAGGAATGTCTGAGGTGTATCATATATG
TTCACAAGGCATTATGCTGGGTGA--CCTCCCCTTCCATGGAGGCTCCTGA
>Platanista_minor
AAACACTTGATGTCTAATAGCTGTAAAAGGCAGAGAAGCTCCGAGGATCTTCCTGATCACCAAGCTTTCACATCTGGAGG
AACAGTCTTAGGGCTGTTACTGCTACAT----TCACTCTTGTTTCATGACAGAATCCCAGTTGTGGGCCACAAATACTGG
GTGGGCATGAGGCGATGCCACATATGACGACTTCCTGTTTAAGC---TGCTGCTGCTTTCTT------------------
-TTCTTTTCTTTTCTTTTTGCAGTATGCGGGCCTCTCACTGCTGTGGCCTCTCCCGTTGCGGAGCACAGGCTCCGGACGC
GCAGGCTCAGCGGCTATGGCTCAC---------------GGGCCCAGCCGCTCCGCGGCATGTGGGATCTTCCCGGACCG
GGGCACGAACCCGCGTCCCCTGCATCGGCAGGCGGACTCTCAACCACTGCGCCACCAGGGGAGCAC---TGCTGCTGCTT
TCTT---ACTCAGGTTCTT-AAAGACACTAACCTGGGTTTGATCAGGGTCT-GGGTCACAACCACGTGGTCTCTGTTTCT
AGCCCTAATCCACAAAATAACTGACCCCCAGCTCCTGACTCATTCCTGATGTCAGGAATATCTGAGGTGTATCATATGTG
TTCACAAGGCGTTATGCTTGGTGA--CCTCCCTTTCCATGGAGGCTCCTGA
>Physeter_macrocephalus
AAACACTTGATGTCTAATAGCTATAAAAGGCAGAGAAGCTCGGAGGATCTTCCTGATCACCAAGCTTTCACATCTGGAGG
AACAATCTTAGGGCTGTTACTGCTACAT----TCACTC-TGTTTCATGACAGAATCCCGGTTGTGGGCCACAAATACTG-
----------GGTGATGCCACATATGAGGACTTCCTGTTTAAGC------------------------------------
--------------------------------------------------------------------------------
--------------------------------------------------------------------------------
---------------------------------------------------------------------TGCTGCTGCTT
TCTT---ACTCAGATTCTT-AAAGACACTCACCTGGGTACGATCAGGGTCT-GGGTCACAACCACGTGGTCTCTGGCTCT
AGCCCTAATCCATAAAATAACTGACCCCCAGCTCCTGACTCATTCCTGATGTCAGGAATGTCTGAGGTGTATCATATGTG
TTCACAAGGCATTATGCTTGGTGA--CCTCCCTTTCCGTGGAGGCTCCTGA
>Kogia_breviceps
AAACACTTGATGTCTAATAGCTATAAAAGGCAGAGAAGCTTGGAGGATCTTCCCGATCACCAAGCTTTCACATCTGGAGG
AACAATCTTAGGGCTGTTACTGCTACAT----TCATTC-TGTTTCATGACAGAATCCCGGTTGTGGGCCACAAATACTG-
----------GGTGATGCCACATATGAGGACTTCCTGTTTAAGC------------------------------------
--------------------------------------------------------------------------------
--------------------------------------------------------------------------------
---------------------------------------------------------------------TGCTGCTGCTT
TCTT---ACTCAGGTTCTTAAAAGACACTCATCTGGGTATGATCAGGGTCT-GGGTCACAACCACGTGGTCTCTGGCTCT
AGCCCTAATCCATAAAATAACTGACCCCCAGCTCCTGACTCATTCCTGATGTCAGGAATGTCTGAGGTGTATCATATGTG
TACACAAGGCATTATGCTTGGTGA--CCTCCCTTTCCGTGGAGGCTCCTGA
>Megaptera_novaeangliae
AAACACTTGATGTCTAATAGCTATAAAAGGCAGAGAAGCTCCGAGGATCTTCCTGATCACCAAGCTTTCACATCTGGAGG
AACACTCTTAGGGCTGTTACTGCTACAT----TCACTCTTGTCTCATGACAGAATCCCGGTTGTGGGCCACAAATACTGG
GTGGGCATGAGGTGATACCACACATGACGACTTCCTGTTTAAGC------------------------------------
--------------------------------------------------------------------------------
--------------------------------------------------------------------------------
---------------------------------------------------------------------TGCTGCTGCTC
TCTT---ACTCAGGTTCTT-AAAGACACTCACCTGGGTATGATCAGGGTCT-GGGTCGCAACCACGTGGTCTCTGGCTCT
AGCCCTAATCAACAGAATAACTCACCCCCAGCTCCTGACTCATTCCTGATGTCAGGAATGTCTGAGGTGTATCATATGTG
TTCACAAGGCATTATGCTTGGTGATCTCTCCCTTCCCACGGAGGCTCCTGA
>Balaenoptera_physalus
AAACACTTGATGTCTAATAGCTATAAAAGGCAGAGAAGCTCCGAGGATCTTCCTGATCACCAAGCTTTCACATCTGGAGG
AACAATCTTAGGGCTGTTACTGCTACAT----TCACTCTTGTCTCATGACAGAATCCCGGTTGTGGGCCACAAATACTGG
GTGGGCATGAGGTGATGCCACACATGACGACTTCCTGTTTAAGC------------------------------------
--------------------------------------------------------------------------------
--------------------------------------------------------------------------------
---------------------------------------------------------------------TGCTGCTGCTC
TCTT---ACTCAGGTTCTT-AAAGACGCTCACCTGGGTATGATCAGGGTCT-GGGTCACAACCACGTGGTCTCTGGCTCT
AGCCCTAATCAACAAAATAACTCACCCCCAGCTCCTGACTCATTCCTGATGTCAGGAATGTCTGAGGTGTATCATGTGTG
TTCACAAGGCATTATGCTTGGTGATCTCTCCCTTCCCATGGAGGCTCCTGA
>Eschrichtius_robustus
AAACACTTGATGTCTAATAGCTATAAAAGGCAGAGAAGCTCCAAGGATCTTCCTGATCACCAAGCTTTCACATCTGGAGG
AACAATCTTAGGGCTGTTACTGCTACAT----TCACTCTTGTCTCATGGCAGAATCCCGGTTGTGGGCCACAAATACTGG
GTGGGCATGAGGTGATGCCACACATGACGACTTCCTGTTTAAGC------------------------------------
--------------------------------------------------------------------------------
--------------------------------------------------------------------------------
---------------------------------------------------------------------TGCTGCTGCTC
TCTT---ACTCAGGTTCTT-AAAGACGCTCACCTGGGTATGATCAGGGTCT-GGGTCACAACCACGTGGTCTCTGGCTCT
AGCCCTAATCAACAAAATAACTCACCCCCAGCTCCTGACTCATTCCTGATGTCAGGAATGTCTGAGGTGTATCATATGTG
CTCACAAGGCATTATGCTTGGTGATCTCTCCCTTTCCATGGAGGCTCCTGA
>Balaenoptera_bonaerensis
AAACACTTGATGTCTAATAGCTAGAAAAGGCAGAGAAGCTCCGAGGATCTTCCTGATCACCAAGCTTTCACATCTGGAGG
AACAATCTTAGGGCTGTTACTGCTACAT----TCACTCTTGTCTCAGGACAGAATCCCGGTTGTGGGCCACAAATACTGG
GTGGGCATGAGGTGATGCCACACATGACGACTTCCTGTTTAAGC------------------------------------
--------------------------------------------------------------------------------
--------------------------------------------------------------------------------
---------------------------------------------------------------------TGCTGCTGCTC
TCTT---ACTCAGGTTCTT-AAAGACGCTCACCTGGGTATGATCAGGGTCT-GGGTCACAACCACGTGGTCTCTGGCTCT
AGCCCTAATCAACAAAATAACTCACTCCCAGCTCCTGACTCATTCCTGATGTCAGGAATGTCTGAGGTGTATCATATGTG
TTCACAAGGCATTATGCTTGGTGATCTCTCCCTTCCCATGGAGGCTCCTGA
>Balaenoptera_acutorostrata
AAACACTTGATGTCTAATAGCTAGAAAAGGCAGAGAAGCTCCGAGGATCTTCCTGATCACCAAGCTTTCACATCTGGAGG
AACAATCTTAGGGCTGTTACTGCTACAT----TCACTCTTGTCTCAGGACAGAATCCCGGTTGTGGGCCACAAATACTGG
GTGGGCATGAGGTGATGCCACACATGATGACTTCCTGTTTAAGC------------------------------------
--------------------------------------------------------------------------------
--------------------------------------------------------------------------------
---------------------------------------------------------------------TGCTGCTGCTC
TCTT---ACTCAGGTTCTT-AAAGACGCTCACCTGGGTATGATCAGGGTCT-GGGTCACAACCACGTGGTCTCTGGCTCT
AGCCCTAATCAACAAAATAACTCACTCCCAGCTCCTGACTCATTCCTGATGTCAGGAATGTCTGAGGTGTATCATATGTG
TTCACAAGGCATTATGCTTGGTGATCTCTCCCTTCCCATGGAGGCTCCTGA
>Eubalaena_japonica
AAACACTTGATGTCTAATAGCTATAAAAGGCAGAGAAGCTCCGAGGATCTTCCTGATCACCAAGCTTTCACATCTGGAGG
AACAATCTTAGGGCTATTACTGCTACAT----TCACTCTTGTTTCATGACAGAATCCCGGTTGTGGGCCACAAATACTGG
GTGGGCATGAGGTGATGCCACACATGACGACTTCCTGTTTAAGC------------------------------------
--------------------------------------------------------------------------------
--------------------------------------------------------------------------------
---------------------------------------------------------------------TGCTGCTACTC
TCTT---ACTCAGGTTCTT-AAAGACGCTCACCTGAGTATGATCAGGGTCT-GGGTCACAACCACGTGGTCTCTGGCTCT
AGCCCTAATCAACAAAATAACTCACCCCCAGCTCCTGACTCATTCCTGATGTCAGGAATGTCTGAGGTGTATCATATGTG
TTCACAAGGCATTATGCTTGGTGA--CCTCCCTTTCCATGGAGGCTCCTGA
>Hippopotamus_amphibius
AAACACTTGATGTCTAATAGCTATAAAAGGCAGGGAGGCTCCAAGGATCTTCCTGATCACCAAGCTTTCACATCTGGAGG
AACAATCTCGGGGCTGCTACTGCTGCAT----TCACTCTTGTCTCGTGTCCGAATCCCAGTTACAGGCCACAGACACCAG
GTGGGCAGGAGGTGATGCCACATGTGAGGACTTCCTGTTTAAGC------------------------------------
--------------------------------------------------------------------------------
--------------------------------------------------------------------------------
---------------------------------------------------------------------TTGCGCTGCT-
-CTT---ACTCAGGTTCTT-AAAGACACTCACCTGGGTATGATCAGGGTC--GGCTCACAACCACATGGTCTCTGGCTCT
C------ATCAGCAAAATAACTGATCTCCAGCTCCTGACTCATTCCTGATGTCAGGAATGTCTGGGGTGTATCATATGTG
TTTGCAAGGTGTTGCACGTGGTGA--CCTCCCCATCCATGGAG--TCCTGA
>Bos_taurus
AATTATCT------TAAAAAAAAAAAAAGACAGAGAGGCTCAGAGGCTCTTCCTGATCACCAAGCTTTCACATCTGGAGG
AAAAATCTCAGGGCTGGTACTGCTACATACACTCACTCTTGTCTTGTTACAGAATCCTGGTTGTTGACCACAAATACCAG
GTAGGCACAAGGTGGAGCCACATATGGACAATTCCTGTTTAAGC------------------------------------
--------------------------------------------------------------------------------
--------------------------------------------------------------------------------
---------------------------------------------------------------------TGCTGCCGCTC
-CTT---ACTCAAGTTCTT-AAAGACACTCACCTGGGTCT------------GGGTCACAACCACGAGGTCTCTGGCTCT
AGCCCAAATCAACAAAATGACTGACCCCCAGGTCCTGACTCATTCCTCATGTCAGGAATGTCTGAGGTGTATCATACACG
TCCACAAGGCAGTGTGCTTCGTGACGACTC----TCCACAGAGGCTCCTGA

#Bottlenose_dolphin_CHR7
>CHR2B_Ttr#SINE/tRNA
--------------------------------------------------------------------------------
--------------------------------------------------------------------------------
--------------------------------------------------------------------GGGCTTCCCTGG
TGGCGCAGTGGTTGAGAATCTGCCTGCC----AATGCAGGGGACACGGGTTCGAGCCCTGGTCTGGGAAGATCCCACATG
CCGCGGAGCAACTAGGCCCGTGAGCCACAACTACTGAGCCTGCGCGTCTGGAGCCTGTGCTCCGCAACAAGAGAGGCCGC
GATAGTGAGAGGCCCGCGCACCGCGATGAAGAGTGGCCCCCGCTTGCCACAACTAGAGAAAGCCCTCGCACAGAAACGAA
GACCCAACACAGCCAAAAATAAATAAATAAATAAATTTAAAAAAA-----------------------------------
--------------------------------------------------------------------------------
--------------------------------------------------------------------------------
--------------------------------------------------------------------------------
--------------------------------------------------------------------------------
-------------------------------------
>Tursiops_truncatus
ATCAAAGACCCAAGCTGATTCTAAGATCCATGGAGTCACTGTGAGCCTCAATGAGACAGGAAGGAAGTTTCCTAGCAGGC
AGGCAGATAGAGAGTGGGACATTGAATAAAATGGATTCAACCATGTGACAATGGGTTCTTAGTGGGCAACTCAGACCTCG
TAAGGAAAGAGTTACGG-AT-----TTTTTTTCTGGAGAACAAAGT---AAAAGTTTAGTTACCG---GGGCTTCCCTGG
TGGCGCAGTGGTTGAGAGTCTGCCTGCT----AATGCAGGGGACACGGGTTAGAGCCCTGGTCTGGGAGGATCCCACATG
CCGCAGAGCAACTGGGCCCATGAGCCACAACTGCTGAGCCTGTGCGTCTGGAGCCCGTGCTCCACAAAAAGAGAGGCCGC
GATAGTGAGAGGCCCGCGCACCGCGATGAAGAGTGGCCCCCACCTGCCACAACTAGAGAAAGCCCTCCCACAGAAACGAA
GACCCAACACAGCAAAAATAAATTAATTAATTAATAAACGCCTACCCCCAACATCTTCTTAAAAAA--------AAAAGT
TTAGTTACCT---TTTGTGGTTCAGCTCTCTGGG-------AGTAAGTGTATTATAAAATTTGGGAAAGATCAAGTAAAA
GCATTATG------------------------------------------------------------------------
---------------------------------------------------------------TACAATGAATATGTACA
TAAGCTTATGTGTTCCTAGAGTCATACGTGTGAAAATATGAGGT--TAAAGATGGAATATGGGCAGGTTTTTCACCTGCC
TGAAACCTCTAATTTGATACTAATCTTATTTCTCAGG
>Tursiops_aduncus
ATCAAAGACCCAAGCTGATTCTAAGATCCATGGAGTCACTGTGAGCCTCAATGAGACAGGAAGGAAGTTTCCTAGCAGGC
AGGCAGATAGAGAGTGGGACATTGAATAAAATGGATTCAACCATGTGACAATGGGTTCTTAGTGGGCAACTCAGACCTCG
TAAGGAAAGAGTTACGG-AT-----TTTTTTTCTGGAGAACAAAGT---AAAAGTTTAGTTACCG---GGGCTTCCCTGG
TGGCGCAGTGGTTGAGAGTCTGCCTGCT----AATGCAGGGGACACGGGTTAGAGCCCTGGTCTGGGAGGATCCCACATG
CCGCAGAGCAACTGGGCCCATGAGCCACAACTGCTGAGCCTGTGCGTCTGGAGCCCGTGCTCCACAAAAAGAGAGGCCGC
GATAGTGAGAGGCCCGCGCACCGCGATGAAGAGTGGCCCCCACCTGCCACAACTAGAGAAAGCCCTCCCACAGAAACGAA
GACCCAACACAGCAAAAATAAATTAATTAATTAATAAACGCCTACCCCCAACATCTTCTTAAAAAA--------AAAAGT
TTAGTTACCT---TTTGTGGTTCAGCTCTCTGGG-------AGTAAGTGTATTATAAAATTTGGGAAAGATCAAGTAAAA
GCATTATG------------------------------------------------------------------------
---------------------------------------------------------------TACAATGAATATGTACA
TAAGCTTATGTGTTCCTAGAGTCATACGTGTGAAAATATGAGGT--TAAAGATGGAATATGGGCAGGTTTTTCACCTGCC
TGAAACCTCTAATTTGATACTAATCTTATTTCTCAGG
>Sousa_chinensis
ATCAAAGACCCAAGCTGATTCTAAGATCCATGGAGTCACTGTGAGCCTCAATGAGACAGGAAGGAAGTTTCCTAGCAGGC
AGGCAGATAGAGAGTGGGACATTGAATAAAATGGATTCAACCATGTGACAATGGGTTCTTAGTGGGCAACTCAGACCTCG
TAAGGAAAGAGTTACGG-AT-----TTTTTTTCTGGAGAACAAAGT---AAAAGTTTAGTTACCG---GGGCTTCCCTGG
TGGCGCAGTGGTTGAGAGTCTGCCTGCT----AATGCAGGGGACACGGGTTAGAGCCCTGGTCTGGGAGGATCCCACATG
CCACAGAGCAACTGGGCCCATGAGCCACAACTGCTGAGCCTGTGCGTCTGGAGCCCGTGCTCCACAAAAAGAGAGGCCGC
GATAGTGACAGGCCCGCGCACCGCGATGAAAAGTGGCCCCCACCTGCCACAACTAGAGAAAGCCCTCCCACAGAAACGAA
GACCCAACACAGCAAAAATAAATTAATTAATTAATAAACGCCCACCCCCAACATCTTCTTAAAAAAA-------AAAAGT
TTAGTTACCT---TTTGTGGTTCAGCTCTCTGGG-------AGTAAGTGTATTATAAAATTTGGGAAAGATCAAGTAAAA
GCATTATG------------------------------------------------------------------------
---------------------------------------------------------------TACAATGAATATGTACA
TAAGCTTATGTGTTCCTAGAGTCATACGTGTGAAAATATGAGGT--TAAAGATGGAATATGGGCAGGTTTTTCACCTGCC
TGAAACCTCTAATTTGATACTAATCTTATTTCTCAGG
>Lagenorhynchus_obliquidens
ATCAAAGACCCAAGCTGATTTTAAGATCCATGGAGTCACTGTGAGCCTCAATGAGACAGGAAGGAAGTTTCCTAGCAGGC
AGGCAGATAGAGAGTGGGACATTGAATAAAATGGATTCAACCATGTGACAATGGGTTCTTAGTGGGCAACTCAGACCTCG
TAAGGAA--AGTTACGG-AT-----TTTTTTTCTGGAGAACAAAGT---AAAAGTTTAGTTACCG---GGGCTTCCCTGG
TGGCACAGTGGTTGAGAGTCTGCCTGCT----AATGCAGGGGACACGGGTTAGAGCCCTGGTCTGGGAGGATCCCACATG
CCGCAGAGCAACTGGGCCCATGAGCCACAACTGCTGAGCCTGTGCGTCTGGAGCCTGTGCTCCACAAAAAGAGAGGCCGC
GATAGTGAGAGGCCCGCGCACCGCGATGAAGAGTGGCCCCCACCTGCCACAACTAGAGAAAGCCCTCCCACAGAAACGAA
GACCCAACACAGCAAAAATA----AATTAATTAATAAACTCCTACCCCCAACATCTTCTTAAAAAAAA------AAAAGT
TTAGTTACCT---TTTGTGGTTCAGCTCTCTGGG-------AGTAAGTGTATTATAAAATTTGGGAAAGATCAAGTAAAA
GCATTATG------------------------------------------------------------------------
---------------------------------------------------------------TACAATGAATATGTACA
TAAGCTTATGTGTTCCTAGAGTCATACGTGTGAAAATATGAGGT--TAAAGATGGAATATGGGCAGGTTTTTCACCTGCC
TGAAACCTCTAATTTGATACTAATCTTATTTCTCAGG
>Globicephala_melas
ATCAAAGACCCAAGCTGATTTTAAGATCCATGGAGTCACTGTGAGCCTCAATGAGACAGGAAGGAAGTTTCCTAGCAGGC
AGGCAGATAGAGAGTGGGACATTGAATAAAATGGACTCAACCATGTGACAATGGGTTCTTAGTGGGCAACTCAGACCTCG
TAAGGAA--AGTTACGG-AT-----TTTTTTTCTGGAGAACAAAGT---AAAAGTTTAGTTACCG---GGGCTTCCCTGG
TGACGCAGTGGTTGAGAGTCTGCCTGCT----AATGCAGGGGACACGGGTTAGAGCCCTGGTCTGGGAGGATCCCACATG
CCGCAGAGCAACTGGGCCCATGAGCCACAACTGCTGAGCCTGTGCGTCTGGAGCCTGTGCTCCACAAAAAGAGAGGCCGC
GATAGTGAGAAGCCCGCGCACCGCGATGAAGAGTGGCCCCCACCTGCCACAACTAGAGAAAGCCCTCCCACAGAAACGAA
GACCCAACACAGCAAAAATA----AATTAATTAATAAACTCCTACCCCCAACATCTTCTTAAAAAAA-------AAAAGT
TTAGTTACCT---TTTGTGGTTCAGCTCTCTGGG-------AGTAAGTGTATTATAAAATTTGGGAAAGATCAAGTAAAA
GCATTATG------------------------------------------------------------------------
---------------------------------------------------------------TACAATGAATATGTACA
TAAGCTTATGTGTTCCTAGAGTCATACGTGTGAAAATATGAGGT--TAAAGATGGAATATGGGCAGGTTTTTCACCTGCC
TGAAACCTCTAATTTGATACTAATCTTATTTCTCAGG
>Orcinus_orca
ATCAAAGACCCAAGCTGATTTTAAGATCCATGGAGTCACTGTGAGCCTCAATGAGACAGGAAGGAAGTTTCCTAGCAGGC
AGGCAGATAGAGAGTGGGACATTGAATAAAATGGATTCAACCATGTGACAATGGGTTCTTAGTGGGCAACTCAGACCTCG
TAAGGAA--AGTTACGG-AT-----TTTTTTTCTGGAGAACAAAGT---AAAAGTTTAGTTACCG---GGGCTTCCCTGG
TGGCGCAGTGGTTGAGAGTCTGCCTGCT----AATGCAGGGGACACGGGTTAGAGCCCTGGTCTGGGAGGATCCCACATG
CCGCAGAGCAACTGGGCCCATGAGCCACAACTGCTGAGCCTGTGCGTCTGGAGCCTGTGCTCCACAAAAAGAGAGGCCGC
GATAGTGAGAGGCCCGCGCACCGCGATGAAGAGTGGCCCCCACCTGCCACAACTAGAGAAAGCCCTCCCACAGAAACGAA
GACCCAACACAGCAAAAATA----AATTAATTAATAAACTCCTACCCCCAACATCTTCTTAAAAAAAA------AAAAGT
TTAGTTACCT---TTTGTGGTTCAGCTCTCTGGG-------AGTAAGTGTATTATAAAATTTGGGAAAGATCAAGTAAAA
GCATTATG------------------------------------------------------------------------
---------------------------------------------------------------TACAATGAATATGTACA
TAAGCTTATGTGTTCCTAGAGTCATACGTGTGAAAATATGAGGT--TAAAGATGGAATATGGGCAGGTTTTTCACCTGCC
TGAAACCTCTAATTTGATACTAATCTTATTTCTCAGG
>Phocoena_sinus
ATCAAAGACCCAAGCTGATTTTAAGATCCATGGAGTCACTGTGAGCCTCAATGAGACAGGAAGGAAGTTTCCTAGCAGGC
AGGCAGATAGAGAGTGGGACATTGAATAAAATGGATTCAACCATGTGACAATGGGTTCTTAGTGGGCAACTCAGACCTCA
TAAGGAAAGAGTTATGG-AG-----TTTTCTTCTGGAGAACAAGGT---AAAAGTTTAGTTATCG---GGGCTTCCCTGG
TGGTGCAGTGGTTGAGAGTCTGCCTGCT----AATGCAGGGGACATGGGTTAGAGCCCTGGTCTGGGAGGATCCCACATG
CCGCGGAGCAACTGGGCCCGTGAGCCACAACTGCTGAGCCTGTGCGTCTGGAGCCTGTGCTCCGCAAAAAGAGAGGCCGC
GATAGTGAGAGGCCCGCGCACCGCGATGAAGAGTGGCCCCCACCTGCCACAACTAGAGAAAGCCCTCCCACAGAAACGAA
GACCCAACACAGCAAAAATAAATTAATTAATTAATAAACTCCTACCCCCAACATCGTCTTAAAAAAAAA-----AAAAGT
TTAGTTACCT---TTTGTGGTTCAGCTCTCTGGG-------AGTAAGTGTATTATAAAATTTGAGAAAGATCAAGTAAAA
GCATTATG------------------------------------------------------------------------
---------------------------------------------------------------TACAATGAATATGTACA
TAAGCTTATGTGTTCCTACAGTCATACGTGTGAAAATATGAGGT--TAAAGATGGAATATGGGCAGGTTTTTCACCTGCT
TGAAACCTCTAATTTGATACTAATCTTATTTCTCAGG
>Neophocaena_asiaeorientalis
ATCAAAGACCCAAGCTGATTTTAAGATCCATGGAGTCACTGTGAGCCTCAATGAGACAGGAAGGAAGTTTCCTAGCAGGC
AGGCAGATAGAGAGTGGGACATTGAATAAAATGGATTCAACCATGTGACAATGGGTTCTTAGTGGGCAACTCAGACCTCA
TAAGGAAAGAGTTATGG-AG-----TTTTCTTCTGGAGAACAAGGT---AAAAGTTTAGTTATCG---GGGCTTCCCTGG
TGGTGCAGTGGTTGAGAGTCTGCCTGCT----AATGCAGGGGACATGGGTTAGAGCCCTGGTCTGGGAGGATCCCACATG
CCGCGGAGCAACTGGGCCCGTGAGCCACAACTGCTGAGCCTGTGCGTCTGGAGCCTGTGCTCCGCAAAAAGAGAGGCCGC
GATAGTGAGAGGCCCGTGCACCGCGATGAAGAGTGGCCCCCACCTGCCACAACTAGAGAAAGCCCTCCCACAGAAACGAA
GACCCAACACAGCAAAAATAAATAAATTAATTAATAAACTCCTACCCCCAACATCGTCTTAAAAAAAAA-----AAAAGT
TTAGCTACCT---TTTGTGGTTCAGCTCTCTGGG-------AGTAAGTGTATTATAAAATTTGAGAAAGATCAAGTAAAA
GCATTATG------------------------------------------------------------------------
---------------------------------------------------------------TACAATGAATATGTACA
TAAGCTTATGTGTTCCTACAGTCATACGTGTGAAAATATGAGGT--TAAAGATGGAATATGGGCAGGTTTTTCACCTGCT
TGAAACCTCTAATTTGATACTAATCTTATTTCTCAGG
>Delphinapterus_leucas
ATCAAAGACCCAAGCTGATTTTAAGATCCATGGAGTCGCTGTGAGCCTCAATGAGACAGGAAGGAAGTTTCCTAGCAGGC
AGGCAGATAGAGAGTGGGACATTGAATAAAATGGATTCAACCATGTGACAATGGGTTCTTAGTGGGCAACTCAGACCTCG
TAAGGAAAGAGTTATGG-AT-----TTTCCTTCTGGAGAACAAGGT---AAAAGTTTAGTTAATG---GGGCTTCCCTGG
TGGCGCAGTGGTTGAGAGTCTGCCTGCT----AATGCAGGGGACACGGGTTAGAGCCCTGGTCTGGGAGGATCCCACATG
CCGCGGAGCAACTGGGCCCGTGAGCCACAACTGCTGAGCCTGTGCGTCTGGAGCCTGTGCTCTGCAAAAAGAGAGGCCGC
GATAGTGAGAGGCCCGCGCACCGCGATGAAGAGTGGCCCCCACCTGCCACAACTAGAAAAAGCCCTCCCACAGAAACGAA
GACCCAACACAGCAAAAATAAATAAATTAATTAATAAACTCCTACCCCCAACATCGTCTTAAAAAAA-------AAAAGT
TTAGTTACCT---TTTGTGGTTCAGCTCTCTGGG-------AGTAAGTGTATTATAAAATTTGGGAAAGATCAAGTAAAA
GCATTATG------------------------------------------------------------------------
---------------------------------------------------------------TACAATGAATATGTACA
TAAGCTTATGTGTTCCTAGAGTCATACGTGTGAAAATATGAGGT--TAAAGATGGAATATGGGCAGGTTTTTCACCTGCT
TGAAACCTCTAACTTGATACTAATCTTATTTCTCAGG
>Monodon_monoceros
ATCAAAGACCCAAGCTGATTTTAAGATCCATGGAGTCGCTGTGAGCCTCAATGAGACAGGAAGGAAGTTTCCTAGCAGGC
AGGCAGATAGAGAGTGGGACATTGAATAAAATGGATTCAACCATGTGACAATGGGTTCTTAGTGGGCAACTCAGACCTCG
TAAGGAAAGAGTTATGG-AT-----TTTCCTTCTGGAGAACAAGGT---AAAAGTTTAGTTACTG---GGGCTTCCCTGG
TGGCGCAGTGGTTGAGAGTCTGCCTGCT----AATGCAGGGGACACGGGTTAGAGCCCTGGTCTGGGAGGATCCCACATG
CCGCGGAGCAACTGGGCCCGTGAGCCACAACTGCTGAGCCTGTGCGTCTGGAGCCTGTGCTCTGCAAAAAGAGAGGCCGC
GATAGTGAGAGGCCCGCGCACCGCGATGAAGAGTGGCCCCCACCTGCCACAACTAGAGAAAGCCCTCCCACAGAAACGAA
GACCCAACACAGCAAAAATAAATAAATTAATTAATAAACTCCTACCCCCAACATCGTCTTAAAAAAAA------AAAAGT
TTAGTTACCT---TTTGTGGTTCAGCTCTCTGGG-------AGTAAGTGTATTATAAAATTTGGGAAAGATCAAGTAAAA
GCATTATG------------------------------------------------------------------------
---------------------------------------------------------------TACAATGAATATGTACA
TAAGCTTATGTGTTCCTAGAGTCATACGTGTGAAAATATGAGGT--TAAAGATGGAATATGGGCAGGTTTTTCACCTGCT
TGAAACCTCTTATTTGATACTAATCTTATTTCTCAGG
>Inia_geoffrensis
ATCATAGACCCAAGCTGATTTTAAGATCCATGGAGTCACTGTGAGCCTCAATGAGACAGGAAGGAAGTTTCCTAGCAGGC
AGGCAGATAGAGAGTGGGACATTGAATAAAATGGATTCAACCATGTGACAATGGGTTCTTAGTGGGCAACTCAGACCTCT
TAAGGAAAGAGTTACGG-AT-----TTTTCTTCTGGAGAACAAGGT---AAAAGTTTAGTTACTG---GGGCTTCCCTGG
TGGCGCAGTGGTTGAGAGTCTGCCTGCT----AATGCAGGAGACACAGGTTAGAGCCCTGGTCTGGGAGAATCCCACATG
CCGCGGAGCAACTGGGCCCGTGAGCCACAACTGCTGAGCCTGTGCGTCTGGAGCCTGTGCTCCGCAACATGAGAGGCCGC
GATAGTGAGAGGCCCACGCACCGTGATGAAGAGTGGCCCCCACCTGCCACAACTAGAGAAAGCCCTCGCACAGAAACGAA
GACCCAACACAGCAAAAATACATTAATTAATTAATAAACTCCTACCCACAACATCTTCTTAAAAAAAAA-----AAAAGT
TTAGTTACCT---TTTGTGGTTCAGCTCTCTGGG-------AGTAAGTGTATTATAAAATTTGGGAAAGATCAAGTAAAA
GCATTATG------------------------------------------------------------------------
---------------------------------------------------------------TTCAGTGAATATGTACA
TAAGCTTATGTGTTCCTAGAGTCATATGTGTGAAAATATGAGGT--TAAAGATGGAATATGGGCAGGCTTTTCACCTGCT
TGAAACCTCTAATTTGATACTAATCTTATTTCTCAGG
>Pontoporia_blainvillei
ATCATAGACCCAAGCTGATTTTAAGCTCCATGGAGTCACTGTGAGCCTCAATGAGACAGGAAGGAAGTTTCCTAGCAGGC
AGGCAGACAGAGAGTGGGACATTGAATAAAATGGATTCAACCATGTGACAATGGGTTCTTAGTGGGCAACTCAGACCTCT
TAAGGAAAGAGTTACGG-AT-----TTTTTTTCTGGAGAGCAAGGT---AAAAGTTTAGTTACCG---GGGCTTCCCTGG
TGGCGCAGTGGTTGAGAGTCTGCCTGCTAATGAATGCAGGGGACACGGGTTAGAGCCCTGGTCTGGGAGAATCCCACATG
CCACGGAGCAACTGGGCCCGTGAGCCACAACTGCTGAGCCTGTGCGTCTGGAGCCTGTGCTCCGCAACAAGAGAGGCCGC
GATAGTGAGAGGCCCGCGCACTGCGATGAAGAGTGGCCCCCACCTGCCACAACTAGAGAAAGCCCTCACACAGAAACGAA
GACCCAACACAGCAAA--------AATTAATTAATAAACTCCTACCCACAACATCTTCTTAAAAAAAAAAA---AAAAGT
TTAGTTACCT---TTTGTGGTTCAGCTCTCTGGG-------AGTAAGTGTATTATAAAATTTGGGAAAGATCAAGTAAAA
GCATTATG------------------------------------------------------------------------
---------------------------------------------------------------TTTAATGAATATGTACA
TAAGCTTATGTGTTCCTAGAGCCATACGTGTGAAAATATGAGAT--TAAAGATGGAATATCGGCAGGTTTTTCACCTGCT
TGAAACCTCTAATTTGATACTAATCTTATTTCTCAGG
>Lipotes_vexillifer
ATCATAGACCCAAGCTGATTTTAAGATCCATGGAGTCACTGTGAGCCTCAATGAGACAGGAAGGAAGTTTCCTAGCAGGC
AGGCAGATAGAGAGTGGGACATTGAATAAAATGGATTCAACCATGTGACAATGGGTTCTTAGTGGGCAACTCAGACCTCT
TAAGGAAAGAGTTACGG-AT-----TTTTTTTCCGGAGAACAAGGT---AAAAGTTTAGTTACTG---GGACTTCCCTGG
TGGCGCAGTGGTTGAGAGTCTGCTTGCT----AATGCAGGGGACACGGGTTAGAACCCTGGTCTGGGAGGATCCCACATG
CCGTGGAGCAACTGGGCCCGTGAGCCACAACTGCTGAGCCTGTGCGTCTGGAGCCTGTGCTTCACAACAAGAGAGGCAGC
GATAGTGAGAGGCCCGCGCACCGCGATGAAGAGTGGCCCCCACCTGCCACAACTAGAGAAAGCCCTCGCACAGAAACGAA
GACCCAACACAGCAAAAATAAATTAATTAATTAATAAACTCCTACCCCCAACATCTTCTTAAAAAAA-------AAAAGT
TTAGTTACCT---TTCGTGGTTCAGCTCTCTGGG-------AGTAAGTGTATTATAAAATTTGGGAAAGATCAAGTAAAA
GCATTATG------------------------------------------------------------------------
---------------------------------------------------------------TACAATGAATATGTACA
TAAGCTTATGTGTTCCTAGAGTCATACGTGTGAAAATATGAGGT--TAAAGATGGAATATGGGCAGGTTTTTCGCCTGCT
TGAAACCTCTAATTTGATACTAATCTTATTTCTCAGG
>Mesoplodon_bidens
ATCACAGACCCAAGCTGATTTTAAGATCCATGGAGTCACTGTGAGCCTCAATGAGACAGGATGGAAGTTTCCTAGCAGGC
AGGCAGATAGAGAGTGGGATATTGAATAAAATGGATTCAACCATGTGACAATGGGTTCTTAGTGGGCAACTCAGACCTCT
TAAGGAAAGAGTTACGG-GT-----TTTTTTTCTGGAGAACAAGGT---AAAAGTTTAGTTACCG---GGGCTTCCCTGG
TGGCGCAGTGGTTGAGAGTCTGCCTGCT----AATGCAGGAGACACGGGTTCGAGCACTGGTCTGGGAGGATCCCACATG
TCACGGAGCAAATAGGCCCGTGAGCCACAACTGCTGAGCCTGCGCGTCTGGAGCCTGTGCTCCGCAACAAGAGAGGCCGC
GATAGTGAGAGGCCCGTGCACCACGATGAAGAGTGGCCCATGCTTGCCACAACTAGAGAAAGCCCTCACACAGAAATGAA
GACCCAACACAGCAAAAATAAATTAATTAATTAATAAACTCCTACCCCCAACATCTT---AAAAAAAA------AAAAGT
TTAGTTACCT---TTTGTGGTTCAGCTCTCTGGG-------AGTAAGTGTATTATAAAATTGGGGAAAGATCAAGTAAAA
GCACTATG------------------------------------------------------------------------
---------------------------------------------------------------TACAATGAATATGTACA
TAACTTTATGTGTTCCTAGAGTCATACGTGTGAAAATATGAGGT--TAAAGATGGAATATGGGCAGGGTTTTCACCTGCT
TGAAACCTCTAATTTGATTCTAATCTTATTTCTCAGG
>Ziphius_cavirostris
ATCATAGACCCAAGCTGATTTTAAGATCCATGGAGTCACTGTGAGCCTCAATGAGACAGGAAGGAAGTTTCCTAGCAGGC
AGGCAGATAAAGAGTGGGATATTGAATAAAATGGATTCAACCATGTGACAATGGGTTCTTAGTGGGCAACTCAGACCTCT
TAAGGAAAGAGTTACGGATT-----TTTTTTTCTGGAGAACAAGGT---AAAAGTTTAGTTACCG---GGGCTTCCCTGG
TGGCGCAGTGGTTGAGAGTCTGCCTGCT----AATGTAGGGGACACAGGTTCGAGCACTGGTCTGGGAGGATTCCACATG
TCGCGGAGCAAATGGGCCCATGAGCCACAACTGCTGAGCCTGCGCGTCTGGAGCCTGTGCTCCGCAACAAGAGAGGCCGC
GATAGTGAGAGGCCCGCGCACCGCGATGAAGAGTGGCCCCCGCTTGCCACAACTAGAGGAAGCCCTCACACAGAAATGAA
GACCCAACACAGCAAAAATAAATTAATTAATTAATAAACTCCTACCCCCAACATCTTCTTAAAAAAGAAA----AAAAGT
TTAGTTATCT---TTTATGGTTCAGCTCTCTGGG-------AGTAAGTGTATTATAAAATTGGGGAAAGATCAAGTAAAA
GCATTATG------------------------------------------------------------------------
---------------------------------------------------------------TACAATGAATATGTACA
TAAGTTTATGTGTTCCTAGAGTCATACGTGTGAAAATATGAGGT--TAAAGATGGAATATGGGCAGGGTTTTCACCTGCT
TGAAACCTCTAATTTGATTCTAACCTTATTTCTCAGG
>Platanista_minor
ATCACAGACCCAAGCTGATTTTAAGATCCATGGAGTCACTGTGAGCCTCAATGAGACAGGAAGGAAGTTTCCTAGCAGGC
AGGCAGATATAGAGTGGGACATTGAATAAAATGGATTCAACCATGTGACAATGGGTTCTTAGTGGGCAACTCAGATCTCT
TAAGGAAAGAGTTACGG-AT-----TTTTTTTCTGAAGAACAAGGT---AAAAGTTTAGTTACCG---GGGCTTCCCTGG
TGGTGCAGTGGTTGAGAATCTGCCTGCT----AATGCAGGGGACATGGGTTCGAGCCCTGGTCTGGGAGGATCCCACATG
CCACGGAGCAACTGGGCCCGTGAGCCACAACTGCTGAGGCTGCGCGTCTGGAGCCTGTGCTCTGCAACAAGAGAGGCCAC
GATAGTGAGAGGCCTGCGGAGCACGATGAAGAGTGGCCCCCGCTTGCCACAACTAGAGAAAGCCCTCGCACAGAAACGAA
GACCCAACACAGCAAAAATAAATTAATTAATTAATAAACTCCTATCCCCAACATCTTCTTAAAAAAAAAAA---AAAAGT
TTAGTTACCT---TTTGTGGTTCAACTCTCTGGG-------AGTAAGTGTATTATAAAATTTGGGAAAGATCAAGTAAAA
GCATTATG------------------------------------------------------------------------
---------------------------------------------------------------TACAATGAATATGTACA
TAAGTTTATGTGTTCCTAGAGTCATAC------------AAGGT--TAAAGATGGAATATGGGCAGGCTTTTCACCTGCT
TGAAACCTCTAATTTGATTCTAATTTGATTTCTCAGG
>Physeter_macrocephalus
ATCATAGACCCAAGCTGATTTTGAGATCCATGGAGTCACTGTGAGCCTCAATGAGACAGGAAGGAAGTTTCCTAGCAGGC
AGGCAGATAGAGAGTGGGACATTGAATAAAATGGATTCAACCATGTGACAATGGGTTCTTAGTGGGCAACTCAGACCTCT
TAAGGAAAGAGTTATGG-AT-----TTTTTTTCTGGAGAGCAAGGT---AAAAGTTTAGTTACGT---------------
--------------------------------------------------------------------------------
--------------------------------------------------------------------------------
--------------------------------------------------------------------------------
--------------------------------------------------------------------------------
-------------TTTGTGGTTCAGCTCTCTGGG-------AGTAAGTGTATTATAAAATTTGGGAAAGATCAAGTAAAA
GCATTATG------------------------------------------------------------------------
---------------------------------------------------------------TACAATGAATATGTACA
TAAGTTTATGTGTTCCTAGAGTCATACGTGTGAAAATATGAGGT--TAAAGATGGAATATGGGCAGGCTTTTCACCTGCT
TGAAACCTCTAATTTGATTCTAATCTTATTTCTCAGG
>Kogia_breviceps
ATCATAGACCCAAGCTGATTTTGAGATCCATGGAGTCACTGTGAGCCTCAATGAGACAGGAAGGAAGTTTCCTAGCAGGC
AGGCAGATAGACAGTGGGACATTGAATAAAATGGCTTCAACCATGTGACAATGGGTTCTTAGTGGGCAACTCAGACCTCT
TAAGGAAAGAGTTATGG-AT-----TTTTTTTCTGGAGAACAAGGT---AAAAATTTAGTTACCT---------------
--------------------------------------------------------------------------------
--------------------------------------------------------------------------------
--------------------------------------------------------------------------------
--------------------------------------------------------------------------------
-------------TTTGTGGTTCAGCTCTCTGGG-------AGTAAGTGTATTATAAAATTTGGGAAAGATTAAGTAAAA
GCATTATG------------------------------------------------------------------------
---------------------------------------------------------------TACAATGAATATGTACA
TAAGTTTATGTGTTCCTAGAGTCATACGTGTGAAAATATGAGGT--TAAAGATGGAATATGGGCAGGCTTTTCATCTGCT
TGAAACCTCTAATTTGATTCTAATCTTATTTCTCAGG
>Megaptera_novaeangliae
ATCATAGACCCAAGCTGATTTTAAGATCCATGGAGTCACTGTGAGCCTCAATGAGACAGGAAGGAAGTTTCCTAGCAGGC
AGACAGATAGAGAGTGAGACACTGAATAAAATGGATTCAACCATGTGACAATGGGTTCTTAGTGGGCAACTCAGACCTCT
CAAGGAAAGAGTTACGGAAT-----TTTTTCTCTGGAGAACAAGGT---AAAAGTTTAGTTACCT---------------
--------------------------------------------------------------------------------
--------------------------------------------------------------------------------
--------------------------------------------------------------------------------
--------------------------------------------------------------------------------
-------------TTTGTGGTTCAGCTCTCTGGG-------AGTAAGTGTACTATAAAATTTGGGAAAGATCAAGTAAAA
GCATTATG------------------------------------------------------------------------
---------------------------------------------------------------TACAATGAATATGTACA
TAAGTTTATGTGTTCCTAGAGTCATACGTATGAAAATATGAGGT--TAAGGATGGAATATGGGCAGGTTTTTCACCTGCT
TGAAACCTCTAATTTGATTCTAATCTTATTTCTCAGG
>Balaenoptera_physalus
ATCATAGACCCAAGCTGATTTTAAGATCCATGGAGTCACTGTGAGCCTCAATGAGACAGGAAGGAAGTTTCCTAGCAGGC
AGGCAGATAGAGAGTGGGACACTGAATAAAACGGATTCAACCATGTGACAATGGGTTCTTAGTGGGCAACTCAGACCTCT
TAAGGAAAGAGTTACGGAAT-----TTTTTCTCTGGAGAACAAGGT---AAAAGTTTAGTTACCT---------------
--------------------------------------------------------------------------------
--------------------------------------------------------------------------------
--------------------------------------------------------------------------------
--------------------------------------------------------------------------------
-------------TTTGTGGTTCAGCTCTCTGGG-------AGTAAGTGTACTATAAAATTTGGGAAAGATCAAGTAAAA
GCATTATG------------------------------------------------------------------------
---------------------------------------------------------------TACAATGAATATGTACA
TAAGTTTATGTGTTCCTAGAGTCATACGTATGAAAATATGAGGT--TAAGGATGGAATATGGGCAGGCTTTTCACCTGCT
TGAAACCTCTAATTTGATTCTAATCTTATTTCTCAGG
>Eschrichtius_robustus
ATCATAGACCCAAGCTGATTTTAAGATCCATGGAGTCACTGTGAGCCTCAATGAGACAGGAAGGAAGTTTCCTAGCAGGC
AGGCAGATAGAGAGTGGGACACTGAATTAAATGGATTCAACCATGTGACAATGGGTTCTTAGTGGGCAACTCAGACCTCT
TAAGGAAAGAGTTACGGAAT-----TTTTTCTCTGGAGAACAAGGT---AAAAGTTTAGTTACCT---------------
--------------------------------------------------------------------------------
--------------------------------------------------------------------------------
--------------------------------------------------------------------------------
--------------------------------------------------------------------------------
-------------TTTGTGGTTCGGCTCTCTGGG-------AGTAAGTGTACTATAAAATTTGGGAAAGATCAAGTAAAA
GCATTATG------------------------------------------------------------------------
---------------------------------------------------------------TACAATGAATATGTACA
TAAGTTTATGTGTTCCTAGAGTCATACGTATGAAAATATGAGGT--TAAGGATGGAATATGGGCAGGCTTTTCACCTGCT
TGAAACCTCTAATTTGATTCTAATCTTATTTCTCAGG
>Balaenoptera_bonaerensis
ATCATAGACCCAAGCTGATTTTAAGATCCATGGAGTCACTGTGAGCCTCAATGAGACAGGAAGGAAGTTTCCTAGCAGGC
AGGCAGGTAGAGAGTGGGACACTGAATAAAATGGATTCAACCATGTGACAATGGGTTCTTAGTGGGCAACTCAGACCTCT
TAAGGAAAGAGTTACGGAAT-----TTTTTCTCT----------GT---AAAAGTTTAGTTACCT---------------
--------------------------------------------------------------------------------
--------------------------------------------------------------------------------
--------------------------------------------------------------------------------
--------------------------------------------------------------------------------
-------------TTTGTGGTTCAGCTCTCTGGG-------AGTAAGTGTACTATAAAATTTGGGAAAGATCAAGTAAAA
GCATTATG------------------------------------------------------------------------
---------------------------------------------------------------TACAATGAATATGTACA
TAGGTTTATGTGTTCCTAGAGTCATACGTATGAAAATATGAGGT--TAAGGATGGAATATGGGCAGGCTTTTCACCTGCT
TGAAACCTCTAATTTGATTCTAATCTTATTTCTCAGG
>Balaenoptera_acutorostrata
ATCATAGACCCAAGCTGATTTTAAGATCCATGGAGTCACTGTGAGCCTCAATGAGACAGGAAGGAAGTTTCCTAGCAGGC
AGGCAGATAGAGAGTGGGACACTGAATAAAATGGATTCAACCATGTGACAATGGGTTCTTAGTGGGCAACTCAGACCTCT
TAAGGAAAGAGTTACGGAAT-----TTTTTCTCTGGAGAACAAGGT---AAAAGTTTAGTTACCT---------------
--------------------------------------------------------------------------------
--------------------------------------------------------------------------------
--------------------------------------------------------------------------------
--------------------------------------------------------------------------------
-------------TTTGTGGTTCAGCTCTCTGGG-------AGTAAGTGTACTATAAAATTTGGGAAAGATCAAGTAAAA
GCATTATG------------------------------------------------------------------------
---------------------------------------------------------------TACAATGAATATGTACA
TAAGTTTATGTGTTCCTAGAGTCATACGTATGAAAATATGAGGT--TAAGGATGGAATATGGGCAGGCTTTTCACCTGCT
TGAAACCTCTAATTTGACTCTAATCTTATTTCTCAGG
>Eubalaena_japonica
ATCATAGACCCAAGCTGATTTTAAGATCCATGGAGTCACTGTGAGCCTCAATGAGACAGGAAGGAAGTTTCCTAGCAGGC
AGGCAGATAGAGAGTGGGACATTGAATAAAATGGATTCAACCATGTGACAATGGGTTCTTAGTGGGCAACTCAGACCTCT
TAAGGAAAGAGTTACGG-AT-----TTTTTTTCTGGAGAACAAGGT---AAAAGTTTAGTTACCT---------------
--------------------------------------------------------------------------------
--------------------------------------------------------------------------------
--------------------------------------------------------------------------------
--------------------------------------------------------------------------------
-------------TTTGTGGTTCAGCTCTCTGGG-------AGTAAGTGTATTATAAAATTTGGGAAAGATCAAGTAAAA
GCATTATG------------------------------------------------------------------------
---------------------------------------------------------------TACAATGAATATGTATA
TAAGTTTATGTGTTCCTAGAGTCATACGTATGAAAATACGAGGT--TAAGGATGGAATATGGGCAGGCTTTTCACCTGCT
TGAAACCTCTAATTTGATTCTAATCTTATTTCTCAGG
>Hippopotamus_amphibius
TTCATAGACCCAAGCTGATTTTAAGAACCATGGAGTCACTATGAGCCTCAATGAGACAGGAAGGAAGTTTCCTAGCAGGC
AGGCAGATAGAGAGTAGGGCATTGAATAAAATGGTTTCAACCATGTGACAAGGGGTTCTTAGTAGGCAACTCAGGCCTCT
TAAGGAAGGAGTTATGG-AT-----TTTTTTTCTGGAGAACAAGGT---AGAAATTTAGTTACCT---------------
--------------------------------------------------------------------------------
--------------------------------------------------------------------------------
--------------------------------------------------------------------------------
--------------------------------------------------------------------------------
-------------TTTGTGGTTCAGCTCTCTGGG-------ACTAAGTGTATTATAAAATTCAGAAAAGAT-AAGTAAAA
GCATTATG------------------------------------------------------------------------
---------------------------------------------------------------TACAATGAATATGTACA
TAAGCTTATGTGCTCCTAGATTCATGTGTGTAAAAATATGAGGTACTAAGGACGGAATATGGGTAGGCTTTTCATCTACT
TGAAACCTCTAATTTGATTCTAATCTTATTTCTCAGG
>Bos_taurus
ATCATAGACACACGCTCATTTTATGATCCATGGAGTTACCATGAGCCTCAATGAAGCAGAAAGGGAGTTTCCTAGTAGGC
AGGCAGATAAAGAGTGGGGCACTGAATAAAATGGATTCAACCATGTGACAATGGGTTCTGAGCAGGCAACTCAGTTCTCT
TAAGGAAGGAATTATGC-TTGTTTGTTTTTTTCTGGAGAGCAAGGT---AAAAGTTTAGTTACCT---------------
--------------------------------------------------------------------------------
--------------------------------------------------------------------------------
--------------------------------------------------------------------------------
--------------------------------------------------------------------------------
-------------TCTGTGGTTTAGCTCTCTGAGAGTAAGTAGTAAGTGTACTATAGAATTTAGAAAAGATCAACTAAAA
GCATTATGTACAATGAATGAGGAGGAAATGGCAACCCACTCCAGCATTCTTGCCTGGAAAATCCCATGGACAGAGGAGCC
TGGCAGGCTATAGCCCACAGGGTTGCAGAGAGCCAGACATGACTGAGCATGCATGCACACAGATACAATGAATACATATA
TAACTTTATGTGTTCCTAGATTCATATTTATGAAAATATGAGGTACTAAATGTGGAATATGAGCAGGCTTTTCATCAACT
TGAAATCTCTAATTTGATTCTAATTTTATTTCTCAGT

#Bottlenose_dolphin_CHR8
>CHR2A_Ttr#SINE/tRNA
--------------------------------------------------------------------------------
--------------------------------------------------------------------------------
------------------------------------------------------------------------TTTTTTTT
TTTTTTTTTTTGCGGTACGCGGGCCTCTCACTGTTGTGGCCTCTCCCGTTGCGGAGCACAGGCTCCGGACGCGCAGGCTC
AGCGGCCATGGCTCACGGGCCTAGCTGCTCCGCGGCATGTGGGATCTTCCCGGACCGGGGCACGAACCCGTGTCCCCTGC
ATCGGCAGGCGGACTCTCAACCACTGCGC--CACCAGGGAAGCCC-----------------------------------
--------------------------------------------------------------------------------
--------------------------------------------------------------------------------
----------------------------
>Tursiops_truncatus
TGTTAGTGAAATAACCTATTATTAATAATAATTCTGAGGAAACATAGCGGGTAGCTTTTTGCCTAGGACTATGTTCTGCA
TCCCCATGAGACAATCCAAAAGATAAGGCAGTTGCTGATGGAGA--CAGCCACAAGTGCCATATCAGTCAATTTTGAGAC
CCATCCTCTAAGCT-ACTCAAAGGTACCTCAAAGCAGCACAAT---CATAATTTTATT-TT-------------------
ATTTTTTTTTTGCGGTACGCAGGCCTCTCGCTGTTGTGGCCTCTCCCGTTGCGGAGCACGGGCTCTGGATGCACAGGCTC
AGCGGCCATGGCTCACGGGCCTAGCTGCTCCGCGGCATGTGGGATCTTCCCGGACCGGGGCACGAACCTGTGTCCCCTGC
ATCGGCAGGCGGACTCTCAACCACTGCGC--CACCAGGGAAGCCC---CCAAATTTTA-TTTTT---AATATTCACATAC
ATTTGTTCTTCCGCACTCCAAAACTGCATGCTTTTTCTTGCTTCACGTGCCTGAAACTTACCCATTATTTCTTTCTACAC
TTTTTAGGTTATTTGCCACAGTCATTTTGAAAC-ATTCTCCTTCACTGCCTGCCAGCTGGAACTGCCCTTCAATGTCTAA
CCCTTCAGATCCCTCCTTCTTCATGAAA
>Tursiops_aduncus
TGTTAGTGAAATAACCTATTATTAATAATAATTCTGAGGAAACATAGCGGGTAGCTTTTTGCCTAGGACTATGTTCTGCA
TCCCCATGAGACAATCCAAAAGATAAGGCAGTTGCTGATGGAGA--CAGCCACAAGTGCCATATCAGTCAATTTTGAGAC
CCATCCTCTAAGCT-ACTCAAAGGTACCTCAAAGCAGCACAAT---CATAATTTTATT-TT------------------A
TTTTTTTTTTTGCGGTACGCAGGCCTCTCGCTGTTGTGGCCTCTCCCGTTGCGGAGCACAGGCTCTGGATGCACAGGCTC
AGCGGCCATGGCTCACGGGCCTAGCTGCTCCGCGGCATGTGGGATCTTCCCGGACCGGGGCACGAACCTGTGTCCCCTGC
ATCGGCAGGCGGACTCTCAACCACTGCAC--CACCAGGGAAGCCC---CCAAATTTTA-TTTTT---AATATTCACATAC
ATTTGTTCTTCCGCACTCCAAAACTGCATGCTTTTTCTTGCTTCACGTGCCTGAAACTTACCCATTATTTCTTTCTACAC
TTTTTAGGTTATTTGCCACAGTCATTTTGAAAC-ATTCTCCTTCACTGCCTGCCAGCTGGAACTGCCCTTCAATGTCTAA
CCCTTCAGATCCCTCCTTCTTCATGAAA
>Sousa_chinensis
TGTTAGTGAAATAACCTATTATTAATAATAATTCTGAGGAAACATAGCGGGTAGCTTTTTGCCTAGGACTATGTTCTGCA
TCCCCATGAGACAATCCAAAAGATAAGGCAGTTGCTGATGGAGA--CAGCCACAAGTGCCATATCAGTCAATTTTGAGAC
CCATCCTCTAAGCT-ACTCAAAGGTACCTCAAAGCAGCACAAT---CATAATTTTATT-TT-------------------
ATTTTGTTTTGGCGGTACGCAGGCCTCTCGCTGTTGTGGCCTCTCCCGTTGCGGAGCACAGGCTCTGGATGCACAGGCTC
AGCGGCCATGGCTCACGGGCCTAGCTGCTCCACGGCATGTGGGATCTTCCCGGACCGGGGCACGAACCTGTGTCCCCTGC
ATCGGCAGGCGGACTCTCAACCACTGCGC--CACCAGGGAAGCCC---CCAAATTTTA-TTTTT---AATATTCACATAC
ATTTGTTCTTCCGCACTCCAAAACTGCATGCTTTTTCTTGCTTCACGTGCCTGAAACTTACCCATTATTTCTTTCTACAC
TTTTTAGGTTATTTGCCACAGTCATTTTGAAAC-ATTCTCCTTCACTGCCTGCCAGCTGGAACTGCCCTTCAATGTCTAA
CCCTTCAGATCCCTCCTTCTTCATGAAA
>Lagenorhynchus_obliquidens
TGTTAGTGAAATAACCTATTATTAATAATAATTCTGAGGAAACATAGTGGGTAGCTTTTTGCCTAGGACTATGTTCTGCA
TCCCCATGAGACAATCCAAAAGATAAGGCAGTTGCTGATGGAGA--CAGCCACAAGCGCCATATCAGTCAATTTTGAGAC
CCATCCTCTAAGCT-ACTCAAAGGTACCTGAAAGCAGCACAAT---CATAATTTTATT-TT-------------------
ATTTTTTTTTTGCGGTACGCGGGCCTCTCACTGTTGTGGCCTCTCCCGTTGCAGAGCACAGGCTCCGGACACGCAGGCTC
AGCGGCCATGGCTCACAGGCCCAGCCGCTCCGCGGCATGTGGGATCTTCCCGGACCGGGGCAAGAACCCGTGTCCCCTGC
ATCGGCAGGCGGACTCTCAACCACTGCGC--CACCAGGGAAGCCC---CCCAATTTTA-TTTTT---AATATTCACATAC
ATTTGTTCTTCCGCACTCCAAAACTGCATGATTTTTCTTGCTTCACGTGCCTGAAACGTACCCATTATTTCTTTCTACAC
TTTTTAGGTTATTTGCCACAGTCATTTTGAAAC-ATTCTCCTTCACTGCCTGCCAGCTGGAACTGCCCTTCAATGTCTAA
CCCTTCAGATCCCTCCTTCTTCATGAAA
>Globicephala_melas
TGTTAGTGAAATAACCTATTATTAATAATAATTCTGAGGAAACACAGTGGGTAGCTTTTTGCCTAGGACTATGTTCTGCA
TCCCCATGAGACAATCCAAAAGATAAGGCAGTTGCTGATGGAGA--CAGCCACAAGTGCCATATCAGTCAATTTTGAGAC
CCATCCTCTAAGCT-ACTCAAAGGTACCTCAAAGCAGCACAAT---CATAATTTTATT-TT-------------------
ATTTTTTTTTTGCGGTACGCAGGCCTCTCGCTGTTGTGGCCTCTCCCGTTGCGGAGCACAGGCTCTGGATGCACAGGCTC
AGCGGCCATGGCTCACGGGCCTAGCTGCTCCGCGGCATGTGGGATCTTCCCGGACCGGGGCACGAACCTGTGTCCCCTGC
ATCGGCAGGCGGACTCTCAACCACTGCGC--CACCAGGGAAGCCC---CCAAATTTTA-TTTTT---AATATTCACATAC
ATTTGTTCTTCCACACTCCAAAACTGCATGCTTTTTCTTGCTTCACGTGCCTGAAACTTACCCATTATTTCTTTCTACAC
TTTTTAGGTTATTTGCCACAGTCATTTTGAAAC-ATTCTCCTTCACTGCCTGCCAGCTGGAACTGCCCTTCAATGTCTAA
CCCTTCAGATCCCTCCTTCTTCATGAAA
>Orcinus_orca
TGTTAGTGAAATAACCTATTATTAATAATAATTCTGAGGAAACATAGTGGGTAGCTTTTTGCCTAGGACTATGTTCTGCA
TCCCCATAAGACAATCCAAAAGATAAGGCAGTTGCTGATGGAGA--CAGCCACAAGTGCCATATCAGTCAATTTTGAGAC
CCATCCTCTAAGCT-ACTCAAAGGTACCTGAAAGCAGCACAAT---CATAATTTTATT-TT-------------------
ATTTTTTTTTTGCGGTACGCGGGCCTCTCACTGTTGTGGCCTCTCCCGTTGCAGAGCACAGGCTCTGGATGCGCAGGCTC
AGCGGCCATGGCTCACAGGCCCAGCCGCTCCGCGGCATGTGGGATCTTCCCGGACTGGGGCACGAACCCGTGTCCCCTGC
ATCGGCAGGAGGACTCTCAACCACTGCGC--CACCAGGGAAGCCC---CCGAATTTTA-TTATT---AATATTCACATAC
ATTTGTTCTTCCGCACTCCAAAACTGCATGCTTTTTCTTGCTTCACGTGCCTGAAACTTACCCATTATTTCTTTCTACAC
TTTTTAGGTTATTTGCCACAG-----------------TCCTTCACTGCCTGCCAGCTGGAACTGCCCTTCAATGTCTAA
CCCTTCAGATCCCTCCTTCTTCATGAAA
>Phocoena_sinus
TGTTAGTGAAATAGCCTATTATTAATAATAATTCTGAGGAAACATAGTGGGTAGCTTTTTGCCTAGGACTATGTTCTGCA
TCCCCATGAGACAATCCAAAAGATAAGGCAGTTGCTGATGGAGA--CAGCCACAAGTGCCATATCAGTCAATTTTGAGAC
CCATCCTCTAAGCT-ACTCAAAGGTACCTGAAAGCAGCACAAT---CATAATTTTATT-TT------------ATTTATT
TATTTATGTTTGAGGTACGCGGGCCTCTCACTGTTGTGGCCTCTCCCGTTACAGAGCACAGGCTCCGGACGCGCAGGCTC
AGCAGCCATGGCTCATGGGCCCAGCCGCTCCGCGGCACGTGGGATCCTCCTGGACCGGAGCACGAACCCGTGTCCCCTGC
GTCGGCAGGTGGACTCTCAACCACTGCGC--CACCAGGGAAGCTC---CCAAATTTTA-TTTTT---AATATTCACATAC
ATTGGTTCTTCCGCACTCCAAAACTGCATGCTTTTTCTTGCTTCACATGCCTGAAACTTACCCATTATTTCTTTCTATAC
TTTTTAGGTTATTTGCCACAGTCATTTTGAAAC-ATTCTCCTTCACTGCCTGCCAGCTGGAACTGCCCTTCAATGTCTAA
CCCTTCAGATCCCTCCTTCTTTATGAAA
>Neophocaena_asiaeorientalis
TGTTAGTGAAATAGCCTATTATTAATAATAATTCTGAGGAAACATAGTGGGTAGCTTTTTGCCTAGGACTATGTTCTGCA
TCCCCATGAGACAATCCAAAAGATAAGGCAGTTGCTGATGGAGA--CAGCCACAAGTGCCATATCAGTCAATTTTGAGAC
CCATCCTCTAAGCT-ACTCAAAGGTACCTGAAAGCAGCACAAT---CATAATTTTATT-TT------------ATTTATT
TATTTATGTTTGAGGTACGCGGGCCTCTCACTGTTGTGGCCTCTCCCGTTGCAGAGCACAGGCTCCGGACGCGCAGGCTC
AGCAGCCATGGCTCACGGGCCCAGCCGCTCCGCGGCACGTGGGATCCTCCTGGACCGGAGCACGAACCCGTGTCCCCTGC
GTCGGCAGGTGGACTCTCAACCACTGCGC--CACCAGGGAAGCTC---CCAAATTTTA-TTTTT---AATATTCACATAC
ATTGGTTCTTCCGCACTCCAAAACTGCATGCTTTTTCTTGCTTCACATGCCTGAAACTTACCCATTATTTCTTTCTATAC
TTTTTAGGTTATTTGCCACAGTCATTTTGAAAC-ATTCTCCTTCACTGCCTGCCAGCTGGAACTGCCCTTCAATGTCTAA
CCCTTCAGATCCCTCCTTCTTTATGAAA
>Delphinapterus_leucas
TGTTAGTGAAATAGCCTATTATTAATAATAATTCTGAGGAAACATAGTGGGTAGCTTTTTGCCTAGGACTATGTTCTGCA
TCTCCATGAGACAATCCAAAAGATAAGGCAGTTGCTGATGGAGA--CAGCCACAAGTGCCATATCAGTCAATTTTGAGAC
CCATCCTCTAAGCT-ACTCAAAGGTACCTGAAAGCAGCACAAT---CATAATTTTATT-TT----------ATTTATTTT
ATTTTTTTTTTGCGGTACGCGGGCCTCTCACTGTTGTGGCCTCTCCCGTTGCAGAGCACAGGCTCCGGACGCGCAGGCTC
AGCGGCCGTGGCTCACGGGCCCAGCCGCTCCGCGGCATGTGGGATCTTCCCGGACCGGGGCACAAACCCGTGTCCCCTGC
ATCGGCAGGCGGACTCTCAACCACTGCAC--CACCAGGGAAGCTC---CCAAATTTTA-TTTTT---AATATTCACATAC
ATTGGTTCTTCCGCACTCCAAAACTGCATGCTTTTTCTTGCTTCACATGCCTTAAGCTTACCCATTATTTCTTTCTATAC
TTTTTAGGTTATTTGCCACAGTCATTTTGAAAC-ATTCTCCTTCACTGCCTGCCAGCTGGAACTGCCCTTCAATGTCTAA
CCCTTCAGATCCCTCCTTCTTTATGAAA
>Monodon_monoceros
TGTTAGTGAAATAGCCTATTATTAATAATAATTCTGAGGAAACATAGTGGGTAGCTTTTTGCCTAGGACTATGTTCTGCA
TCCCCATGAGACAATCCAAAAGATAAGGCAGTTGCTGATGGAGA--CAGCCACAAGTGCCATATCAGTCAATTTTGAGAC
CCATCCTCTAAGCT-ACTCAAAGGTACCTGAAAGCAGCACAAT---CATAATTTTATT-TT----------ATTTATTTT
ATTTTTTTTTTGCGGTACGCGGGCCTCTCACTGTTGTGGCCTCTCCCGTTGCAGAGCACAGGCTCCGGACGCGCAGGCTC
AGTGGCCGTGGCTCACGGGCCCAGCCGCTCCGCGGCATGTGGGATCTTCCCGGACCGGGGCACGAACCCGTGTCCCCTGC
ATCGGCAGGCGGACTCTCAACCACTGCAC--CACCAGGGAAGCTC---CCAAATTTTA-TTTTT---AATATTCACATAC
ATTGGTTCTTCCGCACTCCAAAACTGCATGCTTTTTCTTGCTTCACATGCCTTAAACTTACCCATTATTTCTTTCTATAC
TTTTTAGGTTATTTGCCACAGTCATTTTGAAAC-ATTCTCCTTCACTGCCTGCCAGCTGGAACTGCCCTTCAATGTCTAA
CCCTTCAGATCCCTCCTTCTTTATGAAA
>Inia_geoffrensis
TGTTAGTGAAATAACCTATTATTAATAATAATTCTGAGGAAACATAGTGGGTAGCTTTTTGCCTAGGACTGTGTTCTGCA
TCCCCATGAGACCATCCAAAAGATAAGGCAGTTGCTGTTGGAGA--CAGCCACAAGTGCCATATCAGTCTATTTTGAGAC
CCATCCTCTAAGCT-ACTCAAATGTACCTGAAAGCAGCACAAT---CAAAATTTTATT-TT---------ATTTTTTTAA
TTATTTTTTTTGCGGTACGTGGGCCTCTCACTGTTGTGGCCTCTCCCGTTGCGGAGCACAGGCTCCGGACGCACAGGCTC
AGCGGCCATGGCTCACGGGCCCAGCCGCTCCGCGGCACGTGGTATCCTCCCGGATCAGGGCATGAACCCGTGTCCCCCGC
ATCGGCTGGCAGACTCTCAACCACTGCGCCGCACCAGGGAAGCCC---CAAAATTTTA-TTTTT---AATATGCACATAC
ATTTGTTCTTCCGCACTCCAAAACTGCATCCTTTTTCTTGCTTCACGTGCCTGAAACTTACCCATTATTTCTTTCTACAC
TTTTTAGGTTATTTGCCACAGTCATTTTGAAAC-ATTCTCCTTCACTGCCTGCCAGCTGGAACTGCCCTTCAATGTCTAA
CCCTTCAGATCCCTCCTTCTTTATGAAA
>Lipotes_vexillifer
TGTTAGTGAAATAACCTATTATTAATAATAATTCTGAGGAAACATAGCGGGTAGCTTTTTGCCTAGGACTATGTTCTGCA
TCCCCATGAGACAATCCAAAAGATAAGGCAGTTGCTGATGGAGA--CAGCCACAAGTGCCATATCAGTCTATTTTGAGAC
CCATCCTCTAAGCT-ACTCAAATGTACCTGAAAGCAGCACAAC---CAAAATTTTATT-TT-------------------
-ATTTTTTTTTGCGGTACGCGGGCCTCTCCCTGTTGTGGCCCCTCCCGTTGCGGAGCACAGGCTCCGGATGCGCAGGCTC
AGCGGCCATAGCTCACGGGCCCAGCCGCTCCGCGGCATGTGGGATCTTCCCGGACCGGGGCACGAACCCGTGTCCCCTGC
ATCGGCAGGCGGACTCTCAACCACTGCGC--CACCAGGGAAGCCC---CAAAATGTTA-TTTTT---AATATTCACATAC
ATTTGTTCTTCCGCACTCCAAAACTGCATCCGTTTTCTTGCTTCACGTGCCTGAAACTCACCCATTATTTCTTTCTACAC
TTTTTAGGTTATTTGCCACAGTCATTTTGAAAC-ATTCTCCGTCACTGCCTGCCAGCTGGAACTGCCCTTCAATGTCTAA
CCCTTCAGATCCCTCCTTCTTTAAGAAA
>Mesoplodon_bidens
TGTTAGTGAAATAACCTATTATTAATAATAATTCTGAGGAAACATAGTGGGTAGTTTTTTGCCTAGGACTATGTTCTGCA
TCCCCATGAGACAATCCAAAAGATAAGGCAGTTGCTGATGGAGA--CAGCCACAAGTGCCATATCACTCTATTTTGAGAC
CCATCCTCTAAGCT-ACTCAAATGTACCTGAAAGCAGCACAAT---CAAAATTTTATTTTT-------ATTATTTATTAT
TTATTTTTTTTGCAGTACGCGAGCCTCTCACTCTTGTGGCCTCTCCCGTTGCGGAGCACAGGCTCTGGACGTGCAGGCTC
AGTGGCCATGGCTCACGGGCCCAGCTGCTCCGCGGCATGTGAGATCTTCCCGGACCAGGGCACGAACCCGTGTCCCCTGC
ATCGGCAGGCGGACTCTCAACCACTGTGC--CACCAGGGAAGCCC---CCAAATTTTATTTTTT---AATATTCACATAC
ATTTGTTCTTCCGCACTCCAAAACTGCATCCTTTTTCTTGCTTCGCGTGCCTGAAACTTACCCGTTATTTCTTTCTACAC
TTTTTAGGTTATTTGCCACAGTCATTTTGAAAC-ATTCTCCTTCACTGCCTGCCAGCTGGACCTGCCCTTCAATGTCTAA
CCCTTCAGATCCCTCCTTCTTTATGAAA
>Ziphius_cavirostris
TGTTAGTGAAATAACCTATTATTAATAATAATTCTGAGGAAACATAGTGGGTAGTTTTTTGCCTAGGACTATGTTCTGCA
TCCCCATGAGACAATCCAAAAGATAAGGCAGTTGCTGATGGAGA--CAGCCACAAGTGCCATATCACTCTATTTTGAGAC
CCATCCTCTAAGCT-ACTCAAATGTACCTGAAAGCAGCACAAT---CAAAATTTTATTTTT------------ATTTATT
TATTTTTTTTTGCAGTACGCGGGCCTCTCACTCTTGTGGCCTCTCCCGTTGCGGAGCACAGGCTCCGGACGTGCAGGCTC
AGCGGCCATGGCTCACGGGCCCAGCCGCTCCACGGCATGTGAGATCTTCCCGGACCAGGGCACGAACCCGTGTCCCCTGA
ATCAGCAGGCGGACTCTCAACCACTGTGC--CACCAGGGAAGCCC---CAAAATTTTA-TTTTT---AATATTCACATAC
ATTTGTTCTTCCGCACTCCAGAACTGCATCCTTTTTCTTGCTTTGCGTGCCTGAAACTTACCCGTTATTTCTTTCTACAC
TTTTTAGGTTATTTGCCACAGTCATTTTGAAAC-ATTCTCCTTCACTGCCTGCCAGCTGGACCTGCCCTTCAATGTCTAA
CCCTTCAGATCCCTCCTTCTTTATGAAA
>Platanista_minor
TGTTAGTGAAATAACCTATTATTAATAATAATTCTGAGGAAACATAGTGGGTAGCTTTTTGCCTAGGACTACGTTCTGCA
TCCCCATGAGGCAATCCAAAAGATAAGGCAGTTGCCGATGGAGA--CAGCCACAAGTGCCATATCACTCTATTTTGAGAC
CCATCCTCTAAGCT-ACTCAAATGTACCTGAAAGCAGCACAAT---CAAAATTTTAT--TC---ATTTATTTATTATTAT
TTTTTTTTTTTGCGGTACGCGGGCCTCTCACTGTTGTGGCCTCTCCCACTGCGGAGAACAGGCTCCGGATGCGCAGGCAC
AGCGGCCGTGGCTCACGGGCCCAGCCGCTCCGCGGCATGTGGGATCTTCCCGGACCGGGGCACGAACCTGTGTCCCCTGC
ATCGGCAGGCGGACTCTCAACCACTGCGC--CACCAGGGAAGCCT---CAAAATTTTG-TTTTT---AATATTCACATAC
ATTTGTTCTTCCGCACTCCAAAACTGCATCCTCTTTCTTGCTTCACGTGCCTGAAACTTACCCATTATTTCTTTCTACAC
TTTTTAGGTTATTTGCCACAGTAATTTTGAAAC-ATTCTCCTTCACTGCCTGCCAGCTGGAACTGCCCTTCAATGTCTAA
CCCTTCAGATCCCTCCTTCTTTATGAAA
>Physeter_macrocephalus
TGTTAGTGAAATAACCTATTATTAATAATAATTCTGAGGAAACATAGTGGGTAGCTTTTTGCCTAGGACTATGTTCTGCA
TCCCCATGAGACAATCCAAAAGATAAGGCAGTTGCTGATGGAGA--CAGCCACAAGTGCCATATCACTCTATTTTGAGAC
CCATCCTCTAAGCT-ACTCAAATGTACCTGAAAGCAGCACAAT-------------------------------------
--------------------------------------------------------------------------------
--------------------------------------------------------------------------------
------------------------------------------------CAAAATTTTA-TTTTT---AATATTCACATAT
ATTTGTTCTTCCGCACTCCAAAACTGCATCCTTTTTCTCACTTCACGTGCCTGAAACTTACCCATTATTTCTTTCTACAC
TTTTTAGGTTATTTGCCACAGTCATTTTGAAAC-ATTCTCCTTCACTGCCTGCCAGCTGGAACTGCCCTTCAATGTCTAA
CCCTTCAGATCCCTCCTTCTTTATGAAA
>Kogia_breviceps
TGTTAGTGAAATAACCTATTATTAATAATAATTCTGAGGAAACATAGTGGGTAGCTTTTTGCCTAGGACTAGGTTCTGCA
TCCCCATGAGACAATCCAAAAGATAAGGCAGTTGCTGATGGAGA--CAGCCACAAGTGCCATA-CACTCTATTTTGAGAC
CCATCCTCTAAGCT-ACTCAAATGTACCTGAAAGCAGCACAAT-------------------------------------
--------------------------------------------------------------------------------
--------------------------------------------------------------------------------
------------------------------------------------CAAAATTTTA-TTTTT---AATATTCACATAT
ATTTGTTCTTCCACACTCCAAAAGTGCACCCTTTTTCTCACTTCACGTG-ATGAAACTTACCCATTATTTCTTTCTACAC
TTTTTAGGTTATTTGCCACGGTCATTTTGAAAC-ATTCTCCTTCACTGCCTGCCAGCTGGAACTGCCCTTCAATGTCTAA
CCCTTCAGATCCCTCCCTCTTTATGAAA
>Megaptera_novaeangliae
TGTTAGTGAAATAACCTATTATTAATAATAATTCTGAGGAAACATAGTGGGTAGCTTTTTGCTTAGGACTATGTTCTGCA
TCCCCATGAGACAATCCAAAAGATAAGGCAGTTGCTGATGGAGA--CAGTCACAAGTGCCATATCACTCTATTTTGAGA-
-CATCCTCTAAGCT-ACTCAAATGTACCTGAAAGCAGCACAAT-------------------------------------
--------------------------------------------------------------------------------
--------------------------------------------------------------------------------
------------------------------------------------CAAAATTTTA-TTTTT---AATATTCACATAC
ATTTGTTCTTCTGCACTCCAAAACTGCATCCTTTTTCTTGCTTCACGTGCCTGAAACTTACCCATTATTTCTTTCTACAC
TTTTTAGGTTATTTGCCACAGTCATTTTGAAAC-ATTCTCCTTCACTGCCTGCCAGCTGGAACTGCCCTTCAATGTCTAA
CCCTTCAGATCCCTACTTCTTTATGAAA
>Balaenoptera_physalus
TGTTAGTGAAATAACCTATTATTAATAATAATTCTGAGGAAACATAGTGGGTAGCTTTTTGCTTAGGACTATGTTCTGCA
TCCCCATGAGACAATCCAAAAGATAAGGCAGTTGCTGATGGAGA--CAGTCACAAGTGCCATATCACTCTATTTTGAGA-
-CATCCTCTAAGCT-ACTCAAATGTACCTGAAAGCAGCACAAT-------------------------------------
--------------------------------------------------------------------------------
--------------------------------------------------------------------------------
------------------------------------------------CAAAATTTTA-TTTTT---AATATTCACATAC
ATTTGTTCTTCTGCGCTCCAAAACTGCATCCTTTTTCTTGCTTCACGTGCCTGAAACTTACCCATTATTTCTTTCTACAC
TTTTTAGGTTATTTGCCACAGTCATTTTGAAAC-ATTCTCCTTCACTGCCTGCCAGCTGGAACTGCCCTTCAATGTCTAA
CCCTTCAGATCCCTACTTCTTTATGAAA
>Eschrichtius_robustus
TGTTAGTGAAATAACCTATTATTAATAATAATTCTGAGGAAACATAGTGGGTAGCTTTTTGCCTAGGACTATGTTCTGCG
TCCCCATGAGACAATCCAAAAGATAAGGCAGTTGCTGATGGAGA--CAGTCACAAGTGCCATATCACTCTATTTTGAGAC
ACATCCTCTAAGCT-ACTCAAATGTACCTGAAAGCAGCACAAT-------------------------------------
--------------------------------------------------------------------------------
--------------------------------------------------------------------------------
------------------------------------------------AAAAATTTTA-TTTTT---AATATTCACATAC
ATTTGTTCTTCTGCACTCCAAAACTGCATCCTTTTTCTTGCTTCACGTGCCTGAAACTTACCCATTATTTCTTTCTACAC
TTTTTAGGTTATTTGCCACAGTCATTTTGAAAC-ATTCTCCTTCACTGCCTGCCAGCTGGAACTGCCCTTCAATGTCTAA
CCCTTCAGATCCCTACTTCTTTATGAAA
>Balaenoptera_bonaerensis
TGTTAGTGAAATAACCTATTATTAATAATAATTCTGAGGAAACATAGTGGGTAGCTTTTTACCTAGGACTATGTTCTGCA
TCCCCATGAGACAATCCAAAAGATAAGGCAGTTGCTGATGGAGA--CAGTCACAAGTGCCATATCACTCTATTTTGAGAC
TCATCCTCTAAGCT-ACTCAAATGTACCTGAAAGCAGCACAAT-------------------------------------
--------------------------------------------------------------------------------
--------------------------------------------------------------------------------
------------------------------------------------CAAAATTTTA-TTTTT---AATATTCACATAC
ATTTGTTCTTCTGCACTCCAAAACTGCATCCTTTTTCTTGCTTCACGTGCCTGAAACTTACCCATTATTTCTTTCTACAC
TTTTTAGGTTATTTGCCACAGTCATTTTGAAAC-ATTCTCCTTCACTGCCTGCCAGCTGGAACTGCCCTTCAATGTCTAA
CCCTTCAGATCCCTACTTCTTTATGAAA
>Balaenoptera_acutorostrata
TGTTAGTGAAATAACCTATTATTAATAATAATTCTGAGGAAACATAGTGGGTAGCTTTTTACCTAGGACTATGTTCTGCA
TCCCCATGAGACAATACAAAAGATAAGGCAGTTGCTGATGGAGA--CAGTCACAAGTGCCATATCACTCTATTTTGAGAC
TCATCCTCTAAGCT-ACTCAAATGTACCTGAAAGCAGCACAAT-------------------------------------
--------------------------------------------------------------------------------
--------------------------------------------------------------------------------
------------------------------------------------CAAAATTTAA-TTTTT---AATATTCACATAC
ATTTGTTCTTCTGCACTCCAAAACTGCATCCTTTTTCTTGCTTCACGTGCCTGAAACTTACCCATTATTTCTTTCTACAC
TTTTTAGGTTATTTGCCACAGTCATTTTGAAAC-ATTCTCCTTCACTGCCTGCCAGCTGGAACTGCCCTTCAATGTCTAA
CCCTTCAGATCCCTACTTCTTTATGAAA
>Eubalaena_japonica
TGTTAGTGAAATAACCTATTATTAATAATAATTCTGAGGAAATATAGTGGGTAGCTTTTTGCCTAGGACTATGTCCTGCA
TCCCCATGAGACAATCCAAAAGATAAGGCAGTTGCTGATGGAGA--CAGTCACAAGGGCCATATCACTCTATTTTGAGAC
CCATCCTCTAAGCT-ACTCAAATGTACCTGAAAGCAGCACAAT-------------------------------------
--------------------------------------------------------------------------------
--------------------------------------------------------------------------------
------------------------------------------------CAAAATATTA-TTTTT---AATATTCACATAC
ATTTGTTCTTCTGCACTCCAAAACTGCATCCTTTTTCTTGCTTCACGTGCCTGAAACTTACCCATTATTTCTTTCTACAC
TTTTTAGGTTATTTGCCACAGTCATTTTGAAAC-ATTCTCCTTCACTGCCTGCCAGCTGGAACTGCCCTTCAATGTCTAA
CCCTTCAGATCCCTACTTCTTTATGAAA
>Hippopotamus_amphibius
TGTTAGTGAAATAACCTATTCTTGATAATAATTCTGAGGAAACATAGTGGGTAGCTTTTTGCCTAGGACTGTGTTCTGCA
TCCCCATAAGACAATGCAAAAGATGAGGGAGTTGCTGATGGAGACACAGCCATACCTGCCACATCCCTCTATTTTGACAC
CCACCTTCTAAACTAACTCAAATGTACCTGAAAGCAGCACAAT-------------------------------------
--------------------------------------------------------------------------------
--------------------------------------------------------------------------------
------------------------------------------------TAAAATGTTA-TTTTT---AACATTCACATAC
ATTTGTTCTTCTGCACTCCAAAACTGCCTCCTTTTTATTTCTTCACACGCCTGAAACATACCCACTATTTCTTTCTATGC
TTT-----TTATTTGCCACAGTCATTTTGAAACAATTCTCCTTCATTACCTGCCAGCTGGAACTGCCCTTCAGTGTCTAA
CCCTTCAGATTCCTCCTTCTTTATGAAA
>Bos_taurus
TGCCTC--AAA------------AATAATAAATCTGAGGAAACACAGTAGGCAGCTTTTTGGCTAGGACTGTGTTCTGCA
TC-CCATGAGACAATTCAAAAGACGAGGAAGCTGCTGATGGAAATGCAGCCACAACTGCCATATGACTCTGTTTTGAGAT
CCATCCCCTAAGCT-ACTCAAATGTACCTGAAAGCAGCACAAT-------------------------------------
--------------------------------------------------------------------------------
--------------------------------------------------------------------------------
------------------------------------------------CAAATTCTTA-TTTTT---AACATTCACATCC
ATTTGTTCTTCCACACTCCAAAACTGCATCCTTTTTCTTTCTTCACATGCCTGAAACTTAC----TATTTCTTGCTATGC
TGTTTAGGTTATTT-CCACAGTCGTTTTGAAAT-ATTCTGCTTCACTGCCTGCCAGCTGGAACTGCCCTTCAATGTCTAA
CCCTTCAGATCCCTACTTCTTTATGAAA

#Bottlenose_dolphin_CHR9
>CHR2A_Ttr#SINE/tRNA
--------------------------------------------------------------------------------
--------------------------------------------------------------------------------
--------------------------------------------------------------------------TTTTTT
TTTTTTTTTTTTTGCGGTACGCGGGCCTCTCACTGTTGTGGCCTCTCCCGTTGCGGAGCACAGGCTCCGGACGCGCAGGC
TCAGCGGCCATGGCTCACGGGCCTAGCTGCTCCGCGGCATGTGGGATCTTCCCGGACCGGGGCACGAACCCGTGTCCCCT
GCATCGGCAGGCGGACTCTCAACCACTGCGCCACCAGGGAAGCCC-----------------------------------
--------------------------------------------------------------------------------
--------------------------------------------------------------------------------
-----------------------------------------
>Tursiops_truncatus
TTAACCTTGATCTTAGTTTCT-TCTCTCACAATGAGCCAAATGCTTGACTCTGGGGAGACAGTCCCTCTGCCTGGGACAT
TATCTTCTGTGTAAAAGAAGACAGTCAACTTGAAGATATTAATAGTTCTAAACTCTCTAAAGAGTATCTGGACAGCAGGT
TGCAACACATCTGAGATAATTCAATTTTTACAGAAGCTATT---TCCATTAATCATTTATT---A--------TTATTAT
TATTTTTTTTTTTGCGGTATGCAGGCCTCTCACTGT-GTGGCCTCTCCCGTTGCGAAGCACAGGCTGCGGACGCGCAGAC
TCAGCGGCCATGGCTCACGGGCCCAGCCGCTCCGCGGCATATGGGATCGTCCCGGACCGGGGCACGAACCCGTGTCCCCC
GCATCGGCAGGCGGACTCTCAACCACTGCGCCACCAGGGAAGCCC---TCCATTAATCATTTATT---AATGGCTCTCCC
AACTGAGGCAATTAAGTAGACCTAGGATTAAGAAGAGCCCATATTCATTTCACATCTGTGTAATTACCCTGCAGTTCATG
GATCCTGGAAGAATGTGAAAAACGTACTCTAGTCTTTTCCTTTGTACTTTGCATTTCTCTCTGGGTTTGGTTTCAGCCCC
AAAAGGAGGCAGCCTC----------GGAGGGGGCGGGGTG
>Tursiops_aduncus
TTAACCTTGATCTTAGTTTCT-TCTCTCACAATGAGCCAAATGCTTGACTCTGGGGAGACAGTCCCTCTGCCTGGGACAT
TATCTTCTGTGTAAAAGAAGACAGTCAACTTGAAGATATTAATAGTTCTAAACTCTCTAAAGAGTATCTGGACAGCAGGT
TGCAACACATCTGAGATAATTCAATTTTTACAGAAGCTATT---TCCATTAATCATTTATT---A--------TTATTAT
TATTATTTTTTTTGCGGTATGCAGGCCTCTCACTGTTGTGGCCTCTCCCGTTGCGAAGCACAGGCTGCGGACGCGCAGAC
TCAGCGGCCATGGCTCACGGGCCCAGCCGCTCCGCGGCATATGGGATCGTCCCGGACCGGGGCACGAACCTGTGTCCCCT
GCATCGGCAGGCGGACTCTCAACCACTGCGCCACCAGGGAAGCCC---TCCATTAATCATTTATT---AATGGCTCTCCC
AACTGAGGCAATTAAGTAGACCTAGGATTAAGAAGAGCCCATATTCATTTCACATCTGTGTAATTACCCTGCAGTTCATG
GATCCTGGAAGAATGTGAAAAACGTACTCTAGTCTTTTCCTTTGTACTTTGCATTTCTCTCTGGGTTTGGTTTCAGCCCC
AAAAGGAGGCAGCCTC----------GGAGGGGGCGGGGTG
>Sousa_chinensis
TTAACCTTGATCTTAGTTTCT-TCTCTCACAATGAGCCAAATGCTTGACTCTGGGGAGACAGTCCCTCTGACTGGGACAT
TATCTTCTGTGTAAAAGAAGACAGTCAACTTGAAGATATTAATAGTTCTAAACTCTCTAAAGAGTATCTGGACAGCAGGT
TGCAACACATCTGAGATAATTCAATTTTTACAGAAGCTATT---TCCATTAATCATTTATT---A-------TTATTATT
ATTATTTTTTTTTGCGGTATGCAGGCCTCTCACTGTTGTGGCCTCTCCCGTTGCGAAGCACAGGCTGCGGACGCGTAGAC
TCAGCGGCCATGGCTCGCGGGCCCAGCCGCTCCGCGGCATGTGGGATCTTCCCGGACCGGGGCACGAACCCGTGTCCCCT
GCATCGGCAGGCGGACTCTCAACCACTGCGCCACCAGGGAAGCCC---TCCATTAATCATTTATT---AATGGCTCTCCC
AACTGAGGCAATTAAGTAGACCTAGGATTAAGAAGAGCCCATATTCATTTCACATCTGTGTAATTACCCTGCAGTTCATG
GATCCTGGAAGAATGTGAAAAACGTACTCTAGTCTTTTCCTTTGTACTTTGCATTTCTCTCTGGGTTTGGTTTCAGCCCC
AAAAGGAGGCAGCCTC----------GGAGGGGGCGGGGTG
>Lagenorhynchus_obliquidens
TTAACCTTGATCTTAGTTTCTCCCTCTCACAATGAGCCAAATGCTTGACTCTGGGGAGACAGTCCCTCTGCCTGGGGCAT
TATCTTCTGTGTAAAAGAAGACAGTCGACTTGAAGATATTAATAGTTCTAAACTCTCTAAAGAGTATCTGGACAGCAGGT
CGCAACACATCTGAGATAATTCAATTTTTACAGAAGCTATT---TCCATTAATCATTTATT---A--------TTATTAT
TATTATTATTATTATTTTTTGCGGGCCTCTCACTGTTGTGGCCTATCCTGTTGCGGAGCATAGGCTCCGGACGCGCAGAC
TTAGTGGCCATGGCTCACGGGCCCAGCCGCTCCGCGGCATGTGGGATCTTCCCGGACCGGGGCACGAACCCGCGTCCCCT
GCATCGGCAGGCGGACTCTCAACCACTGCGCCACCAGGGAAGCCC---TCCATTAATCATTTATT---AATGGCTCTCCC
AACTGAGGCAATTAAGTAGACCTAGGATTAAGAAGAGCCCATATTCATTTCACATCTGTGTAATTACCCTGCAGTTCATG
GATCCTGGAAGAATGTGAAAAATGGACTCTAGTCTTTTCCTTTGTACTTTGCATTTCTCTCTGGGTTTGGTTTCAGCCCC
AAAAGGAGGCAGCCTC----------TGAGGGGGTGGGGTG
>Globicephala_melas
TTAACCTTGATCTTAGTTTCTCCCTCTCACAATGAGCCAAATGCTTGACTCTGGGGAGACAGTCCCTCTGCCTGGGGCAT
TATCTTCTGTGTAAAAGAAGACAGTCAACTTGAAGACATTAATAGTTCTAAACTCTCTAAAGAGTATCTGGACAGCAGGT
TGCAACACATCTGAGATAATTCAATTTTTACAGAAGCTATT---TCCATTAATCATTTATT---A-------TTATTATT
ATTATTATTATTTGCGGTATGCAGGCCTCTCACTGTTGTGGCCTCTCCTGTTGCGAAGCACAGGC------CGCGCAGAC
TTAGCGGCCATGGCTCACGGGCCCAGCCGCTCCGCGGCATGTGGGATCTTCCCGGACCGGGGCACGAACCTGTGTCCCCT
GCATCGGCAGGCGGACTCTCAACCACTGCGCCACCAGGGAAGCCC---TCCATTAATCATTTATT---AATGGCTCTCCC
AACTGAGGCAATTAAGTAGACCTAGGATTAAGAAGAGCCCATATTCATTTCACATCTGTGTAATTACCCTGCAGTTCATG
GATCCTGGAAGAATGTGAAAAACGTACTCTAGTCTTTTCCTTTGTACTTTGCATTTCTCTCTGGGTTTGGTTTCAGCCCC
AAAAGGAGGCAGCCTC----------GGAGGGGGCGGGGTG
>Phocoena_sinus
TTAACCTTGATCTTAGTTTCTCCCTCTCACAATGAGCCAAATGCTTGACTCTGGGGAGACAGTCCCTCTGCCTGGGGCAT
TATCTTCTATGTAAAAGAAGACAGTCAACTTGAAGATGTTAATAGTTCTAAACTCTCTAAAGAGTATCTGGACAGCAGGT
TGCAACACATCTGAGATAATTCAATTTTTATAGAAGCTATT---TCCATTAATCATTTATT---A---------TTATTA
TTATTTTTTTTTTGCGGTACGCGGGCCTCTCACTGTTGTGGCCTCTCCTGTTGCGGAGCACAGGCTCTGGACACGCAGGC
ACAGCAGCCATGGCTCATGGGCCCAGCTGCTCCGCGGCATGTGGGATCTTCCCGGACCGGGACACGAACCCGTGTTCTCT
GCATCGGCAGGCGGACTCTCAACCACTGCGCCACCAGGGAAGCCC---TCCATTAATCATTTATT---AATGGCTCTCCC
AACTGAGGCAATTAAGTAGACCTAGGATTAAGAAGAGCCCATGTTCATTTCACATCTGTGTAATTACCCTGCAGTTCATG
GATCCTGGAAGAATGTGAAAAATGGACTCCAGTCTTTTCCGTTGTACTTTGCATTTCTCTCTGGGTTTGGTTTCAGCCCC
AAAAGGAGGCAGCCTC----------TGGGGGGGCGGGGTG
>Neophocaena_asiaeorientalis
TTAACCTTGATCTTAGTTTCTCCCTCTCACAATGAGCCAAATGCTTGACTCTGGGGAGACAGTCCCTCTGCCTGGGGCAT
TATCTTCTATGTAAAAGAAGACAGTCAACTTGAAGATGTTAATAGTTCTAAACTCTCTAAAGAGTATCTGGACAGCAGGT
TGCAACACATCTGAGATAATTCAATTTTTATAGAAGCTATT---TCCATTAATCATTTATT---A---------------
-TTATTATTTTTTGCGGTACGCAGGCCTCTCACTGTTGTGGCCTCTCCCGTTGCGGAGCACAGGCTCCGGATGCGCAGGC
TCAGCGGCCATGGCTCACGGGCCCAGCCGCTCCGCGGCATGTGGGATCTTCCCGGACCGGGACACGAACCCGTGTTCCCT
GCATCGGCAGGTGGACTCTCAACCACTGCGCCACCAGGGAAGCCC---TCCATTAATCATTTATT---AATGGCTCTCCC
TACTGAGGCAATTAAGTAGACCTAGGATTAAGAAGAGCCCATGTTCATTTCACATCTGTGTAATTACCCTGCAGTTCATG
GATCCTGGAAGAATGTGAAAAATGGACTCCAGTCTTTTCCGTTGTACTTTGCATTTCTCTCTGGGTTTGGTTTCAGCCCC
AAAAGGAGGCAGCCTC----------TGGGGGGGTGGGGTG
>Delphinapterus_leucas
TTAACCTTGATCTTAGTTTCTCCCTCTCACAATGAGCCAAATGCTTGACTCTGGGGAGACAGTCCCTCTGCCTGGGGCAT
TATCTTCTGTGTAAAAGAAGACAGTCAACTTGAAGATGTTAATAGTTCTAAACTCTCTAAAGAGTATCTGGACAGCAGGT
TGCAACACATCTGAGATAATTCAATTTTTATAGAAGCTATT---TCCATTAATCATTTATT---A----------TTATT
ATTTTTTTTTTTTGCGGTACGCAGGCCTCTCACTGTTGTGGCCTCTCCCATTGCGGAGCACAGGCTCCGGACGCGCAGAC
TTAGCAGCCATGGCTCATGGGCCCAGCCGCTCCGCGGCATGTGGGATCTTCCCGGACCGGGGCACGAACCTGTGTCCCCT
GCATCGGCAGGCGGACTCTCAACCACTGCACCACCAGGGAAGCCC---TCCATTAATCATTTATT---AATGGCTCTCCC
AACTGAGGCAATTAAGTAGACCTAGGATTAAGAAGAGCCCATATTCATTTCACATCTGTGTAATTACCCTGCAGTTCATG
GATCCTGGAAGAATGTGAAAAATGGACTCCAGTCTTTTCCGTTGTACTTTGCATTTCTCTCTGGGTTTGGTTTCAGCCCC
AAAAGGAGGCAGCCTC----------TGGGGGGGCGGGGTG
>Monodon_monoceros
TTAACCTTGATCTTAGTTTCTCCCTCTCACAATGAGCCAAATGCTTGACTCTGGGGAGACAGTCCCTCTGCCTGGGGCAT
TATCTTCTGTGTAAAAGAAGACAGTCAACTTGAAGATGTTAATAGTTCTAAACTCTCTAAAGAGTATCTGGACAGCAGGT
TGCAACACATCTGAGATAATTCAATTTTTATAGAAGCTATT---TCCATTAATCATTTATT---A----------TTATT
ATTATTATTTTTTGCGGTACGCAGGCCTCTCACTGTTGTGGCCTCTCCCATTGCGGAGCACAGGCTCCGGACGCGCAGAC
TTAGCAGCCATGGCTCACGGGCCCAGCCGCTCCGCGGCATGTGGGATCTTCCCGGACCGGGGCACGAACCTGTGTCCCCT
GCATCGGCAGGCGGACTCTCAACCACTGCACCACCAGGGAAGCCC---TCCATTAATCATTTATT---AATGGCTCTCCC
AACTGAGGCAATTAAGTAGACCTAGGATTAAGAAGAGCCCATATTCATTTCACATCTGTGTAATTACCCTGCAGTTCATG
GATCCTGGAAGAATGTGAAAAATGGACTCCAGTCTTTTCCGTTGTACTTTGCATTTCTCTCTGGGTTTGGTTTCAGCCCC
AAAAGGAGGCAGCCTC----------TGGGGGGGCGGGGTG
>Inia_geoffrensis
TTAACCTTGATCTTAGTTTCTCCCTCTCACAATGAGCCAAATGCTTGACTCTGGGGAGACAGTCCCTCTGCCTGGGGCAT
TATCTTCTGTGTAAAAGAAGACAGTCAACTTGAAGATATTAATAGTTCTAAACTCTCTAAAGAGTATCTGGACAGCAGGT
TGCAACGCATCTGAGATAATTCAATTTTTACAGAAGCTATT---TCCATTAATCATTTATT---A-TTATTATTTTTTTA
TTTTTATTTTTTTGCGGTACGCTGGCCTCTCACTGTTGTGGCCTCTCCCGTCGCAGAGCATAGGCTCCGGTCGCACAGGC
TCAGCGGCCATGGCTCACGGACCTAGCCGCTCCGCAGCATGTGGGATCTTCCCGGACCGGGGCACGAACCCGTGTCCCCT
GCATCGGCAGGCGGACTCTCAACCACTGCGCCACCAGGGAAGCCC---TCCATTAATCATTTATT---AATGGCTCTCCC
AACTGAGGCAATTAAGTAGACCTAGGATTAAGAAGAGCCCATATTCATTTCACATCTGTCTAATTACCCTGCAGTTCATG
GATCCTGGAAGAATGTGAAAAATGGACTCCAGTCTTTTCCTTTGTACTTTGCATTTCTCTCTGGGTTTAGTTTCAGCCCC
AAAAGGAGGCAGCTTC----------TGGGGGTGGGGGGTG
>Pontoporia_blainvillei
TTAACCTTGATCTTAGTTTCTCCCTCTCACAATGAGCCAAATGCTTGACTCTGGGGAGACAGTCCCTCTGTCTGGGGCAT
TATCTTCTGTGTAAAAGAAGACAGTCAACTTGAAGATATTAATAATTCTAAACTCTCTAAAGAGTATCTGGACAGCAGGT
TGCAACACATCTGAGATAATTCAATTTTTACAGAAGCTATT---TCCATTAATCATTTATT---ATTATTATTTTTTTTA
TTTTTATTTTTTTGCGGTACGCTGGCCTCTCACTGTTGTGGCCTCTCCCGTCGCGGAGCACAGGCTCCAGTCGCACAGGC
TCAGCGGCCATGGCTCACAGGCCTAGCCGCTCTGTGGCATGTGGGATCTTCCCGGACCGGGGCACGAACCCGTGTCCCCT
GCATCAGCAGGCGGACTCCCAACCACTGCGCCACCAGGGAAGCCC---TCCAATAATCATTCATT---AATGGCTCTCCC
AACTGAGGCAATTAAGTAGACCTAGGATTAAGAAGAGCCCATATGCATTTCACATCTGTCTAATTACCCTGCAGTTCATG
AATCCTGGAAGAATGTGGAAAATGGACTCCAGTCTTTTCCTTTGTACTTTGCATTTCTCTCTGGGTTTGGTTTCAGCCCC
AAAGGGAGGCAGCCTCT---------GGGGGTGGAGGGGTG
>Lipotes_vexillifer
TTAACCTTGATCTTAGTTTCTCCCTCTCACAATGAGCCAAATGCTTGACTCTGGGGAGACAGTCCCTCTGCCTGGGGCAT
TATCTTCTGTGTAAAAGAAGACAGTCAACTTGAAGATATTAATAGTTCTAAA--CTCTAAAGAGTATCTGGACAGCAGGT
TGCAACACATCTGAGATAATTCAATTTTTACAGAAGCTATT---TCCATTAATCATTTATT---A-TTATTATTTTTTTA
TTTTTATTCTTTTGCGGTACGCTGGCCTCTCACTGCTGTGGCCTCTCCCGTTGTGGAGCACAGGCTCCAGACGCACAGGC
TCAGCAGCCATGGCTCACGGGCCCAGCCGCTCTGCGGCATGTGGGATCTTCCCGGACAGGGGCACGAACCCGTGTCCCCT
GCATTGGCAGGTGGACTCTCAACCACTGCACCACCAGGGAAGCCC---TCCATTAATCATTTATT---AATGGCTCTCCC
AACTGAGGCAATTAAGTAGACCTAGGATTAAGAAGAGCCCATATTAATTTCACATCTGTCTAATTACCCTGCAGTTCATG
GATCCTGGAAGAATGTGAAAAATGGACTCCAGTCTTTTCCTTTGTACTTTGCATTTCTCTCTGGGTTTGGTTTCAGCCCC
AAAAGGAGGCAGCCTC----------TGGCAGTGGGGGGTG
>Mesoplodon_bidens
NNNNNNNNNNNNNNNNNNNNNNNNNNNNNNNNNNNNNNNNNNNNNNNNNNNNNNNNNNNNNNNNNNNNNNNNNNNNNNNN
NNNNNNNNNNNNNNNNNNNNNNNNNNNNNNNNNNNNNNNNNNNNNNNNNNNNNNNNNNNNNNNNNNNNNNNNNNNNNNNN
NNNNNNNNNNNNNNNNNNNNNNNNNNNNNNNNNNNNNNNNN---NNNNNNNNNNNNNNNNN---NNNNNNNNNNNNNNNN
NNNNNNNNNNNNTGCGGTACGTGGGCCTCTCACTGTTGTGGCCTCTCCCGTTGTGGAGCACAGGCTCCGGATGCGCAGGC
TCAGCGGCCATGGCTCACGGGCCCAGCCACTCCGCGGCATGTGGGATCTTCCCAGACTGGGGCACGAACCCGTGTCCCCT
ACATCGGCAGGTGGACTCTCAACCACTGCGCCACCAGGGAAGCCC---TCCATTAATCATTTATT---AATGGCTCTCCC
AACTGAGCCAATTAAGTAGACCTAGGATTAAGAAGAGCCCATATTCATTTCACATCTGTCTAATTACCCTGCAGTTCATG
GATCCTGGAAGAATGTGAAAAATGGACTCCAGTCTTTTCCTTTGTACTTTGCATTTCTCTCTGGGTTTGGTTTCAGCCCC
AAAAGGAGGCAGCCTC--------------GGGGGTGTGTG
>Ziphius_cavirostris
NNNNNNNNNNNNNNNNNNNNNNNNNNNNNNNNNNNNNNNNNNNNNNNNNNNNNNNNNNNNNNNNNNNNNNNNNNNNNNNN
NNNNNNNNNNNNNNNNNNNNNNNNNNNNNNNNNNNNNNNNNNNNNNNNNNNNNNNNNNNNNNNNNNNNNNNNNNNNNNNN
NNNNNNNNNNNNNNNNNNNNNNNNNNNNNNNNNNNNNNNNN---NNNNNNNNNNNNNNNNN---NNNNNNNNNNNNNNNN
NNNNNNNNNNNNTGCGGTACGCGGGCCTCTCACTGTTGTGGCCTCTCCCGTTGCGGAGCACAGGCTCCGGATGCGCAGGC
TCAGCGGCCATGGCTCACGGGCCCAGCCGCTCCACGGCATGTGGGATCTTCCCAAACTGGGGCATGAACCCGTGTCCCCT
GCATCGGCAGGTGGACTCTCAACCACTGCGCCACCAGGGAAGCCC---TCCATTAATCATTTATT---AACGGCTCTCCC
AACTGAGCCAATTAAGTAGACCTAGGATTAAGAAGAGCCCATATTCATTTCACATCTGTCTAATTACGCTGCAGTTCATG
GATCCTGGAAGAATGTGAAAAATGGACTCCAGTCTTTTCCTTTGTACTTTGCATTTCTCTCTGGGTTTGGTTTCAGCCCC
AAAAGGAGGCAGCCTC--------------GGGGGTGTGTG
>Platanista_minor
TTAACCTTGATCTTAGTTTCTCCCTCTCACAATAAGTCAAATGCTTGACTCTGGGGAGACAGTCCCTCTGCCTGGGGCAT
TATCTTCTGTGTAAAAGAAGACAGTCAACTTGAAGATATTAATAGTTCTAAACTCTCTAAAGAGTATCTGGACAGCAGGT
TGCAACACATCTGAGATAATTCAATTTTTACAGAAGCTATT---TCCATTAATTATTTATG---TTTATTTATTTATTAT
TATTAGTTTTTGGGCGGTACGCGGGCCTCTCACTGTCGTGGCCTCTCCCGTTGCGGAGCTCAGGCTCCGGACGCGCAGGC
TCAGCGGCCATGGCTCACGGGCCCAACCGCTCCGCGGCATGTGGGATCTTCCCGGACTGGGGCACGAACCCGTGTCCCCT
GCATCGGCAGGCGGACTCTCAACCACTGCACCACCAGGGGAGCCC---TCCATTAATCATTTATT---AATGGCTCTCCC
AACTGAGGCAATTAAGTAGACCTAGGATTAAGAAGGGCCCATATTCATTTCACATCTGTCTAATTACCCTGCAGTTCATG
GATCCTGGAAGAATGTGAAAAATGGACTCCAGCCTTTTCCTTTGTACTTTGCATTTCTCTCTGGGTTTGGTTTCAGCTCC
AAAAGGAGGCAGCCTCT----------GGGGTGTGTGTGTG
>Physeter_macrocephalus
TTAACCTTGATCTTAGTTTCTCCCTCTCACAATGAACCAAATGCTTGACTCT-GGAAGACAGTCCCTCTGCCTGGGACAT
TATATTCTGTGTAAAAGAAGACAGTCAACTTGAAGATAT------------ACTCTCTAAAGAGTATCTGGACAGCAGGT
TGCAACACATCTGAGATAATTCAATTTTTACAGAAGCTATT---------------------------------------
--------------------------------------------------------------------------------
--------------------------------------------------------------------------------
------------------------------------------------TCCATTAATCATTTATT---AATGGCTCTCCC
AACTGAAGCAATTAAGTAAACCTAGGATTAAGAAGAGCCCATATTCATTTCACATCTGTCTAATTACCCCGCAGTTCATG
GATCCTGGAAGAATGTGAAAAATGGACTCCAGTCTTTTCCTTTGTACTTTGCATTTTTCTCTGGGTTTGGTTTCAGCCCC
AAAAGGAGGCAGCCTC---------TGTCGGGGGGAGTGTG
>Kogia_breviceps
TTAACCTTGATCTTAGTTTCTCCCTCTCACAATGAACCAAATGCTTGACTCT-GGGAGACAGTCCCTCTGCCTGGGGCAT
TATCTTCTGTGTAAAAGAAGACAGTCAACTTGAAGATAT------------ACTCTCTAAAGAGTATCTGGACAGCAGGT
TGCAACACATCTGAGATAATTCAATTTTTACAGAAGCTATT---------------------------------------
--------------------------------------------------------------------------------
--------------------------------------------------------------------------------
------------------------------------------------TCCATTAATCATTTATT---AATGGCTCTCCC
AACTGAAGCAATTAAGTAAACCTAGGATTAAGAAGAGCCCATATTCATTTCACATCTGTCTAATTACCCTGCAGTTCATG
GATCCTGGAAGAATGTGAAAAATGGACTCCAGTCTTTTCCTTTGTACTTTGCATTTTTCTCTGGGTTTGGTTTCAGCCCC
CAAAGGAGGCAGCCTCTTTCGGGTCGGGGTGGTGGTG-GTG
>Megaptera_novaeangliae
TTAACCTTGATCTTAGTTTCTCCCTCTCACAATGAGCCAAATGCTTGACTCTGGGGAGACAGTCCCTCTGCCTGGGGCAT
TATCTTCTGTGTAAAAGAAGACAGTCAACTTGAAGATATTAATAGTTCTAAACTCTCTAAAGAGTATCTGGACAGCAGGT
TGCAACACATCTGAGATAATTCAATTTTTACAGAAGCTATT---------------------------------------
--------------------------------------------------------------------------------
--------------------------------------------------------------------------------
------------------------------------------------TCCATTA---ATTTATT---AAAGGCTCTCCC
AACTGAGGCAATTAAGTAGACCTAGGATTAAAAAGAGCCCATATTCATTTCACATCTGTCTAATTACCCTGCAGTTCATG
GATCCTGGAAGAATGTGAAAAATGGACTCCAGTCTTTTCCTTTGTACTTTGCATTTCTCTCTGGGTTTGGTTTCAGCCCC
AAAAGGAGGCAGCCTCT--------GGGGGTGGGGGGTGTG
>Balaenoptera_physalus
TTAACCTTGATCTTAGTTTCTCCCTCTCACAATGAGCCAAATGCTTGACTCTGGGGAGACAGTCCCTCTGCCTGGGGCAT
TATCTTCTGTGTAAAAGAAGACAGTCAACTTGAAGATATTAATAGTTCTAAACTCTCTAAAGAGTATCTGGACAGCAGGT
TGCAACACATCTGAGATAATTCAATTTTTACAGAAGCTATT---------------------------------------
--------------------------------------------------------------------------------
--------------------------------------------------------------------------------
------------------------------------------------TCCATTAATCATTTATT---AATGGCTCTCCC
AACTGAGGCAATTAAGTAGACCTAGGATTAAAAAGAGCCCATATTCATTTCACATCTGTCTAATTACCCTGCAGTTCATG
GATCCTGGAAGAATGTGAAAAATGGACTCCAGTCTTTTCCTTTGTACTTTGCATTTCTCTCTGGGTTTGGTTTCAGCCCC
AAAAGGAGGCAGCCTCT--------GGGGGTGGGGGGTGTG
>Eschrichtius_robustus
TTAACCTTGATCTTAGTTTCTCCCTCTCACAATGAGCCAAATGCTTGACTCTGGGGAGACAGTCCCTCTGCCTGGGGCAT
TATCTTCTGTGTAAAAGAAGACAGTCAACTTGAAGATATTAATAGTTCTAAACTCTCTAAAGAGTATCTGGACAGCAGGT
TGCAACACATCTGAGATAATTCAATTTTTACAGAAGCTATT---------------------------------------
--------------------------------------------------------------------------------
--------------------------------------------------------------------------------
------------------------------------------------TCCATTAATCATTTATT---AATGGCTCTCCC
AACTGAGGCAATTAAGTAGACCTAGGATTAAAAAGAGCCCATATTCATTTCACATCTGTCTAATTACCCTGCAGTTCATG
GATCCTGGAAGAATGTGAAAAATGGACTCCAGTCTTTTCCTTTGTACTTTGCATTTCTCTCTGGGTTTGGTTTCAGCCCC
AAAAGGAGGCAGCCTCTTG------GGGGGGGGTGTGTGTG
>Balaenoptera_bonaerensis
TTAACCTTGATCTTAGTTTCTCCCTCTCACAATGAGCCAAATGCTTGACTCTGGGGAGACAGTCCCTCTGCCTGGGGCAT
TATCTTCTGTGTAAAAGAAGACAGTCAACTTGAAGATATTAATAGTTCTAAACTCTCTAAAGAGTATCTGGACAGCAGGT
TGCAACACATCTGAGATAATTCAATTTTTACAGAAGCTATT---------------------------------------
--------------------------------------------------------------------------------
--------------------------------------------------------------------------------
------------------------------------------------TCCATTAATCATTTATT---AATGGCTCTCCC
AACTGAGGCAATTAAGTAGACCTAGGATTAAAAAGAGCCCCTATTCATTTCACATCTGTCTAATTACCCTGCAGTTCATG
GATCCTGGACGAATGTGAAAAATGGACTCCAGTCTTTTCCTTTGTACTTTGCATTTCTCTCTGGGTTTGGTTTCAGCCCC
AAAAGGAGGCAGCCTCTG-------GGGGGGGGTGTGTGTG
>Balaenoptera_acutorostrata
TTAACCTTGATCTTAGTTTCTCCCTCTCACAATGAGCCAAATGCTTGACTCTGGGGAGACAGTCTCTCTGCCTGGGGCAT
TATCTTCTGTGTAAAAGAAGACAGTCAACTTGAAGATATTAATAGTTCTAAACTCTCTAAAGAGTATCTGGACAGCAGGT
TGCAACACATCTGAGATAATTCAATTTTTACAGAAGCTATT---------------------------------------
--------------------------------------------------------------------------------
--------------------------------------------------------------------------------
------------------------------------------------TCCATTAATCATTTATT---AATGGCTCTCCC
AACTGAGGCAATTAAGTAGACCTAGGATTAAAAAGAGCCCCTATTCATTTCACATCTGTCTAATTACCCTGCAGTTCATG
GATCCTGGAAGAATGTGAAAAATGGACTCCAGTCTTTTCCTTTGTACTTTGCATTTCTCTCTGGGTTTGGTTTCAGCCCC
AAAAGGAGGCAGCCTCTGG------GGGGGGGGTGTGTGTG
>Eubalaena_japonica
TTAACCTTGATCTTAGTTCCTCCCTCTCACAATGAGCCAAATGCTTGACTCTGGGGAGACAGTCCCTCTGCCTGGGGCAT
TATCTTCTGTGTAAAAGAAGACAGTCAACTTGAAGATATTAATAGTTCTAAACTCTCTAAAGAGTATCTGGACAGCAGGT
TGCAACACATCTGAGATAATTCAATTTTTACAGAAGCTATT---------------------------------------
--------------------------------------------------------------------------------
--------------------------------------------------------------------------------
------------------------------------------------TCCATTAATCATTTATT---AATGGCTCTCCC
AACTGAGGCAATTAAGTAGACCTAGGATTAAAAAGAGCCCATATTCATTTCACATCTGTCTAATTACCCTGCAGTTCATG
GATCCTGGAAGAATGTGAAAAATGGACTCCAGTCTTTTCCTTTGTACTTTGCATTTCTCTCTGGGTTTGGTTTCAGCCCC
AAAAGGAGGCAGCCTCTGG------GGTGGGGGGGTGTGTG
>Hippopotamus_amphibius
TTAACCTTGATCTTAGTTTTTCCCTCTGACAATAAGCCAAATGCTTGACTCTGGGGAGAGAGTCCCTCTGCCTGGGCCAT
TATCTGCTGTGTAAAAGAAGACAGTCAACTTGAAGCTATTAATAGTTCTAAATTATCTAATGAGTATCTGGGCAGCAGGT
TGCAACACATCTGAGATAATTCAATTTTTAAAGAAGCTATT---------------------------------------
--------------------------------------------------------------------------------
--------------------------------------------------------------------------------
------------------------------------------------TCCATTAATCATTTATT---AATGGCTCTCCC
AACTGAGGCAATTAAGTAGACCTAGGATTAAAAAGAGACCATACTCATTTCACATGTGTCTAATTACCCTTAAGTTCATG
GATTCTGGAAGAATGTGAAAGGGGGACTCCAGTCTTTTCCTTTGTATTCTCCATTTCTCTCTGGGTTTGGCTTCAGCCCC
AAAAGGAGGCAGCCTCT--------GGGGTGTGTAT--GTG
>Bos_taurus
TTAACCTTGATCTTAGTTTTTCCCTCAGACAATGAGCCAAATGCTTGACTCTGGGGAGAGAGTCTTTCTGCCTGGGGCAT
TATCTGCTGTGTAAAAGAAGACAGTCAACTGGAAGCTATTAATAGTTCTAAATTCTCTAAA--------GGGCAGCAGGT
TGCAACACATCTGAGATAATTCAATTTTTACAAAAGCTATT---------------------------------------
--------------------------------------------------------------------------------
--------------------------------------------------------------------------------
------------------------------------------------TCCATTAATCATTTATT---AATGGCTCTCCC
AACTGAGGCAATTAAGTAGACCTAGGATTAAAAAGAACCCATATTCATTTCATATCTGTCTAATTACCCTGAAGTTCATG
GATCCTGGAAGAATGTGGAAAATGGACTCCAGGCTTTTCCCTTGTATTTTGCATTTCTCTCTGACTTTGGCTTCAGCCCC
CAAAGGAGGCAGCCCCT--------GGGGTGTGTGTCTGCG

#Bottlenose_dolphin_CHR10
>CHR2A_Ttr#SINE/tRNA
--------------------------------------------------------------------------------
--------------------------------------------------------------------------------
---------------------------------------------------------------------------TTTTT
TTTTTTTTTTTTTTGCGGTACGCGGGCCTCTCACTGTTGTGGCCTCTCCCGTTGCGGAGCACAGGCTCCGGACGCGCAGG
CTCAGCGGCCATGGCTCACGGGCCTAGCTGCTCCGCGGCATGTGGGATCTTCCCGGACCGGGGCACGAACCCGTGTCCCC
TGCATCGGCAGGCGGACTCTCAACCACTGCGCCACCAGGGAAGCCC----------------------------------
--------------------------------------------------------------------------------
--------------------------------------------------------------------------------
----------------------------------------------------------------------
>Tursiops_truncatus
TATGCTATCATTTCAGGGGCCATGATCTTACGGACTTAGTTC--TAGCACTCTCTCTTAACTAGATGTGATTTCTTGAGA
TCTGGCTTCAATTTTTGCTACAG-----TTTTTTTACTTGATCCCTATAATTTACTGCTTGTGAAATCCAGGTTCTTTCT
CAGTTTATGAAGGCATTATTACTGACATGCCAGTATCCTTCCTGTTC---AGGCCTATGTATCTTTT-------------
--------TTTTTGGCTGTACGCGGGCCTCTCACTGCTATGGCCTCACCCGTTGCGGAGCACAGGCTCCGGACGCGCAGA
CTCAGTGGCCATGGCTCACAGGCCCAGCCGCTCCGCGGCATGTGGGATCTTCCCAGACCGGGGCACGAACCTGTGTCCCC
TGCATCGGCAGGCGGACTCCCAACCACTGCGCCACCAGGGAAGCCC---AGGCCTATGTATCTTTT----GCCTGTTCAT
CTGCCATGCCTGAATTGGTTGGAGCAGATACCTAGAGGCCCTGCAGAATAAGGTG-------------------------
--------GCCTTTGAAAGACAAGTAACTGAGTAAGGAAGGAGGGAATAGAAGTACGAAAGACTTGAAATCTGT-GTTAT
AGATCAGGCAGTCCTGGTTAGTATTTTTGAGGAAGGAACAAGAGAGGTATATATCAGAGCCATGGACAAG
>Tursiops_aduncus
TATGCTATCATTTCAGGGGCCATGATCTTACGGACTTAGTTC--TAGCACTCTCTCTTAACTAGATGTGATTTCTTGAGA
TCTGGCTTCAATTTTTGCTACAG-----TTTTTTTACTTGATCCCTATAATTTACTGCTTGTGAAATCCAGGTTCTTTCT
CAGTTTATGAAGGCATTATTACTGACATGCCAGTATCCTTCCTGTTC---AGGCCTATGTATCTTTT-------------
--------TTTTTGGCTGTACGCGGGCCTCTCACTGCTGTGGCCTCACCCGTTGTGGAGCACAGGCTCCGGACGCGCAGA
CTCAGTGGCCATGGCTCACAGGCCCAGCCGCTCCGCGGCATGTGGGATCTTCCCGGACCGGGGCACGAACCTGTGTCCCC
TGCATCGGCAGGCGGACTCCCAACCACTGCGCCACCAGGGAAGCCC---AGGCCTTTGTATCTTTT----GCCTGTTCAT
CTGCCATGCCTGAATTGGTTGGAGTAGATACCTAGAGGCCCTGCAGAATAAGGTG-------------------------
--------GCCTTTGAAAGACAAGTAACTGAGTAAGGAAGGAGGGAATAGAAGTACGAAAGACTTGAAATCTGT-GTTAT
AGATCAGGCAGTCCTGGTTAGTATTTTTGAGGAAGGAACAAGAGAGGTATATATCAGAGCCATGGACAAG
>Sousa_chinensis
TATGCTATCATTTCAGGGGCCATGATCTTACGGACTTAGTTC--TAACACTCTCTCTTAACTAGATGTGATTTCTTGAGA
TCTGGCTTCAATTTTTGCTACAG-----TTTTTTTACTTGATCCCTATAATTTACTGCTTGTGAAATCCAGGTTCTTTCT
CAGTTTATGAAGGCATTATTACTGACATGCCAGTATCCTTCCTGTTC---AGGCCTATGTATCTTTT-------------
--------TTTTTGGCTGTACGCGGGCCTCTCACTGCTGTGGCCTCACCCGTTGCGGAGCACAGGCTCCGGACGCGCAGA
CTCAGTGGCCATGGCTCACAGGCCCAGCCGCTCCGCGGCATGTGGGATCTTCCCAGACCGGGGCACGAACCTGTGTCCCC
TGCATCGGCAGGCGGACTCCCAACCACTGCGCCACCAGGGAAGCCC---AGGCCTATGTATCTTTT----GCCTGTTCAT
CTGCCATGCCTGAATTGGTTGGAGCAGATACCTAGAGGCCCTGCAGAATAAGGTG-------------------------
--------GCCTTTGAAAGACAAGTCACTGAGTAAGGAAGGAGGGAATAGAAGTACGAAAGACTTGAAATCTGT-GTTAT
AGATCAGGCAGTCCTGGTTAGTATTTTTTAGGAAGGAACAAGAGAGGTATATATCAGAGCCATGGACAAG
>Lagenorhynchus_obliquidens
TATGCTATCATTTCAGGGGCCATGATCTTACGGACTTAGTTC--TAACACTCTCTCTTAACTAGATGTGATTTCTTGAGA
TCTGGCTTCAATTTTTGCTACAG-----TTTTTTTACTTGATCCCTATAATTTACTGCTTGTGAAATCCAGGTTCTTTCT
CAGTTTATGAAGGCATTATTACTGACATGCCAGTATCCTTCCTGTTC---AGGCCTATGTATCTTTT-------------
--------TTTTTGGCTGTACGCGGGCCTCTCACTGCTGTGGCCTCACCCGTTGCGGAGCACAGGCTCCGGACGCGCAGA
CTCAGTGGCCATGGCTCACAGGCCCAGCCACTCCGCGGCATGTGGGATCTTCCCAGACCGGGGCACGAACCTGTATCCCC
TGCATCGGCAGGCGGACTCCCAACCACTGCGCCACCAGGGAAGCCC---AGGCCTATGTATCTTTT----GCCTGTTCAT
CTGCCATGCCTGAATTGGTTGGAGCAGATACCTAGAGGCCCTGCAGGATAAGGTG-------------------------
--------GCCTTTGAAAGACAAGTAACTGAGTAAGGAAGGAGGGAATAGAAGTACGAAAGACTTGAAATCTGT-GTTAT
AGATCAGGCAGTCCTGGTTAGTATTTTTGAGGAAGGAACAAGAGAGGTATATATCAGAGCCATGGACAAG
>Globicephala_melas
TATGCTATCATTTCAGGGGCCATGATCTTACGGACTTAGTTC--TAACACTCTCTCTTAACTAGATGTGATTTCTTGAGA
TCTGGCTTCAATTTTTGCTACAG-----TTTTTTTACTTGATCCCTATAATTTACTGCTTGTGAAATCCAGGTTCTTTCT
CAGTTTATGAAGGCATTATTACTGACATGCCAGTATCCTTCCTGTTC---AGGCCTATGTATCTTTT-------------
--------TTTTTGGCTGTACGCGGGCCTCTCACTGCTGTGGCCTCACCCGTTGCGGAGCACAGGCTCCGGATGCGCAGA
CTCAGTGGCCATGGCTCACAGGCCCAGCCGCTCCGCGGCATGTGGGATCTTCCCAGACCGGGGCACGAACCTGTGTCCCC
TGCATCGGCAGGCGGACTCCCAACCACTGCGCCACCAGGGAAGCCC---AGGCCTATGTATCTTTT----GCCTGTTCAT
CTGCCATGCCTGAATTGGTTGGAGCAGATACCTAGAGGCCCTGCAGAATAAGGTG-------------------------
--------GCCTTTGAAAGACAAGTAACTGAGTAAGGAGGGAGGGAATAGAAGTACGAAAGACTTGAAATCTGT-GTTAT
AGATCAGGCAGTCCTGGTTAGTATTTTTGAGGAAGGAACAAGAGAGGTATATATCAGAGCCATGGACAAG
>Orcinus_orca
TATGCTATCATTTCAGGGGCCATGATCTTACGGACTTAGTTC--TAACACTCTCTCTCAACTAGATGTGATTTCTTGAGA
TCTGGCTTCAATTTTTGCTACAG-----TTTTTTTACTTGATCCCTATAATTTACTGCTTGTGAAATCCAGGTTCTTTCT
CAGTTTATGAAGGCATTATTACTGACATGCCAGTATCCTTCCTGTTC---AGACCTATGTATCTTTT-------TTTTTT
TTTTTTTTTTTTTTGTGGTACACGGGCCTCTCACTGCTGTGGCCTCTCCCGTTGCGGAGCACAGGCTCCGGACGCGCAGG
CTCAGTGGCCATGGCTCACAGGCCCAGCCGCTGCGCGGCATGTGGGATCTTCCCAGACCGGGGCATGAACCTGTGTCCCC
TGCATCGGCAGGCAGACTCCCAACCACTGCGCCACCAGGGAAGCCC---AGGCCTATGTATCTTTT----GCCTGTTCAT
CTGCCATGCCTGAATTGGTTGGAGCAGATACCTAGAGGCCCTGCAGAATAAGGTG-------------------------
--------GCCTTTGAAAGATAAGTAACTGAGTAAGGAAGGAGGGAATAGAAGTACGAAAGACTTGAAATCTGT-GTTAT
AGATCAGGCAGTCCTGGTTAGTATTTTTGAGGAAGGAACAAGAGAGGTATATATCAGAGCCATGGACAAG
>Phocoena_sinus
TATGCTATCATTTCAGGGGCCACGATCTTACGGACTTAGTTC--TAACCCTCTCTCTTAACTAGATGTGATTTCTTGAGA
TCTGGCTTCAATTTTTGCTACAG---TTTTTTTTTACTTGATCCCTATAATTTACTGCTTGTGAAATCCAGGTTCTTTCT
CAGTTTATGAAGGCATTATTACTGACATGCCAGTATCCTTCCTGTTC---AGGCCGATGTATCTTTT---TTTTTTTTTT
TTTTTTTTTTTTTTGGTGTACGCGGGCCTCTCACTGCTGTGGCCTCTCCTGTTGCGGAGCACAGGCTCCGGACGCGCAGG
CTCAGTGGCCATGGCTCACAGGCCCAGCCGCTCCGCGGCATGTGGGATCTTCCCAGACCGGGGCACGAACCTGTGTCCCC
TGCATCGGCAGGCGGACTCCCAACCACTGCGCCACCAGGGAAGCCC---AGGCCTATGTATCTTTT----GCCTGTTCAT
CTGCCATGCCTGAATTGGTTGGAGCAGATACCTAGAGGCCCTGCAGAATAAGGTG-------------------------
--------GCCTTTGAAAGACAAGTAACTGAGTAAGGAAGGAGGGAATAGAAGTACGAAAGACTTGAAATCTGT-GTTAT
AGATCAGGCAGTCCTGGTTAGTATTTTTGAAGAAGGAACAAGAGAGGTATATATCAGAGCCATGGACAAG
>Neophocaena_asiaeorientalis
TATGCTATCATTTCAGGGGCCATGATCTTACGGACTTAGTTC--TAACCCTCTCTCTTAACTAGATGTGATTTCTTGAGA
TCTGGCTTCAATTTTTGCTACAG---TTTTTTTTTACTTGATCCCTATAATTTACTGCTTGTGAAATCCAGGTTCTTTCT
CAGTTTATGAAGGCATTATTACTGACATGCCAGTATCCTTCCTGTTC---AGGCCTATGTA-------------------
----------------------------------------------TCCTGTTGCGGAGCACAGGCTCCGGACGCGCAGG
CTCAGTGGCCATGGCTCACAGGCCCAGCCGCTCCACGGCATGTGGGATCTTCCCAGACCGGGGCACGAACCTGTGTCCCC
TGCATCGGCAGGCGGACTCCCAACCACTGCGCCACCAGGGAAGCCC---AGGCCTATGTATCTTTT----GCCTGTTCAT
CTGCCATTCCTGAATTGGTTGGAGCAGATACCTAGAGGCCCTGCAGAATAAGGTG-------------------------
--------GCCTTTGAAAGACAAGTAACTGAGTAAGGAAGGAGGGAATAGAAGTACGAAAGACTTGAAATCTGT-GTTAT
AGATCAGGCAGTCCTGGTTAGTATTTTTGAAGAAGGAACAAGAGAGGTATATATCAGAGCCATGGACAAG
>Delphinapterus_leucas
TGTGCTATCATTTCAGGGGCCACGATCTTACGGACTTAGTTC--TAACCCTCTCTCTTAACTAGATGTGATTTCTTGAGA
TCTGGCTTCAATTTTTGCTACAG---TTTTTTTTTACTTGATCCCTATAATTTACTGCTTGTGAAATCCAGGTTCTTTCT
CAGTTTATGAAGGCATTATTACTGACATGCCAGTATCCTTCCTGTTC---AGGCCTATGTATCTTTT-----------TT
TTTTTTTTTCTTTTGCTGTACGCGGGCCTCTCACTGCTGTGGCCTCTCCTGTTGCGGAGCACAGGCTCCGGACGCGCAGG
CTCAGTGGCCATGGCTCACAGGCCCAGCCGCTCCGCGGCATGTGGGATCTTCCCAGACCGGGGCACGAACCTGTGTCCCC
TGCATCGGCAGGCGGACTCCCAACCACTGCGCCACCAGGGAAGCCC---AGGCCTATGTGTCTTTT----GCCTGTTCAT
CTGCCATGCCTGAATTGGTTGGAGCAGATACCTAGAGGCCCTGCAGAATAAGGTG-------------------------
--------GCCTTTGAAAGACAAGTAACTGAGTAAGGAAGGAGGGAACAGAAGTACGAAAGACTTGAAATCTGT-GTTAT
AGATCAGGCAGTCCTGGTTAGTATTTTTGAAGAAGGAACAAGAGAGGTATATATCAGAGCCATGGACAAG
>Monodon_monoceros
TGTGCTATCATTTCAGGGGCCACGATCTTACGGACTTAGTTC--TAACCCTCTCTCTTAACTAGATGTGATTTCTTGAGA
TCTGGCTTCAATTTTTGCTACAG--TTTTTTTTTTACTTGATCCCTATAATTTACTGCTTGTGAAATCCAGGTTCTTTCT
CAGTTTATGAAGGCATTATTACTGACATGCCAGTATCCTTCCTGTTC---AGGCCTATGTATCTTTT-------------
---TTTTTTTTTTTGCTGTACGCGGGCCTCTCACTGCTGTGGCCTCTCCTGTTGCGGAGCACAGGCTCCGGACGCGCAGG
CTCAGTGGCCATGGCTCACAGGCCCAGCCGCTCCGCGGCATGTGGGATCTTCCCAGACGGGGGCACGAACCTGTGTCCCC
TGCATCGGCAGGCGGACTCCCAACCACTGCGCCACCAGGGAAGCCC---AGGCCTATGTGTCTTTT----GCCTGTTCAT
CTGCCATGCCTGAATTGGTTGGAGCAGATACCTAGAGGCCCTGCAGAATAAGGTGAC-----------------------
--------ACCTTTGAAAGACAAGTAACTGAGTAAGGAAGGAGGGAACAGAAGTACGAAAGACTTGAAATCTGT-GTTAT
AGGTCAGGCAGTCCTGGTTAGTATTTTTGAAGAAGGAACAAGAGAGGTATATATCAGAGCCATGGACAAG
>Inia_geoffrensis
TATGCTATCATTTCAGGGGCCATGATTATACGGACTTAGTTC--TAACACTCTCTCTTAACTAGATGTGATTTCTTGAGA
TCTGGCTTCAATTTTTGCTACAG----TTTTTTTTCCTTGATCCCTATAATTTACTGCTTGTGAAATCCAGGTTCTTTCT
CAGTTTATGAAGGCATTATTACTGACATGCCAGTATCCTTCCTGTTC---AGGCCTATGTATCTTTT-------------
TTTTTTTTTTTTCTGCGGTACGTGGGCCTCTCACTGCTGTGGCCTCTCCCGTTGCGGAGCACAGGCTCCGGACGCGCAGG
CTCAGCGGCCATGGCTCATGGGCCTAGCCGCTCTGCAGCATTTGGGTTCTTCCCAGACGGGGGCACGAACCCGTGTCCCC
TGCATCGGCAGGTGGACTCCCAACCGCTGTGCTACCAGGGAAGCCC---AGGCCTATGTATCTTTT----GCCTGTTCAT
CTGCCATGCCTGAATTGGTTGGAGCAGATACCTAGAGGCCCTGCAGAATAAGGTG-------------------------
--------GCCTTTGAAAGACAAGTAACTGAGTAAGGAAGGAGGGAATAGGAGTACGAAAGACTTGAAATCTGT-GTTAT
AGATCAGGCAGTCCTGGTTAGTATTTTTGAGGAAGGA-----------------------------CAAG
>Lipotes_vexillifer
TATGCTATCATTTCAGGGGCCATGATCATACATACTTAGTTC--TAACACTCTCTCTCAACTAGATGTGATTTCTTGAGA
TCTGGCTTCAATTTTTGCTACAG----TTTTTTTTATTTGATCCCTATAATTTACTGCTTGTGAAATCCAGGTTCTTTCT
CAGTTTATGAAGGCATTATTACTGACATGCCAGTATCCTTCCTGTTC---AGGCCTATGTATCTTTT------------T
TTTTTTTTTTTTTTGCGGTACGCGGGCCTCTCACTGCTATGGCCTCTTCCGTTGCGGAGCACAGGCTCCGGACGCGCAGG
CTCAGTGGCCATGGCTCACGGGCCCAGCCGCTCCGTGGCATGTGGGATCTTCCCAGACCGGGGCACGAACCTGTGTCCCC
TGCATCGGCAGGCGGACTCCCAACCCCTGAGCCACCAGGGAAGCCC---AGGCCTATGTATCTTTT----GCCTGTTCAC
CTGCCATGCCTGAATTGGTTGGAGCAGATACCTAGAGGTCCTGCAGAATAAGGTG-------------------------
--------GGCTTTGAAAGACAAGTAACTCAGTAAGGAAGGAGGGAATAGAAGTACGAAAGACTTGAAATCTGT-GTTAT
AGATCAGGCAGTCCTGGTTAGTATTTTTGAGGAAGGAACAAGAGAGGTATATATCAGAGCCATGGACAAG
>Mesoplodon_bidens
TGTGCTATCGTTTCAGGGGCCATGATCATGTGGACTTAGTGCTATAACACTCTCTCTTAACTAGATGTGATTTCTTGAGA
TCTGGCTTCCATGTTTGCTACAG--TTTTTTTTTTACTTGATCCCTATAATTTACTGCTTGTGAAATCCAGGCTCTTTCT
CAGTTTATGAAGGCATTATTACTGACATGCCAGTATCCTTCCTGTTC---AGGCCTATGTATCTTTT----------TTT
TTTTTTTTTTTTTTGCTGTACGCGGGCCTCTCACTGCTGTGGCCTCTCCCGTTGCGGAGCACAGGCTCCGGACGCGCAGG
CTCAGCGGCCAGGGCTCACGGGCCCAGCCGCTCCGCGGCATGTGGGATCTTCCTGGACCGGGGCACGAACCCCTGTCCCC
TGCATCAGCAGGCGGACTCCCAACCACTGCGCCACCAGGGAAGCCC---AGGCCTGTGTATCTTTT----GCCTGTTCAT
CTGCCATGCCTGAATTGGTTGGAGCAGATATCTAGAGGCCCTGCAGAATAAGGCG-------------------------
--------GCCTTTGAAAGACAAGTAACTGAGTAAGGAAGGAGGGAATAGGAGAACGAAAGACTTGAAATCTGT-GTTAT
AGATCAGGCAGTCCTGGTTAGTATTTTTGAGGAAGGAATAAGAGAGGTATATATCAGAGCCATGGATAAG
>Ziphius_cavirostris
TATGCTATCATTTCAGGGGCCATGATCATATGGACTTAGTGC--TAACACTCTCTCTTAACTAGATGTGATTTCTTGAGA
TCTGGCTTCAATTTTTGCTACAG----TTTTTTTTACTTGATCCCTATAATTTACTGCTTGTGAAATCCAGGTTCTTTCT
CAGTTTATGAAGGCATTATTACTGACATGCCAGTATCCTTCCTGTTC---AGGCCTATGTATCTTTT------TTTTTTT
TTTTTTTTTTTTTTGCGGTACATGGGCCTCTCACTGCTGTGGCCTCTCCCGTTGCGGAGCACAGGCTCCGGACGCGCAGG
CTCAGCGGCCATGGCTCACGGGCCCAGCCGCTCCATGGCATGTGGGATCTTCCTGGACCGGGGCACAAACCCGTGTCCCC
TGCATCAGCAGGCGGACTCCCAACCACTGCGCCACCAGGGAAGCCC---AGGCCTATGTATCTTTT----GCCTGTTCAT
CTGCCATGCCTGAATTGGTTGGAGCAGATATCCAGAGGCCCTGCAGAATAAGGTG-------------------------
--------GCCTTTGAAAGACAAGTAACTGAGTAAGGAAGGAGGGAATAGGAGAATGAAAGACTTGAAATCTGT-GTTAT
AGATCAGGCAATCCTGGTTAGTATTTTTGAGGAAGGAACAAGAGAGGTATATATCAGAGCCATGGACAAG
>Platanista_minor
TATGCTATCATTTCAAGGGCCATGATCATATGGACTTAGTTT--TAACACACTCTCTTAACTAGATGTGATTTCTTGAGA
TCTGGCTTCAATTTTTGCTACAG----TTTTTTTTACTTGATCCCTATAATTTACTGCTTGTGAAATCCAGGTTCTTTCT
CAGTTTATGAAGGCATTATTACTGGCATGCCAGTATCTTTCCTGTTC---AGGCCTATGTATCTTTT-----------TT
TTTTTTTTTTTTTTGCAGTACACGGGCCTCTCACTGCTGTGGCCTCTCCCGTTGTGGAGCACAGGCTCCGGACGCCCAGG
CTCAGCGGCCATGGCTCACGGGCCCAGCCGCTCCGCGGCATGTGTGATCTTCCCAGACCGGGGCACGAACCCGTGTCCCC
TGCATCGGCAGGCGGACTCCCAACCACTGCGCCACCAGGGAAGCCC---AGGCCTATGTATCTTTT----GCCTGTTCAT
CTGCCATGCCTGAATTGGTTGGAGCAGATACCTAGAGGCCCTGCAGAATAAAGTG-------------------------
--------GCCTTTGAAAGACAAGTAACTGAGTAAGGAAGGAGGGAATAGGAGTACGAAAGACTTGAAATCTGT-GTTAT
AGATCAGGCAGTCCTGGTTAGTATTTTTGAGGAAGGAACAAGAGAAGTATATATAAGAGCCACGGACAAG
>Physeter_macrocephalus
TATGCTATCATTTCAGGGGCCATGATCATATGGACTTAGTTC--TAACACTCTCTCTTGACTAGATGTGATTTCTTGAGA
TCTGGCTTCAATTTTTGCTACAG----TTTTTTTTACTTGATCCCTATAATTTACTGCTTGTGAAATCCAGGTTCTTTCT
CAGTTTATGAAGGCATTATTACTGACATGCCAGTATCCTTCCTGTTA---------------------------------
--------------------------------------------------------------------------------
--------------------------------------------------------------------------------
-------------------------------------------------AGGCCTATGTATCTTTT----GCCTGTTCAT
CTGCCATGCCTGAATTGGTTGGAGCAGATACCTAGAGGCCCTGCAGAATAAGGTG-------------------------
--------GCCTTTGAAAGACAAGTAACTGAGTAAGGAAGGAGGGAATAGGAGTACGAAAGACTTGAAATCTGT-GTTAT
AGATCAGGCAGTCCCGGTTAGTGTTTTTGAGGAAGGAACAAGAGAGGTATATATCAGAGCCATGGACAAG
>Kogia_breviceps
TATGCTATCATTTTAGGGGCCATGATCATATGGACTTAGTTC--TAACACTCTCTCTTAACTAGATGTGATTTCTTGAGA
TCTGGCTTCAATTTTTGCTACAG----TTTTTTTTACTTGATCCCTATAATTTACTGCTTGTGAAATACAGGTTCTTTCT
CAGTTTATGAAGGCATTATTACTGACATGCCAGTATCCTTCTTGTTA---------------------------------
--------------------------------------------------------------------------------
--------------------------------------------------------------------------------
-------------------------------------------------AGGCCTATGTATCTTTT----GCCTGTTCAT
CTGCCATGCCTGAATTGGTTGGAGCAGATACCTAGAGGCCCTGCAGAATAAGGTG-------------------------
--------GCCTTTGAAAGACAAGTAACTGAGTAAGGAAGGAGGGAATAGGAGTATGAAAGACTTGAAATCTGT-GTTAT
AGATCAGGCAGTCCCGGTTAGTGTTTTTGAGGAAGGAACAAGAGAGGTATATATCAGAGCCATGGACAAG
>Megaptera_novaeangliae
TATGCTATCATTTCAGGGGCCATGATCATATGGACTTAGTTC--TAACACTCTCTCTTAACTAGATGTGATTTCTTGAGA
TCTGGCTTCAATTTTTGCTACAG--TTTTTTTTTTACTTGATCCTTATAACTTACTGCTTGTGAAATCCAGGTTCTTTCT
CAGTTTATGAAGGCATTATTACTGACATGCCAATATCCTTCCTGTTC---------------------------------
--------------------------------------------------------------------------------
--------------------------------------------------------------------------------
-------------------------------------------------AGGCCTGTGTATCTTTT----GCCTGTTCAT
CTGCCATGCCTGAATTGGTTGGAGCAGATACCTAGAGGCCCTGCAGAATAAGGTG-------------------------
--------GCCTTTTAAAGACAAGTAACTGAGTAAGGAAGGAGGGAATAGGAGTACGAAAGACTTGAAATCTGT-GTTAT
AGATCAGGCAGTCCTGGTTAGTATTTTTGAGGAAGGAACAAGAGAGGTATATATCAGAGCTATGGACAAG
>Balaenoptera_physalus
TGTGCTATCATTTCAGGGGCCATGATCATATGGACTTAGTTC--TAACACTCTCTCTTAACTAGATGTGATTTCTTGAGA
TCTGGCTTCAATTTTTGCTACAG--TTTTTTTTTTACTTGATCCTTATAACTTACTGCTTGTGAAATCCAGGTTCTTTCT
CAGTTTATGAAGGCATTATTACTGACATGCCAGTATCCTTCCTGTTC---------------------------------
--------------------------------------------------------------------------------
--------------------------------------------------------------------------------
-------------------------------------------------AGGCCTGTGTATCTTTT----GCCTGTTCAT
CTGCCATGCCTGAATTGGTTGGAGCAGATACCTAGAGGCCCTGCAGAATAAGGTG-------------------------
--------GCCTTTTAAAGACAAGTAACTGAGTAAGGAAGGAGGGAATAGGAGTACGAAAGACTTGAAATCTGT-GTTAT
AGATCAGGCAGTCCTGGTTAGTATTTTTGAGGAAGGAACTAGAGAGGTATATATCAGAGCTATGGACAAG
>Eschrichtius_robustus
TATGCTATCATTTCAGGGGCCATGATCATATGGACTTAGTTC--TAACACTCTCTCTTAACTAGATGTGATTTCTTGAGA
TCTGGCTTCAATTTTTGCTACAG--TTTTTTTTTTACTTGATCCTTATAACTTACTGCTTGTGAAATCCAGGTTCTTTCT
CAGTTTATGAAGGCATTATTACTGACATGCCAGTATCCTTCCTGTTC---------------------------------
--------------------------------------------------------------------------------
--------------------------------------------------------------------------------
-------------------------------------------------AGGCCTGTGTATCTTTT----GCCTGTTCAT
CTGCCATGCCTGAATTGGTTGGAGCAGATACCTAGAGGCCCTGCAGAATAAGGTG-------------------------
--------GCCTTTTAAAGACAAGTAACTGAGTAAGGAAGGAGGGAATAGGAGTACGAAAGACTTGAAATCTGT-GTTAT
AGATCAGGCAGTCCTGGTTAGTATTTTTGAGGAAGGAACAAGAGAGGTATATATCAGAGCTATGGACAAA
>Balaenoptera_bonaerensis
TATGCTATCATTTCAGGGGCCATGATCATATGGACTTAGTTC--TAACACTCTCTCTTAACTAGATGTGATTTCTTGAGA
TCTGGCTTCAATTTTTGCTACAG--TTTTTTTTTTACTTGATCCTTATAACTTACTGCTTGTGAAATCCAGGTTCTTTCT
CAGTTTATGAAGGCATTATTACTGACATGCCAGTATCCTTCCTGTTC---------------------------------
--------------------------------------------------------------------------------
--------------------------------------------------------------------------------
-------------------------------------------------AGGCCTGTGTATCTTTT----GCCTGTTCAT
CTGCCATGCCTGAATTGGTTGGAGCAGATACCTAGGGGCCCTGCAGAATAAGGTG-------------------------
--------GCCTTTTAAAGACAAGTAACTGAGTAAGGAAGGAGGGAATAGGAGTACGAAAGACTTGAAATCTGT-GTTAT
AGATCAGGCAGTCCTGGTTAGTATTTTTGAGGAAGGAACAAGAGAGGTATATATCAGAGCTATGGACAAG
>Balaenoptera_acutorostrata
TATGCTATCATTTCAGGGGCCATGATCATATGGACTTAGTTC--TAACACTCTCTCTTAACTAGATGTGATTTCTTGAGA
TCTGGCTTCAATTTTTGCTACAGTTTTTTTTTTTTACTTGATCCTTATAACTTACTGCATGTGAAATCCAGGTTCTTTCT
CAGTTTATGAAGGCATTATTACTGACATGCCAGTATCCTTCCTGTTC---------------------------------
--------------------------------------------------------------------------------
--------------------------------------------------------------------------------
-------------------------------------------------AGGCCTGTGTATCTTTT----GCCTGTTCAT
CTGCCATGCCTGAATTGGTTGGAGCAGATACCTAGAGGCCCTGCAGAATAAGGTG-------------------------
--------GCCTTTTAAAGACAAGTAACTGAGTAAGGAAGGAGGGAATAGGAGTACGAAAGACTTGAAATCTGT-GTTAT
AGATCAGGCAGTCCTGGTTAGTATTTTCGAGGAAGGAACAAGAGAGGTATATATCAGAGCTGTGGACAAG
>Eubalaena_japonica
TATGCTATCATTTCAGGGGCCATGATCATATGGACTTAGTTC--TAACACTCTCTCTTAACTAGATGTGATTTCTTGAGA
TCTGGCTTCAATTTTTGCTACAG----TTTTTTTTACTTGATCCTTATAATTTACTGCTTGTGAAATCCAGGTTCTTTCT
CGGTTTATGAAGGCATTGTTACTGACATGCCAGAATCCTTTCTGTTC---------------------------------
--------------------------------------------------------------------------------
--------------------------------------------------------------------------------
-------------------------------------------------AGGCCTGTGTATCTTTT----GCCTGTTCAT
CTGCCATGCCTGAATTGGTTGGAGCAGATACCTAGAGGCCCTGCAGAATAAGGTG-------------------------
--------GTCTTCTAAAGACAAGTAACTGAGTAAGGAAGGAGGGAATAGGAGTACGAAAGACTTGAAATCTGT-GTTAT
AGATCAGGCAGTCCTGGTTAGTATTTTTGAGGAAGGAACAAGAGAGGTATATATCAGAGCCATGGACAAG
>Hippopotamus_amphibius
TGTGCTATCTTTTCAAGGGCCGTGATCATGTGGACTTAGTTC--CAGCGCTCTGTCTTAGCCAGGTGTGATTTCTTGGGG
TC-----------TTTGTTACAG-----CTTTTTTGCTTGCTCCCTGTTATTTACGGTTTTTGAAGTCCGAGTTCTTTCT
CAGCTCATGAAGGCAGTATTACTCACCTGCCAGTATCTCTCCTGTTC---------------------------------
--------------------------------------------------------------------------------
--------------------------------------------------------------------------------
-------------------------------------------------AGGCCTGTCTCTCTTTTT---TCCTGTTCAT
CTGCCATGCCTGAATTGGCTGGAGCAGGTACTTAGAGGCCTGGCAGGATAAGGTGGCCTCTTTTTTTTTTTTTTTTTTTT
TTAAGGTGGCCTCTTAAAGACAAGTAACTGAGTAAGGAAGGAGGGAATAGGAACAAGAAAGACCTGAAATTTGTGGTTAT
GGGTCAGACAGTCCTGGTTAGTATTTTTGAGAAAGGAACAAGAGCGGTATATATCAGAGCCTTAGCCAAG
>Bos_taurus
TATGCTGTCATTTCAAGGACCGTGATGACACGGATGTAGTTC--TAACACTCTCTCTTAACTAGATGTGATTTCTTGGGA
TCTGGCTTCAATTTTTGCTACAC----TTTAAAAAATTGGATCCCTATAATTTACTGTTTGTGAAATCCAGGTTCTTTTT
CAGTTTTTGAAGGCATTATTACTGACTTGCCAGTGTCTCTCCTGTTC---------------------------------
--------------------------------------------------------------------------------
--------------------------------------------------------------------------------
-------------------------------------------------AGGCCTGTGTGTTTTTT--------------
---CCTTGCCTGAATTGCTTGGAGCAGATACCTAGAGGCTCTGAAGGATAAGGTG-------------------------
--------ACCTTGTAAAGACAAGTAACTGGGTAAGGAAGGAAGGATTAGGAATA-AAAAGACTTGAAGTTTGTGGCTGT
AGGTCAGACAATCCTGATTGGTATTTTTGAAGAAGGAGCAAGAG--GTATATGTCAGAGCCATAGACAAG

#Bottlenose_dolphin_CHR12
>CHR2A_Ttr#SINE/tRNA
--------------------------------------------------------------------------------
--------------------------------------------------------------------------------
-----------------------------------------------------------------GGGCTTCCCTGGTGG
CGCAGTGGTTGAGAGTCCGCCTGCCGATGCAGGGGACACGGGTTCGTGCCCCGGTCCGGGAAGATCCCACATGCCGCGGA
GCAGCTAGGCCCGTGAGCCATGGCCGCTGAGCCTGCGCGTCCGGAGCCTGTGCTCCGCAACGGGAGAGGCCACAACAGTG
AGAGGCCCGCGTACCGC-----------AAAAAAAAAAAAAAAAAAA---------------------------------
--------------------------------------------------------------------------------
--------------------------------------------------------------------------------
---------------------------------------
>Tursiops_truncatus
ATCCTGCAATCTTGCTGCCCATCTTGGAGACAAATATCTGAGCGCTTTTAAACGAGAAAAACCAGGGGAATGGTACCAGA
CTTGGAGGCATCAGAGTATGAAGGAAACATTGTTGATTAGGGGCCAGTGGAAAGCTCAGGGTCAAGTTCAGACCCAGGGA
TGGTATGAGGAGCTCACTGGCAAAGCTTAGCACA-TAACTT-----AAAAAATCCAAGGACA---GGGCTTCCCTGGTGG
CGCAGTGGTTGAGAGTCCGCCTGCCGATGCAGGGGACATGAGTTCGTGCCCTGGTCCGGGAAGATCCTACATGCCGCGGA
GCGGCTGGGCCCGTGAGTCATGGCCGCTGAGCCTGTGCATCCGGAGCCTGTGCTCCGCAACGGGAGAGGCCACAGCGGTG
AGAGGCCCCCGTACCGC-------------AAAAAAAAAAAAAAAAA---GAAAAATCCAAGGGCA---GAG--------
AGTTAGACAGACT-GGGGGTAACTTTGTCAGTGAATTGAGATGCCAGAACC-AAAAAAGTCTTGTCCATGTATTATCGTT
TGTTATATATCGATAACGCATTGTATCGATTGTGGAGCCAGTCAGGGATTCTTCTCACCCCTCCCCCTCCTTCTTCCCCA
CTCCCACAACTATTACAACCTCTGCAAAGTCTCTGAAAT
>Tursiops_aduncus
ATCCTGCAATCTTGCTGCCCATCTTGGAGACAAATATCTCAGCGCTTTTAAACGAGAAAAACCAGGGGAATGGTACCAGA
CTTGGAGGCATCAGAGTATGAAGGAAACATTGTTGATTAGGGGCCAGTGGAAAGCTCAGGGTCAAGTTCAGACCCAGGGA
TGGTATGAGGAGCTCACTGGCAAAGCTTAGCACA-TAACTT-----AAAAAATCCAAGGACA---GGGCTTCCCTGGTGG
CTCAGTGGTTGAGAGTCCGCCTGCCGATGCAGGGGACATGAGTTCGTGCCCTGGTCCGGGAAGATCCTACATGCCGCGGA
GCGGCTGGGCCCGTGAGTCATGGCCGCTGAGCCTGTGCATCCGGAGCCTGTGCTCCGCAACGGGAGAGGCCACAGCGGTG
AGAGGCCCGCGTACCGC-------------AAAAAAAAAAAAAAAAA---GAAAAATCCAAGGGCA---GAG--------
AGTTAGACAGCCT-GGGGGTAACTTTGTCAGTGAATTGAGATGCCAGAACC-AAAAAAGTCTTGTCCATGTGTTATCGTT
TGTTATATATCGATAACGCATTGTATCGATTGTGGAGCCAGTCAGGGATTCTTCTCACCCCTCCCCCTCCTTCTTCCCCA
CTCCCACAACTATTACAACCTCTGCAAAGTCTCTGAAAT
>Sousa_chinensis
ATCCTGCAATCTCGCTGCCCATCTTGGAGACAAATACCTCAGCGCTTTTAAACGAGAAAAACCAGGGGAATGGTACCAGA
CTTGGAGGCATCAGAGTATGAAGGAAACATTGTTGATTAGGGGCCAGTGGAAAGCTCAGGGTCAAGTTCAGACCCAGGGA
TGGTATGAGGAGCTCACTGGCAAAGCTTAGCACA-TACCTT-----AAAAAATCCAAGGACA---GGGCTTCCCTGGTGG
CACAGTGGTTGAGAGTCCGCCTGCTGATGCAGGGGACATGAGTTCGTGCCCTGGTCCGGGAAGATCCTACATGCCGCGGA
GCGGCTGGGCCCGTGAGTCATGGCCGCTGAGCCTGTGCATCCGGAGCCTGTGCTCCGCAACGGGAGAGGCCACAGCGGTG
AGAGGCCCGCGTACCGC------------AAAAAAAAAAAAAAAAAA---GAAAAATCCAAGGGCA---GAG--------
AGTTAGACAGCCT-GGGGGTAACTTTGTCAGTGAATTGAGATGCCAGAACC-AAAAAAGTCTTGTCCATGTATTATCGTT
TGTTATATATCGATAACGCATTGTATCGATTGTGGAGCCAGTCAGGGATTCTTCTCACCCCTCCCCCTCCTTCTTCCCCA
CTCCCACAACTATTACAACCTCTGCAAAGTCTCTGAAAT
>Lagenorhynchus_obliquidens
ATCCTGCAATCTTGCTGCCCATCTTGGAGACAAGTATCTCAGCGCTTTTAAACGAGAAAAACCAGGGGAATGGTACCAGA
CTTGGAGGCATCAGAGTATGAAGGAAACATTGTTGATTAGGGGCCAGTGGGAAGCTCAGGGTCAAGTTCAGACCCAAGGA
TGGTATGAGGAGCTCACCGGCAAAGCTTAGCACA-TAACTT-----AAAAAATCCAAGGACA---GGGCTTCCCTGGTGG
CGCAGTGGTTGAGAGTCCGCCTGCCGATGCAGGGGACACGAGTTCGTGCCCCGGTCCGGGAAGATCCCACATGCCGCGGA
GCGGCTGGGCCCGTGAGCCATGGCCGCTGAGCCTGCGCGTCCGGAGCCTGTGCTCCGCAACGGGAGAGGCCACAGCGGTG
AGAGGCCCGCGTACCGC-------------AAAAAAAAAAAAAAAAA---GAAAAATCCAAGGGCA---GAG--------
AGTTAGACAGCCTGGGGGGGAACTTTGTCAGTGAATTGAGATGCCAGAACC-AAACAAGTCTTGTCCATGTATTATCGTT
TGTTATATATCGATAACGCATTGTATCGATTGTGGAGCCAGTCAGGGATTCTTCTCACCCCTCCCCCTCCTTCTTCCCCA
CTCCCACAACTATTACAACCTCTGCAAAGTCTCTGAAAT
>Globicephala_melas
ATCCTGCAATCTTGCTGCCCATCTTGGAGACAAATATCTCAGCGCTTTTAAACGAGAAAAACCAGGGGAATGGTACCAGA
CTTGGAGGCATCAGAGTATGAAGGAAACATTGTTGATTAGGGGCCAGTGGAAAGCTCAGGGTCAAGTTCAGACCCAGGGA
TGGTATGAGGAGCTCACTGGCAAAGCTTAGCACA-TAACTT-----AAAAAATCGAAGGACA---GGGCTTCCCTGGTGG
CGCAGTGGTTGAGAGTCCGCCTGCCGATGCAGGGGACATGAGTTCGTGCCCTGGTCCGGGAAGATCCTACATGCCGCGGA
GCGGCTGGGCCCGTGAGTCATGGCCGCTGAGCCTGTGCATCCGGAGCCTGTGCTCCGCAACGGGAGAGGCCACAGCGGTG
AGAGGCCCGCGTACCGC-------------AAAAAAAAAAAAAAAAA---GAAAAATCCAAGGGCA---GAG--------
AGTTAGACAGCCT-GGGGGTAACTTTGTCAGTGAATTGAGATGCCAGAACC-AAAAAAGTCTTGTCCATGTGTTATCGTT
TGTTATATATCGATAACGCATTGTATCGATTGTGGAGCCAGTCAGGGATTCTTCTCACCCCTCCCCCTCCTTCTTCCCCA
CTCCCACAACTATTACAACCTCTGCAAAGTCTCTGAAAT
>Orcinus_orca
ATCCTGCAATCTTGCTGCCCATCTTGGAGACAAATATCTCAGCGCTTTTAAACGAGAAAAACCAGGGGAATGGTACCAGA
CTTGGAGGCATCAGAGTATGAAGGAAACATTGTTGATTAGGGGCCAGTGGAAAGCTCAGGGTCAAGTTCAGACCCAGGGA
TGGTATGAGGAGCTCACTGGCAAAGCTTAGCACA-TAACTT-----AAAAAATCCAAGGACA---GGGCTTCCCTGGTGG
CGCAGTGGTTGAGAGTCCGCCTGCTGATGCAGGGGACATGAGTTCGTGCCCTGGTCCGGGAAGATCCTACATGCCGCGGA
GCGGCTGGGCCCGTGAGTCATGGCCGCTGAGCCTGTGCATCCGGAGCCTGTGCTCCGCAACGGGAGAGGCCACAGCGGTG
AGAGGCCCGCGTACCGC-------------AAAAAAAAAAAAAAAAA---GAAAAATCCAAGGGCA---GAG--------
AGTTAGACAGCCT-GGGGGTAACTTTGTCAGTGAATTGAGATGCCAGAACC-AAAAAAGTCTTGTCCATGTATTATCGTT
TGTTATATATCGATAACGCATTGTATCGATTGTGGAGCCAGTCAGGGATTCTTCTCACCCCTCCCCCTCCTTCTTCCCCA
CTCCCACAACTATTACAACCTCTGCAAAGTCTCTGAAAT
>Phocoena_sinus
ATCCTGCAATCTTGCTGCCCATCTTGGAGACAAGTATCTCAGCGCTTTTAAATGAGTAAAACAAGGGTAATGGTACCAGA
CTTGGAGGCATCAGAGTATGAAGGAAACATTGTTGATTAGGGGCCAGTGGGAAGCTCAGGGTCAAGTTCAGACCCAGGGA
TGGTATGAGGAGCTCGCTGGCAGAGCTTAGCACA-TAACTT-----AAAAAATCCAAGGACA---GGGCTTCCCTG----
----GTGGTTGAGAGTGCGCCTGCCGATGCAGGGGACGCGGGTTCGTGCCCCGGTCCGGGAAGATCCCACATGCCGCTGA
GCGGCTGGGCCCGTGGGCCTCGGCCGCTGAGCCCGCGCGTCCGGAGCCTGTGCTCCGCAACGGGAGAGGCCACAGCGGTG
AGAGGCCCGCGTACCGC-----------AAAAAAAAAAAAAAGAAAA---GAAAAATCCAAGGGCA---GAG--------
AGTTAGACAGCCT-GGGCGGAACTTTGTCAGTGAATTGAGATGCCAGAACC-AAAAAA-TCTTGTCCATGTATTATCGTT
TGTTATATATCGATAACGCATTGTATCGATTGTGGAGCCAGTCAGGGATTCTTCTCACCCCTCCCCCTCCTTC---CCCA
CTCCCACACCTATTACAACCTCTGCAAAGTCTCTGAAAT
>Neophocaena_asiaeorientalis
ATCCTGCAATCTTGCTGCCCATCTTGGAGACAAGTATCTCAGCGCTTTTAAATGAGTAAAACAAGGGTAATGGTACCAGA
CTTGGAGGCATCAGAGTATGAAGGAAACATTGTTGATTAGGGACCAGTGGGAAGCTCAGGGTCAAGTTCAGACCCAGGGA
TGGTATGAGGAGCTCACTGGCAGAGCTTAGCACA-TAACTT-----AAAAAATCCAAGGACA---GGGCTTCCCTGGTGG
CGCAGTGGTTGAGAGTGCGCCTGCCGATGCAGGGGACGCGGGTTCGTGCCCCGGTCCGGGAAGATCCCACATGCCGCTGA
GCGGCTGGGCCCGTGGGCCTCGGCCGCTGAGCCCGCGCGTCCGGAGCCTGTGCTCTGCAACGGGAGAGGCCACAGCGGTG
AGAGGCCCGCGTACCGC----------AAAAAAAAAAAAAAAGAAAA---GAAAAATCCAAGGGCA---GAG--------
AGTTAGACAGCCT-GGGGGGAACTTTGTCAGTGAATTGAGATGCCAGAACC-AAAAAA-TCTTGTCCATGTATTATCGTT
TGTTATATATCGATAACGCATTGTATCGATTGTGGAGCCAGTCAGGGATTCTTCTCACCCCTCCCCCTCCTTC---CCCA
CTCCCACACCTATTACAACCTCTGCAAAGTCTCTGAAAT
>Delphinapterus_leucas
ATCCTGCAATCTTGCTGCCCATCTTGGAGACAAGTATCTCAGCGCTTTTAAATGAGTAAAACAAGGGTAATGGTACCAGA
CTTGGAGGCATCAGAGTATGAAGGAAACATTGTTGATTAGGGGCCAGTGGGAAGCTCAGGGTCAAGTTCAGACCCAGGGA
TGGTATGAGGAGCTCACTGGCAGAGCTTAGCACA-TAACTT-----AAAAAATCCAAGGACA---GGGCTTCCCTGGTGG
CGCAGTGGTTGAGAGTGCGCCTGCCGATGCAGGCGACACGGGTTCGTGCCCCGGTCCGGGAAGATCCCACATGCCGCTGA
GCGGCTGGGCCCGTGAGCCATGGCCGCTGAGCCTGCGCGTCCGGAGCCTGTGCTCCGCAACGGGAGAGGCCCCAGCGGTG
AGAGGCCCGCGTACCGC----------AAAAAAAAGAAAAAGAAAAA---GAAAAATCCAAGGGCA---GAG--------
AGTTAGACAGCCT-GGGGGGAACTTTGTCAGTGAATTGAGCTGCCAGAACC-AAAAAAGTCTTGTCCATGTATTATCGTT
TGTTATACATCGATAACGCATTGTATCGATTGTGGAGCCAGTCAGGGATTCTTCTCACCCCTCCCCCTCCTTC---CCCA
CTCCCACAACTATTACAACCTCTGCAAAGTCTCTGAAAT
>Monodon_monoceros
ATCCTGCAATCTTGCTGCCCATCTTGGAGACAAGTATCTCAGCGCTTTTAAATGAGTAAAACAAGGGTAATGGTACCAGA
CTTGGAGGCATCAGAGTATGAAGGAAACATTGTTGATTAGGGGCCAGTGGGAAGCTCAGGGTCAAGTTCAGACCCAGGGA
TGGTATGAAGAGCTCACTGGCAGAGCTTAGCACA-TAACTT-----AAAAAATCCAAGGACA---GGGCTTCCCTGGTGG
TGTAGTGGTTGAGAGTCCGCCTGCCGATGCAGGGGACACGGGTTCGTGCCCCGGTCCGGGAAGATCCCACATGCCGCTGA
GCGGCTGGGCCCGTGAGCCATGGCCGCTGAGCCTGCGCGTCCGGAGCCTGTGCTCCGCAACGGGAGAAGCCCCAGCGGTG
AGAGGCCCGCGTACCGC--AAAAAAAAAAAAAAAAAAAAAAGAAAAA---GAAAAATCCAAGGGCA---GAG--------
AGTTAGACAGCCT-GGGGGGAACTCTGTCAGTGAATTGAGCTGCCAGAACC-AAAAAAGTCTTGTCCATGTATTATCGTT
TGTTATACATCGATAACGCATTGTATCGATTGTGGAGCCAGTCAGGGATTCTTCTCACCCCTCCCCCTCCTTC---CCCA
CTCCCACAACTATTACAACCTCTGCAAAGTCTCTGAAAT
>Inia_geoffrensis
ATCCTGCAATCTTGCCGTCCATCTTGGAGACAAGTATCTCAGCGCTTTTAAACGAGAAAAAACAGGGGAATGGTACCAGA
CTTGGAGGCATCAGAGTATGAAGGAAACATTGTTGATTAGGGGCCAGTGGGAAGCTCAGGGTCAAGTTCAGACCCAGGGA
TGGTATGAGGAGCTCACTGGCAAAGCTTAGCACAGTAACTT----AAAAAAATCCAAGGACA---GGGCTTCCCTGGTGG
CGCAGTGGTTGAGAGTCCGCCTGCCGATGCAGGGGACACGGGTTCGTGCCCCGGTCTGGGAAGATCCCACACGCCGCGGA
GCGGCTGGGCCCGTGAGCCATGGCCGCTGAGCCTGCGCGTCCGGAGCCTGTGCTCCGCAACGGGAGAGGCCACAATGGTG
AGAGGCCCGCGTAGCGC----------------AAAAAAAAAAAAAA---AAAAAATCCAAGGACA---GAG--------
GGTTAGACAGCCT-GGGGGGAACTTTGTCAGTGAATTGAGATGCCAGAACC-AAAAAAAGCTTGTCCATGTATTATCGTT
TGTTATATATCGATAACGCTTTGTATCGATTGTGGAGCCAGTCAGGGACGCTTCTCACCCCTCCCCC-CCTTCTTCCGCA
CTCCCACACCTATTCCAACCTCTGCAACGTCTCTGAAAT
>Pontoporia_blainvillei
ATCCTGCAGTCTTGCTGCCCATCTTGGAGACAAGTATCTCAGCGCTTTGAAATGAGAAAAACCAGGGGAATGGTACCAGA
CTTGGAGGCATCAGAGTATGAAGGAAACATTGTTGCTTAGGGGACAGTGGGAAGCTCAGGGTCAAGTCCAGACCCAGGGA
TGGTATGAGGAGCTCACTGGCAAAGCTTAGCACAGTAACTT-----AAAAAATCCAAGGACA---GGGCTTCCCTGGTGG
CGCAGTGGTTGAGAGTCCGCCTGCCGATGCAGGGGACACGTGTTCGTGCCCCGGTCCGGGAAGATCCCACATGCCGCGGA
GCGGCTGGGCCCATGAGCCATAGCCGCTGAGCCTGCGCGTCCGGAGCCTGTGCTCCACAACGGGAGAGGCCACAATGGTG
AGAGGCCCGCGTAGCGC-----------AAAAAAAAAAAAAAAAAAA---AAAAAATCCAAGGACA---GAG--------
GGTTAGACAGCCT-GGGGAGAACTTTGTCGGTGAATTGAGATGCCAGAACC-AAAAAAAGCTTGTCCATGTATTATCGTT
TGTTACATATTGATAACGCTTTGTATCGATTGTGGAGCCAGTCAGGGACTCTTCTCACCCTTACCCC-CCATCTTCCCCA
CTCCCACACCTATTACAACCTCTGCAAAGTCTCTGAAAT
>Lipotes_vexillifer
ATCCTGCAATCTTGCTGCCCATCTTGGAGACAAGTATCTCAGCGCTTTTAAACGAGAAAAACCAGGGGAATGGTACCAGA
CTTGGAGGCATCAGAGTATGAAGGAAACATTGTTGATTAGGGGCCAGTGGGAAGCTCAGGGTCAAGTTCAGACCCAGGGA
TGGTATGAGGAGCTCACTGGCAAAGCTTAGCACAGTAACTT-----AAAAAATCCAAGGACA---GGGCTTCCCTGGTGG
CGCAGTGGTTGAGAGTCCGCCTGCCGATGCAGGGGACGCGGGTTCGTGCCCCGGTCCGGGAAGACCCCACGTGCCGCGGA
GCGGCTGGGCCCGTGAGCCGTGGCCGCTGAGCCTGCGCGTCCGGAGCCTCTGCTCCGCAGCGGGAGAGGCCACAACAGTG
AGAGGCCCGCGTACCGCCAAAAAAACAAACAAACAAACAAACAAACA---AACAAATCCAAGGACA---GAG--------
GGTTAGACAGCCT-GGGGGGAACTTTGTCAGTGCATTGAGATGCCAGAACC-AAAAAAAGCTTGTCCATGTACTATCGTT
TGTTATATATCGATAACGCTTTGTATCGATTGTGGAGCCAGTCAGGGATTCTTCTCACCCCTCCCCCTCCTTCTTCCCCA
CTCCCACAACTACTACAACCTCTGCAAAGTCTCTGAAAT
>Mesoplodon_bidens
ATCCGGCAATCTTGCTGCCCATCTTGGAGACAAGTATCTCAGCGCTTTTAAACGAGAAAAACCAGGGGAATGGTACCAGA
CTTGGAGGCATGAGAGTATGAAGGAAACATTGTTGATTAGGGGCCAGTGGGAAGCTCAGGGTCAAGTTCAGACCCAGGGA
TGGTATGAGGAGCTCAATGGCAAAGCTTAGCACAGTAACTT-----AAAAAATCCAAGGACA---GGGCTTCCCTGGTGG
CGCAGTGGTTGGGAGTCTGCCTGCCGATGCAGGGGACACGGGTTCGTGCCCTGGTCCGGGAAGATCCCACATGCCGCGGA
GAGGCTGGGCCCGTGAGCCATGGCTGCTGAGCCTGCGCGTCCGGAGCCTGTGCTCCGCAGCGGGGGAGGCCACAACAGTG
AGAGGCCCGCGTACCGC-------------AAAAAAAAAAAAAAAAA---AAAAAATCCAAGGACA---GAG--------
GGTTAGACAGCCT-GGGGGGAACTTTGTCAGTGAATTGAGATGCCGGAACC-AAAAAAAGTTTGTCCATGTATTATCGTT
TGTTATATATCGATAACGCTTTGTATCGATTGTGGAGCGAGTCAGGGACTCTTCTCACCCCTCCCCCTCCTTCTTTCCCG
CTCCCACAACTATTACAACCTCTGCAAAGTCTCTGAAAT
>Ziphius_cavirostris
ATCCAGCAATCTTGCTGCCCATCTTGGAGACAAGTATCTCAGCGCTTTTAAACGAGAAAAACCAGGGGAATGGTACCAGA
CTTGGAGGCATGAGAGTATGAAGGAAACATTGTTGATTAGGGGCCAGTGGGAAGCTCAGGGTCAAGTTCAGACCCAGGGA
TGGTATGAGGAGCTCGATGGCAAAGCTTAACACAGTAACTT-----AAAAAATCCAAGGACA----GGCTTCCCTGGTGG
CGCAGTGGTTGGGAGTCTGCCTGCCGATGCAGGGGACACGGGTTCGTGCCCTGGTCCGGGAAGATCCCACATGCCGCGGA
GAGGCTGGGCCCGCGAGCCATGGCCGCTGAGCCTGCGCGTCCAGAGCCTGTGCCCCGCAGCGGGGGAGGCCACAACAGTG
AGAGGCCCTCGTACCGC-------AAAAAAAAAAAAAAAAAAAAAAA---AAAAAATCTAAGGACA---GAG--------
GGTTAGACAGCCT-GGGGGGAACTTTGTCAGTGAATTGAGATGCCGGAACC-AAAAAAAGTTTGTCCATGTATTATTGTT
TGTTATATATCGATAACGCTTTGTATCGATTGTGGAGCCAGTCAGGGACTCTTCTCACCCCTCCCCCTCCTTCTTTCCCA
CTCCCACAACTATTACAACCTCTGCAAAGTCTCTGAAAT
>Platanista_minor
ATCCTGCAATCTTGCTGCCCATCTTGGAGACAAGTATCTCAGCGCTTTTAAACGAGAAAAACCAGGGGAATGGTACCAGA
CTTGGAGGCATCAGAGTATGAAGGAAACATTGTTGACTAGGGGCCAGTGGGAAGCTCAGAGTCAAGTTCAGACCCAGGGA
TGGTATGAGGAGCTCACTGGCAAAGCATAGCCCAGTAACTT---AAAAAAAATCCAAGGACA---GGGCTTCCCTGGTGG
CGCAGTGGTTGAGAGTCCGCCTGCCGATGCAGGGGACACGGGTTCGTGCCCCGGTCCCGGAAGATCCCACATGCCGCGGA
GCGGCTGGGCCCGTGAGCCATGGCCGCTGAGCCTGCGCGTCCGGAGCCTGTGCTCCGCAACGGGAGAGGCCACAGCAGTG
AGAGGCCCGCGTACCGC---------------------AAAAAACAA---AAACAATCCAAGGACA---GAGGGTAAGAT
GGTTAGACAGCCT-GGGGGGTACTCTGTCAGTGAATTGAGATGACTCAACCAAAAAAAAGCTTGTCCATGTATAATCGTT
TGTTATATATCGATACCACTTTGTATCGATTGTGGAGCCAGTCAGGGCCTCTTCTCACCCCTCCGCCTCCTTCTTCCCCA
TTCCCACAACTATTACAACCTCTGCAACGTCTCTGAAAT
>Physeter_macrocephalus
ATCCTGCAATCTTGCTGCCCATTTTGGAGACAAGTATCTCAGCGCTTTTAAACGAGAAAAACCAGGGGAATGGTACCAGA
CTTGGAGGCATCAGAGTATGAAGGAAACATTGTTGATGAGGGGCCAGTGGGAAGCTCAGGGTCAAGTTCAGACCCAGGGA
TGGTATGAGGAGCTCATTGGCAAAGCTTAACACAGTAACTT-----AAAAAATCCAAGGACA------------------
--------------------------------------------------------------------------------
--------------------------------------------------------------------------------
---------------------------------------------------------------------GAG--------
GGTTAGACAGCCT-GGGGGGAACTTTGTCAGTGAATTGAGATGCCTGAACC-AAAAAAAGCTTCTCCATGTATTATCGTT
TGTTATATATCGATAATGCTTTGTATCGATTGTGGAGCCAGTCAGAGACTCTCCTCACCCCTCCCCCTCCTTCTTCCCCA
CTCCCACAACTATTACAACCTCTGCAAAGTCTTTGAAAT
>Kogia_breviceps
ATCCTGCAATCTTGCTGCCCATTTTGAAGACAAGTATCTCAGCGCTTTTAAACGAGAAAAACCAGGGGAATGGTACCAGA
CTTGGAGGCATCAGAGTATGAAGGAAACATTGTTGATTAGGGGCCAGTGGGAAGCTCAGGGTCAAGTTCAGACCCAGGGA
TGGTATGAGGAGCTCATTGGCAAAGCTTAACACAGTAACTT-----AAAAAATCCAAGGACA------------------
--------------------------------------------------------------------------------
--------------------------------------------------------------------------------
---------------------------------------------------------------------GAG--------
GGTTAGACAGCCT-GGGAGGAACTTTGTCAGTGAATTGAGATGCCTGAACC-AAAAAAAGCTTCTCCACGTATTATCGTT
TGTTATATATCGATAATGCTTTGTATCAATTGTGGAGCCAGTCAGAGACTCTTCTCACCCCTCCCCCTCCTTCTTCCCCA
CTCCCACAACTATTACAACCTCTGCAAAGTCTCTGAAAT
>Megaptera_novaeangliae
ATCCTGCAATCTTGCTGCCCATCTTGGAGACAAGTATCTCAGCGCTTTTAAACGAGAAAAACCAGGGGAATGGTACCAGA
CTTGGAGGCATCAGAGTATGAAGGAAACATTGTTGATTAGGGGCCAGTGGGAAGCTCAGGGTCAAGTTCAGACCCAGGGA
TGGTATGAGGAGCTCATTGGCAAAGCTTAGCACAGTAACTT-----AAAAAATCCAAGGACA------------------
--------------------------------------------------------------------------------
--------------------------------------------------------------------------------
---------------------------------------------------------------------GAG--------
GGTTAGACAGCCT-GGGGGGAACTTTGTCAGTGAATTGAGATGCCTGAACC-AAAAAAAGCTTGTCCATGTATTATCGTT
TGTTATATATCGATAACGCTTTGTATCGATTGTGGAGCTAGTCAGGGACTCTTCTCACCCCTCCCCCTCCTTCTTCCCCA
CTCCCACAACTATTACAACCTCTGCAAAGTCTCTGAAAT
>Balaenoptera_physalus
ATCCTGCAATCTTGCTGCCCATCTTGGAGACAAGTATCTCAGCGCTTTTAAACGAGAAAAACCAGGGGAATGGTACCAGA
CTTGGAGGCATCAGAGTATGAAGGAAACATTGTTGATTAGGGGCCAGTGGGAAGCTCAGGGTCAAGTTCAGACCCAGGGA
TGGTATGAGGAGCTCATTGGCAAAGCTTAGCACAGTAACTT-----AAAAAATCCAAGGACA------------------
--------------------------------------------------------------------------------
--------------------------------------------------------------------------------
---------------------------------------------------------------------GAG--------
GGTTACACAGCCT-GGGGGGAACTTTGTCAGTGAATTGAGATGCCTGAACC-AAAAAAAGCTTGTCCATGTATTATCGTT
TGTTATATATCGATAACGCTTTGTATCGATTGTGGAGCTAGTCAGGGACTCTTCTCACCCCTCCCCCTCCTTCTTCCCTA
CTCCCACAACTATTACAACCTCTGCAAAGTCTCTGAAAT
>Eschrichtius_robustus
ATCCTGCAATCTTGCTGCCCATCTTGGAGACAAGTATCTCAGCGCTTTTAAACGAGAAAAACCAGGGGAATGGTACCAGA
CTTGGAGGCATCAGAGTATGAAGGAAACATTGTTGATTAGGGGCCAGTGGGAAGCTCAGGGTCAAGTTCAGACCCAGGGA
TGGTATGAGGAGCTCATTGGCAAAGCTTAGCACAGTAACTT-----AAAAAATCCAAGGACA------------------
--------------------------------------------------------------------------------
--------------------------------------------------------------------------------
---------------------------------------------------------------------GAG--------
GGTTACACAGCCT-GGGGGGAACTTTGGCAGTGAATTGAGATGCCTGAACC-AAAAAAAGCTTGTCCATGTATTATCGTT
TGTTATATATCGATAACGTTTTGTATCGATTGTGGAGCTAGTCAGGGACTCTTCTCACCCCTCCCCCTCCTTCTTCCCCA
CTCCCACAGCTATTACAACCTCTGCAAAGTCTCTGAAAT
>Balaenoptera_bonaerensis
ATCCTGCAATCTTGCTGCCCATCTTGGAGACAAGTATCTCAGTGCTTTTAAACGAGAAAAACCAGGGGAATGGTACCAGA
CTTGGAGGCATCAGAGTATGAAGGAAACATTGTTGATTAGGGGCCAGTGGGAAGCTCAGGGTCAAGTTCAGACCCAGGGA
TGGTATGAGGAGCTCACTGGCAAAGCTTAGCACAGTAACTT-----AAAAAATCCAAGGACA------------------
--------------------------------------------------------------------------------
--------------------------------------------------------------------------------
---------------------------------------------------------------------GAG--------
GGTTAGACAGCCT-GGGGGGAACTTTGTCAGTGAATTGAGATGCCTGAACC-AAAAAAAGCTTGTCCATGTATTATCGTT
TGTTATATATCGATAACGCTTTGTATCGATTGTGGAGCTAGTCAGGGACTCTTCTCACCCCTCCCCTTCCTTCTTCCCTA
CTCCCACAACTATTACAACCTCTGCAAAGTCTCTGAAAT
>Balaenoptera_acutorostrata
ATCCTGCAATCTTGCTGCCCATCTTGGAGACAAGTATCTCAGTGCTTTTAAACGAGAAAAACCAGGGGAATGGTACCAGA
CTTGGAGGCATCAGAGTATGAAGGAAACATTGTTGATTAGGGGCCAGTGGGAAGCTCAGGGTCAAGTTCAGACCCAGGGA
TGGTATGAGGAGCTCACTGGCAAAGCTTAGCACAGTAACTT-----AAAAAATCCAAGGACA------------------
--------------------------------------------------------------------------------
--------------------------------------------------------------------------------
---------------------------------------------------------------------GAG--------
GGTTAGACAGCCT-GGGGGGAACTTTGTCAGTGAATTGAGATGCCTGAACC-AAAAAAAGCTTGTCCATGTATTATCGTT
TGTTATATATCGATAACGCTTTGTATCGATTGTGGAGCTAGTCAGGGACTCTTCTCACCCCTCCCCCTCCTTCTTCCCTA
CTCCCACAACTATTACAACCTCTGCAAAGTCTCTGAAAT
>Eubalaena_japonica
ATCCTGCAATCTTGCTGCCCATCTTGGAGACAAGTATCTCAGCGCTTTTAAACGAGAAAAACCAGGGGAATGGTACCAGA
CTTGGAGGCATCAGAGTATGAAGGAAACATTGTTGATTAGGGGCCAGTGGGAAGCTCAGGGTCAAGTTCAGACCCAGGGA
TGGTATGAGGAGCTCATTGGCAAAGCTTAGCACAGTAACTT-----AAAAAATCCAAGGACA------------------
--------------------------------------------------------------------------------
--------------------------------------------------------------------------------
---------------------------------------------------------------------GAG--------
GGTTAGACAGCCT-GGGGGGAACTTTGTCAGTGAATTGAGATGCCTGAACC-AAAAAAAGCTTGTCCATGTATTATCGTT
TGTTATACATCGATAACGCTTTGTATCGATTGTGGAGCTAGTCAGGGACTCTTCTCACCCCTCCCCCTCCTTCTTCCTCA
CTCCCACAACTATTACAACCTCTGCAAAGTCTCTGAAAT
>Hippopotamus_amphibius
ATCCCACAATCTTGCTGCCCATCCTGGAGACAAGTATCTCAGCGCTTTTAAACGACAAAAACCAAGGGAATGGTA--AGA
CTCGGAGGCATCAGAGCATGAAGGAAACATAGCTGATTAGGGGCCAGTGGGAAGCTCAGGGTCAAGTTCAGACCCAGGGC
TGGTATGACGAGTTTGTTGGCAAAGCTTAGCACAGTAACTT-----AAAAAATCCAGTGACA------------------
--------------------------------------------------------------------------------
--------------------------------------------------------------------------------
---------------------------------------------------------------------GAG--------
GGTTAGAT-GCCC--GGAAGAACTCTGTCAGTGAACC-AGATGCCTAAGCC-AAAAAAAATTTGTCCATATATTATCGTT
TGTTATATAT--ATATTGATTTGTATCGACTGCAGAGAGAGTCAGGGATTTTTCTCATCCCTCCCCCTCCTCCTCCTCCA
CCCCCATAACTATCACAACCTCTGCAAAGTCTCTGAAAT
>Bos_taurus
ATCCCATGATCTTGCTGCCCATCTTAGAGAGAAGTATCTCAGTGCTTTTAAAGGAGAAAAACCAGGGGAATGGTACCGGA
TTTGGAGGCATCAGAGCATGAAGGAAACATAATTGATTAGGGGCCAATGGGAAGTTAAGGGTCAAGATCAGACCCAAGGC
TGGTGAGAGGAGCTTACTGGCAAAGCTCAGTATAGTAACCT--------------AATGGCA------------------
--------------------------------------------------------------------------------
--------------------------------------------------------------------------------
---------------------------------------------------------------------GAG--------
GGTTAGACAGCCT-GGGGAGAATTCTGTCAGTGAATTGAGATGCCTGAACT-AATAAAAACGTGTCCCTGTATTTTTGTT
TGTTGTAC----ATATGGCTTTATATCGACCATGGAGCCAGTCAGAGATTCTTCCCACCACTCCCACTTCATCTCCCTTA
CCCCAGCAACTATCACAATCTCTGCAAAATCTCTGAAAT

#Bottlenose_dolphin_CHR14
>CHR2A_Ttr#SINE/tRNA
--------------------------------------------------------------------------------
--------------------------------------------------------------------------------
----------------------------------------------------------------------TTTTTTTTTT
TTTTTTTTTGCGGTACGCGGGCCTCTCACTGTTGTGGCCTCTCCCGTTGCGGAGCACAGGCTCCGGACGCGCAGGCTCAG
CG------------------------GCCATGGCTCACGGGCCTAGCTGCTCCGCGGCATGTGGGATCTTCCCGGACCGG
GGCACGAACCCGTGTCCCCTGCATCGGCAGGCGGACTCTCAACCACTGCGCCACCAGGGAAG-------CCC--------
--------------------------------------------------------------------------------
--------------------------------------------------------------------------------
------------------------------------------------------------
>Tursiops_truncatus
TCTTGTACATTCTTCTAGAATGGTTTTTGTCCCGTTCTGTACTTGTCTGCTGTTTAGTTCCATGTGACCCTCACTAGTCT
GGGAGCTCCAGCAGGGAAGAAAC-TGTGTGTCATTCATCTTGGAGCCCTTGGTGCCTGTTAAGAGCCGGGCATATCAATG
ATCCTCAGATCCTCCTGAGGAGGCTGGTGTGGTACCTGGAA---CACCGGTGCTTTTT----------------TTTTTT
TTTTTTTTTGCTGTACATGGGCCTCTCACTATTGTGGCCTCTCCCGCTGCGGAGCACAGGCTCCGGACGCGCAGGCTCAG
CA------------------------GCCATGGCCCACGGGCCCAGCCGCTCCGCGGCATGTGGGACCCTCCTGGACCAG
GGTACGAACCCATGTCCCCTGCATCGGCAGGCGGACTCTCAACCACTGCGCCACCAGGGAAG-------CCC---CACCA
GTGCTTTTT---ATGTCTGTTAATGGGTTGAC--AGGGGTGGATGCTGCCAACAGAAACATGGGGGT-GGGAAGAAGATT
CAGGGATCTGGAGACTCAGAAGATGTGGCTTCTCATCTAAAAAACTTTGGACAAATCACTTCTCTGGAATGCAGTGTCGT
TTATTTATGAGATGAAAGGATTTCCTTAAGGACCTTCCCAG-----TCCTAATACCCTGT
>Tursiops_aduncus
TCTTGTACATTCTTCTAGAATGGTTTTTGTCCCGTTCTGTACTTGTCTGCTGTTTAGTTCCATGTGACCCTCACTAGTCT
GGGAGCTCCAGCAGGGAAGAAAC-TGTGTGTCATTCATCTTGGAGCCCTTGGTGCCTGTTAAGAGCCGGGCATATCAATG
ATCCTCAGATCCTCCTGAGGAGGCTGGTGTGGTACCTGGAA---CACCGGTGCTTTTT--------------TTTTTTTT
TTTTTTTTTGCTGTACATGGGCCTCTCACTATTGTGGCCTCTCCCGCTGCGGAGCACAGGCTCCGGACGCGCAGGCTCAG
CA------------------------GCCATGGCCCACGGGCCCAGCCGCTCCGCGGCATGTGGGACCCTCCTGGACCAG
GGTACGAACCCATGTCCCCTGCATCGGCAGGCGGACTCTCAACCACTGCGCCACCAGGGAAG-------CCC---CACCA
GTGCTTTTT---ATGTCTGTTAATGGGTTGAC--AGGGGTGGATGCTGCCAACAGAAACATGGGGGT-GGGAAGAAGATT
CAGGGATCTGGAGACTCAGAAGATGTGGCTTCTCATCTAAAAAACTTTGGACAAATCACTTCTCTGGAATGCAGTGTCGT
TTATTTATGAGATGAAAGGATTTCCTTAAGGACCTTCCCAG-----TCCTAATACCCTGT
>Sousa_chinensis
TCTTGTACATTCTTCTAGAATGGTTTTTGTCCCGTTCTGTACTTGTCTGCTGTTTAGTTCCATGTGACCCTCACTAGTCT
GGGAGCTCCAGCAGGGAAGAAAC-TGTGTGTCATTCATCTTGGAGCCCTTGGTGCCTGTTAAGAGCCGGGCATATCAATG
ATCCTCAGATCCTCCTGAGGAGGCTGGTGTGGTACCTGGAA---CACCGGTGCTTTTT-----------------TTTTT
TTTTTTTTTTTNGTACATGGGCCTCTCACTATTGTGGCCTCTCCCGCTGCGGAGCACAGGCTCCGGACGCGCAGGCTCAG
CAGCCATGGCCCACGGGCCCAGCCGCGCCATGGCCCACGGGCCCAGCCGCTCCGCGGCATGTGGGACCCTCCTGGACCAG
GGTACGAACCCATGTCCCCTGCATCGGCAGGCGGACTCTCAACCACTGCGCCACCAGGGAAG-------CCC---CACCA
GTGCTTTTT---ATGTCTGTTAATGGGTTGAC--AGGGGTGGATGCTGCCAACAGAAACATGGGGGT-GGGAAGAAGATT
CAGGGATCTGGAGACTCAGAAGATGTGGCTTCTCATCTAAAAAACTTTGGACAAATCACTTCTCTGGAATGCAGTGTCGT
TTATTTATGAGATGAAAGGATTTCCTTAAGGACCTTCCCAG-----TCCTAATACCCTGT
>Lagenorhynchus_obliquidens
TCTTGTACATTCTTCTAGAATGGTTTTTGTCCCATTCTGTACTTGTCTGCTGTTTAGTTCCATGTGACCCTCACTAGTCT
GGGAGCTCCAGCAGGGAAGAAAC-TGTGTGTCATTCATCTTGGAGCCCTCGGTGCCTGTTAAGAGCCGGGCATATCAGTG
ATCCTCAGATCCTCCTGAGGAGGCTGGTGTGGTACCTGGAA---CACCAGTGCTTTTT----------------------
-TTTTTTTTGCGGTACACGGGCCTCTCACTGTTGTGGCCTCTCCTGCTGCGGA---------------GCGCAGGCTCAG
CA------------------------GCCATGGCCCACGGGCCCAGCCGCTCCGCGGCATGTGGGACCCTCCTGGACCAG
GGCACGAACCCGTGTCCCCTGCATCGGCAGGCGGACTCTCAACCACTGCGCCACCAGGGAAG-------CCC---CACCA
GTGCTTTTT---ATGTCTGTTAATGGGTTGAC--AGGGGTGGATGCTGCCAACAG--ACATGGGGGT-GGGAAGAAGATT
CAGGGATCTGGAGACTCAGAAGATGTGGCTTCTCATCTAAAAAACTTTGGACAAATCACTTCTCTGGAATGCAGTGTCGT
TTATTTATGAGATGAAAGGATTTCCTTAAGGACCTTCCCAG-----TCCTAATACCCTGT
>Globicephala_melas
TCTTGTACATTCTTCTAGAATGGTTTTTGTCCCATTCTGTACTTGTCTGCTGTTTAGTTCCATGTGACCCTCACTAGTCT
GGGAGCTCCAGCAGGGAAGAAAC-TGTGTGTCATTCATCTTGGAGCCCTCGGTGCCTGTTAAGAGCCGGGCATATCAGTG
ATCCTCAGATCCTCCTGAGGAGGCTGGTGTGGTACCTGGAA---CACCAGTGCTTTTT----------------------
-TTTTTTTTGCGGTACACGGGCCTCTCACTGTTGTGGCCTCTCCTGCTGCGGA---------------GCGCAGGCTCAG
CA------------------------GCCATGGCCCATGGGCCCAGCCGCTCCGCGGCATGTGGGACCCTCCTGGACCGG
GGCACGAACCCGTGTCCCCTGCATCGGCAGGCGGACTCTCAACCACTG--CCACCAGGGAAG-------CCC---CACCA
GTGCTTTTT---ATGTCTGTTAATGGGTTGAC--AGGGGTGGATGCTGCCAACAGAGACATGGGGGT-GGGAAGAAGATT
CAGGGATCTGGAGACTCAGAAGATGTGGCTTCTCATCTAAAAAACTTTGGACAAATCACTTCTCTGGAATGCAGTGTCGT
TTATTTATGAGATGAAAGGATTTCCTTAAGGACCTTCCCAG-----TCCTGATACC-TGT
>Orcinus_orca
TCTTGTACATTCTTCTAGAATGGTTTTTGTCCCATTCTGTACTTGTCTGCTGTTTAGTTCCATGTGACCCTCACTAGTCT
GGGAGCTCCAGCAGGGAAGAAAC-TGTGTGTCATTCATCTTGGAGCCCTCGGTGCCTGTTAAGAGCCGGGCATATCAATG
ATCCTCAGATCCTCCTGCGGAGGCTGGTGTGGTACCTGGAA---CACCAGTGCTTTTT------------TTTTTTTTTT
TTTTTTTTTGCGGTACACGGGCCTCTCACTGTTGTGGCCTCTCCTGCTGCGGAGCACAGGCTCCGGACGCGCAGGCTCAG
CA------------------------GCCATGGCTCACGGGCCCAGCCGCTCCGCGGCATGTGGGACCCTCCTGGACCGG
GGCACGAACCCGTGTCCCCTGCATCGGCAGGCGGACTCTCAACCACTGCGCTACCAGGGAAG-------CCC---CACCA
GTGCTTTTT---ATGTCTGTTAATGGGTTGAC--AGGGGTGGATGCTGCTAACAGAGACATGGGGGT-GGGAAGAAGATT
CAGGGATCTGGAGACTCAGAAGATGTGGCTTCTCATCTAAAAAACTTTGGACAAATCACTTCTCTGGAATGCAGTGTCGT
TTATTTATGAGATGAAAGGATTTCCTTAAGGACCTTCCCAG-----TCCTAATACCCTGT
>Phocoena_sinus
TCTTGTACATTCTTCTAGAATGGTTTTTGTCCCATTCTGTACTTGTCTGCTGTTTAGTTCCATGTGACCCTCACTAGTCT
GGGAGCTCCAGCAGGGAAGAAAC-TGTGTGTAATTCATCTTGGAGTCCTCGGTGCCTGTTAAGAGCCGGGCATATCAATG
ATCCTCAGATCCTCCTGAGGAGGCTGGTGTGGTACCTGGAA---CACCAGTGCTTTTT---------------------T
TTTTTTTTTGCGGTACACGGGCCTCTCACTGTTGTGGCCTCTCCCGCTGCGGA---------------GCGCAGGCTCAG
CA------------------------GCCATGGCCCACGGGCCCAGCCGCTCCGCGGCATGTGGGACCCTCCTGGACCAG
GGCACGAACCTGTGTCCCCTGCATCGGCAGGCGGACTCTCAACCACTGTGCCACCAGGGAAG-------CCC---CACCA
GTGCTTTTT---ATGTCTGTTAATGGGTTGAC--AGGGGTGGATGCTGCCAACAGAGACATGGGGGT-GGGAAGAAGATT
CAGGGATCTGGAGACTCAGAAGATGTGGCTTCTCATCTAAAAAACTTTGGACAAATCACTTCTCTGGAATGCGATGTCTT
TTATTTATGAGATGAAAGGATTTCCTTAAGAACCTTCCCAG-----TCCTAATACCCTGT
>Neophocaena_asiaeorientalis
TCTTGTACATTCTTCTAGAATGGTTTTTGTCCCATTCTGTACTTGTCTGCTGTTTAGTTCCATGTGACCCTCACTAGTCT
GGGAGCTCCAGCAGGGAAGAAAC-TGTGTGTAATTCATCTTGGAGTCCTCGGTGCCTGTTAAGAGCCGGGCATATCAATG
ATCCTCAGATCCTCCTGAGGAGGCTGGTGTGGTACCTGGAA---CACCAGTGCTTTTT-----------TTTTTTTTTTT
TTTTTTTTTGCGGTACACGGGCCTCTCACTGTTGTGGCCTCTCCCGCTGCGGA---------------GCGCAGGCTCAG
CA------------------------GCCATGGCCCACGGGTCCAGCCGCTCCGCGGCATGTGGGACCCTCCTGGACCAG
GGCACGAACCTGTGTCCCCTGCATCGGCAGGCGGACTCTCAACCACTGTGCCACCAGGGAAG-------CCC---CACCA
GTGCTTTTT---ATGTCTGTTAATGGGTTGAC--AGGGGTGGATGCTGCCAACAGAGACATGGGGGT-GGGAAGAAGATT
CAGGGATCTGGAGACTCAGAAGATGTGGCTTCTCATCTAAAAAACTTTGGACAAATCACTTCTCTGGAATGCGATGTCGT
TTATTTATGAGATGAAAGGATTTCCTTAAGGACCTTCCCAG-----TCCTAATACCCTGT
>Delphinapterus_leucas
TCTTGTACATTCTTCTAGAATGGTTTTTGTCCCATTCTGTACTTGTCTGCTGTTTAGTTCCACGTGACCCTCACTAGTCT
GGGAGCTCCAGCAGGGAAGAAAC-TGTGTGTCATTCATCTTGGAGTCCTTGGTGCCTGTTAAGAGCCGGGCATATCAATG
ATCCTCAGATCCTCCTGAGGAGGCTGGTGTGGTACCTGGAA---CACCAGTGCTTTTT--------------------TT
TTTTTTTTTGCGGTACACGGGCCTCTCACTGTTGTGGCCTCTCCCGCTGCGGA---------------GCGCAGGCTCAG
CA------------------------GCCATGGCCCACGGGCCCAGCCGCTCCGCGGCATGTGGGACCCTCCTGGACCAG
GGCACGAACCTGTGTCCCCTGCATCGGCAGGCGGACTCTCAACCACTGTGCCACCAGGGAAG-------CCC---CACCA
GTGCTTTTT---ATGTCTGTTAATGGGTTGAC--AGGGGTGGATGCTGCCAACAGAGACATGGGGGT-GGGAAGAAGATT
CAGGGATCTGGAGACTCAGAAGATGTGGCTTCTCAGCTAAAAAACTTTGGACAAATCACTTCTCTGGAATACAGTGTCGT
TTATTTATGAGATGAAAGGATTTCCTTAAGGACCTTCCCAG-----TCCTAATACCCTGT
>Monodon_monoceros
TCTTGTACATTCTTCTAGAATGGTTTTTGTCCCATTCTGTACTTGTCTGCTGTTTAGTTCCATGTGACCCTCACTAGTCT
GGGAGCTCCAGCAGGGAAGAAAC-TGTGTGTCATTCATCTTGGAGTCCTTGGTGCCTGTTAAGAGCCGGGCATATCAATG
ATCCTCAGATCCTCCTGAGGAGGCTGGTGTGGTACCTGGAA---CACCAGTGCTTTTT--------------------TT
TTTTTTTTTGCGGTACACGGTCCTCTCACTGTTGTGGCCTCTCCCGCTGCGGA---------------GCGCAGGCTCAG
CA------------------------GCCATGGCCCACGGGCCCAGCCGCTCCGTGGCATGTGGGACCCTCCTGGACCAG
GGCACGAACCTGTGTCCCCTGCATCGGCAGGCGGACTCTCAACCACTGTGCCACCAGGGAAG-------CCC---CACCA
GTGCTTTTT---ATGTCTGTTAATGGGTTGAC--AGGGGTGGATGCTGCCAACAGAGACATGGGGGT-GGGAAGAAGATT
GAGGGATCTGGAGACTCAGAAGATGTGGCTTCTCATCTAAAAAACTTTGGACAAATCACTTCTCTGGAATGCAGTGTCGT
TGATTTATGAGATGAAAGGATTTCCTTAAGGACCTTCCCAG-----TCCTAATACCCTGT
>Inia_geoffrensis
TCTTGTACATTCTTCTAAAATGGTTTTTGTCCCATTCTGTACTTGTCTGCCGTTTAGTTCCATGTGACCCTCACTAGTCT
GGGATCTCCAGCAGGGAAGAAAC-TGTGCGTCATTCATCTTGGAGCCCTCGGTGCCTGTTAAGAGCTGGGCATATCAAAG
ACCCTCAAATCCTCCTGAAGAGGCTGGTGTGGTGCCTGGAA---CACCAGTGCTTTTT----------------------
----TTTTTGCGGTACGCGGGCCTCTCACTGTTGAGGCCTCTCCCGTCGCGGAGCACAGGCTCCGGACGCACAGGCTCAG
CA------------------------GCCATGGCCCACGGGCCCAGCCGCTCCGCGGCACGTGGGATCTTCCCGGACCGG
GACACGAACCCGTGTCCCCTGCATCGGCAGGCAGACTCTCAACCACTGCGCCACCAGGGAAGCCCCCCCCCC---CACCA
GTGCTTTTT---ATGTCTGTTGATGGGTTGAC--GGGGGTGGATGCTACCAACAGAGACATGGGGGT-GGGAAGAAGATT
CAGGGATCTGGAGACTCAGAAGATGTGGCTTCTCATGTAAAAAACTTTGGACAAATCACTTCTCTGGAATGCAGTGTCGT
TTATTTATGAGATGAAAGGATTTCCTTAAGGACCTTCCCAG-----TCCTAATACCCTGT
>Pontoporia_blainvillei
TCTTGTACATTCTTCTAGGATGGTTTTTGTCCCATTCTGTACTTGTCTGCCGTTTAGTTCCATGTGACCCTCACTAGTCT
GGGATCTCCAGCAGGGAAGAAAC-TGTGCGTCATTCATCTTGGAGCCCTCGGTGCCTGTTAAGAGCTGGGCATATCAAAG
ACCCTCAAATCCTCCTGAAGAGGCTGGTGTGGTGCCTGGAA---CACCAGTGCTTTTT----------------------
---TTTTTTGCAGTTCGCGGGCCTCTCACTATCGCGGCCTCTCCCGTAGCTGAGCACAGGCTCCGGATGCGCAGGCTCAG
CA------------------------GCCATGGCCCACGGGCCCAGCTGCTCCGCGGCACGTGGGATCTTCCCGGACCGG
GGCATGAACCTGTGTCCCCTGCATCGGCAGGCGGACTCTCAGCCACTGCGCCACCAGGGAAG-GCCCCCCCA---CACCA
GTGCTTTTT---ATGTCTGTTGATGGGTTGAC--GGGGGTGGATGCTGCCAACAGAGACATGGGGGT-GGGAAGAAGATT
CAGGGATCTGGAGACTCAGAAGATGTGGCTTCTCATCTAAAAAACTTTGGACAAATCACTTCTCTGGAATGCAGCATCGT
TTATTTATGAGATGAAAGGATTTCCATAAGGACCTTCCCAG-----TCCTAATACCCTGT
>Lipotes_vexillifer
TCTT--------------AATGGTTTTTGTCCCATTCTGTACTTGTCTGCTGTTTAGTTCCATGTGACCCTCACTAGTCT
GGGATCTCCAGCAGGGAAGAAAC-TGTGCATCATTCATCTTGGAGCCCTCGGTGCCTGTTAAGAGCTGGGCATATCAAAG
ACCCTCAGATCCTCCTGAGGAGGCTGGTGTGGTGCCTGGAA---CACCAGTGCTTTTT---TTTTTTTTTTTTTTTTTTT
TTTTTTTTTGCGGTACGCAGGCCTCTCACTGTTGTGGCCTCTCCCGTTGTGGAGCACAGGCTCCGGACGCGCAGGCTCAG
CA------------------------GCCATGGCCCACGGGCCCAGCCGCTCCGCAGCCTGTGGGACCCTCCTGGACCGG
GGCACGAACCCGTGTCTCCTGCATTGGCAGGTGGACTCTCAACCACTGCGCCACCAGGGAAG-------ACC---CACCA
GTGCTTTTT---ATGTCTGTTAATGGGTTGACGGGGGGGTGGATGCTGCCAACAGAGACATGGGGGT-GGGAAGAAGATT
CAGGGATCTGGAGACTCAGAAGATGTGGCTTCTCATCTAAAAAAGTTTGGACAAATCACTTCTCTGGAATGCAGTGTCAT
TTATTTATGAGATGAAAGGATTTCCTTAAAGACCTTCCCAG-----TCCTAATACCCTGT
>Mesoplodon_bidens
TCTTGTACATTCTTCTAGAATGGTTTTTGTCCCATTCTGTACTTGTCTGCTGTTTAGTTCCATGTCACCCTCACTAGTCT
GGGAGCTCCAGCAGGGAAGAAACTTGTGAGTCATTCATCTTGGAGCCCTCGGTGCCTGTTAAGAGCTGGGCATATCAAAG
ACCCTCAGATCCTCCTGAGGAGGCTGGTGTGGTGCCTGGAA---CACCAGTGCTTTTT----------------------
-----TTTTGCGGTACGCGGGCCTCTCACTGTTGCGGCCTCTCCGGTTGTGGAGCACAGGCTCCGGACGCGCAGGCTCAG
CG------------------------GCCATGGCCCACGGGCCCAGCCGCTCCGCGGCATGTGGGACCCTCCCGGACCGG
GGCACGAACCCGTGTCCCCTGCATCGGCAGGTGGACTCTCAACCGCTGCGCCACCAGGGAAG-------CCC---CACCA
GTGCTTTTT---ATGTCTGTTAATGGGTTCAT--GGGGGTGGATGCTGCCAACAGAGACATGGAGGT-GGGAAGATGATT
CAGGGATCTGGAGACTCAGAAGATGTGGCTTCTCATCTAAAAAACTTTGGACAAATCACTTCTCTGGAATGCAGTGTCGT
TTATTTATGAGATGAAAGGATTTCCTTAAGCACCTTCCCAGTACCTTCCTAATACCCTGT
>Ziphius_cavirostris
TCTTGTACATTCTTCTAGAATGGTTTTTGTCCCATTCTGTACTTGTCTGCTGTTTAGTTCCATGTCACCCTCACTAGTCT
GGGAGCTCCAGCAGGGAAGAAACTTGTGCGTCATTCATCTTGGAGCCCTCGGTGCCTGTTAAGAGCTGGGCATATCAAAG
ACCCTCAGATCCTCCTGAGGAGGCTGGTGTGGTGCCTGGAA---CACCAGTGCTTTTT----------------------
-----TTTTGCGGTACGCGGGCCTCTCACTGTTGCGGCCTCTCCGGTTGTGGAGCACAGGCTCCGGACGCGCAGGCTCAG
CG------------------------GCCATGGCCCACGGGCCCAGCCGCTCCGCGGCATGTGGGACCCTCCCGGACCGG
GGCACGAACCCGTGTCCCCTGCATCGGCAGGTGGACTCTCAACCACTGCGCCACCAGGGAAG-------CCC---CACCA
GTGCTTTTT---ATGTCTGTTAATGGGTTCAT--GGGGGTGGATGCTGCCAACAGAGACATGGAGGT-GGGAAGATGATT
CAGGGATCTGGAGACTCAGAAGATGTGGCTTCTCATCTAAAAAACTTTGGACAAATCACTTCTCTGGAATGCAG-----T
TTATTTATAAGATGAAAGGATTTCCTTAAGCACCTTCCCAG-----TCCTAATACCCTGT
>Platanista_minor
TCTTGTACATTCTTCTAGAATGGTTTTTGTCCAATTCTGTACTTGTCTGCTGTTTAGTTCCATGTGACCCTCACTAGTCT
GGGAGCTCCAGCAGGGAAGAAAC-TGTGCGTCATTCATCTTGGAGCCCTCGGTGCCTGTTAAGAGCTGGGCATATCAAAG
ACCCTCAGATCCTCCTGAGGAGGCTGGTGTGGTGCCTGGAA---CACCAGTGCTTTCT--------------TTTTTTTT
TTTTTTTTTGCGGTACGCAGGCCTCTCACTGTTGCGGCTTCTCCCGTTGCGGAACACAGGCTCCGGACACGCAGACTCAG
CG------------------------GCCATGGCTCATGGGCCCAGCCGCTCCGCGGCATGTGGGATCTTCCTGGACCGG
GGCACGAACCCGTGTCCCCTGCATCGGCAGGCGGATTCTCAACCACTGCACCACCAGGGAAG-------CCC---CACCA
GTGCTTTTT---ATGTCTGTTAATGGGTTGAC--GGGGGTGGATGCTGCCAACAGAGACATGGGGGT-GGGAAGAAGATT
CAGGGATCTGGGGACTCAGAAGATGTGGCTTCTCATCTAAAAAACTTTGGACAAATCACTTCTCTGGAATGCTGTGCCGT
TTATTTATGAGATGAAAGGATTTCCTTAAGGACCTTCCCAG-----TCCTAATACCCTGT
>Physeter_macrocephalus
TCTTGTACATTCTTCTAGAATGGTTTTTGTCCCATCCTGTACTTGTCTGCTGTTTAGTTCCATGTGACCCTCACTAGTCT
GGGAGCTCCAGCAGGGAAGACAC-TGTGCGTCATTCATCTTGGAGCCCTCGGTGCCTGTTAAGAGCTGGGCATATCAAAG
ATCCTCAGATCCTCCTGAGGAGGCTGGTGTGGTGCCTGGAA---------------------------------------
--------------------------------------------------------------------------------
--------------------------------------------------------------------------------
---------------------------------------------------------------------------CATCA
GTGCTTTTT---ATGTCTGTTAATGGGTTGAT--GGGGGTGGATGCTGCCAACAGAGACATGGAGGT-GGGAAGAAGATT
CAGGGATCTGGAGACTCAGAAGATGTGGCTTCTCATCTAAAAAACTTTGGACAAATCACTTCTCTGGAATGCAGTGTCAT
TTATTTATGAGATGAAAGGATTTTCTTAAGGACCTTCCCAG-----TCCTAATACCCTGT
>Kogia_breviceps
TCTTGTACATTCTTCTAGAATGGCTTTTGTCCCATTCTGTACTTGTCTGCTGTTTAGTTCCATGTGACCCTCACTAGTCT
GGGAGCTCCAGCAGGGAAGAAAC---TGCGTCATTCATCTTGGAGCCCTCGGTGCCTGTTAAGAGCTGGGCATATCAAAG
ATCCTCAGATCCTCCTGAGGAGGCTGGTGTGGTGCCTGGAA---------------------------------------
--------------------------------------------------------------------------------
--------------------------------------------------------------------------------
---------------------------------------------------------------------------CATCA
GTGCTTTTT---ATGTCTGTTAATGGGTTGAC--GGGGGTGGATGCTGCCAACAGAGACATGGGGGT-GGGAAGAAGATT
CAGGGATCTGGAGACTCAGAAGATGTGGCTTCTCATCTAAAAAACTTTGGACAAATCACTTCTCTGGAATGCAGTGTCGT
TTATTTATGAGATGAAAGGATTTCCTTAAGGACCTTCCCAG-----TCCTAATACCCTGT
>Megaptera_novaeangliae
TCTTATACATTCTTCTAGAATGGTTTTTGTCCCATTCTGTACTTGTCTGCTGTTTAATTCCATGTGACCCTCACTGTTCT
GGGAGCTCCAGCAGGGAAGAAAC-TGTGCGTCATTCATCTTGGAGCCCTCGGTGCCTGTTAAGAGCTGGGCATATCAAAG
ACCCTCAGATCCTCCTGAGGAGGCTGGTGTGGTGCCTGGAA---------------------------------------
--------------------------------------------------------------------------------
--------------------------------------------------------------------------------
---------------------------------------------------------------------------CACCA
GTGCTTTTT---ATGTCTGTTAATGGTTTGCC--GACGGTGGATGCTGCCAACAGAGACATGGGGGT-GGGAAGAAGATT
CAGGGATCTGGAGACTCAGAACATATGGCTTCTCATCCAAAAAACTTTGGACAAATCACTTCTCTGGAATGCAGTGTCGT
TTATTTATGAGATGAAAGGATTTCCTTAAGGACCTTCCCAG-----TCCTAATATCCTGT
>Balaenoptera_physalus
TCTTGTACATTCTTCTAGAATGGTTTTTGTCCCATTCTGTACTTGTCTGCTGTTTAGTTCCATGTGACCCTCACTGGTCT
GGGAGCTCCAGCAGGGAAGAAAC-TGTGCGTCATTCATCTTGGAGCCCTCGGTGCCTGTTAAGAGCTGGGCATATCAAAG
ACCCTCAGATCCTCCTGAGGAGGCTGGTGTGGTGCCTGGAA---------------------------------------
--------------------------------------------------------------------------------
--------------------------------------------------------------------------------
---------------------------------------------------------------------------CACCA
GTGCTTTTT---ATGTCTGTTAATGGTTTGCC--GAGGGTGGATGCTGCCAACAGAGACATGGGGGT-GGGAAGAAGATT
CAGGGATCTGGAGACTCAGAAGATATGGCTTCTCATCCAAAAAACTTTGGACAAATCACTTCTCTGGAATGCAGTGTCGT
TTATTTATGAGATGAAAGGATTTCCTTAAGAANNNNNNNNN-----NNNNNNNNNNNNNN
>Eschrichtius_robustus
TCTTGTACATTCTTCTAGAATGGTTTTTGTCCCATTCTGTACTTGTCTGCTGTTTAGTTCCATGTGACCCTCACTGGTCT
GGGAGCTCCAGCAGGGAAGAAAC-TGTGCGTCATTCATCTTGGAGCCCTCGGTGCCTGTTAAGAGCTGGGCATATCAAAG
ACCCTCAGATCCTCCTGAGGAGGCTGGTGTGGTGCCTGGAA---------------------------------------
--------------------------------------------------------------------------------
--------------------------------------------------------------------------------
---------------------------------------------------------------------------CACCA
GTGCTTTTT---ATGTCTGTTAATGGTTTGAC--GAGGGTGGATGCTGCCAAAAGAGACATGGGGGT-GGGAAGAAGATT
CAGGGATCTGGAGACTCAGAAGATATGGCTTCTCATCCAAAAAACTTTGGACAAATCACTTCTCTGGAATGCAGTGTCGT
TTATTTATGAGATGAAAGGATTTCCTTAAGGACCTTCCCAG-----TCCTAATACCCTGT
>Balaenoptera_bonaerensis
TCTTGTACATTCTTCTAGAATGGTTTTTGTCCCATTCTGTACTTGTCTGCTGTTTAGTTCCATGTGACCCTCACTGGTCT
GGGAGCTCCAGCAGGGAAGAAAC-TGTGCGTCATTCATCTTGGAGCCCTCGGTGCCTGTTAAGAGCTGGGCATATCAAAG
ACCCTCAGATCCTCCTGAGGAGGCTGGTGTGGTGCCTGGAA---------------------------------------
--------------------------------------------------------------------------------
--------------------------------------------------------------------------------
---------------------------------------------------------------------------CACCA
GTGTTTTTT---ATGTCTGTTAATGGTTTGAC--GAGGGTGGATGCTGCCAACAGAGACATGGGGGT-GGGAAGAAGATT
CAGGGATCTGGAGACTCAGAAGATATGGCTTCTCATCCAAAAAACTTTGGACAAATCACTTCTCTGGAATGCAGTGTCGT
TTATTTATGAGATGAAAGGATTTCCTTAAGGACCTTCCCAG-----TCCTGATACCCTGT
>Balaenoptera_acutorostrata
TCTTGTACATTCTTCTAGAATGGTTTTTGTCCCATTCTGTACTTGTCTGCTGTTTAGTTCCATGTGACCCTCACTGGTCT
GGGAGCTCCAGCAGGGAAGAAAC-TGTGCGTCATTCATCTTGGAGCCCTCGGTGCCTGTTAAGAGCTGGGCATATCAAAG
ACCCTCAGATCCTCCTGAGGAGGCTGGTGTGGTGCCTGGAA---------------------------------------
--------------------------------------------------------------------------------
--------------------------------------------------------------------------------
---------------------------------------------------------------------------CACCA
GTGTTTTTT---ATGTCTGTTAATGGTTTGAC--GAGGGTGGATGCTGCCAACAGAGACATGGGGGT-GGGAAGAAGATT
CAGGGATCTGGAGACTCAGAAGATATGGCTTCTCATCCAAAAAACTTTGGACAAATCACTTCTCTGGAATGCAGTGTCGT
TTATTTATGAGATGAAAGGATTTCCTTAAGGACCTTCCCAG-----TCCTAATACCCTGT
>Eubalaena_japonica
TCTTGTACATTCTTCTAGAATGGTTTTTGTCCCATTCTGTACTTGTCTGCTGTTTAGTTCCATGTGACCCTCACTGGTCT
GGGAGCTCCAGCAGGGAAGAAAC-TGTGCGTCATTCATCTTGGAGCCCTCGGTGCCTGTTAAGAGCTGGGCATATCAAAG
ACCCTCAGATCCTCCTGAGGAGGCTGGTGTGGTGCCTGGAA---------------------------------------
--------------------------------------------------------------------------------
--------------------------------------------------------------------------------
---------------------------------------------------------------------------CACCA
GTGCTTTTT---ATGTCTGTTAATGGTTTGAC--GAGGGTGGATGCTGCCAACAGAGACATGGGGGT-GGGAAGAAGATT
CAGGGATCTGGAGACTCAGAAGATATGGCTTCTCATCCAAAAAACTTTGGACAAATCACTTCTCTGGAATGCAGTGTCGT
TTATTTATGAGATGAAAGGATTTCCTTAAGGACCTTCCCAG-----TCCTAATACCCTGT
>Hippopotamus_amphibius
TCTTGTATATTCTTTGAGAATGGTTTTTGTCCCATTTTGTACTTGTCTGCTGTTTAGTTCCACGTGACCCTCCCTTGTCT
AGGAGCTCTAGCAGGGAAGAAAC---TGCGTCATTCATCTTGGAGCCCTTGGTGCCTGTTAAGAGCGGGGCATATCAAAG
ACCCTCAGATCCTCCTGAGGAGGCTGGCGTGGTGCCTAGAG---------------------------------------
--------------------------------------------------------------------------------
--------------------------------------------------------------------------------
---------------------------------------------------------------------------CACCA
GTGCTTTTT---ATGTCTGTTAATGGATTGAC--TGGGGTGGATGCTGCCAACAGAGACATGGGGGTGGGGAAGAAGATT
CAGGGATCTTGAGAGTCAGAAGATGTGGCTTCTCATCGAAAAAACTTTGGACAAATCACTTCTCTGGAATGCAGTGTCCT
TTATTTATGAAATGAAGGGGTTTTCTTAAGGACCTTCCCAG-----TCTTAATATCCTGT
>Bos_taurus
TCTCGTACATTCTTCTGGAATGGTTTTTGTCCCACTCTGTATTTGTCTGCTGTTTAGTTCCATGTTACCCTTGCAAGTCT
GGGAGCTCCAGCCGGGAAGAAAC-TGTGCGTCATTCATCTTGGAGCCCTTGGTGCCTGTTAAGAGTTGGGCATATCAAAG
ACCCTCAGATCCTCCTCAGGAGGCTGGCGTGCTGCCTGGAA---------------------------------------
--------------------------------------------------------------------------------
--------------------------------------------------------------------------------
---------------------------------------------------------------------------CAGCA
GTGCTTTTT---ATGTCTGTTAATGCGTTGAC--TGAGTTGGATGCTGCCAACAGAGACATGAGGGT-GGGAAGAAGACT
TAGGGATCTTGAGACGCAGAAGATGTGGCTTCTCATCCAGAAAACGTTGGACAAATCACTTCTCTGGAATGCAGCGTCCT
CTATTTATGAGATGAAGGGGTTTCCTTAAGGACCTGCCCAG-----TACTAATACCATGT

#Bottlenose_dolphin_CHR15
>CHR2A_Ttr#SINE/tRNA
--------------------------------------------------------------------------------
--------------------------------------------------------------------------------
--------------------------------------------------------------------------------
----TTTTTTTTTTTTTTTTTTTGCGGTACGCGGGCCTCTCACTGTTGTGGCCTCTCCCGTTGCGGAGCACAGGCTCCGG
ACGCGCAGGCTCAGCGGCCATGGCTCACGGGCCTAGCTGCTCCGCGGCATGTGGGATCTTCCCGGACCGGGGCACGAACC
CGTGTCCCCTGCATCGGCAGGCGGACTCTCAACCACTGCGCCACCAGGGAAGCCC-------------------------
--------------------------------------------------------------------------------
--------------------------------------------------------------------------------
------------------------------------------------------
>Tursiops_truncatus
TCATCTTTTGAGCACTAACACAAAAA-CAAAAAATTTTGTTA------AGTTCTTTAACA-TTTACACTTAATATTTCAA
ATGGCTCTGTTAGTGTTGAAATGTCC--TACGTCCTTGTTATTCTTAAAAGAATACTTTCTGAAAAGAGCACTTAAATCC
AAATGATTTG---ATAATAATACAGAAGATATAACAGGCATTTCAGTGTGCAT---TAGTATTTTATTTTATTTA-----
--------------TTTATTTTTGCGGTACGCGGGCCTCTCTCTGTTGTGGCCTCTCCCGCTGCGGAGCACAGGCTCCGG
ACGCGCAGGCTCAGCGGCCATGGCTCACGGGCCCAGTCGCTCCGCGGCATGTGGGATCTTCCCGGACCGGGGCACGAACC
CGTGTCCCCTGCATCTGCAGGCGGACTCTCAACCACTGCACCACCAGGGAAGCCC---TAGTATTTTATTTTTTATT---
GTTCACTTTCTCAAACCATTTCATT-TTTGTTTTACTTGGCCTATTTTTTAAGTACATTTAAATTGCAGTAATATTTGCT
TCATTGTAAATAGGTTTGAAAAATTAATGACTGTTTTTGTACTCTTG-------------ACTTAGTTTTTGTGTTGTAT
TTGTCCTATAGATGCATGCTATTCCTTTGAGGTCCTCCTGGGTGATGACCTGTG
>Tursiops_aduncus
TCATCTTTTGAGCACTAACACAAAAA-CAAAAAATTTTGTTA------AGTTCTTTAACA-TTTACACTTAATATTTCAA
ATGGCTCTGTTAGTGTTGAAATGTCC--TACGTCCTTGTTATTCTTAAAAGAATACTTTCTGAAAAGAGCACTTAAATCC
AAATGATTTG---ATAATAATACAGAAGATATAACAGGCATTTCAGTGTGCAT---TAGTATTTTATTTTATTTA-----
--------------TTTATTTTTGCGGTACGCGGGCCTCTCTCTGTTGTGGCCTCTCCCGCTGCGGAGCACAGGCTCCGG
ACGCGCAGGCTCAGCGGCCATGGCTCACGGGCCCAGTCGCTCCGCGGCATGTGGGATCTTCCCGGACCGGGGCACGAACC
CGTGTCCCCTGCATCTGCAGGCGGACTCTCAACCACTGCACCACCAGGGAAGCCC---TAGTATTTTATTTTTTATT---
GTTCACTTTCTCAAACCATTTCATT-TTTGTTTTACTTGGCCTATTTTTTAAGTAAATTTAAATTGCAGTAATATTTGCT
TAATTGTAAATAGGTTTGAAAAATTAATGACTGTTTTTGTACTCTTG-------------ACTTAGTTTTTGTGTTGTAT
TTGTCCTATAGATGCATGCTATTCCTTTGAGGTCCTCCTGGGTGATGACCTGTG
>Sousa_chinensis
TCATCTTTTGAGCACTAACACAAAAA-CAAAAAATTTTGTTA------AGTTCTTTAACA-TTTACACTTAATATTTCAA
ATGGCTCTGTTAGTGTTGAAATGTCC--TACGTCCTTGTTATTCTTAAAAGAATACTTTCTGAAAAGAGCACTTAAATCC
AAATGATTTG---ATAATAATACAGAAGATATAACAGGCATTTCAGTGTGCAT---TAGTATTTTATTTTATTTA-----
--------------TTTATTTTTGCGGTACGCGGGCCTCTCTCTGTTGTGGCCTCTCCTGCTGCGGAGCACAGGCTCCGG
ACGCGCAGGCTCAGCGGCCATGGCTCACGGGCCCAGTCGCTCCGCGGCATGTGGGATCTTCCCGGACCGGGGCACGAACC
CGTGTCCCCTGCATCTGCAGGCGGACTCTCAACCACTGCACCACCAGGGAAGCCC---TAGTATTTTATTTTTTATT---
GTTCACTTTCTCAAACCATTTCATT-TTTGTTTTACTTGGCCTATTTTTTAAGTACATTTAAATTGCAGTAATATTTGCT
TCATTGTAAATAGGTTTGAAAAATTAATGACTGTTTTTGTACTCTTG-------------ACTTAGTTTTTGTGTTGTAT
TTGTCCTATAGATGCATGCTATTCCTTTGAGGTCCTCCTGGGTGATGACCTGTG
>Lagenorhynchus_obliquidens
TCATCTTTTGAGCACTAACGCAAAAA-CAAAAAATTTTGTTA------AGTTCTTTAACA-TTTACACTTAATATTTCAA
ATGGCTCTGTTAGTGTTGAAATGTCT--TACGTCCTTGTTATTCTTAAAAGAATACTTTCTGAAAAGAGCACTTAAATCC
AAATGATTTG---ATAATAGTACAGAAGATATAACAGGCATTTCAGTGTGCAT---TAGTCTTTTA-TTTATTTA-----
--------------TTTATTTTTGCGGTACGTGGGCCTCTCTCTGTTGTGGCCTCTCCCGCTGCGGAGCACAGGCTCCGG
AGGCGCAGGCTCAGCGGCCATGGCTCATGGGCCCAGTAGCTCCGCGGCATGTGGGATCTTCCCGGACCGGGGCACGAACC
CATGTTCCCTGCATCTGCAGGCGGACTCTCAACCACTGCGCCACCAGGGAAGCCC---TAGTATTTTATTTTTTATT---
GTTCACTTTCTCAAACCATTTCATT-TTTATTTTACTTGGCCTATTTTTTAAGTACATTTAAATTGCAGTAATATTTGCT
TCGTTGTAAATAGGTTTGAAAAATTAATGACTGTTTTTGTACTCTTG-------------ACTTAGTTTTTGTGTTGTAT
TTGTCCTATAGATGCATGCTATTCCTTTGAGGTCCTCCTGGGTGATGACCTGTG
>Globicephala_melas
TCATCTTTTGAGCACTAACACAAAAA-CAAAAAATTTTGTTA------AGTTCTTTAACA-TTTACACTTAATATTTCAA
ATGGCTCTGTTAGTGTTGAAATGTCC--TACGTCCTTGTTATTCTTAAAAGAATACTTTCTGAAAAGAGCACTTAAATCC
AAATGATTTG---ATAATAATATAGAAGATATAACAGGCATTTCAGTGTGCAT---TAGTATTTTATTTTATTTA-----
--------------TTTATTTTTGCGGTACGCGGGCCTCTCTCTGTTGTGGCCTCTCCCGCTGCGGAGCACAGGCTCCGG
ACGCGCAGGCTCAGCGGCCATGGCTCACGGGCCCAGTCGCTCCGCGGCATGTGGGATCTTCCCGGACCGGGGCACGAACC
CGTGTCCCCTGAATCTGCAGGCGGACTCTCAACCACTGCACCACCAGGGAAGCCC---TAGTATTTTATTTTTTATT---
GTTCACTTTCTCAAACCATTTCATT-TTTGTTTTACTTGGCCTATTTTTTAAGTACATTTAAATTGCAGTAATATTTGCT
TCATTGTAAATAGGTTTGAAAAATTAATGACTGTTTTTGTACTCTGG-------------ACTTAGTTTTTGTGTTGTAT
TTGTCCTATAGATGCATGCTATTCCTTTGAGGTCCTCCTGGGTGATGACCTGTG
>Orcinus_orca
TCATCTTTTGAGCACTAATGCAAAAA-CAAAAAATTTTGTTA------AGTTCTTTAACA-TTTACACTTAATATTTCAA
ATGGCTCTGTTAGTGTTGAAATGTCC--TACGTCCTTGTTATTCTTAAAAGAATACTTTCTGAAAAGAGCACTTAAATCC
AAATGATTTG---ATAATAATACAGAAGATATAACAGGCATTTCAGTGTGCAT---TAGTATTTTATTTTATTTA-----
----------TTTATTTATTTTTGCGGTACGTGGGCCTCTCTCTGTTGTGGCCTCTCCCGCTGCGGAGCACAGGCTCCGG
ATGCGCAGGCTCAGCGGCCATGGCTCACGGGCCCAGTCGCTCCGCGGCATGTGGGATCTTCCCGGACCGGGGCACGAACC
CGTGTCCCCTGCATCTGCAGGCGGACTCTCAACCACTGTGCCACCAGGGAAGCCC---TAGTATTTTATTTTTTATT---
GTTCACTTTCTCAAACCATTTCATT-TTTATTTTACTTGGCCTATTTTT-AAGTACATTTAAATTGTAGTAATATTTGCT
TCATTGTAAGTAGGTTTGAAAAATTAATGACTGTTTTTGTACTCTTG-------------ACTTAGTTTTTGTGTTGTAT
TTGTCCTATAGATGCATGCTATTCCTTTGAGGTCCTCCTGGGTGATGACCTGTG
>Phocoena_sinus
TCATCTTTTGAGCACTAATGCAAAAC-CAAAAAATTTTGTTA------AGTTCTGTAACA-TTTACACTTAATATTTCAA
ATGGCTCTGTTAGTGTTGAAATGTCC--TACATCCTTGTTCTTCTTAAAAGAATACTTTCTGAAAAGAGCACTTAAATCC
AAATGATTTG---ATAATAATACAGAAAATATAACAGGCATTTCAGTGTGCAT---TAGTATTTTATTTTTTTTA-----
----------TTTATTCTTTTTTGCAGTACGTGGGCCTCTCACTGTTGTGGCCTCTCCTGCTGCGGAGCACAGGCTCCGG
ACGTGCAGGCTCAGCGGCCATGGCTCATGGGCCCAGTCGCTCCTCGGCATGTGGGATCTTCCCGGACCGGGGCACGAACC
CGTGTCCCCTGCTTTGGCAGGCGGACTCTCAACCACTGCGCCACTAGGGAAGCCC---TAGTATTTTATTTTTTATT---
GTTCACTTTCTCAAACCATTTCATT-TTTATTTTACTTGGCCTATTTTTTAAGTACATTTAAATTGCAGTAATATTTGCT
TCATTGTAAATAGGTTTGAAAAATTAATGACTGTTTTTGTACTCTTG-------------ACTTAGTTTTTGTGTTGTAT
TTGTCCTATAGATGCATGCTATTCCTTTGAGGTCCTCCTGGGTGATGACCTGTG
>Neophocaena_asiaeorientalis
TCATCTTTTGAGCACTAATGCAAAAC-CAAAAAATTTTGTTA------AGTTCTGTAACA-TTTACACTTAATATTTCAA
ATGGCTCTGTTAGTGTTGAAATGTCC--TACATCCTTGTTCTTCTTAAAAGAATACTTTCTGAAAAGAGCACTTAAATCC
AAATGATTTG---ATAATAATACAGAAAATATAACAGGCATTTCAGTGTGCAT---TAGTATTTTATTTTTTTTA-----
----------TTTATTCTTTTTTGCAGTACGCGGGCCTCTCACTGTTGTGGCCTCTCCTGCTGCGGAGCACAGGCTCCGG
ACGCACAGGCTCAGCGGCCATGGCTCACGGGCCCAGTCGCTCCGCGGCATGTGGGATCTTCCCGGACCGGGGCACGAACC
CGTGTCCCCTGCTTTGGCAGGCGGACTCTCAACCACTGCGCCACTAGGGAAGCCC---TAGTATTTTATTTTTTATT---
GTTCACTTTCTCAAACCATTTCATT-TTTATTTTACTTGGCCTATTTTTTAAGTACATTTAAATTGCAGTAATATTTGCT
TCATTGTAAATAGGTTTGAAAAATTAATGACTGTTTTTGTACTCTTG-------------ACTTAGTTTTTGTGTTGTAT
TTGTCCTATAGATGCATGCTATTCCTTTGAGGTCCTCCTGGGTGATGACCTGTG
>Delphinapterus_leucas
TCATCTTTTGAGCACTAATGCAAAAC-CAAAAAATTTTGTTA------AGTTCTGTAACA-TTTACACTTAATATTTCAA
ATGGCTCTGTTAGTGTTGAAATGTCC--TACATCCTTGTTCTTCTTAAAAGAATACTTTCTGAAAAGAGCACTTAAATCC
AAATGATTTG---ATAATAATACAGAAAATATAATAGGCATTTCAGTGTGCAT---TAGTATTTTATTTTTTTTA-----
----------TTTATTCTTTTTTGCGGTACGCGGGCCTCTCACTGTTGTGGCCTCTCCTGCTGCGGAGCGCAGGCTCCAG
ACGCGCAGGCTCAGTGGCCATGGCTCACGGGCCCAGTCGCTCCGCAGCATGTGGGATCTTCCCGGACCGGGGCACGAACC
CGTGTCCCCTGCATCGGCAGGCGGACTCTCAACCACTGCGCCACTAGGGAAGCCC---TAGTATTTTATTTTTTATT---
GTTCACTTTCTCAAACCATTTCATT-TTTATTTTACTTGGCCTATTTTTTAAGTACATTTAAATTGCAGTAATATTTGCT
TCATTGTAAATAGGTTTGAAAAATTAATGACTGTTTTTGTACTCTTG-------------ACTTAGTTTTTGTGTTGTAT
TTGTCCTATAGATGCATGCTATTCCTTTGAGGTCCTCCTGGGTGATGACCTGTG
>Monodon_monoceros
TCATCTTTTGAGCACTAATGCAAAAC-CAAAAAATTTTGTTA------AGTTCTGTAACA-TTTACACTTAATATTTCAA
ATGGCTCTGTTAGTGTTGAAATGTCC--TACATCCTTGTTCTTCTTAAAAGAATACTTTCTGAAAAGAGCACTTAAATCC
AAATGATTTG---ATAATAATACAGAAAATATAATAGGCATTTCAGTGTGCAT---TAGTATTTTATTTTTTTTA-----
----------TTTATTCTTTTTTGCGGTACGCGGGCCTCTCGCTGTTGTGGCCTCTCCCGCTGCGGAGCACAGGCTCCGG
ACGCGCAGGCTCAGTGGCCATGGCTCACGGGCCCAGTCGCTCCGCGGCATGTGGGATCTTCCCGGACCGGGGCACGAACC
CGTGTCCCCTGCATCGGCAGGCGGACTCTCAACCACTGCGCCACTAGGGAAGCCC---TAGTATTTTATTTTTTATT---
GTTCACTTTCTCAAACCATTTCATT-TTTATTTTACTTGGCCTATTTTTTAAGTACATTTAAATTGCAGTAATATTTGCT
TCATTGTAAATAGGTTTGAAAAATTAATGACTGTTTTTGTACTCTTG-------------ACTTAGTTTTTGTGTTGTAT
TTGTCCTATAGATGCATGCTATTCCTTTGAGGTCCTCCTGGGTGATGACCTGTG
>Inia_geoffrensis
TCATCTTTTGAGCACTAATGCAAAAA-CAAAAAATTTTATTA------AGTTCTTTAACA-TTTACACTTAATATTTCAG
ATGGCTCTGTTAGTGTTGAAATGTCC--TACGTTCTTGTTCTTCTTAAAAGAATACTTTCTGAAAAGAGCACTTAAATCC
AAATGATTTG---ATACTAATACAGAAAATATAACAGACATTTCAGTGTGCAT---TAGTATTTTATTTTCTTTA-----
----------TTT-----TTTTTGCGGTACGCGGGCCTCTCTCTGTTGTGGCCTCTCCCGTTGCGGAGCACAGGCTCCGG
ACGCGCAGGCCCAGCGGCCATGGCTCACGGGCCCAGCCGCTCCGCGGCATGTGGGATCTTCCCGGACCGGGGCACGAACC
CGTGTCCCCTGCATCGGCAGGTGGACTCTCAACCACTGAGCCACCAGGGAAGCCC---TAGTATTTTATTTTTTATT---
GTTCACTTTCTCAGGCCATTTCATTCTTTATTTTACTTGGCCTATTTTTTAAGTACATTTAAATTGCAGTAATATTTGCT
TCATTGTAAATAGGTTTGAAAAATTAATGAC--TTTTTGTACTCTTG-------------ACTTAGTTTTTGTGTTGTAT
TTGTCCTATAGATGCATGCTATTCCTTTGAGGTCCTCCTGGGTGATGACCTGTG
>Pontoporia_blainvillei
TCATCTTTTGAGCACTAATGCAAAAA-CAAAAAAATTTATTA------AGTTCTTTAACA-TTTACACTTAATATTTCAA
ATGGCTTTGTTAGGGTTGACGTGTCC--TACGTCCTTGTTCTTCTTAGAAGAATACTTTCTGAAAAGAGCACTTAAATCC
AAATGATTTG---ATAATAATACAGAAAATATAACAGGCATTTCAGTGTGCAT---CGGTATTTTATTTTATTTA-----
----------TTTATTTATTTTTGCGGTACGCGGGCCTCTCACTGTCATGGCCTCTCCCGTTGCG-------------GG
ACGCGCAGGCCAGGCGGCCATGGCTCACGGGCCCAGCCGCTCCGCGGCATGTGGGATCTTCCCGGACCAGGGCACGAACC
CGTGTCCCCTGCATCGGCAGGCGGACTCTCAACCACTGCGCCACCAGGGAAGCCC---TAGTATTTTATTTTTTATT---
GTTCACTTTCTCAAACCATTTCATTCTTTATTTTACTTGGCCTATTTTTTAAGTACATTTAAATTGCAGTAATATTTGCT
TCATTGTAAATAGGTTTGAAAACTTGATGGCTGTTTTTGTACTCTTG-------------ACTTAGTTTTTGTGTTGTAT
TTGTCCTATAGATGCATGCTATTCCTTTGAGGTCCTCCTGGGTGATGACCTGTG
>Lipotes_vexillifer
TCATCTTTTGAGCACTAATGCAAAAA-CAAAAAATTTTATTA------AGTTCTTTAACA-CTTACACTTAATATTTCAA
ATGGCTCTCTTCGTGTTGAAATGTCC--TATGTCCTTGTTCTTCTTAAAAGAATACTTTCTGAAAAGAGCATTTAAATCC
AAATGATTTG---ATAATAATACAGAAAATATAACAGGCATTTCAGTGTGCAT---TAGTATTTTATTTTATTTA-----
----------GTTAGTTAGTTTTGCGGTACGCGGGCCTTTCACTGTTGTGGCCTCTCCCGTTGCG-------------GG
ACGCACGGGCCCAGCGGCCATGGCTCATGGGCCCAGCCGCTCTGCGGCATGTGGGATCTTCCCGGACTGGGGCATGAACC
CATGTCCCCTGCATCGGCAGGCGGACTCTCAACCACTGCACCACCAGGGAAGCCC---TAGTATTTTATTTTTTATT---
GTTCACTTTCTCAAACCATTTCATTCTTTATTTTACTTGGCCTGTTTTTTAAGTACATTTAAATTGCAGTAATATTTGCT
TCATTGTAAATAGGTTTGTAAAATTAATGACTGTTTTTGTACTCTTG-------------ACTTAGTTTTTGTGTTGTAT
TTGTCCTGTAGATGCATGCTATTCCTTTGAGGTCCTCCTGGGTGATGACCTGTG
>Mesoplodon_bidens
TCATCTTTTGAGCACTAATGCAAAAA-CAAAAAATTTTATTA------AGGTCTTTAACA-TTTACACTTAATATTTCAA
ATGGCTCTGTTAGTGTTGAAATGTCC--TATGTCCTTGTTCTTCTTAAAAGAATACTTCCTGAAAAGAGAACTTAAATCC
AAATGATTTG---ATAATAATACAGAAAATATAACAGGCATTTCAGTGTGCAT---TAGTATTTTATTTTATTAT-----
--------TATTA--TTTTTTTTGTGGTACGCAGGCCTCTCACTGTTGTGGCCTCTCCCGTTGCGGAGCACAGGCTCCGA
ACGCGCAGGCTCTGTGGCCATGGCTCACGGGTCCAGCCGCTCTGCGGCATGTGGGATCTTCCTGGACCGGGGCACGAGCC
CGTGTCCCCTGCATCGGCAGGCGGACTCTCAACCACTGCGCCACCAGGGAAGCCC-------------------------
-------------------------------------TGGCCTATTTTTAAAGTACATTTAAATTGCAGTAATATTTGCT
TCATTGTAAATAGGTTTGAAAAATTAATGACTGTTTTTGTACTCTTGATTTAGTTTTTGTACTTAGTTTTTGTGTTGTAT
TTGTCCTATAGATGCATGCTATTCCTTTGAGGTCCTCCTGGGTGATGACCTGTG
>Ziphius_cavirostris
TCATCTTTTGAGCACTAATGCAAAAA-CAAAAAATTTTATTA------AGGTCTTTAACA-TTTACACTTAATATTTCAA
ATGGCTCTGTTAGTGTTGAAATGTCC--TATGTCCTTGTTCTTCTTAAAAGAATACTTTCTGAAAAGAGCACTTAAATCC
AAATGATTTG---ATAATAATACAGAAAATATAACAGGCATTTCAGTGTGCAT---CAGTAATTTATTTTATTAT-----
----TATTATTTTTTTTTTTTTTGTGGTACGCGGGCCTCTCACTGTTGTGGCCTCTCCCGTTGCGGAGCACAGGCTCCGA
ACGCGCAGGCTCTGTGGCCATGGCTCACGGGTCCAGCCGCTCCGCGGCATGTGGGATCTTCCTGGACCGGGGCACGAGCC
CGTGTCCCCTGCATCGGCAGGCGGACTCTCAACCACTGCGCCACCAGGGAAGCCC-------------------------
-------------------------------------TGGCCTATTTTTAAAGTACATTTAAATTGCAGTAATATTTGCT
TTATTGTAAATAGGTTTGAAAAATTAGTGACTGTTTTTGTACTCTTGATTTAGTTTTTGTACTTAGTTTTTGTGTTGTAT
TTGTCCTGTAGATGCATGCTATTCCTTTGAGGTCCTCCTGGGTGATGACCTGTG
>Platanista_minor
TCATCTTTTGAGCACTAATGCAAAAA-CAAAAAATTTTATTA------AGTTCTTTAACA-TTTACACTTAATATTTCAA
ATGGCTCTGTTAGTGTTGAAATGTCC--TATGTCCTTGTTCTCCTTAAAAGAATACTTTCTGAAAAGAGCACTTGAATCC
AACTGATTTG---ATAATAATACAGAAAATATAACAGGCATTTCAGTGTGCAT---TAGTATTTTACTTTATTTA---TT
TATTTATTTATTTATTATTTTTTTCTGTATGTGGGCCTCTCACTGTTGTGGCCTTTCCCGTTGTGGAGCACAGGCTCCGG
ACGCGCAGGCTCAACGGCCACGGCTCATGGGCCCAGCCGCTCCGCGGCATGCGGGATCTTCCCGGACCGGGGCACGAACC
CATGTCCCCTGCATCGGCAGGCGGACTCCCAGCCACTGCGCCACCAGGGAAGCCC---TAGTATTTTATTTTTTATT---
GTTCACTTTCTCAAACCATTTCATTCTTTATTTTACTTGGCTTATTTTTTAAGTACATTTAAATTGCAGTAATATTTGCT
TCATTGTAAATAGGTTTGAAAAATTAATGACTGTTTTTGTACTCTTA------------------GTTTTTGTGTTGTAT
TTGTCCTATAGATGCATGCTATTCCTTTGAGGTCCTCCTGGGTGATGACCTGTG
>Physeter_macrocephalus
TCATTTTTTGAGCACTAATGCAAAAA-CAAAAAATTTTATTA------AGTTCTTTAACA-TTTACACTTAATATTTCAA
ATGGCTTTGTTTGTGTTGAAATGTCC--TATGTCCTTGTTCTTCTTAAAAGAATACTTTCTGAAAAGAGCGCTTAAATCC
AAATGATTTG---ATAATAATACAGAAAATATAACAGGCGTTTCAGTGTGCAT---TAGTATTTTATTTTTTATT-----
--------------------------------------------------------------------------------
--------------------------------------------------------------------------------
--------------------------------------------------------------------------------
GTTCACTTTCTCAAACCATTTCATTCTTTATTTTACTTGGCCTATTTTTTAAGTACATTTAAATTGCAGTAATATTTGCT
TCATTGTAAATAGGTTTGAAAAATTAATGACTGTTTTTGTACTCTTG-------------ACTTAGTTTTTGTGTTGTAT
TTGTCCTATAGATGCATGCTATTCCTTTGAGGTCCTCCTGGGTGATGACCTGTG
>Kogia_breviceps
TCATCTTTTGAGCACTAATGCAAAAA-CAAAAAAATTTATTA------GGTTCTTTAACA-TTTACACTTAATATTTCAC
ATGGC--TGTTAGTGTTGAAATGTCC--TATGTCCTTG---TTCTTAAAAGAATACTTTCTGAAAAGAGCATTTAAATCC
AAATGATTTG---ATAATAATATAGAAAATATAACAGGCATTTCAGTGTGCAT---TAGTATTTTATTTTTTATT-----
--------------------------------------------------------------------------------
--------------------------------------------------------------------------------
--------------------------------------------------------------------------------
GTTCACTTTCTCAAACCATTTCATTCTTTATTTTACTTGGCCTATTTTTAAAGTACATTTAAATTGCAGTAATATTTGCT
TCATTGTAAATAGGTTTGAAAAATTAATGACTGTTTTTGTACTCTTG-------------ACTTAGTTTTTGTGTTGTAT
TTGTCCTATAGATGCATGCTATTCCTTTGAGGTCCTCCTGGGTGATGACCTGTG
>Megaptera_novaeangliae
TCATCTTTTGAGCACTAATGCAAAAC-CAAAAAATTTTATTA------AGTTCTTTAACA-TTTACACTTACTATTTCAA
ATGGCTCTGTTAGTGTTGAAATGTCCTGTATGTTCTTGTTCTTCTTAAAAGAATACGTTCTGAAAAGAGCACTTCAATCC
AAATGATTTG---ATAATAATACAGAAAATATAACAGGCATTTCAGTGTGCAT---TAGTATTTTATTTTTTATT-----
--------------------------------------------------------------------------------
--------------------------------------------------------------------------------
--------------------------------------------------------------------------------
GTTCACTTTCTCAAACCAGTTCATTCTTTATTTTACTTGGCCTGTTTTTTAAGTACATTTAAATTGCAGTAATATTTGCT
TCACTGTAAATAGGTTTGAAAAATTACTGACTGTTTTTGTGCTCTTG-------------ACTTAGTTTTTGTGCTGTAT
TTATCCTACAGATGCATGCTATTCCTTTGAGGTCCTCCTGGGTGATGACCTGTG
>Balaenoptera_physalus
TCATCTTTTGAGCACTAATGCAAAAC-CAAAAAATTTTATTA------AGTTCTTTAACA-TTTACACTTACTATTTCAA
ATGGCTCTGTTAGTGTTGAAATGTCCTGTATGTTCTTGTTCTTCTTAAAAGAATACGTTCTGAAAAGAGCACTTCAATCC
AAATGATTTG---ATAATAATACAGAAAATATAACAGGCATTTCAGTGTGCAT---TAGTATTTTATTTTTTATT-----
--------------------------------------------------------------------------------
--------------------------------------------------------------------------------
--------------------------------------------------------------------------------
GTTCACTTTCTCAAACCAGTTCATTCTTTATTTTACTTGGCCTGTTTTTTAAGTACATTTAAATTGCAGTAATATTTGCT
TCACTATAAATAGGTTTGAAAAATTACTGACTGTTTTTGTGCTCTTG-------------ACTTAGTTTTTGTGCTGTAT
TTATCCTACAGATGCATGCTATTCCTTTGAGGTCCTCCTGGGTGATGACCTGTG
>Eschrichtius_robustus
TCATCTTTTGAGCACTAATGCAAAAC-CAAAAAATTTTATTA------AGTTCTTTAACA-TTTACACTTACTATTTCAA
ATGGCTCTGTTAGTGTTGAAATGTCCTGTATGTTCTTGTTCTTCTTAAAAGAATACATTCTGAAAAGAGCACTTCAATCC
AAATGATTTG---ATAATAATACAGAAAATATAACAGGCATTTCAGTGTGCAT---TAGTATTTTATTTTTTATT-----
--------------------------------------------------------------------------------
--------------------------------------------------------------------------------
--------------------------------------------------------------------------------
GTTCACTTTCTCAAACCAGTTCATTCTTTATTTTACTTGGCCTGTTTTTTAAGTACATTTAAATTGCAGTAATATTTGCT
TCACTGTAAATAGGTTTGAAAAATT----ACTGTTTTTGTGCTCTTG-------------ACTTAGTTTTTGTGCTGTAT
TTATCCTACAGATGCATGCTATTCCTTTGAGGTCCTCCTGGGTGATGACCTGTG
>Balaenoptera_bonaerensis
TCATCTTTTGAGCACTAATGCAAAAC-CAAAAAATTTTATTA------AGTTCTTTAACA-TTTACACTTACTATTTCAA
ATGGCTCTGTTAGTGTTGAAATGTCCTATATGTTCTTGTTCTTCTTAAAAGAATACGTTCTGAAAAGAGCACTTCAATCC
AAATGATTTG---ATAATAATACAGAAAATATAACAGGCATTTCAGTGTGCAT---TAGTATTTTATTTTTTATT-----
--------------------------------------------------------------------------------
--------------------------------------------------------------------------------
--------------------------------------------------------------------------------
GTTCACTTTCTCAAACCAGTTCATTCTTTATTTTACTTGGCCTGTTTTTTAAGTACATTTAAATTGCAGTAATATTTGCT
TCACTGTAAATAGGTTTGAAAAATTACTGACTGTTTTTGTGCTCTTG-------------ACTTAGTTTTTGTGCTGTAT
TTATCCTACAGATGCATGCTATTCCTTTGAGGTCCTCCTGGGTGATGACCTGTG
>Balaenoptera_acutorostrata
TCATCTTTTGAGCACTAATGCAAAAC-CAAAAAATTTTATTA------AGTTCTTTAACA-TTTACACTTACTATTTCAA
ATGGCTCTGTTAGTGTTGAAATGTCCTATATGTTCTTGTTCTTCTTAAAAGAATACGTTCTGAAAAGAGCACTTCAATCC
AAATGATTTGATAATAATAATACAGAAAATATAACAGGCATTTCAGTGTGCAT---TAGCATTTTATTTTTTATT-----
--------------------------------------------------------------------------------
--------------------------------------------------------------------------------
--------------------------------------------------------------------------------
GTTCACTTTCTCAAACCAGTTCATTCTTTATTTTACTTGGCCTGTTTTTTAAGTACATTTAAATTGCAGTAATATTTGCT
TCACTGTAAATAGGTTTGAAAAATTACTGACTGTTTTTGTGCTCTTG-------------ACTTAGTTTTTGTGCTGTAT
TTATCCTACAGATGCATGCTATTCCTTTGAGGTCCTCCTGGGTGATGACCTGTG
>Eubalaena_japonica
TCATCTTTTGAGCACTAATGCAAAAA-CAAAAAATTTTATTA------AGTTCTTTAACA-TTTACACTTACTATTTCAA
ATGGCTCTGTTAGTGTTGAAATGTCCTATATGTTCTTG---TTCTTAAAAGAATACTTTCTGAAAAGAGCACTTCAATCC
AAATGATTTG------ATAATACAGAAAATATAACAGGCATTTCAGTGTGCAT---TAGTATTTTATTTTTTATT-----
--------------------------------------------------------------------------------
--------------------------------------------------------------------------------
--------------------------------------------------------------------------------
GTTCACTTTCTCAGACCAGTTCATTCTTTATTTTACTTGGCCTATTTTTTAAGTACATTTAAATTGCAGTAATATTTGCT
TCATTGTAAATAGGTTTGAAAAATT----ACTGTTTTTGTAGTCTTG-------------ACTTAGTTTTTGTGCTGTAT
TTATCCTATAGATGCATGCTATTCCTTTGAGGTCTTCCTGGGTGATGACCTGTG
>Hippopotamus_amphibius
TTATCTTTTGAGCACTATTGCAAAAA-CAAAAAA-TTTATCG------AATTCTTTAACATTTTACACTTAATATTTCAA
ATGGCTCTGTTAGTGTTGAAATGTTC--TATGTCCTTGTTCTTCTTAAAAGAATACTTTCTGAAAAGAGCACTAAAATCC
AAATGATGCG---ATAGTAATACAGAACATATAAGAGGCATTTTAGTGTGCAT---TAGGATTTTATTTTTAATT-----
--------------------------------------------------------------------------------
--------------------------------------------------------------------------------
--------------------------------------------------------------------------------
C-GC-TTTTCTCAAACCATTGCATTCTTTATTTTACTTGGCTTATTTCTTAAGTACATTTAAAGTTTAGTAGTATTTGCT
TCATTATAAATAGGTTTGAAAAATTAATGACCATTTTTGTAATTTTG-------------ACTTCGTTTCTGTGTTGTCT
TTGTCGTATAGATGCATGCTATTCCTCTGCGGTCCTCCTGGGTGATGACCTGTG
>Bos_taurus
TCCTCTTTTGAACACTACTGCAAAAAGCCAAGAATTTTATTGTTTTTTTTTTTTTTAACATTTTACACTTAATATTTCAA
ACAGCTCTATTACTGTTGAAACATTC--TGTGTCTTTGTTCTTCCTAAAAGAATACTTTCTGAAAAGAGCACTTAAATCC
AAATGATTTG---------------------------------CAATGTGT---------------TTTTTTATT-----
--------------------------------------------------------------------------------
--------------------------------------------------------------------------------
--------------------------------------------------------------------------------
----AGTTTCTCAGATCATTGTATTGTTTATTTTACTTGGCTTATTTTTAAGCTATATTTATGTTTGAGTAATATCTGCT
TCACTGTAAATAGGTTTGAAAAATCCATGAC---TTTTGTAATCTTA------------------GTTTTTCTGTTGTGT
TTGTTCTGCAGATGCATGCTATCCCTTTGCGATCTTCCTGGGTGATGACCTGTG

#Bottlenose_dolphin_CHR17
>CHR2A_Ttr#SINE/tRNA
--------------------------------------------------------------------------------
--------------------------------------------------------------------------------
--------------------------------------------------------------------------GGGCT-
TCCCTGGTGGCGCAGTGGTTGAGAGTCCGCCTGCCGATGCAGGGGACACGGGTTCGTGCCCCGGTCCGGGAAGATCCCAC
ATGCCGCGGAGCAGCTAGGCCCGTGAGCCATGGCCGCTGAGCCT----GCGCGTCCGG-AGCCTGTGCTCCGCAACGGGA
GAGGCCACAACAGTGAGAGGCCCGCGTACCGC------AAAAAAAAAAAAAAAAAAA-----------------------
--------------------------------------------------------------------------------
--------------------------------------------------------------------------------
---------------------------------------------
>Tursiops_truncatus
AAACCATAG-AAACTGATAAGTAAGATTAGATCCCATAATTCTCTGCTTCTCTATGAAACAATTAGATATTAAGTTTGAG
ATGCTATGTCACCA---ATCACTGCTTTC-CACAAGATCCATTGAATTTAAAGGATAGGGG-------TAGAAAGAAGGA
CACCCGTATCCAATCCACTGAGTTAGAGGATAGCACCAATCATACCAGAGGC---AAGAATTCTACTTTGA---GGGCT-
TCCCTGGTGGCGCAGTGGTTGAGAGTCCGCCTGCCGATTCAGGGGACGTGGGTTCGTGCCCCGGTCCGGGAGGATCCCAC
ATGCCGCGGAGCGGCTGGGCCCGTGAGCCATGGCCGCTGAGCCTCTCCGCGCGTCCGG-AGACTGTGCTCCACAAGGGGA
GAGGCCACAACAGTGAGAGGCCCGCGTACCGC--------AAAAAAAAAAAAGAAAA---AAGAATTCTACTTTGA---A
ATGCTAAGGGAAACTTTCAGTATTAT-CTGCTTAGAACTCACAGATTGGACGATGAACAATATGGTGATTAGACAAAGAG
GGCAGACGAGGTATAGGAGGTGCTT--ATATACTAGGCAAGAAACCCTGGAATCCCAAAT--CCCCAAGTCTTTCTGCTT
CTGCTCAACTGTGTTAATACTCCCTTC-AGTGCATACCCAAGATA
>Tursiops_aduncus
AAACCATAG-AAACTGATAAGTAAGATTAGATCCCATAATTCTCTGCTTCTCTATGAAACAATTAGATATTAAGTTTGAG
ATGCTATGTCACCA---ATCACTGCTTTC-CACAAGATCCATTGAATTTAAAGGATAAGGG-------TAGAAAGAAGGA
CACCCGTATCCAATCCACTGAGTTAGAGGATAGCACCAATCATACCAGAGGC---AAGAATTCTACTTTGA---GGGCT-
TCCCTGGTGGCCCAGTGGTTGAGAGTCCGCCTGCCGATTCAGGGGACGTGGGTTCGTGCCCCGGTCCGGGAGGATCCCAC
ATGCCGCGGAGCGGCTGGGCCCGTGAGCCATGGCCGCTGAGCCT----GCGCGTCCGG-AGACTGTGCTCCACAAGGGGA
GAGGCCACAACAGTGAGAGGCCCGCGTACCGC--------AAAAAAAAAAAAAAAAA---AAGAATTCTACTTTGA---A
ATGCTAAGGGAAACTTTCAGTATTAT-CTGCTTAGAACTCACAGATTGGACGATGAACAATATGGTGATTAGACAAAGAG
GGCAGACGAGGTATAGGAGGTGCTT--ATATACTAGGCAAGAAACCCTGGAATCCCAAAT--CCCCAAGTCTTTCTGCTT
CTGCTCAACTGTGTTAATACTCCCTTC-AGTGCATACCCAAGATA
>Sousa_chinensis
AAACCATAG-AAACTGATAAGTAAGATTAGATCCCATAATTTTCTGCTTCTCTATGAAACAATTAGATATTAAGTTTGAG
ATGCTATGTCACCA---ATCACTGCTTTC-CACAAGATCCATTGAATTTAAAGGATAGGGG-------TAGAAAGAAGGA
CACCCGTATCCAATCCACTGAGTTAGAGGATAGCACCAATCATACCAGAGGC---AAGAATTCTACTTTGA---GGGCT-
TCCCTGGTGGCCCAGTGGTTGAGAGTCCACCTGCCGATTCAGGGGACGTGGGTTCGTGCCCCGGTCCGGGAGGATCCCAC
ATGCCGCGGAGCGGCTGGGCCCGTGAGCCATGGCCGCTGAGCCT----GCGCGTCCGG-AGCCTGTGCTCCACAACGGGA
GAGGCCACAACAGTGAGAGGCCCGCGTACCGC----AAAAAAAAAAAAAAAAAAAAA---AAGAATTCTACTTTGA---A
ATGCTAAGGGAAACTTTCAGTATTTT-CTGCTTAGAACTCACAGATTGGACGATGAGCAATATGGTGATTAGACAAAGAG
GGCAGACGAGGTATAGGAGGTGCTT--ATATACTAGGCAAGAAACCCTGGAATCCCAAAT--CCCCAAGTCTTTCTGCTT
CTGCTCAACTGTGTTAATACTCCCTTC-AGTGCATACCCAAGATA
>Lagenorhynchus_obliquidens
AAACCATAG-AAACTGGTAAGTAAGATTAGATCCCATAATTTTCTGCTTCTCTATGAAACAATTAGATATTAAGTTTGAG
ATGCTATGTCACCA---ATCACTGCTTTC-CACAAGATCCATTGAATTTAAAGGATAGGGGTAGTACCTAGAAAGAAGGA
CACCCATATCCAATCCACTGAGTTAGAGGATAGCACCAATCATGCCAGAGGC---AAGAATTCTACTTTGA---GGGCT-
TCCCTGGTGGCCCAGTGGTTGAGAGTCCGCCTGCCGATTCAGGGGACGTGGGTTCGTGCCCTGGTCCGGGAGGATCCCAC
ATGCCGCGGAGCGGCTGGGCCCGTGAGCCATGGCCGCTGAGCCT----GCGCGTCCGG-AGCCTGTGCTCCACAACGGGG
GAGGCCACAACAGTGAGAGGCCCGCGTACCGC-------AAAAAAAAAAAAAAAAAA---AAGAATTCTACTTTGA---A
ATGCTAAGGGAAACTTTCAGTATTTT-CTGCTTAGAACTCACAGATTGGACGATGAGCAATATGGTGATTAGACAAAGAG
GGCAGACGAGGTATAGGAGGTGTTT--ATATACTAGGCAAGAAACCCTGGAATCCCAAAT--CCCCAAGTCTTTCTGCTT
CTGCTCAACTGTGTTAATACTCCCTTC-AGTGCATACCCAAGATA
>Globicephala_melas
AAACCATAG-AAACTGATAAGTAAGATTAGATCCCATAATTTTCTGCTTCTCTATGAAACAATTAGATATTAAGTTTGAG
ATGCTATGTCACCA---ATCACTGCTTTC-CACAAGATCCATTGAATTTAAAGGATAGGGGTAGTACCTAGAAAGAAGGA
CACCCATATCTAATCCACTGAGTTAGAGGATAGCACCAATCATATCAGAGGC---AAGAATTCTACTTTGA---GGGCT-
TCCCTGGTGGCCCAGTGGTTGAGAGTCCGCCTGCCGATTCAGGGGACGTGGGTTCGTGCCCCGGTCCGGGAGGATCCCAC
ATGCCGCGGAGCGGCTGGGCCTGTGGGCCATGGCCGCTGAGCCT----GCGCGTCCGG-AGCCTGTGCTCCACAACGGGA
GAGGCCACAACAGTGAGAGGCCCGCGTACCGC---AAAAAAAAAAAAAAAAAAAAAA---AAGAATTCTACTTTGA---A
ATGCTAAGGGAAACTTTCAGTATTTT-CTGCTTAGAACTCACAGATTGGACGATGAGCAATATGGTGATTAGACAAAGAG
GGCAGACGAGGTATAGGAGGTGCTT--ATATACTAGGCAAGAAACCCTGGAATCCCAAAT--CCCCAAGTCTTTCTGCTT
CTGCTCAACTGTGTTAATACTCCCTTC-AGTGCATACCCAAGATA
>Orcinus_orca
AAACCATAG-AAACTGATAAGTAAGATTAGATCCCATAATTTTCTGCTTCTCTATGAAACAATTAGATATTAAGTTTGAG
ATGCTATGTCACCA---ATCACTGCTTTC-CACAAGATCCATTGAATTTAAAGGATAGGCGTAGTACCTAGAAAGAAGGA
CACCCATATCCAATCCACTGAGTTAGAGGATAGCACCAATCATACCAGAGGC---AAGAATTCTACTTTGA---GGGCT-
TCCCTGGTGGCCCAGTGGTTGAGAGTCTGCCTGCCGATTCAGGGGACGTGGGTTCGTGCCCCGGTCCGGGAGAATCCCAC
ATGCCGCGGAGCGGCTGGGCCCGTGAGCCATGGCCGCTGAGCCT----GCGCGTCCGG-AGACTGTGCTCCGCAACGGGA
GAGGCCACAGCAGTGAGAGGCCCGCGTAACGC-----------AAAAAAAAAAAAAA---AAAAA----------A---A
ATGCTAAGGGAAACTTTCAGTATTAT-CTGCTTAGAACTCACAGATTGGACGATGAGCAATATAGTGATTAGACAAAGAG
GGCAGACGAGGTATAGGAGGTGCTT--ATATACTAGGCAAGAAACCCTGGAATCCCAAAT--CCCCAAGTCTTTCTGCTT
CTACTCAACTGTGTTAATACTCCCTTC-AGTGCATACCCAAGATA
>Phocoena_sinus
AAACCATAGAAAACTGATAAGTAAGATTAGCTCCCATAATTTTCTGCTTCTGTCTGAAACAATTAGATATTAAGTTTGAG
ATGCTATGTCACCA---ATCACTGCTTTCACAAGAAATCCATTGAATTTAAAGGTTAGGGGTAGTACCTAGAAAGAAGGA
CACCCATGTCCAATCCACTGAGTTAGAGGATAGCACCAATCATAGCAGAGGC---AAGAATTCTACTTTGA---GGGCTG
TCCCTGGTGGCGCAGTGGTTGAGAGT-CGCCTGCCGATGCAGGGGACGC-GGTTCGTGCCCCGGTCCGGGAAGATCCCAC
ATGCCGCAGAGT-GCTGGGCCCGTGAGCCATGGCCGCTGAGCCT----GCGCGTCCGGAAGCCTGTGCTCCGCAACGGGA
GA------------------------------------------------------------------------------
--GCTAAGGGAAACTTTCATTATTATACTGCTTAGAACTCACAGATTGGATGNNNNNNNNNNNNNNNNNNNNNNNNNNNN
NNNNNNNNNNNNNNNNNNNNNNNNNNNNNNNNNNNNNNNNNNNNNNNNNNNNNNNNNNNNNNNNNNNNNNNNNNNNNNNN
NNNNNNNNNNNNNNNNNNNNNNNNNNNNNNNNNNNNNNNNNNNNN
>Neophocaena_asiaeorientalis
AAACCATAG-AAACTGATAAGTAAGATTAGCTCCCATAATTTTCTGCTTCTGTATGAAACAATTAGATATTAAGTTTGAG
ATGCTATGTCACCA---ATCACTGCTTTC-CACAAGATCCATTGAATTTAAAGGATAGGGGTAGTACCTAGAAAGAAGGA
CACCCATGTCCAATCCACTGAGTTAGAGGATAGCACCAATCATAGCAGAGGC---AAGAATTCTACTTTGA---GGGCT-
TCCCTGGTGGCGCAGTGGTTGAGAGTCCGCCTGCCGATGCAGGGGACGCGGGTTCGTGCCCCGGTCCGGGAAGATCCCAC
ATGCCGCAGAGTGGCTGGGCCCGTGAGCCATGGCCGCTGAGCCT----GCGCGTCCGG-AGCCTGTGCTCCGCAACGGGA
GA------------------------------------------------------------------------------
--GCTAAGGGAAACTTTCATTATTAT-CTGCTTAGAACTCACAGATTGGATGATGAGCAATATGGTGATTAGAGAAAGAG
GGCAGACGAGGTATAGGAGGTGCTT--ATATACTAGGCATGAACCCCTGGAATCCCTAAT--CCCCAAGTCTTTCTGCTT
CTGCTCAAGTGTGTTAATACTCCCTTC-AGTGCATACCCAAGATA
>Delphinapterus_leucas
AAACCATAG-AAACTGATAAGTAAGATTAGATCCCATAATTTTCTGCTTCTGTATGAAACAATTAGATATTAAGTTTGAG
ATGCTATGTCACCA---ATCACTGCTTTC-CACAAGATCCATTGAATTTAAAGGATAGGGGTAGTACCTAGAAAGAAGGA
CACCCATGTCCAATCCACTGAGTTAGAGGATAGCACCAATCATACCAGAGGC---AAGAATTCTACTTTGA---GGGCT-
TCCCTGGTGGCGCAGTGGTTGAGAGTCCGCCTGCCGATGCAGGGGACGCGGGTTCGTGCCCCGGTCCGGGAAGATCCCAC
ATGCCGCAGAGTGGCTGGGCCCGTGAGCCATGGCCGCTGAGCCT----GCGCGTCCGG-AGCCTGTGCTCCGCAACGGGA
GA------------------------------------------------------------------------------
--GCTAAGGGAAGCTTTCAGTATTAT-CTGCTTAGAACTCACAGATTGGATGACGAGCAATATGGTGATTAGAGAAAGAG
GGCAGACGAGGTATAGGAGGTGCTT--ATATACTAGGCAAGAACCCCTGGAATCCCTAAT--CCCCAAGTCTTTCTGCTT
CTGCTCAAGTGTGTTAATACTCCCTTC-AGTGCATACCCAAGATA
>Monodon_monoceros
AAACCATAG-AAACTGATAAGTAAGATTAGATCCCATAATTTTCTGCCTCTGTATGAAACAATTAGATATTAAGTTTGAG
ATGCTATGTCACCA---ATCACTGCTTTC-CACAAGATCCATTGAATTTAAAGGATAGGGGTAGTACCTAGAAAGAAGGA
CACCCATGTCCAATCCACTGAGTTAGAGGATAGCACCAATCATACCAGAGGC---AAGAATTCTACTTTGA---GGGCT-
TCCCTGGTGGCGCAGTGGTTGAGAGTCCGCCTGCCGATGCAGGGGACGCGGGTTCGTGCCCCGGTCCGGGAAGATCCCAC
ATGCCGCAGAGTGGCTGGGCCCGTGAGCCATGGCCGCTGAGCCT----GCGCGTCCGG-AGCCTGTGCTCCGCAACGGGA
GA------------------------------------------------------------------------------
--GCTAAGGGAAACTTTCAGTATTAT-CTGCTTAGAACTCACAGATTGGATGACGAGCAATATGGTGATTAGAGAAAGAG
GGCAGACGAGGTATAGGAGGTGCTT--ATATACTAGGCAAGAACCCCTGGAATCCCTAAT--CCCCAAGTCTTTCTGCTT
CTGCTCAAGTGTGTTAATACTCCCTTC-AGTGCATACCCAAGATA
>Inia_geoffrensis
AAACCATAG-AAACTGATAAGTAAGATTAGATCCCATAATTTTCTGCTTCTCTATGAAACAACTAGATATGAAGTTTGAG
ATGCTATGTCACCA---ATCACTGCTTTC-CACAAGATCCATTGAATTTAAAGGATAGGGGTAGTACCTAGAAAGAAGGA
CACCCATGTCCAATCCACTGAGTTAGAGGATAGCACCAATCATACTAGAGGC---AAGAATTCTACTTTGA---GGGCT-
TCCCTGGTGGCGCAGTGGTTGGGAGTCTGCCTGCCGATGCAGGGGACACAAGTTCGTGCCCCGGTCCGGGAGGATCCCAC
AGGCTACGGAGGGGCTGGGCCCATGAGCCATGGCAGCTGAGCCT----GCGCGTCCGG-AGCCTGTGCTCCACAACGGGA
GAGGCCGCAACAGTGAGAGGCCCGCGTACCGC---------------CATAAAAAAA---AAGAATTCTACTTTGA---A
ATGCTAAGGGAAACTTTCAGTATTAT-CTGCTTAGAATTCACAGATTGGATGATGAGCAATATGGTGATTAGACAAAGAG
GGCAGACAAGGTATAGGAGGTGCTT--ATATACTAGGTAAGAAACCTTGGAATCCCAAAT--CCCCAAGTCTTTCTGCTT
CTGCTCAAGTGTGTTAATACTCCCTTC-AGTGCATACCCAAGATA
>Pontoporia_blainvillei
NNNNNNNNNNNNNNNNNNNNNNNNNNNNNNNNNNNNNNNNNNNNNNNNNNNNNNNNNNNNNNNNNNNNNNNNNNNNNNNN
NNNNNNNNNNNNNNNNNNNNNNNNNNNNNNNNNNNNNNNNNNNNNNNNNNNNNNNNNNNNNNNNNNNNNNNNNNNNNNNN
NNNNNNNNNNNNNNNNNNNNNNNNNNNNNNNNNNNNNNNNNNNNNNNNNNNN---NNNNNNNNNNNNNNNN---GGGAT-
TCCGTGGTAGTGCAGTGGTTGAGAGTCCGCCTGACGATGCAGGGGACACGGGTTCATGCCCCGGTCCAGGAAGGTCCCAC
ATGCCACGGAGCGGCTGGGCCCGTGAGCCATGGCCGCTGAGCCT----GAGCGTCCGG-AGCCTGTGCTCCACAACGGGA
GAGGCCACAACAGTGAGAGGCCCGTGTACAG-------------AAAAAAAAAAAAA---AAGAATTCTACTTTGA---G
ATGCTAAGGGAAACTTTCAGTATTAT-CCGCTTAGAACTCACAGATTGGATGATGAGCAATATGGTGATTAGACAAAGAG
GGCAGACGAGGTATAGGAGGTGCTT--ATATACTAGGCAAGAAACCCTGGAATCCCAGAT--CCCCAAGTCTTTCTGCTT
CTGCTCAAGTGTGTTAATACTCCCTTC-AGTGCATACCCAAGATA
>Lipotes_vexillifer
AAACCATAG-AAACTGATAAGTAAGATTAGATCCCATAATTTTCTGCTTCTCTATGAAACAATTAGATATTAAGTTTGAG
ATGCTATGTCACCA---ATCACTGCTTTC-CACAAGATCCGTTGAATTTAAAGGATAGGGGTAGTACCTAGAAAGAAGGA
CACCCATGTCCAATCCACTGAGTTAGAGGACAGCACCAATCATACCAGAGGC---AAGAATTCTACTTTGA---GGGCT-
TCCCTGGTGGCACAGTGGTCGAGAGTCCGCCTGCCGATTCAGGGGACGCGGGTTCGTGCCCCGGTCCGGGAGGATCCCAC
ATGCCGCGGAGCGGCTGGGCCCGTGAGCCATGGCCGCTGAGCCT----GCGCGTCCGG-AGCCTGTGCTCCGCAACGGGA
GAGGCCACAGCAGTGAGAGGCCCGCGTACCGCAAAAAAAAAAAGAAAAAAAGAAAAA---AAGAATTCTACTTTGA---A
ATGCTAAGGGAAACTTTCAGTATTAT-CTGCTTAGAACTCACAGATTGGATGATGAGCAATATGGTGATTAGACAAAGAG
GGCAGACGAGGTATAGGAGGTGCTT--ATATACTAGGCAAGAAACCCTGGAACCCCAATT---CCCAAGTCTTTCTGCTT
CTGCTCAAGTGTGTTAATACCCCCTTC-AGTGCATACCCAAGGTA
>Mesoplodon_bidens
AAACTATAG-AAACTGATAAGTAAGATTAGATCCCATAATTTTCTGCTTCTCTATGAAACAATTAGATATTAAGTTTGAG
ATGCTATGTCACCA---ATCACTGCTTTC-CACAAGATCCATAGAATTTAAAGGACAGGGGTAGTACCTAGAAAGAAGGA
CACCCATGTCTAATCCACTGAGTTAGAGGATAGCACCAATCATACCAGAGGC---AATAATTCTACTTTGA---GGGCT-
TCCCTGGTGGCGCAGTGGTTGAGAGTCCGCCTGCCGATGCAGGGGACACGGGTTCGTGCCCCGGTCCGGGAAGATCCCAC
ATGCTGTGGAGCATCTGGGCCCGTGGGCCATGGCCGCTGAGCCT----GCATGTCTGG-AGCCTGTGCTCCGCAACGGGA
GAGGCCACAACAGTGAGAA-------------------------AAAAAAAAAAAAA---AAGAATTCTACTTTGA---A
ATGCTAAGGGAAACTTTCAGTATTAT-CTGCTTAGAACTCACTGATTGGATGATGAGCAATATGGTGATTAGACAAAGAG
GGCAGACGAGGTATAGGAGGTGCTT--ATATACTAGGCAAGAAACCCTGGAATCCCAAAT--CCCCAAGTGTTTCTGCTT
CTGCTCAAGTGTGTTAATACTCCCTTC-AATACATACCCAAGATA
>Ziphius_cavirostris
AAACCATAG-AAACTGATAAGTAAGATTAGATCCCATAATTTTCTGCTTCTCTATGAAACAATTAGATATTAAGTTTGAG
ATGCTATGTCACCA---ATCACTGCTTTC-CACAAGATCCATAGAATTTAAAGGATAGGGGTAGTACCTAGAAAGAAGGA
CACCCATGTCCAATCCACTGAGTTAGAGGATAGCACCAATCATACCAGAGGC---AAGAATTCTACTTTGA---GGGCT-
TCCCTGGTGGCGCAGTGGTTGAGAGTCCGCCTGCTGATGCAGGGGACACGGGTTCGTGCCCCGGTCCGGGAAGATCCCAC
ATGCTGTGGAGCATCTGGGCCCGTGGGCCATGGCCGCTGAGCCT----GCGTGTCTGG-AGCCTGTGCTCCGCAACGGGA
GAGGCCACAACAGTGAGA--------------------------AAAAAAAAAAAAA---AAGAATTCTACTTTGA---A
ATACTAAGGGAAACTTTCAGTATTAT-CTGCTTAGAACTCACTGATTGGATGATGAGCAATATGGTGATTAGACAAAGAG
GGCAGACGAGGTATAGGAGGTGCTT--ATATACTAGGCAAGAAACCCTGGAATCCCAAAT--CCCCAAGTGTTTCTGCTT
CTGCTCAAGTATGTTAATACTCCCTTC-AGTACATACCCAAGATA
>Platanista_minor
AAACCATAG-AAACTGATAAGTAAGATTAGATCCCATAATTTTCTGCTTCTCTATGAGACAATTAGATATTAAGTTTGAG
ATGCTATGTCACCA---ATCACTGCTTTC-CACAAGATCCATAGAATATAAAGGATAGGGGTAGTACCTAGAAAGAAGGA
CACCCATGTCCAATCCACTGAGTTAGAGGATAGCACCAATCATACCAGAGGC---AAGAATTCTACTTTGA---GGGCT-
TGCCTGGTGGCACAGTGGTTGAGAGTCCGCCTGCCGATGCAGGGGACGCGGGTTCGTGCCCTGGTTCGAGAGGATCCCAC
ATGCTGCGTAGCGGCTGGGCCCGTGAGCCATGGCCGCTGAGCCT----GCGCATCCGG-AGCCTGTGCTCCGCAACGGGA
GAGGCCACACCAGTGAGAGGCCCACGTACCGC------AAAAAAAAAAAAAAAAAAA---AAGAATTCTACTTTGA---A
ATGCTAAGGGAAACTTTCAGTATTAT-CTGCTTAGAACTCACAGATTGGATGATGAGCAATATGGTGATTAGACAAAGAG
GGCAGATGAGGTATAGGAGGTGCTT--ATATACTAGGCAAGAAACCCTGGAATCCCAAAT--CCCCAAGTGTTTCTGCTT
CTGCTCAAGTGTGTTAATACTCCCTTC-AGTGCATACCCAAGATA
>Physeter_macrocephalus
AAACCACAG-AAACTGATAAGTAAGATTAGATCCCATAATTTTCTGCTTCTCTATGAAACAATTAGATATTAAGTTTGAG
ATGCTATGTCACCA---ATCACTGCTTTC-CACAAGATCCATAGAATTTAAAGGATAGGGGTAGTACCTAGAAAGAAGGA
CACCCATGTACAATCCACTGAGTTAGAGGATAGCACCAATCATACCAGAGGC---AAGAATTCTACTTTGA---------
--------------------------------------------------------------------------------
--------------------------------------------------------------------------------
-------------------------------------------------------------------------------A
ATGCTAACGGAAACGTTCAGTATTAG-CTGCTTAGAACTCACAGATTGGATGATGAGCAATTTGGTGATTAGACAAAGAG
GGCAGACGAGGTATAGGAGGTGCTT--ATGTACTAGGCAAGAAACCCTGGAATCCCCAAT--CCCCAAGTGTTTCTTCTT
CTACTCAAGTGTGTTAATACTCCCTTC-AGTGCATACCCAAGATA
>Kogia_breviceps
AAACCATAG-AAACTGATAAGTCAGATTAGAGCCCATAATTTTCTGCTTCCTTATGAAACAATTAGATATTAAGTTTGAG
ATGCTATGTCACCA---ATCACTGCTTTC-TACAAGATCTATAGAATTTAAAGGATAGGGGTAGTACCTAGAAAGAAGGA
CACCCATGTCCAATCCACTGAGTTAGAGGATAGCACCAATCATACCAGAGGC---AAGAATTCTACTTTGA---------
--------------------------------------------------------------------------------
--------------------------------------------------------------------------------
-------------------------------------------------------------------------------A
ATGCTAAGGGAAACATTCAGTATTAG-CTGCTTAGAACTCACAGATTGGATGATGAGCAATTTGGTGATTAGACAAAGAG
GGCAGACGAGGTATAGGAGGTGCTT--ATATACTAGGCAAGAAACCCTGGAATCTCCAAT--CCCCAAGTGTTTCTTCTT
CTACTCAAGTGTGTTAATACTCCCTTC-AGTGCATACCCAAGATA
>Megaptera_novaeangliae
AAACCATAG-AAACTGATAAGTAAGATTAGATCCCATAATTTTCTGCTTCTCTATGAAACAATTAGATATTAAGCTTGAG
ATGCTATGTCACCA---ATCACTGCTTTC-CACAAGATCCATAGAATTTAAAGGATAGGGGTAGTACCTAGAAAGAAGGA
CACCCATGTCCAATCCACTGAGTTAGAGGATGGCACCAATCATACCAGAGGC---AAGAATTCTACTTTGA---------
--------------------------------------------------------------------------------
--------------------------------------------------------------------------------
-------------------------------------------------------------------------------A
ATGCTAAGGGAAACTTTCAGTATTAT-CTACTTAGAACTCACAGATTGGATGATGAGCAATATGGTGATTAGACAAAGAG
GGCAGACGAGGTATAGGAGGCGCTT--ATATACTAGGCAAGAAACCCTGGAATCCCAAAT--CCCCAAGTGTTTCCGCTT
CTGCTCAAGTGTGTTAATATTCCCTTC-AGTGCATGCCCAAGATA
>Balaenoptera_physalus
AAACCATAG-AAACTGATAAGTAAGATTAGATCCCATAATTTTCTGCTTCTCTATGAAACAATTAGATATTAAGCTTGAG
ATGCTATGTCACCAATCATCACTGCTTTC-CACAAGATCCATAGAATTTGAAGGATAGGGGTAGTACCTAGAAAGAAGGA
CACCCATGTCCAATCCACTGAGTTAGAGGATGGCACCAATCATACCAGAGGC---AAGAATTCTACTTTGA---------
--------------------------------------------------------------------------------
--------------------------------------------------------------------------------
-------------------------------------------------------------------------------A
ATGCTAAAGGAAACTTTCAGTATTAT-CTACTTAGAACTCACAGATTGGATGATGAGCAATATGGTGATTAGACAAAGAG
GGCAGACGAGGTATAGGAGGCGCTT--ATATACTAGGCAAGAAACCCTGGAATCCCAAAT--CCCCAAGTGTTTCCGCTT
CTGCTCAAGTGTGTTAATACTCCCTTC-AGTGCATACCCAAGATA
>Eschrichtius_robustus
AAACCATAG-AAACTGATAAGTAAGATTAGATCCCATAATTTTCTGCTTCTCTGTGAAACAATTAGATATTAAGCTTGAG
ATGCTATGTCACCAGTCATCACTGCTTTC-CACAAGATCCACAGAATTTGAAGGATAGGGGTAGTACCTAGAAAGAAGGA
CACCCATGTCCAATCCACTGAGTTAGAGGATGGCACCAATCATACCAGAGGC---AAGAATTCTACTTTGA---------
--------------------------------------------------------------------------------
--------------------------------------------------------------------------------
-------------------------------------------------------------------------------A
ATGCTAAAGGAAACTTTCAGTATTAT-CTACTTAGAACTCACAGATTGGATGATGAGCAATATGGTGATTAGACAAAGAG
GGCAGACGAGGTATAGGAGGCGCTT--ATATACTAGGCAAGAAACCCTGGAATCCCAAAT--CCCCAAGTGTTTCCGCTT
CTGCTCAAGTGTGTTAATACTCCCTTC-AGTGCATGCCCAAGATA
>Balaenoptera_bonaerensis
AAACCATAG-AAACTGATAAGTAAGATTAGATCCCATAATTTTCTGCTTCTCTATGAAACAATTAGATATTAAGCTTGAG
ATGCTATGTCACCA---ATCACTGCTTTC-CACAAGATCCATAGAATTTGAAGGATAGGGGTAGTACCTAGAAAGAAGGA
CACCCATGTCCAATCCACTGAGTTAGAGGATGGCAGCAATCATACCAGAGGC---AAGAATTCTACTTTGA---------
--------------------------------------------------------------------------------
--------------------------------------------------------------------------------
-------------------------------------------------------------------------------A
ATGCTAAGGGAAACTTTCAGTATTAT-CTACTTAGAACTCACAGATTGCATGATGAGCAATATGGTGATTAGACAAAGAG
GGCAGACGAGGTATAGGAGGCGCTT--ATATACTAGGCAAGAAACCCTGGAATCCCAAAT--CCCCAAGTGTTTCCGCTT
CTGCTCAAGTGTGTTAATACTCCCCTC-AGTGCATTCCCAAGATA
>Balaenoptera_acutorostrata
AAACCATAG-AAACTGATAAGTAAGATTAGATCCCATAATTTTCTGCTTCTCTATGAAACAATTAGATATTAAGCTTGAG
ATGCTATGTCACCA---ATCACTGCTTTC-CACAAGATCCATAGAATTTAAAGGATAGGGGTAGTACCTAGAAAGAAGGA
CACCCATGTCCAATCCACTGAGTCAGAGGATGGCAGCAATCATACCAGAGGC---AAGAATTCTACTTTGA---------
--------------------------------------------------------------------------------
--------------------------------------------------------------------------------
-------------------------------------------------------------------------------A
ATGCTAAGGGAAACTTTCAGTATTAT-CTACTTAGAACTCACAGATTGGATGATGAGCAATATGGTGATTAGGCAAAGAG
GGCAGACGAGGTATAGGAGGCGCTT--ATATACTAGGCAAGAAACCCTGGAATCCCAAAT--CCCCAAGTGTTTCCGCTT
CTGCTCAAGTGTGTTAATACTCCCTTC-AGTGCATACCCAAGATA
>Eubalaena_japonica
AAACCATAG-AAACTGATAAGTAAGATTAGATCCCATAATTTTCTGCTTCTCTATGAAACAATTAGATATTAAGCTTGAG
ATGCTATGTCACCA---ATCACTGCTTTC-CACAAGGTCCATAGAATTTAAAGGATAGGGGTAGTACCTAGAAAGAAGGA
CACCCATGTCCAATCCACTGAGTTAGAGGATGGCACCAATCATACCAGAGGC---AAGAATTCTACTTTGA---------
--------------------------------------------------------------------------------
--------------------------------------------------------------------------------
-------------------------------------------------------------------------------A
ATGCTAAGGGAAACTTTCAGTATTAT-CTACTTAGAACTCACAGATTGGATGATGAGCAATATGGTGATCAGACAAAGAG
GGCAGACGAGGTGTAGGAGGCGCTT--ATATACTAGACAAGAAACCCTGGAATCCCAAAT--CCCCAAGTGTTTCCGCTT
CTGTTCAAGTGTGTTAATACTCCCTTC-AGTGCATACCCAAGATA
>Hippopotamus_amphibius
AAACTATAG-AAACTGATACGTAAGATTAAATCCCACAATTTTCTTCTTCTCTATGAAACAATTAGACATTAAGTTTGGG
ATGCTATGTCACCC---ATCACTGCTTCC-CCCAAGATCTATAGACTTTAAAGGACAGGAGTGGTATCTAGAAAGAAGGA
TACCCATGTCCAACCCAATGAGACAGTGGATAGCACCAATCATACTGGATGC---AAGAATTCTCCTTTGA---------
--------------------------------------------------------------------------------
--------------------------------------------------------------------------------
-------------------------------------------------------------------------------A
ATGATAAGGGATGCTTTAAGTATTAC-CCGCTTAAAACTCACAGATTAGATGATGAGCAACATGGAGGTTAGACAAAGGG
GG-----------TAGGAGGTGCTT--ACGCACTAGGCAGGAAACCCTGGAATCCCAAATACCCCCAGGTGTTTCTGCTT
CTGCTCAAGTGTGTTAATACTCCCTTCAAGTGCATACCCAAGATC
>Bos_taurus
CAACCATAG-AAACTGATAAATAAGATTAGATTCCAGAATTTTCTGCT---CTATGAAATAATTACATTTTAAGCTTGAG
AGGCTATGTCACCA---ATGACTGCTTTC-------------------TAAGGGATAAGAGTAGAATTTAGAAAGAAGGA
TACCCAGGTCCAATCTTCTGTTTCGGTGGATAGCACCAATCATACTAGATGC---AAGAATTCTACCTTGA---------
--------------------------------------------------------------------------------
--------------------------------------------------------------------------------
-------------------------------------------------------------------------------A
-----GAGGGAAACATTCAGTATTAT-CTGCTTAGAATTCACAGATTGGATCATGTGCAGTATGGAGGTTAGACAAAGGG
GGCAGACCAGGTATAGGAGATGCTTACATATATTTGGCAAGGAACCCTGGAATCCCCCAA--ACCAAAGTGTTGCTGCTT
CTACTCAAGTGTGTTAATACTCGCTTC-AGTGCATACTCAGGATA

#Bottlenose_dolphin_CHR18
>CHR2B_Ttr#SINE/tRNA
--------------------------------------------------------------------------------
--------------------------------------------------------------------------------
-----------------------------------------------------------------------GGGCTTCCC
TGGTGGCGCAGTGGTTGAGAATCTGCCTGCCAATGCAGGGGACACGGGTTCGAGCCCTGG-TCTGGGAAGATCCCACATG
CCGCGGAGCAACTAGG---CCCGTGAGCCACAACTACTGAGCCTGCGC---------GTCTGGAGCCTGTGCTCCGCAAC
AAGAGAGGCCGCGATAGTGAGAGGCCCGCGCACCGCGATGAAGAGTGGCCCCCGCTTGCCACAACTAGAGAAAGCCCTCG
CACAGAAACGAAGACCCAACACAGCCAAAAAT-----AAATAAATAAATAAA--------------------TTTAAAAA
AA------------------------------------------------------------------------------
--------------------------------------------------------------------------------
--------------------------------------------------------------------------------
----------------------------------------------------------
>Tursiops_truncatus
ACGGGCATCCATGGAGGGTCCAGGGGCCTTCTGACATCTGTTTTACTTAAGGATTTGCCAGCATCAAAAGGGTTGGGATG
CCAGTTCAGAGGATGGAGAT-------GTTTGTTTACAATTAGTTAACCCTGAGGATG----GTTTGGCCTATCGACTGC
ATTCCTTCTCCTCACGCTATAGGGAGAGGAGATAAACATGAGCAGGCAGAC---AGAAGTGCCGTCCT---GGGCTTCCC
TGGTGGCGCAGTGGTTGGGGGTCTGCCTGCCGATGCAGGGGACATGGGTTCGAGCCCTAG-TCTGGGAGGATCCCACGTG
CCGCGGAGCAACTAGG---CCCATGAGCCACAACTACTGAGCCTGCGC---------GTCTGGAGCCTGTGCTCCGCAAC
AAGAGAGGCTGTGATAGTGAGAGGCCCGCGCACCGCGATGAAGAGTGGCCCCCGCTCGTAACAACTAGAGAAAGCCCTCG
CACAGAAACGAAGACCCAACACAGCCAAAAATAAATAAAATAAATTAATAAATTCCTACCCCCAACATCTTCTTTAAAAA
AAAA--------------AAAAGTGCTGTCCT---GCAGAGTCCCTAACACTTGAACACCTAATTGTTAAGGACTGGAGC
AAAAGTATTTAACAAACCCCTAGGGTTGAAGTTCAGTAGCCATTTCC-GGCTGCATGGGAACTCTGGTGGAAGT-AAAGG
AGCCCAGGGTGC-AATCTACAAGGATGACTTATGTAGTGGGAGTGTTTCAATGTCAAATCCTAAAGGGACACAGTTGAAA
A------TTTTCCTCACCT---CTGAGCAGCATATCCAAAACATGAACTGCCGGGTGC
>Tursiops_aduncus
ACGGGCATCCATGGAGGGTCCAGGGGCCTTCTGACATCTGTTTTACTTAAGGATTTGCCAGCATCAAAAGGGTTGGGATG
CCAGTTCAGAGGATGGAGAT-------GTTTGTTTACAATTAGTTAACCCTGAGGATG----GTTTGGCCTATCGACTGC
ATTCCTTCTCCTCACGCTATAGGGAGAGGAGATAAACATGAGCAGGCAGAC---AGAAGTGCCGTCCT---GGGCTTCCC
TGGTGGCGCAGTGGTTGGGGGTCCGCCTGCCGATGCAGGGGACATGGGTTCGAGCCCTAG-TCTGGGAGGATCCCACGTG
CCGCGGAGCAACTAGG---CCCATGAGCCACAACTACTGAGCCTGCGC---------GTCTGGAGCCTGTGCTCCACAAC
AAGAGAGGCTGTGATAGTGAGAGGCCCGCGCACGGCGATGAAGAGTGGCCCCCGCTCGTAACAACTAGAGAAAGCCCTCG
CACAGAAACGAAGACCCAACACAGCCAAAAATAAATAAAATAAATTAATAAATTCCTACCCCCAACATCTTCTTTAAAAA
AAAA--------------AAAAGTGCTGTCCT---GCAGAGTCCCTAACACTTGAACATCTAATTGTTAAGGACTGGAGC
AAAAGTATTTAACAAACCCCTAGGGTTGAAGTTCAGTAGCCATTTCC-GGCTGCATGGGAACTCTGGTGGAAGT-AAAGG
AGCCCAGGGTGC-AATCTACAAGGATGACTTATGTAGTGGGAGTGTTTCAATGTCAAATCCTAAAGGGACACAGTTGAAA
A------TTTTCCTCACCT---CTGAGCAGCATATCCAAAACATGAACTGCCGGGTGC
>Sousa_chinensis
ACGGGCATCCATGGAGGGTCCAGGGGCCTTCTGACATCTGTTTTATTTAAGGATTTGCCAGCATCAAAAGGGTTGGGATG
CCAGTTCAGAGGATGGAGAT-------GTTTGTTTACAATTAGTTAACCCTGAGGATG----GTTTGGCCTATCGACTGC
ATTCCTTCTCCTCACGCTATAGGGAGAGGAGATAAACATGAGCAGGCAGAC---AGAAGTGCCGTCCT---GGGCTTCCC
TGGTGGCGCAGTGGTTGGGGGTCCGCCTGCCGATGCAGGGGACATGGGTTCGAGTCCTAG-TCTGGGAGGATCCCACGTG
CCGCGGAGCAACTAGG---CCCATGAGCCACAACTACTGAGCCTGCGC---------GTCTGGAGCCTGTGCTCCGCAAC
AAGAGAGGCTGTGATAGTGAGAGGCCCGCGCACGGCGATGAAGAGTGGCCCCGGCTCGTAACAACTAGAGAAAGCCCTCG
CACAGAAACGAAGACCCAACACAGCCAAAAATAAATAAAATAAATTAATAAATTCCTACCCCCAACATCTTCTTTAAAAA
AAAAA-------------AAAAGTGCTGTCCT---GCAGAGTCCCTAACACTTGAACATCTAATTGTTAAGGACTGGAGC
AAAAGTATTTAACAAACCCCTAGGGTTGAAGTTCAGTAGCCATTTCC-GGCTGCATGGGAACTCTGGTGGAAGT-AAAGG
AGCCCAGGGTGC-AATCTACAAGGATGACTTATGTAGTGGGAGTGTTTCAATGTCAAATCCTAAAGGGACACAGTTGAAA
A------TTTTCCTCACCT---CTGAGCAGCATATCCAAAACATGAACTGCCGGGTGC
>Lagenorhynchus_obliquidens
ACGGGCATCCATGGAGGGTCCAGGGGCCTCCTGACATCTGTTTTACTTAAGGATTTGCCAGCATCGAAAGGGTTGGGATG
CCAGTTCAGAGGATGGAGAT-------GTTTGCTTACAATTAGTTAACCCTGAGGATG----GTTTGGCCTATCGACTGC
ATTCCTTCTCCTCACGCTATAGGGAGAGGAGATAAACATGAGCAGGCAGAC---AGAAGTGCCGTCCT---GGGCTTCCC
TGGTGGCGCAGTGGTTGAGAACCTGCCTGCCGATGCAGGGGACACGGGTTCGAGCCCTGA-TCTGGGAGGATCCCACGTG
CCGTGGAGCAACTAGG---CCCGTGAGCCACAACTACTGAGCCTGCGC---------GTCTGGAGCCTGTGCTCCGCAAC
AAGAGAGGCTGTGATAGTGAGAGGCCCGCGCACGGCGATGAAGAGTGGCCCCTGCTCGTAACAACTAGAGAAAGCCCTCG
CACAGAAACGAAGACCCAACGCAGCCAAAAATAAATAAAATAAATTAATAAACTCCTACCCCCAACATCTTCTTTAAAAA
AAAAAA------------AAAAGTGCTGTCCT---GCAGAGTCCCTAACACTTGAACATCTAATTGTTAAGGACCGGAGC
AAAAGTATTTAACAAACCCCTAGGGTTGAAGTTCAGTAGCCATTTCC-GGCTGCATGGGAACTCTGGTGGAAGT-AAAGG
AGCCCAGA--GC-AATCTACAAGGATGACTTATGTAGTGGGAGTGTTTCAATGTCAAATCCTAAAGGGACACAGTTGAAA
A------TTTTCCTCACCT---CTGAGCAGCATATCCAAAACATGCACTGCTGGGTGC
>Globicephala_melas
ACGGGCATCCAGGGAGGGTCCAGGGGCCTTCTGACATGTGTTTTACTTAAGGATTTGCCAGCATCAAAAGGGTTGGGATG
CCAGTTCAGAGGATGGAGAT-------GTTTGTTTACAATTAGTTAACCCTGAGGATG----GTTTGGCCTATCGACTGC
ATTCCTTCTCCTCACACTATAGGGAGAGGAGATAAACATGAGCAGGCAGAC---AGAAGTGCCGTCCT---GGGCTTCCC
TGGTGGCGCAGTGGTTGAGAACCTGCCTGCCGATGCAGGGGACACGGGTTCGAGCCCTGG-TCTGGGAGGATCCCACGTG
CCGCGGAGCAACTAGG---CCCATGAGCCACAACTACTGAGCCTGCGC---------GTCTGGAGCCTGTGCTCCGCAAC
AAGAGAGGCTGTGACAGTGAGAGGCCCGCGCACGGCGATGAAGAGTGGCCCCCGCTCGTAACAACTAGAGAAAGCCCTCG
CACAGAAACGAAGACCCAACACAGCCAAAAATAAATAAAATAAATTAATAAACTCCTACCTCCAACATCTTCTTTTAAAA
AAAAA-------------AAATGTGCTGTCCT---GCAGAGTCCCTAACACTTGAACATCTAATTGTTAAGGACTGGAGC
AAAAGTATTTAACAAACCCCTAGGGTTGAAGTTCAGTCGCCATTTCC-GGCTGCATGGGAACTCTGGTGGAAGT-AAAGG
AGCCCAGGGTGC-AATCTACAAGGATGACTTATGTAGTGGGAGTGTTTCAATGTCAAATCCTAAAGGGACACAGTTGAAA
A------TTTTCCTCACCT---CTGAGCAGCATATCCAAAACATGAACTGCTGGGTGC
>Orcinus_orca
ACGGGCATCCAGGGAGGGTCCAGGGGCCTTCTGACATCTGTTTTACTTACGGATTTGCCAACATCAAAAGGGTTGGGATG
CCAGTTCAGAGGATGGAGAT-------GTTTGTTTACAATTAGTTAACCCTGAGGATG----GTTTGGCCTATCGACTGC
ATTCCTTCTCCTCACGCTATAGGGAGAGGAGATAAACATGAGCAGGCAGAC---AGAAGTGCCGTCCT---GGGCTTCCC
TGGTGGCGCAGTGGTTGAGAACCTGACTGCCGATGCAGGGGACACGGGTTCGAGCCCTGG-TCTGGGAGGATCCCACGTG
CCGCGGAGCAACTAGG---CCCATGAGCCACAACTACTGAGCCTGCGC---------GTCTGGAGCCTGTGCTCCGCAAC
AAGAGAGGCTGTGATAGTGAGAGGCCCGCGCCCCGCGATGAAGAGTGGCCCCCGCTCGTAACAACTAGAGAAAGCCCTCA
CACAGAAATGAAGACCCAACACAGCCAAAAATAAATAAAATAAATTAATAAACTCCTACCCCCAACATCTTCTTTAAAAA
AAAA--------------AAAAGTGCTGTCCT---GCAGAGTCCCTAACACTTGAACATCTAATTGTTAAGGACTGGAGC
AAAAGTATTTAACAAACCCCTAGGGTTGAAGTTCAGTAGCCATTTCC-GGCTGCATGGGAACTCTGGTGGAAGT-AAAGG
AGCCCAGGGTGC-AATCTACAAGGATGACTTAGGTAGTGGGAGTGTTTCAATGTCAAATCCTAAAGGGACACGGTTGAAA
A------TTTTCCTCACCT---CTGAGCAGCATATCCAAAACATGAACTGCTGGGTGC
>Phocoena_sinus
ACGGGCATCCATGGAGGGTCCAGGGGCCTTCTGACATCTGTTTTACTTAAGGATTTGCCTTTTGATAAAGGGTTGGGATG
CCAGTTCAGAGGATGGAGAT-------GTTTGTTTACAATTAGTTAACCCTGAGGATG----GTTTGGCCTATCGACTGC
ATTCCTTCTCCTCACACTATAGGGAGAGGAGATAAACATGAGCAGGCAGAC---AGAAGTGCCGTCCT---GGGCTTCCC
TGGTGGCGCAGTGGTTGAGAGTCCGCCTGCCGATGCAGGGGACACAGGTTCGAGCCCTGG-TCTGGGAGGATCCCACGTG
CCGCGGAGCAACTAGG---CCCGTGAGCCACAACTACTGAGCCTGGGC---------ATCTGGAGCCTGTGCTCCGAAAC
AAGAGAGGCCGCGATAGTGAGAGGCCCGCGCCCCGCGATGACGAGTGGCCCCCGCTCACCGCAACTAGAGAAAGTACTCG
CACAGAAATGAAGACCCAACACAGCCAAAAAT-----AAATAAATTAATAAACTCCTACCCCCAACATCTTCTTTAAAAC
AAAAAA------------AGAAGTGCTGTCCT---GC--AGTCCCTAACACTTGAACATCTAATTTTTAAGTACTGGAGC
AAAAGTATTTAACAAACCCCTAGGGCTGAAGTTCAGTAGCCATTTCC-GGCTGCATGGGAACTCTGGTGGAAGT-ACAGG
AGCCCAGGGTGC-AATCGACAAGGATGACTTATGTAGTGGGAGTATTTAAATGTCAAATCCTAAAGGGACACAGTTGAAA
A------TTTTCCTCACCT---CTGAGCAGCATATCCAAAACATGAACTGCTGGGTGC
>Neophocaena_asiaeorientalis
ACGGGCATCCATGGAGGGTCCAGGGGCCTTCTGACATCTGTTTTACTTAAGGATTTGCCTTTTGATAAAGGGTTGGGATG
CCAGTTCAGAGGATGGAGAT-------GTTTGTTTACAATTAGTTAACCCTGAGGATG----GTTTGGCCTATCGACTGC
ATTCCTTCTCCTCACACTATAGGGAGAGGAGATAAACATGAGCAGGCAGAC---AGAAGTGCCGTCCT---GGGCTTCCC
TGGTGGCGCAGTGGTTGAGAGTCCGCCTGCCGATGCAGGGGACACAGGTTCGAGCCCTGG-TCTGGAAGGATCCCATGTG
CCGTGGAGCAACTAGG---CCCGTGAGCCACAACTACTGAGGCTGCGC---------ATCTGGAGCCTGTGCTCCGAAAC
AAGAGAGGCCGCGACAGTGAGAGGCCCGCGCCCCGCGATGAAGAGTGGCCCCCGCTCACCGCAACTAGAGAAAGTACTCG
CACAGAAATGAAGACCCAACACAGCCAAAAAT-----AAATAAATTAATAAACTCCTACCCCCAACATCTTCTTTAAAAC
AAAAAA------------AGAAGTGCTGTCCT---GCAGAGTCCCTAAAACTTGAACATCTAATTTTTAAGTACTGGAGC
AAAAGTATTTAACAAACCCCTAGGGCTGAAGTTCAGTAGCCATTTCC-GGCTGCATGGGAACTCTGGTGGAAGT-ACAGG
AGCCCAGGGTGC-AATCGACAAGGATGACTTATGTAGTGGGAGTATTTAAATGTCAAATCCTAAAGGGACACAGTTGAAA
A------TTTTCCTCACCT---CTGAGCAGCATATCCAAAACATGAACTGCTGGGTGC
>Delphinapterus_leucas
ACGGGCATCCATGGAGGGTCCAGGGGCCTTCTGACATCTGTTTTCCTTAAGGATTTGCCAGCATCAAAAGGGTTGGGATG
CCAGTTCAGAGGATGGAGAT-------GTTTGTTTACAATTAGTTAACCCTGAGGATG----GTTTGGCCTATCGACTGC
ATTCCTTCTCCTCACGCTATAGGGAGAGGAGATAAACATGAGCAGGCAGAC---AGAAGTGCCGTCCT---GGGCTTCCC
TGGTGGCGCAGTGGTTGAGAGTCCGCCTGCCGATGTAGGGGACACGGGTTCGAGCCCTGG-TCTGGGAGGATCCCACGTG
CCGCGGAGCAACTAGG---CCCGTGAGCCACAACTACTGAGCCTGCGC---------ATCTGGAGCCTGTGCTCCGCAAC
AAGAGAGGCCGCGATAGTGAGAGGCCCGCACCCCGCGATGAAGAGTGTCCCCCGCTCACCGCAACTAGAGAAAGTACTCG
CACAGAAATGAAGACCCAACACAGCCAAAAAT-----AAATAAATTAATAAACTCCTACCCCCAACATCTTCTTTAAAAA
AAAAAAAAAAAAAGG---AGAAGTGCTGTCCT---GCAGAGTCCCTAACACTTGAACATCTAATTTTTAAGTACTGGAGC
AAAAGTATTTA----ACTCCTAGGGTTGAAGTTCAGTAGCCATTTCC-AGCTGCCTGGGAACTCTGGTGGAAGT-ACAGG
AGCCCAGGGTAC-AATCTACAAGGATGACTTATGTAGTGGGAGTGTTTCAATGTCAAATCCTAAAGGGACACAGTTGAAA
A------TTTTCCTCACCT---CTGAGCAGCATATCCAAAACATGAACTGCTGGGTGC
>Monodon_monoceros
ACGGGCATCCATGGAGGGTCCAGGGGCCTTCTGACATCTGTTTTCCTTAAGGATTTGCCAGCATCAAAAGGGTTGGGATG
CCAGTTCAGAGGATGGAGAT-------GTTTGTTTACAGTTAGTTAACCCTGAGGATG----GTTTGGCCTATCGACTGC
ATTCCTTCTCCTCACGCTATAGGGAGAGGAGATAAACATGAGCAGGCAGAC---AGAAGTGCCGTCCT---GGGCTTCCC
TGGTGGCGCAGTGGTTGAGAGTCCGCCTGCCGATGCAGGGGACACGGGTTCGAGCCCTGGTTCTGGGAGGATCCCACGTG
CCGCGGAGCAACTAGG---CCCGTGAGCCACAACTACTGAGCCTGCGC---------GTCTGGAGCCTGTGCTCCGCAAC
AAGAGAGGCCGCGATAGTGAGAGGCCCGCGCCCCGCGATGAAGAGTGTCCCCCGCTCACCGCAACTAGAGAAAGTACGCG
CACAGAAATGAAGACCCAACACAGCCAAAAAT-----AAATAAATTAATAAACTCCTACCCCCAACATCTTCTTTAAAAA
AAAAAAAAAAAAAAA---AGAAGTGCTGTCCT---GCAGAGTCCCTAACCCTTGAACATCTAATTTTTAAGTACTGGAGC
AAAAGTATTTAACAAACCCCTAGGGTTGAAGTTCAGTAGCCATTTCC-GGCTGCACGGGAACTCTGGTGGAAGC-ACAGG
AGCCCAGGGTGC-AATCTACAAGGATGACTTATGTAGTGGGAGTGTTTAAATGTCAAGTCCTAAAGGGACACAGTTGAAA
A------TTTTCCTCACCT---CTGAGCAGCATATCCAAAACATGAACTGCTGGGTGC
>Inia_geoffrensis
ACGGGCATCCATGGAGGGTCCAGGGGCCTTCTGACATCTGCTTTACTTAAGGATTTGCCAGCATCAAAAGGGTTGGGATG
CCAGTTCAGAGGATGGAGAT-------GTTTGTTTACAATTAGTTAACCCTGAGGACG----GTTTGGCCTATCGACTGC
ATTCCTTCTCCTCACGCTATAGGGAGAGGAGATAAGCATGAGCAGGCAGAC---AGAAGTGCTGTCCT---GGGCTTCCC
TGGTGGCGCAGTGGTTGAGAATCCGCCTGCCGATGCAGGGGACACGGGTTCAAGCCCCGG-TCCGGGAGGATCCCACATG
CCGCGGAGCAACTGGG---CCCGTGAGCCACAGCTACTGAGCCCGCGT---------GTCTGGAGCCTGTGCTCCACAAC
AAGAGAGGCTGCGATAGTGAGAAGCCCGCGCACAGCGATGAAGGGTGGCCCCCACTTGCCACAACTAGAGAAAGCCCTCG
CGCAGAAACGAAGACCCAACACAG-CAAAAATAAATAAAATAAATCAATAAACTCCTACCTCCAACATCTTCTTTAAAAA
AAAAAAAA----------AGAAGTGCTGTCCT---GCGGAGTCCCTAACACTTGAACGCCTAATTGTTAAGGACTGGATC
AAAAGTATTTAACAGACCCCTAGGGTTGAAGTTCAGTAGCCATTTCCTGGTTGCATGGGAACTCTGGTAGAAGT-AAAGG
AGCCCAGGGTGC-AATCTACAAGGATGATTTATGTAGCGGAAGTGTGTCAATGTCAAATCCTAAAGGGACACAGTTGAAA
ATTAAAGTTTTCCTCACCT---CTGAGCAGCATATCCAAAACATGAACTGCTGGGAGC
>Pontoporia_blainvillei
ACAGGCATCCATGGAGGGTCCAGGGGCCTTCTGACATCTGTTTTACTTAAGGATTTGCCAACATCAAAAGGGCTGGGATG
CCAGTTCAGAGGATGGAGAT-------GTTTGTTTACAATTAGTTAACCCTGAGGACG----GTTTGGCCTATCTACTGT
ATTCCTTCGCCTCACGCTATAGGGAGAGGAGATAAACATGAGCAGGCAGAC---AGAAGTGCTGTCCT---GGGCTTCCC
TGGTGGCGCAGTGGTTGAGAATCCGCCTGCTGATGCAGGGGACACGGGTTCGAGCCCCGG-TCTGGGAAGTTCGCACATG
CCGCGGAGCAACTAGG---CCCGTGAGCCACAACTACTGAGCCCGCGC---------GTTTGGAGCCTGTGCTCCGCAAC
AAGAGAGACAGCGATAGTGAGAGGCCCATGTACTGCGATGAAGAGCGGCCGCCACTTGCCACAGCTAGAGAAAGCCCTTG
CTTTCTCTAGAAGACCCAACACAG-CAAAAATAAATAAAATAAATCAATAAACTCCTACCTCCAACATCTTCTTTAAAAA
AAAAAAA-----------AGAAGTGCTGTCCT---GCAGAGTCCCTAATGCTTGAACATCTAATTGTTAAGGGCTGGATC
AAAAGTATTTAACAAACCCCTAGGGTTGAAGTTCAGTAGCCATTTCCTGGCTGCGTGGGAACTCTGGTAGAAGT-AAAGG
AGCCCAGGGTGC-AATCTACAAGGATGACTTATGTAGTGGAAGGGTTTCAATGTCAAATCCTAAAGGGACACAGTTGAAA
ATTAAAGTTTTCCTCACCTCACCTCAGCAGCATATCCAAAACATGAACTGCTGGGTGC
>Lipotes_vexillifer
ATGGACATCCATGGAGGGTCCAGGGGCCTTCTGACATCTGTTCTACTTAAGGATTTGCCAACATCAAAAGGGTTGGGATG
CCAGTTCAGAGGATGGAGAT-------GTTTGTTTACAATTAGTTAATCCTGAGGATG----GTTTGGCCTATGGACTGC
ATTCCTTCTCCTCACGCTATAGGGAGAGGAGATAAACATGAGCAGGGAGAC---AGAAGTGCTGTCCT---GGGCTTCCC
TGGTGGCGCAGTGGTTGAGAATCTGCCTGCCGATGCAGGGGACACGGGTTCGAGCCCTGG-TCTGGGAGGATCCCACGTG
CCGCGGAGCAACTAGG---CCCGTGAGCCACAACTACTGAGCCTGCGC---------ATCTGGAGCCTGTGCTCCGCAAC
AAGAGAGGCCGCGATAGTGAGAGGCCCTTGCACCGCGATGAAGAGTGGCCCCCTCTTGCCACAACTAGAGAAAGCCCTCG
CACAGAAACGAAGACCCAACACAG-CAAAAATAAATAAAATAAATTAATAAATTCCTACCCCCAACATCTTCTTTAAAAA
AAAA--------------GAACTCTCCGTCCT---GCAGAGTCCCTAACACTTGAACATCTAATTGTTAAGTACTGGAGC
AAAAGTATTTAACAAACCCCTAGGGCTGAAGTTCAGTAGCCATTTCCTGGCTGCATGGGAACTCTGGTGGAAGT-AAAGG
AGCCCAGGGTAC-AATCTACAAGGATGACTTATGTAGTGGAAGTGTTTCAATGTCAAATCCTAAATGGACACAGTTGAAA
ATTAAAGTTTTCCTCACCT---CTGAGCAGCATATCCAAAACATGAACTGCTGGGTGC
>Mesoplodon_bidens
ACGGGCATCCATGGAGGGTCCAGGGGCCTTCTGACATCTGTTTTACTTAAGGATTTGCCAACATCAAAAGGGTCGGGATG
CCAGTTCAGAGGATGGAGAT-------GTTTGTTTACAATTAGTTAACCCTGAGGATG----GTTTGGCCTATCGACTGC
ATTCCTTCTCCTCACGCTATAGGGAGAGGAGATAAACATGAGCAGGCAGAC---AGAAGTGCTGTCCT---GGGCTTCCC
TGATGGCGCAGTGGTTGGGAATCTGCCTGCCGATGCAGGGGACACAGGTTCGAGCCCTGG-TCTGGGAGGATCCCACATA
ACGCGGAGCAACTAGG---CCCGTGAGCCACAACTACTGAGCCTGCATTTCTAACAAGTCTGGAGCCTGTGCTCCACGGC
AAGAGAGGCCGCGATAGTGAGAGGCCCGCACACCACGATGAAGAGTGGCCCCCGTTTGCCACA---AGAGAAAGCCCTCG
CACAGAAATGAAGACGCAACACAG-CAAAAATAAATAAAATAAATTAATAAACTCCTACCCACAACATCTCCTTTAAAAA
AAAAAAAAAAGAAAA---AGAAGTGCTGTCCT---GCAGAGTCCCTAACACTTGAACATCTAATTGTTAAGGACTGGAGC
AAAAGTATTTAACAGACCCCTAGGATTGAAGTTCAGTAGCCATTTCCTGGCTGAATAGGAACTCTGGTGGAAGT-AAAGG
AGCCCAGGGTGC-AATCTACAAGGATGACTTCTGTAGTGGGAGTGTTTCAATGTCAAATCCTAAAGGGACACAGTTGAAA
ATTAAAGTTTTCCTCACCT---CTGAGCAGCATATCCAAAACATGAACTGCTGGGTGT
>Ziphius_cavirostris
ACGGGCATCCATGGAGGGTCCAGGGGCCTTCTGACATTTGTTTTACTTAAGGATTTGCCAACATCAAAAGGGTTGGGATG
CCAGTTCAGAGGATGGAGAT-------GTTTGTTTACAATTAGTTAACCCTGAGGATG----GTTTGGCCTATCGACTGC
ATTCCTTCTCCTCACGCTATAGGGAGAGGAGATAAACATGAGCAGGCAGAC---AGAAGTGCTGTCCT---GGGCTTCCC
TGATGGCGCAGTGGTTGGGAATCTGCCTGCCAATGCAGGGGACACAGGTTCGAGCCCTGG-TCTGGGAGGATCCCACATA
ACGCGGAGCAACTAGG---CCCGTGAGCCACAACTACTGAGCCTGCATTTCTAACAAGTCTGGAGCCTGTGCTCCACGGC
AAGAGAGGCCACGATAGTGAGAGGCCCGCACACCACGATGAAGAGTGGCCCCCGTTTGCCACA---AGAGAAAGCCCTCG
CACAGAAATGAAGACGCAACACAG-CAAAAATAAATAAAATAAATTAATAAACTCCTACCCCCAACATCTCCTTTAAAAA
AAAAAAAAAAGAAAA---AGAAGTGCTGTCCT---GCAGATTCCCTAACACTTGAACATCTAATGGTTAAGGACCGGAGC
AAAAGTATTTAACAGACCCCTAGGGTTGAAGTTCAGTAGCCATTTCCTGGCTGAATGGGAACTCTGGTGGAAGT-AAAGG
AGCCCAGGGTGC-AATCTACGAGGATGACTTCTGTAGTGGGAGTGTTTCAATGTCAAATCCTAAAGGGACACAGTTGAAA
ATTAAAGTTTTCCTCACCT---CTGAGCAGCATATCCAAAACATGAACTGCTGGATGC
>Platanista_minor
ACGGGCATCCATGGAGGGTCCAGGGGCCTTCTGACATCTGTTTTACTTAAGGATTTGCCAACATCAGAAGGGTTGGGATG
CCAGTTCAGAGGATGGAGAT-------GTTTGTTTACAATTAGTTAACCCTGAGGATG----GTTTGGCCTATCGACTGC
ATTCCTTCTCCTCACGCTATAGGGAGAGGAGATAAACATGAGCAGGCAGAC---AGAAGTGCTGTCCT---GGGCTTCCC
TGGTGGCACGGTGGTTGAGAATCTGCCTGCTGATGCAGGGGACACGGGTTCGAGCCCTGG-TCTGGGAGGATCCCACATG
CCGCGCAGCAACTAGGCCCCCCATGAGCCACGACTACTGAGCCTGCAA---------GTCTGGAGCCTGTGCTCCGCAAC
AAGAGAGGCTGCGATATTGAGAGGCCCGCACACCGCGATGAAGAGTGACCCCCGCTTGCCGCAACTAGAGAAAGCCCTCG
CACAGAAACAAAGACCCAACACAG-CAAAAGTAAATAAAATAAATTAATAAACTCCTACCCCCAACATCTTCGTTAAAAA
AAAGAA------------AGAAGTGCTGTCCT---GCAGAGTCCCTAACGCTTGAACATCTAATTGTTAAGAACTGGAGC
AAAATTATTTAACAGACCCCTAGGGTTGAAGTTCAGGAGCCATTTCCTGGCTGAATGGGAACTCTGGTGGAAGT-AAAGG
AGCCCAGCGTGC-AATCTACAAGGATGACTCCTGCAGTGGGAGTGTTTCAATGTCAAATCCTAAAGGGACACAGTTGAAA
ATTAAAGTTTTCCTCACCT---CTGAGCAGCATATCCAAAACATGAACTGCTGGGTGC
>Physeter_macrocephalus
ACGGGCATCCATGGAGGGTCCAGGGGCCTTCTGACATCTGTTTTACTTAAGGATTTGCCAACATCAAAAGGGCTGGGATG
CCAGTTCAGAGGATGGAGAT-------GTTTGTTTATAATTAGTTAACCCTGAGGATG----GTTTGGCCTATCGACTGC
ATTCCTTCTCCTCACGCTATAGGGAGAGGAGATAAACATGAGCAGGCAGAC---AGAAGTGCTGTCCT------------
--------------------------------------------------------------------------------
--------------------------------------------------------------------------------
--------------------------------------------------------------------------------
--------------------------------------------------------------------------------
-----------------------------------GCGGAGTCCCTAACACTTGAACATCTAATTGTTAAGGACTGGAGC
AAAAGTATTTAACAAACCCCTAGGGTTGAAGTTCAGTAGCCATTTCCTGGCTGAATGGGAACTCTGGTGGAAGT-AAAGG
AGCCCAGGGTGCAAATCTACAAGGATGACTTCTGTAGTGGGAGTGTTTCAATGTCAAATCCTAAAGGGACACAGTTGAAA
ATTAAAGTTTTCCTCACCT---CTGAGCAGCATATCCGAAACATGAACTACTGGGTGC
>Kogia_breviceps
ACGGGCATCCATGGAGGGTCCAGGGGCCTCCTGACATCTGTTTTACTTAAGGATTTGCCACCATCAAAAGGGTTGGGA-G
CCAGTTCAGAGGACGGAGAT-------GTTTGTTTACAATTAGTTAACCCTGAGGATG----GTTTGGCCTATCGACTGC
ATTCCCTCTCCTCACGCTATAGGGAGAGGAGATAAACATGAGCAGGCAGAC---AGAAGTGCTGTCCT------------
--------------------------------------------------------------------------------
--------------------------------------------------------------------------------
--------------------------------------------------------------------------------
--------------------------------------------------------------------------------
-----------------------------------GCGGAGTCCCTAACACTTGAACATCTAATTGTTAAGGACTGGAGC
AAAAGTATTTAACAAACCCCTAGGGTTGAAGTTCAGTAGCCATTTCCTGGCTCAATGGGAACTCTGGTGGAAGT-AAAGG
AGCACAGGGTGCAAATCTACAAGGATGACTTCTGTAGTGGGAGTGTTTCAATGTCAAATCCTAAAGGGACACAGTTGAAA
ATTAAAGTTTTCCTCACCT---CTGAGCAGCATATCCGAAACATAAACTGCTGGGTGC
>Megaptera_novaeangliae
ACGGGCATCCAAGGGGGGTCCAGGGGCCTTCTGACACCTGTTTTACTAAAGGATTTGCCAACATCAAAAGGGTTGGGATG
CCAGTTCAGAGGATGGAGAT-------GTTTGTTTACAATTAGTTAACCCTGATGACGGTTTGTTTGGCCTATCGACTGC
ATTCCTTCTCCTCACGCTGTAGGGAGAGGAGATAAACATGAGCAGGCAGAC---AGAAGTGCTGTCCT------------
--------------------------------------------------------------------------------
--------------------------------------------------------------------------------
--------------------------------------------------------------------------------
--------------------------------------------------------------------------------
-----------------------------------GCAGAGTCCCTAACACTTGAACATCTAATTGTTAAGGACCGGAGC
AAAAGTATTTAACAAACCCCTAGGGTTGAAGTTCAGTCGCCATCTCCTGGCTGAATGGGAACTCTGGTGGAGGT-AAAGG
AGCCCAGGGTGC-AATCTACAAGGATGACTTCTGTAGTGGGAGTGTTTCAATGTCAAATCCTAAAGGGACACAGTTGAAA
ATTAAAGTTTTCCTCACCT---CTGAGCAGCATAGCCAAAACATGAACTGCTGGGTGC
>Balaenoptera_physalus
ACGGGCATCCAAGGGGGGTCCAGGGGCCTTCTGACACCTGTTTTACTAAAGGATTTGCCAACATCAAAAGGGTTGGGATG
CCAGTTCAGAGGATGGAGAT-------GTTTGTTTACAATTAGTTAACCCTGATGATGGTTTGTTTGGCCTATCGACTGC
ATTCCTTCTCCTCACGCTATAGGGAGAGGAGATAAACATGAGCAGGCAGAC---AGAAGTGCTGTCCT------------
--------------------------------------------------------------------------------
--------------------------------------------------------------------------------
--------------------------------------------------------------------------------
--------------------------------------------------------------------------------
-----------------------------------GCAGAGTCCCTAACACTTGAACATCTAATTGTTAAGGACCGGAGC
AAAAGTATTTAACAAACCCCTAGGGTTGAAGTTCAGTAGCCATTTCCTGGCTGAATGGGAACTCTGGTGGAGGT-AAAGG
AGCCCAGGGTGC-AATCTACAAGGATGACTTCTGTAGTGGGAGTGTTTCAATGTCAAATCCTAAAGGGACACAGTTGAAA
ATTAAAGTTTTCCTCACCT---CTGAGCAGCATAGCCAAAACATGAACTGCTGGGTGC
>Eschrichtius_robustus
ACGGGCATCCAAGGAGGGTCCAGGGGCCTTCTGACACCTGTTTTACTAAAGGATTTGCCAACATCAAAAGGGTTGGGATG
CCAGTTCAGAGGATGGAGAT-------GTTTGTTTACAATTAGTTAACCCTGATGACGGTTTGTTTGGCCTATCGACTGC
ATTCCTTCTCCTCACGCTATAGGGAGAGGAGATAAACATGAGCAGGCAGAC---AGAAGTGCTGTCCT------------
--------------------------------------------------------------------------------
--------------------------------------------------------------------------------
--------------------------------------------------------------------------------
--------------------------------------------------------------------------------
-----------------------------------GCAGAGTCCCTAACACTTGAACATCTAATTGTTAAGGACCAGAGC
AAAAGTATTTAACAAACCCCTAGGGTTGAAGTTCAGTAGCCATTTCCTGGCTGAATGGGAACTCTGGTGGAGGT-AAAGG
AGCCCAGGGTGC-AATCTACAAGGATGACTTCTGTAGTGGGAGTGTTTCAATGTCGAATCCTAAAGGGACACAGTTGAAA
ATTAAAGTTTTCCTCACCT---CTGAGCAGCATAGCCAAAACATGAACTGCTGGGTGC
>Balaenoptera_bonaerensis
ACGGGCATCCAAGGGGGGTCCAGGGGCCTTCTGACACCTGTTTCACTAAAGGATTTGCCAACATCAAAAGGGTTGGGATG
CCAGTTCAGAGGATGGAGAT-------GTTTGTTTACAATTAGTTAACCCTGATGATGGTTTGTTTGGCCTATCGACTGC
ATTCCTTCTCCTCACGCTATAGGGAGAGGAGATAAACATGAGCAGGCAGAC---AGAAGTGCTGTCCT------------
--------------------------------------------------------------------------------
--------------------------------------------------------------------------------
--------------------------------------------------------------------------------
--------------------------------------------------------------------------------
-----------------------------------GCAGAGTCCCTAACACTTGAACATCTAATTGTTAAGGACCGGAGC
AAAAGTATTTAACAAACCCCTAGGGTTGAAGTTCAGTAGCCGTTTCCTGGCTGAATGGGAACTCTGGTGGAGGT-AAAGG
AGCCCAGGGTGC-AATCTACAAGGATGACTCCTGTAGTGGGAGTGTTTCAATGTCAAATCCTAAAGGGACACAGTTGAAA
ATTAAAGTTTTCCTCGCCT---CTGAGCAGCATAGCCAAAACATGAACTGCTGGGTGC
>Balaenoptera_acutorostrata
ACGGGCATCCAAGGGGGGTCCAGGGGCCTTCTGACACCTGTTTCACTAAAGGATTTGCCAACATCAAAAGGGTTGGGATG
CCAGTTCAGAGGATGGAGAT-------GTTTCTTTACAATTAGTTAACCCTGATGATGGTTTGTTTGGCCTATCGACTGC
ATTCCTTCTCCTCACGCTATAGGGAGAGGAGATAAACATGAGCAGGCAGAC---AGAAGTGCTGTCCT------------
--------------------------------------------------------------------------------
--------------------------------------------------------------------------------
--------------------------------------------------------------------------------
--------------------------------------------------------------------------------
-----------------------------------GCAGAGTCCCTAACAATTGAATATCTAATTGTTAAGGACCGGAGC
AAAAGTATTTAACAAACCCCTAGGGTTGAAGTTCAGTAGCCGTTTCCTGGCTGAATGGGAACTCTGGTGGAGGT-AAAGG
AGCCCAGGGTGC-AATCTACAAGGATGACTTCTGTAGTGGGAGTGTTTCAATGTCAAATCCTAAAGGGACACAGTTGAAA
ATTAAAGTTTTCCTCACCT---CTGAGCAGCATAGCCAAAACATGAACTGCTGGGTGC
>Eubalaena_japonica
ACGGGCATCCAGGGAGGGTCCAGGGGCCTTCTGACACCTGTTTTACTTAAGGATTTGCCAACATCAAAAGGGTTGGGATG
CCAGTTCAGAGGATGGAGAT-------GTTTGTTTACCATTAGTTAACCCTGAGGATG----GTTTGGCCTATCGACTGC
ATTCCTTCTCCTCACGCTATAGGGAGAGGAGATAAACATGAGCAAGCAGAC---AGAAGTGCTGTCCT------------
--------------------------------------------------------------------------------
--------------------------------------------------------------------------------
--------------------------------------------------------------------------------
--------------------------------------------------------------------------------
-----------------------------------GCAGAGTCACTAACACTTGAACATCTAATTGTTAAGGACCGGAGC
AAAAGTATTTAACAAACCCCTAGGGTTGAAGTTCAGTAGCCATTTCCTGGCTGAATGGGAACTCTGGTGGAGGT-AAAGG
AGCCCAGGGTGC-AATATACAAGGATGACTTCTGTAGTGGGAGTGTTTCAATGTCAAATCCTAAAGGGACACAGTTGTAA
ATTAAAGTTTTCCTCACCT---CTGAGCAGCATAGCCAAAACATGACCTGCTGAGTGC
>Hippopotamus_amphibius
ATGGGCATCCAAGGAGGGTCCAGGGGCCAACTGACACCTGTTTTACTTAAGGATTTGCCAACACCAAAAGAGTTGGGATG
CCAGTCCAGAGGATGGAGAT-------GCTTGTTTACAATTAGTTAACCCGGAGGATG----GTTTGGCCTAACGACTGC
ATTCCTCCTCCTCACACGACAGGGAGAGGAGATAAAC------AGGCAGAC---AGAAGTGCTGT---------------
--------------------------------------------------------------------------------
--------------------------------------------------------------------------------
--------------------------------------------------------------------------------
--------------------------------------------------------------------------------
------------------------------------CAGAGTCCCTAACACTCGAACATCTAATTGTTAAGGACTGGAGC
AAAGGTATTTAACAAACCCCTAGGGTTGACGTTCAGTAGCCACTTCTTGGCTGAAT-GGAACTTTGGTGGAGGTAAAAGG
AGCCCAAAGTGC-AATCCACAAGGATGACTACTGCAGTGGAAGTATTTCAATGTCAAATCCTAAAGAGATACAGTTGAAA
ACTACAGTTTTCCTCGCCT---CTGATCAGCCCATCCAAAACACAAACTGCTGGGTGC
>Bos_taurus
ACGGGTATCCAAGCAGGGCCCAGGAGCCTCCCAACACCTATTTTACTTAAAAATTTGCCAATAGCAAAAGTGTTGGGATA
CCAGTCCAGAGGATGGAGATTTTTTTCTTTTTTTCACTCTTGGTTAATCCTGAGGGTG----GTTTGGCCTATTTACTGC
ATTCCTTTTCCTCCAGCTATTGGGAGAGGGTATCAACGAAAGGAGGCAGAC---AG------------------------
--------------------------------------------------------------------------------
--------------------------------------------------------------------------------
--------------------------------------------------------------------------------
--------------------------------------------------------------------------------
--------------------------------------------------------------------------------
--------------------------------------------------------------------------------
--------------------------------------------------------------------------------
---------------------------------------------AAATGCTGGGTGC

#Bottlenose_dolphin_CHR19
>CHR-2B#SINE/tRNA
--------------------------------------------------------------------------------
--------------------------------------------------------------------------------
--------------------------------------------------------------------------------
----TTTATTTATTTATTTATTTTT-GGCTGTGCTGGGTCTTCGTTGCTGCGCGNGGGCTTTCTCTAGTTGCGGCGAGC-
GGGGGCTACTCTCTAGCT---GCGGTGCGCGGGCTTCTCATTGCGGTGGCTTCTCTTGTTGCAGAGCACGGGCTCTAGGG
CGCGCGGGCTTCAGTAGTTGCGGCTCGCGGGCTCTAGAGCACAGGCTCAGTAGTTGTGGCGCACGGGCTTAGTTGCTCCA
CGGCATGTGGGATCTTCCCGGACCAGGGA----TTGAACCCGTGTCCCCTGCATTGGCAGGCAGATTCT--TAACCACTG
GACCACCAGGGAAGTCCC--------------------------------------------------------------
--------------------------------------------------------------------------------
--------------------------------------------------------------------------------
--
>Tursiops_truncatus
CCAGCTTTTCAGAGAAGGCCATG-------TTTCTGAGTCTGATCAAGC-TTTTAACCAGCTCCTACCATGTGATGGGTT
CAGCTCTGGGAGCTGTTACTATGTTATA---TTGTTACGTCGTCACAACAGCAACA---TCTTTTAATATATATTAGGAT
TACAGAGGCTTCATACTAAAGCATAGTGGAGAAAACTTTGTGGATGGGCAAGAA---CAAAGTAAAATTCTTT-------
---------------TTTTTTTTTTTGGTTGTGTTGAGTCTTCCTTGCTGTGCGCAGGCTTTCTCTAGTTGCGTCGAGC-
GGGGGCTACTCTTCGTTG----CGGTGCTCCGGCTTCTCATTGCAGTGGCTTCTCTTGTTGCAGAGCACGGGCTCTAGG-
CGCGTGGGC-TCAGTAGTTGTGGCTTGCGAGCTCTAGAGCACAGGCTCAGTAGTTGTGGAGCACGGGCTTAGTTGCCCCA
CGACACGTGGGATCTTCCCGGACCAGGGTTCGATCGAACCCGTGTCCCCTGCATTGGCAGGCGGATTCT--TAACCACTA
TGCCACCAGGGAAGTCCC---CAAAGTAAAATTCTTT---ACCCAGCCCCTACTCACCTCTAGGTTCATGGTAGTTCTTC
GAGGGGCAATAGTGTAAATGCCCAGACATCAGCTCATAGAGTTTTCTTTCATTTCTTCCTTTAGTGTAGTCCAGTGTATC
TCAAATTGTA--GTGTGTACAAGATTTACAGTGTCCACAGTACTTCATTAATAAAGGAATTTTAAAGGAATGTCAGGGGT
GA
>Tursiops_aduncus
CCAGCTTTTCAGAGAAGGCCATG-------TTTCTGAGTCTGATCAAGC-TTTTAACCAGCTCCTACCATGTGATGGGTT
CAGCTCTGGGAGCTTTTACTATGTTATA---TTGTTACGTCGTCACAACAGCAACA---TCTTTTAATATATATTAGGAT
TACAAAGGCTTCATACTAAAGCATAGTGGAGAAAACTTTGTGGATGGGCAAGAA---CAAAGTAAAATTCTTT-------
---------------TTTTTTTTTTTGGTTGTGTTGAGTCTTCCTTGCTGTGCGCAGGCTTTCTCTAGTTGCGTCGAGC-
GGGGGCTACTCTTCGTTG----CGGTGCTCCGGCTTCTCATTGCAGTGGCTTCTCTTGTTGCAGAGCAAGGGCTCTAGG-
CGCGTGGGC-TCAGTAGTTGTGGCTTGCGAGCTCTAGAGCACAGGCTCAGTAGTTGTGGAGCACGGGCTTAGTTGCCCCA
CGACACGTGGGATCTTCCCGGACCAGGGTTCGATCGAACCCGTGTCCCCTGCATTGGCAGGCGGATTCT--TAACCACTA
TGCCACCAGGGAAGTCCC---CAAAGTAAAATTCTTT---ACCCAGCCCCTACTCACCTCTAGGTTCATGGTAGTTCTTC
GAGGGGCAATAGTGTAAATGCCCAGACATCAGCTCATAGAGTTTTCTTTCATTTCTTCCTTTAGTGTAGTCCAGTGTATC
TCAAATTGTA--GTGTGTACAAGATTTACAGTGTCCACAGTACTTCATTAATAAAGGAATTTTAAAGGAATGTCAGGGGT
GA
>Sousa_chinensis
CCAGCTTTTCAGAGAAGGCCATG-------TTTCTGAGTCTGATCCAGC-TTTTAACCAGCTCCTACCATGTGATGGGTT
CAGCTCTGGGAGCTTTTACTATGTTATA---TTGTTACGTCGTCACAACAGCAACA---TCTTTTAATATATATTAGGAT
TACAGAGGCTTCATACTAAAGCATAGTGGAGAAAACTTTGTGGATGGGCAAGAA---CAAAGTAAAATTCTTT-------
---------------TTTTTTTTTTTGGTTGTGTTGAGTCTTCCTTGCTGTGCGCAGGCTTTCTCTAGTTGCGTCGAGC-
GGGGGCTACTCTTCGTTG----CGGTGCTCCGGCTTCTCATTGCAGTGGCTTCTCTTGTTGCAGAGCACGGGCTCTAGG-
CGCGTGGGC-TCAGTAGTTGTGGCTTGCGAGCTCTAGAGCACAGGCTCAGTAGTTGTGGAGCACGGGCTTAGTTGCCCCA
CGACACGTGGGATCTTCCCGGACCAGGGTTCGATCGAACCCGTGTCCCCTGCATTGGCAGGCGGATTCT--TAACCACTA
TGCCACCAGGGAAGTCCC---CAAAGTAAAATTCTTT---ACCCAGCCCCTACTCACCTCTAGGTTCATGGTAGTTCTTC
GAGGGGCAATAGTGTAAATGCCCAGACATCAGCTCATAGAGTTTTCTTTCATTTCTTCCTTTAGTGTAGTCCAGTGTATC
TCAAATTGTA--GTGTGTACAAGATTTACAGTGTCCACAGTACTTCATTAATAAAGGAATTTTAAAGGAATGTCAGGGGT
GA
>Lagenorhynchus_obliquidens
CCAGCTTTTCAGAGAAGGCCATG-------TTTCTGAGTCTGATCAAGC-TTTTAACCAGCTCCCACCATGTGACGGGTT
CAGCTCTGGGAGCTTTTACTATGTTACA---TTGTTACATCGTCACAACAACAACA---TCTTTTAATATATATTAGGAT
TACAGAGGCTTCATACTAAAGCATAGTGGAGAAAACTTTGTGGATGGGCAAGAA---CAAAGTAAAATTCTTT-------
-----------------TTTTTTTTTGGTTGCGTTGAGTCTTCCTTGCTGTGCGCAGGCTTTCTCTAGTTGCGGCGAGC-
GGGGGCTACTCTTCGTTG----CGGTGCTCCAGCTTCTCATTGCAGTGGCTTCTCTTGTTGCAGAGCACGGGCTGTAGG-
CGCATGGGC-TCAGTAGTTGTGGCTTGCGGGCTCTAGAGCACAGGCTCAGTAGTTGTGGAGCACGAGCTTAGTTGCCCCA
CGACACGTGGGATCTTCCCGGACCAGGGTTCGATCGAACCCGTGTCCCCTGCATTGGCAGGCGGATTCT--TAACCACTA
TGCCACCAGGGAAGTCCC---CAAAGTAAAATTCTTT---ACCCAACCCCTACTCACCTCTAGGTTCATGGTAGTTCTTC
GAGGGGCAATAGTGTAAATGCCCAGACATCAGCTCATAGAGTTTTCTTTCATTTCTTCCTTTAGTGTAGTCCAGTGTATC
TCAAATTGTA--GTGTGTACAAGATTTACAGTGTCCACAGTACTTCATTAATAAAGGAATTTTAAAGGAATGTCAGGGGT
GA
>Globicephala_melas
CCAGCTTTTCAGAGAAGGCCATG-------TTTCTGAGTCTGATCAAGC-TTTTAACCAGCTCCTACCATGTGATGGGTT
CAGCTCTGGGAGCTTTTACTATGTTATA---TTGTTACATCGTCACAACAGCAACA---TCTTTTAATATATATTAGGAT
TACAGAGGCTTCATACTAAAGCATGGTGGAGAAAACTTTGTGGATGGGCAAGAA---CAAAGTAAAATTCTTT-------
----------------TTTTTTTTTTGGTTGTGTTGAGTCTTCCTTGCTGTGCTCAGGCTTTCTCTAGTTGCGTCGAGC-
GGGGGCTACTCTTCGTTG----CGGTGCTCCGGCTTCTCATTGCAGTGGCTTCTCTTGTTGCAGAGCACGGGCTCTAGG-
CGCGTGGGC-TCAGTAGTTGTGGCTTGCAAGCTCTAGAGCACAGGCTCAGTAGTTGTGGAGCACGGGCTTAGTTGCCCCA
CGACACGTGGGATCTTCCCGGACCAGGGTTCGATCGAACCCGTGTCCCCTGCATTGGCAGGCGGATTCT--TAACCACTA
TGCCACCAGGGAAGTCCC---CAAAGTAAAATTCTTT---ACCCAGCCCCTACTCACCTCTAGGTTCATGGTAGTTCTTC
GAGGGGCAATAGTGTAAATGCCCAGACATCAGCTCATAGAGTTTTCTTTCATTTCTTCCTTTAGTGTAGTCCAGTGTATC
TCAAATTGTA--GTGTGTACAAGATTTACAGTGTCCACAGTACTTCATTAATAAAGGAATTTTAAAGGAATGTCAGGGGT
GA
>Orcinus_orca
CCAGCTTTTCAGAGAAGGCCATG-------TTTCTGAGTCTGATCAAGC-TTTTAACCAGCTCCTACCATGTGATGGGTT
CAGCTCTGGGAGCTTTTACTATGTTATA---CTGTTACATCGTCACCACAACA------TCTTTTAATATATATTAGGAT
TACAGAGGCTTCATACTAAAGCATAGTGGAGAAAACTTTGTGGATGGGCAAGAA---CAAAGTAAAATTCTTT-------
-----------------TTTTTTTTTGGTTGCGTTGAGTCTTCCTTGCTGTGCGCAGGCTTTCTCTAGTTGCGTCGAGC-
GGGGGCTACTCTTCGTGG----CGGTGCTCCGGCTTCTCATTGCAGTGGCTTCTCTTGTTGCAGAGCACGGGCTCTAGG-
CGCATGGGC-TCAGTAGTTGTGGCTTGCGGGCTCTAGAGCACAGGCTCAGTAGTTGTGGAGCACGGGCTTAGTTGCCCCA
CGACACGTGGGATCTTCCCGGACCAGGGTTCGATCGAACCCGTGTCCCCTGCATTGGCAGGCGGATTCT--TAACCACTA
TGCCACCAGGGAAGTTCC---CAAAGTAAAATTCTTT---ACCCAGCCACTACTCACCTCTAGGTTCATGGTAGTTCTTC
GAGGGGCAATAGTGTAAATGCCCAGACATCAGCTCATAGAGTTTTCTTTCATTTCTTCCTTTAGTGTAGTCCAGTGTATC
TCAAATTGTA--GTGTGTACAAGATTTACAGTGTCCACAGTACTTCATTAATAAAGGAATTTTAAAGGAATGTCAGGGGT
GA
>Phocoena_sinus
CCAGCTTTTCAGAGAAGGCCATG-------TTTCTGAGTCTGATCAAGC-TTTTAACCAGCTCCTACCATGTGATGGGTT
CAGGTCTGGGAGCTTTTACTATGTTATA---TTGTTACATCGTCACAACAACAACA---CCTTTTAATATATATTAGGAT
TACAGAGGCTTCATACTAAAGCATAGTGGAGAAGACTTTGTGGATGGGCAAGAA---CAAAGTAAAATTCTTT-------
---------------TTTTTTTTTTTGGATGCGTTGAGTCTTCCTTGCTGTGTGCAGGCTTTCTCTAGTTGCGTCGAGC-
GGGGGCTACTCTTCGTTG----CAGTGCTCCGGCTTCTCATCGCAGTGGCTTCTCTTGTTGCAGAGCACGGGCTCTAGG-
CGCACGGGC-TCAGTAGTTGTGGCTTGCGGGCTCTAGAGCACAGGCTCAGTAGTTGTGGAGCACGGGCTTAGTTGCCCCA
CGACACGTGGGATCTTCCCGGACCAGGGTTCGATCGAACCTGTGTCCCCTGCATTGGCAGGTGGATTCT--TAACCACTA
TGCCACCAGGGAAGTCCC---CAAAGTAAAATTCTTT---ACCCAGCCCCTACTCACCTCTAGGTTCATGGTAGTTCTTC
GAGGGGCAATAGTGTAAATGCCCAGACATCAGCTCATAGAGTTTTCTTTCATTTCTTCCTTTAGTGTAGTCCAGTGTATC
TCAAATTGTA--CTGTGTACAAGATTTACAGTGTTCACAGTACTTCATTAATAAAGGAATTTTAAAGGAATGTCAGGGGT
GA
>Neophocaena_asiaeorientalis
CCAGCTTTTCAGAGAAGGCCATG-------TTTCTGAGTCTGATCAAGC-TTTTAACCAGCTCCTACCATGTGATGGGTT
CAGGTCTGGGAGCTTTTACTATGTTATA---TTGTTACATCGTCACAACAACAACA---CCTTTTAATATATATTAGGAT
TACAGAGGCTTCATACTAAAGCATAGTGGAGAAGACTTTGTGGATGGGCAAGAA---CAAAGTAAAATTCTTT-------
---------------TTTTTTTTTTTGGATGCGTTGAGTCTTCCTTGCTGTGTGCAGGCTTTCTCTAGTTGCGTCGAGCG
GGGGGCTACTCTTCGTTG----CGGTGCTCCGGCTTCTCATCGCAGTGGCTTCTCTTGTTGCAGAGCACGGGCTCTAGG-
CGCACGGGC-TCAGTAGTTGTGGCTTGCGGGCTCTAGAGCACAGGCTCAGTAGTTGTGGAGCACGGGCTTAGTTGCCCCA
CGACACGTGGGATCTTCCCGGACCAGGGTTCGATCGAACCCGTGTCCCCTGCATTGGCAGGTGGATTCT--TAACCACTA
TGCCACCAGGGAAGTCCC---CAAAGTAAAATTCTTT---ACCCAGCCCCTACTCACCTCTAGGTTCATGGTAGTTCTTC
GAGGGGCAATAGTGTAAATGCCCAGACATCAGCTCATAGAGTTTTCTTTCATTTCTTCCTTTAGTGTAGTCCAGTGTATC
TCAAATTGTA--GTGTGTACAAGATTTACAGTGTTCACAGTACTTCATTAATAAAGGAATTTTAAAGGAATGTCAGGGGT
GA
>Delphinapterus_leucas
CCAGCTTTTCAGAGAAGGCCATG-------TTTCTGAGTCTGATCAAGC-TTTTAACCAGCTCCTACCATGTGATGGGTT
CAGCTCTGGGAGCTTTTACTATGTTATA---TTGTTACATCGTCACAACAACAACA---TCTTTTAATATATATTAGGGT
TACAGAGGCTTCATACTAAAGCATAGTGGAGAAAACTTTGTGGATGGGCAAGAA---CAAAGTAAAATTCTGG-------
----------------GTTTTTTTTTGGATGCGTTGAGTCTTCCTTGCTGTGTGCAGGCTTTCTCTAGTTGCGTCGAGC-
GGGGGCTACTCTTCGTTG----CGGTGCTCCGGCTTCTCATCGCAGTGGCTTCTCTTGTTGCAGAGCACGGGCTCTAGG-
CGCATGGGC-TCAGTAGTTGTGGCTTGCGGGCTCTAGAGCACAGGCTCAGTAGTTGTGGAGCACGGGCTTAGTTGCCCCA
CGACACGTGGGATCTTCCCGGACCAGGGTTCGATCGAACCCGTGTCCCCTGCATTGGCAGGTGGATTCT--TAACCACTA
TGCCACCAGGGAAGTCCC---CAAAGTAAAATTCTTT---ACCCAGCCCCTACTCATCTCTAGGTTCATGGTAGTTCTTC
GAGGGGCAATAGTGTAAATGCCCAGACATCAGCTCACAGAGTTTTCTTTCATTTCTTCCTTTAGTGTAGTCCAGTGTATC
TCAAATTGTA--GTGTGTACAAGATTTACAGTGTTCACAGTACTTCATTAATAAAGGAATTTTAAAGGAATGTCAGGGGT
GA
>Monodon_monoceros
CCAGCTTTTCAGAGAAGGCCATG-------TTTCTGAGTCTGATCAAGC-TTTTAACCAGCTCCTACCATGTGATGGGTT
CAGCTCTGGGAGCTTTTACTATGTTATA---TTGTTACATCGTCACAACAACAACA---TCTTTTAATATATATTAGGAT
TACAGAGGCTTCATACTAAAGCATAGTGGAGAAAACTTTGTGGATGGGCAAGAA---CAAAGTAAAATTCTGG-------
-------------TTTTTTTTTTTTTGGATGCGTTGAGTCTTCCTTGCTGTGTGCAGGCTTTCTGTAGTTGCGTCGAGC-
GGGGGCTACTCTTCGTTG----CGGTGCTCCGGCTTCTCATCGCAGTGGCTTCTCTTGTTGCAGAGCACGGGCTCTAGG-
CACATGGGC-TCAGTAGTTGTGGCTTGCGGGCTCTAGAGCACAGGCTCAGTAGTTGTGGAGCACGGGCTTAGTTGCCCCA
CGACACGTGGGATCTTCCCGGACCAGGGTTCGATCGAACCCGTGTCCCCTGCATTGGCAGGTGGATTCT--TAACCACTA
TGCCACCAGGGAAGTCCC---CAAAGTAAAATTCTTT---ACCCAGCCCCTACTCACCTCTAGGTTCATGGTAGTTCTTC
GAGGGGCAATAGTGTAAATGCCCAGACATCAGCTCATAGAGTTTTCTTTCATTTCTTCCTTTAGTGTAGTCCAGTGTATC
TCAAATTGTA--GTGTGTACAAGATTTACAGTGTTCACAGTACTTCATTAATAAAGGAATTTTAAAGGAATGTCAGGGGT
GA
>Inia_geoffrensis
CCAGCTTTTCAGAGAAGGCCGTG-------TTTCTGAGTCTGATCAAGC-TTTTAACCAGCTCCTACCATGTGCTGGGTT
CAGCTCTGGGAGCTTTTACTATGTTATA---TTGTTACATCGTCACAACAACAACAACGTCTTTTAATATATATTAGGAT
TACAGAGGCTTCATACTAAAGCATAGTGGAGAAAACTTTGTGGATGGGCAAGAA---CAAAGTAAAATTCTTT-------
--------------GTTTTTTTTTTTGGATGCGTTGAGTCTTCCTTGCTGTGCACCGACTTTCTCTAGTTGCGCCGAGC-
GAGGGCTACTCTTCGTTG----CGGTGCTCCGGCTTCTCATTGCAGTGGCTTCTTTTGTTGCAGAGCACGGGCTCTAGG-
CACATGGGC-TCAGTGGTTGTGGCTTGCGGGCTCTAGAGCGCAGGCTCAGTAGTTGTGGAGCACTGGCTTAGTTGCCCCA
CAGCACGTGGGATCTTCCCGGACCGGGGC----TCGAACCCGTGTCCCCTGCATTGGCAGGCGGATTCT--TAACCACTA
TGCCACCAGGGAAGTCCC---CGAAGTAAAATTCTTT---ACCCAACCCCTACTCACCTCTAGGTTCGTGGTCGTTCTTC
GAGGGGCAATAGTGTAAATGCCCAGACATCAGCTCATAGAGTTTTCTTTCATTTCTTCCTTTAGTGTAGTCCAGTGTATC
TCACATTGTA--GTGTGGACAAGATTTACAGTGTTCACAGTACTTCATTAATAAAGGAATTTTAAAGGAATGTCAGGGGT
GA
>Pontoporia_blainvillei
CCAGCTTTTCAGAGAAGGCCGTG-------TTTCTGAGTCTGATCAAGC-TTTTAACCAGCTCCTACCATGTGATGGGTT
CAGCTCTGGGAGCTTTTACTATGTTATA---TTGTTACATCGTCACAACTACAACG---TCTTTTAATATATATTAGGAT
TACAGAGGCTTCATACTAAAGCGTAGTGGAGAAAACTTTGTGGATGGGCAAGAA---CAAAGTAAAATTCTTT-------
---------------TTTTTTTTTTTGGATGCGTTGAGTCTTCCTTGCTGTGCGCAGGCTTTCTCTAGTTGCGTGGAGC-
GGGGGCTGCTCTTTGTTG----CGGTGCTCCGGCTTCTCATTGCAGTGGCTTCTCTTGTTGCAGAGCACGGACTCTAGG-
CGCATGGGC-TCAGTGGTTGTGGCTTGCGGGCTCTAGAGCGCAGGCTCAGTAGTTGTGGAGCACAGGCTTAGTTGCCCCA
CGGCACGTGGGATCTTCCCGGACCAGGGC----TCGAACCCATGTCCCCTGCATTGGCAGGTGGATTCT--TAACCACTA
TGCCACCAGGGAAGTCCC---CAAAGTAAAATTCTTT---ACCCAACCCCTACTAACCTCTAGGCTCATGGTAGTTCTTC
GAGGGGCAATAGTGTAAATGCCCAGACATCAGCTCATAGAGTTTTCTTTCATTTCTTCCTTTAGTGTAGTCCAGTGTATC
TCAAATTGTA--GTGTGGACAAGATTTACAGTGTTCACAGTACTTCATTAATAAAGGAATTTTGAAGGAATGTCACGGGT
GA
>Lipotes_vexillifer
CCAGCTTTTCAGAGAAGGCCGTG-------TTTCTGAGTCTGATCAAGC-TTTTAACCAGCTCCTACCATGTGATGGGTT
CAGCTCTGGGAGCTTTTACTATGTTATA---TTGTTACATCATCACAACAATAACG---TCTTTTAATATATATTAGGAT
TACAGAGGCTTCATACTAAAGCATAGTGGAGAAAACTTTGTGGGTGGGCAAGAA---CAAAGTAAAATTCTAT-------
---------TTTATTTTATTTTTTTTGGATGCGTTGAGTCTTCCTTGCTGTGCGCAGGCTTTCTCTAGTTGCGTCGAGC-
GGGGGCTACTCTTCGTTA----CAGTGCTCCGGCTTCTCATTGCAGTGGCTTCTCTTGTTGCAGAGCACGGGCTCTAGG-
CGCATGGGC-TCAGTGGTTGTGGCTTGCGGTCTCTAGAGCGCAGGCTCAGTAGTTGTGGAGCACGGGCTTAGTTGCCCCA
CGGCACGTGGGATCTTCTCGGACCAGGGC----TCGAACCCGTGTCCCCTGCATTGGCAGGCGGATTCT--TAACCACTA
TGCCACCAGGGAAGTCCC---CAAAGTAAAATTCTTT---ACCCAGCCCCTACTCACGTCTAGGTTCATGGTAGTTCTTC
GAGGGGCAATAGTGTAAATGCCCAGACATCAGCTCATAGAGTTTTCTTTCGTTTCTTCCTTTAGTGTAGTCCAGTGTATC
TCATGTTGTAGTGTGTGGACAAGATTTACAGTGTTCACAGTACTTCATTAATAAAGGAATTTTAAAGGAATGTCAGGGGT
GA
>Mesoplodon_bidens
CCAGCTTTTCAGAGAAGGCCATG-------TTTCTGAGTCTGATCAAGC-TTTTACCCAGCTCCTACCATGTGATGGGTT
CAGCTCTGGGAGCTTTTACTATGTTATA---TTGTTACATCGTCACAACAACAACG---TCTTTTAATATATATTAGGAT
TACAGAGGCTTCATACTAAAGCATAGTGGAGAAAACTTTGTGGATGGGCCAGAA---CAAAGTAAAATTCTTT-------
------------------TTTTTTTTGGATGCGTTGGGTCTTCGTTGCTGTGTGTGGGCTTTCTCTAGTTGGGTCGAGC-
GGGGGCTACTCTTCATTG----CGGTGCTCTGGCTTCTCATTGCAGTGGCTTCTCTTGTTGCAGAGCATGGGCTCTAGG-
AGCATGGGC-TCAGTAGTTGTGGCTCGCGGGCTCTAGAGCGCAGACTCAGTAGTTGTGGAGCACGGGCTTAGTTGCCCCA
CGGCACGTGGGATCTTCCCGGACCAGGGC----TCAAACCCGTGTCCCCTGCATTGGCAGGCGGATTCT--CAACCACTG
TGCCACCAGGGAAGTCCC---CAAAGTAAAATTCTTT---ACCCAACCCCTACTCACCTCTAGGTTCATGGTAGTTCTTC
GAGGGGCAATAGTATAATTGCCCAGACATCAGCTCAT--AGTTTTCTTTCATTTCTTCCTTTAGTGTAGTCCAGTGTATC
TCAAATTGTA--GCGTGGACAAGATTTACAGTATTCACAGTACTTCATTAATAAAGGAATTTTAAAGGAATGTCAGGGGT
GA
>Ziphius_cavirostris
CCAGCTTTTCAGAGAAGGCCGTG-------TTTCTGAGTCTGATCAAGC-TTTTAACCAGCTCCTACCATGTGATGGGTT
CAGCTCTGGGAGCTTTTACTATGTTATA---TTGTTACATCGTCACAACAACAACG---TCTTTTAATATATATTAGGAT
TACAGAGGCTTCATACTAAAGCATAGTGGAGAAAACTTTGTGGATGGGCAAGAA---CAAAGTAAAATTCTTT---TTTT
TTTTGAATTTTTTTTTTTTTTTTTTTGGATGCATTGGGTCTTCGTTGCTGTGCGTGGGCTTTCTCTAGTTGCGTCGAGC-
GGGGGCTACTCTTCATTG----CGGTGCTCCGGCTTCTCACTGCAGTGGCTTCTCTTGTTGTGGAGCACGGGCTCTAGG-
CGCATGGGC-TCAGTAGTTGTGGCTCGCGGGCTCTAGAACGCAGGCTCAGTAGTTGTGGAGCACAGGCTTCGTTGCCCCA
CGGCATGTGGGATCTTCCCGGACCAGGGC----TCGAACCCGTGTCCCCTGCATTGGCAGGCGGATTCT--CAACCACTG
TGCCACCAGGGAAGTCCC---CAAAGTAAAATTCTTT---ACCCAACCCCTACTCACCTCTAGGTTCATGGTAGTTCTTC
GAGGGGCAATAGTGTAATTGCCCAGACATCAGCTCAT--AGTTTTCTTTCGTTTCTTCCTTTAGTGTAGTCCAGTGTATC
TCAAATTGTA--GTGTGGACAAGATTTACAGTATTCACAGTACTTCATTAATAAAGGAATTTTAAAGGAATGTCAGGGGT
GA
>Platanista_minor
CCAGCTTTTCAGAGAAGGCCGTG-------TTTCTGAGTCTGATCAAGC-TTTTAACCAGCTCCTACCATGTGATGGGTT
CAGCGCTGGGAGCTTTTACTATGTTATA---TTGTTACATCGTCACAACAACAACG---TCTTTTAATATATATTAGGAT
TACAGAGGCTTCATACTAAAGCATAGTGGAGAAAACTTTGTGGATGGGCAAGAA---CAAAGTAAAATTCTTT-------
----TTTTTTTTTTTTTTTTTTTTTTGGATGCGTTGAGTCTTCGTTGCTGTGCGCGGGCTTTCTCTAGTTGCGTCTAGC-
GGGGGCTACTTTTCGTTGCGGCCGGTGCTCCGGCTTCTCATTGCAGTGGCTTCTCTTGTTGCAGAGCACGGGCTCTAGG-
CGCATGGGC-TTAGTAGTTGTGGCTCGCGGGCTCTGGAGTGCAGGCTCAGTAGTTGTGGAGCATAGGCTTAGTTGCCCCA
CAGCATGTGGGATCTTCCCGGACCAGGGC----TCGAACCCGTGTCCCCTGCGTTGGCAGGCGGATTCTTATAACCACTA
TGCCACCAGGGAGGT-CC---CAAAGTAAAATTCTTT---ACCCAACCCCTACTCACCTCTAAGTTCATGGTAGTTCTTC
GAGGGGCAATAGTGTAAATGCCCAGATATCAGCTCGTAGAGTTTTCTTTCGTTTCTTCCTTTAGTGTAGTGCAGTGTATC
TCAAATTGTA--GTGTGGACAAGATTTACAGTGTTCACAGTACTTCATTAATAAAGGAATTTTAAAAGAATGTCAGGGGT
GA
>Physeter_macrocephalus
CCAGCTTTTCAGAGAAGGCCGTG-------TTTCTGAGTCTGATCAAGC-TTTTAACCAGCTCC-ACCATGTGATGGGTT
CAGCGCTGGGAGCTTTTACTATGTTATA---TTGTTACATCGTCACAACAACG------TCTTTTAATATATATTAGGAT
TACAGAGGCTTCATACTAAAGCATAGTGGAGGAAACTTTGTGGATGGGCAAGAA--------------------------
--------------------------------------------------------------------------------
--------------------------------------------------------------------------------
--------------------------------------------------------------------------------
--------------------------------------------------------------------------------
---------------------CAAAGTAAAATTCTTT---ACCCAACCCCTACTCACCTCTAGGTTCATGGTAGTTCTTC
GAGGGGCAATAGTGTAAACGCCCAGACATCAGCTCATAGGGTTTTCTTTCGTTTCTTCCTATAGTGTAGTCCAGTGTATC
TCAAATTGTA--GTGTCTACAAGATTTACAGTGTTCACAATACTTCATTAATAAAGGAATTTTAAAGGAATGTCAGGGGT
GA
>Kogia_breviceps
CCAGCTTTTCAGAGAAGGCCGTG-------TTTCTGAGTCTGATCAAGC-TTTTAACCAGCTCC-ACCATGTGATGGGTT
CAGCGCTGGGAGCTTTTACTATGT-------------------CACAACAACG------TCTTTTAATATATATTAGGAT
TACAGAGGCTTCATACTAAAGCATAGTGGAGAAAACTTTGTGGATGGGCAAAAA--------------------------
--------------------------------------------------------------------------------
--------------------------------------------------------------------------------
--------------------------------------------------------------------------------
--------------------------------------------------------------------------------
---------------------CAAAGTAAAATTCTTT---ACCCAACCCCTACTCGCCTCTAGGTTCATGGTAGTTCTTC
GAGGGGCAATAGTGTAAACGCCCAGACATCAGCTCATAGAGTTTTCTTTCGTTTCTTCCTTTAGTGTAGTCCAGTGTATC
TCAAACTGTA--GTGTCGACAAGATTTACAGTGTTCACAGTACTTCATTAATAAAGGAATTTTAAAGGAATGTCAGGGGT
AA
>Megaptera_novaeangliae
CCAGCTTTTCAGAGAAGGCCATG-------TTTCTGAGTCTGATCAAGCTTTTTAACCAGCTCCTACCGTGTGATGGGTT
CAGTGCTGGGAGCTTTTACTATGTTATA---TTGTTACATCGTCACAACAACA------TCTTTTAATATATATTAGGAT
TACAGAGGCTTCATACTAAAGCATAGTGGAGAAAACTTTGTGGATGGGCAAGAA--------------------------
--------------------------------------------------------------------------------
--------------------------------------------------------------------------------
--------------------------------------------------------------------------------
--------------------------------------------------------------------------------
---------------------CAAAGTAAAATTCTTT---ACCCAACCCCTACTCACCTCTAGGTTCATGGTAGTTCTTG
GAGGGGCAATAGTGTAAATGCCCAGACATCAGCTCATAGAGTTTTCTTTCGTTTCTTCCTTTAGTGTAGTCCAGTGTATC
TCAAATTGTA--GTGTGGACAAGATTTACAGTGTTCACAGTACTTCATTAATAAAGGAATTTTAAAGGAATGTCAGGGGT
GA
>Balaenoptera_physalus
CCAGCTTTCCAGAGAAGGCCATG-------TTTCTGAGTCTGATCAAGCTTTTTAACCAGCTCCTACCGTGTGATGGGTT
CAGTGCTGGGAGCTTTTACTATGTTATA---TTGTTACATCGTCACAACAACA------TCTTTTAATATATATTAGGAT
TACAGAGGCTTCACACTAAAGCATGGTGGAGAAAACTTTGTGGATGGGCAAGAA--------------------------
--------------------------------------------------------------------------------
--------------------------------------------------------------------------------
--------------------------------------------------------------------------------
--------------------------------------------------------------------------------
---------------------CAAAGTAAAATTCTTT---ACCCAACCCCTACTCACCTCTAGGTTCATGGTAGTTCTTG
GAGGGGCAATAGTGTAAATGCCCAGACATCAGCTCATAGAGTTTCCTTTCGTTTCTTCCTTTAGTGTAGTCCAGTGTATC
TCAAATTTTA--GTGTGGACAAGATTTACAGTGTTCACAGTACTTCATTAATAAAGGAATTTTAAAGGAATGTCAGGGGT
GA
>Eschrichtius_robustus
CCAGCTTTTCAGAGAAGGCCATG-------TTTCTGAGTCTGATCAAGCTTTTTAACCAGCTCCTACCGTGTGATGGGTT
CAGTGCTGGGAGCTTTTACTATGTTATA---TTGTTACATCGTCACAACAACA------TCTTTTAATATATATTAGGAT
TACAGAGGCTTCATACTAAAGCATAGTGGAGAAAACTTTGTGGGTGGGCAAGAA--------------------------
--------------------------------------------------------------------------------
--------------------------------------------------------------------------------
--------------------------------------------------------------------------------
--------------------------------------------------------------------------------
---------------------CAAAGTAAAATTCTTT---ACCCAACCCCTACTCACCTCTAGGTTCATGGTAGTTCTTG
GAGGGGCAATAGTGTAAATGCCCAGACATCAGCTCATAGAGTTTTCTTTCGTTTCTTCCTTTAGTGTAGTCCAGTGTATC
TCAAATTGTA--GTGTGGACAAGATTTACAGTGTTCACAGTACTTCATTAATAAAGGAAT-----------GTCAGGGGT
GA
>Balaenoptera_bonaerensis
CCAGCTTTTCAGAGAAGGCCATG-------TTTCTGAGTCTGATCAAGCTTTTTAACCAGCTCCTACCGTGTGATGGGTT
CAGTGCTGGGAGCTTTTACTATGTTATA---TTGTTACATCGTCACAACA---------TCTTTTAATATATATTAGGAT
TACGGAGGCTTCATACTAAAGCATAGTGGAGAAAACTTTGTGGATGGGCAAGAA--------------------------
--------------------------------------------------------------------------------
--------------------------------------------------------------------------------
--------------------------------------------------------------------------------
--------------------------------------------------------------------------------
---------------------CAAAGTAAAATTCTTT---ACCCAACCCCTACTCACCTCTAGGTTCATGGTAGTTCTTG
GAGGGGCAATAGTGTAAATGCCCAGACATCAGCTCATAGAGTTTTCTTTCGTTTCTTCCTTTAGTGTAGTCCAGTGTATC
TCAAATTGTA--GTGTGGACAAGATTTACAGTGTTCACAGTACTTCATTAATAAAGGAATTTTAAAGGAATGTCAGGGGT
GA
>Balaenoptera_acutorostrata
CCAGCTTTTCAGAGAAGGCCATG-------TTTCTGAGTCTGATCAAGCTTTTTAACCAGCTCCTACCCTGTGATGGGTT
CAGTGCTGGGAGCTTTTACTATGTTATA---TTGTTACATCGTCACAACAACA------TCTTTTAATATATATTAGGAT
TACAGAGGCTTCATACTAAAGCATAGTGGAGAAAACTTTGTGGATGGGCAAGAA--------------------------
--------------------------------------------------------------------------------
--------------------------------------------------------------------------------
--------------------------------------------------------------------------------
--------------------------------------------------------------------------------
---------------------CAAAGTAAAATTCTTT---ACCCAACCCCTACTCACCTCTAGGTTCATGGTAGTTCTTG
GAGGGGCAATAGTGTAAATGCCCAGACATCAGCTCATAGAGTTTTCTTTCGTTTCTTCCTTTAGTGTAGTCCAGTGTATC
TCAAATTGTA--GTGTGGACAAGATTTACAGTGTTCACAGTACTTCATTAATAAAGGAATTTTAAAGGAATGTCAGGGGT
GA
>Eubalaena_japonica
CCAGCTTTTCAGAGAAGGCCGTG-------TTTCTGAGTCTGATCAAGC-TTTTAACCAGCTCCTACCGTGTGATGGGTT
CAGCGCTGGGAGCTTTTACTATGTTATATTGTTGTTACATCGTCACAACAACAACG---TCTTTTAATATATATTAGGAT
TACAGAGGCTTCATACTAAAGCATAGTGGAGAAAACTTTGTGGATGGGCAAGAA--------------------------
--------------------------------------------------------------------------------
--------------------------------------------------------------------------------
--------------------------------------------------------------------------------
--------------------------------------------------------------------------------
---------------------CAAAGTAAAATTCTTT---ACCCAACCCCTACTCACCTCTAGGTTCATGGCAGTTCTTG
GAGGGGCAATAGTGTAAATGCCCAGACATCAGCTCAGAGAGTTTTCTTTCATTTCTTCCTTTAGTGTAGTCCAGTGTATC
TCAAATTGTA--GTGTGGACAAGATTTACAGTGTTCACAGTACTTCATTAATAAAGGAATTTTAAAGGAATGTCAGGGGT
GA
>Hippopotamus_amphibius
CCAACTTTGCAAAGACTGATCTGCGAAATCTGATCGAGTCTGATCAAGC-TTTTAACCAGCTCCTATCATGTCACAGGTT
CAGTGCTGGGAGATTTTACTGTGTTATA---TTGTTACATCCTCACAACAACAAAG---TCTTTTAATATATATTAGAAT
TACAGAGGCTTCATTCTAAAGCATAATGGAGGAAACCTTGTGAACGGGCAAGAA--------------------------
--------------------------------------------------------------------------------
--------------------------------------------------------------------------------
--------------------------------------------------------------------------------
--------------------------------------------------------------------------------
---------------------CAAAGTAAAATTCTCT---ACCCAACCTCTACTCACCTCTAGATTCATGGTAGTTCTTG
GAAGGGCAGTAGTGTAAATGCCCAGACATCAGCTGAAAGAGTTTCCTTTCATTTCTTCCTT-----TAGTCCAATGTATC
TCAGATTTTA--GTGCAGACAAGATTTACGGTGTTCACAGTACTTCATTAATAGAGGAATTTTAAAGGAACATCGAGGGT
GA
>Bos_taurus
CCAAGTTTGCAGAGAAGCCTGTA-------TTTCCAAGTCTGATCAAGC-TTTT-ACCAGCTCCTCCCATGTGATAGGTT
CAGTGCTGGGAGCTTTCAC--TGTTATA---TTGTTATATCCTCACAACAACAAAG---TTTTTAAATATGTATTAGGGT
TACAAAGGCTTCATACTAAAGGGTATTGGAGGAAACCTTGTGGATGGGC---AA--------------------------
--------------------------------------------------------------------------------
--------------------------------------------------------------------------------
--------------------------------------------------------------------------------
--------------------------------------------------------------------------------
---------------------CAAAGAAAAATTCTCT---ACCCAATCCCTACTCATCTCTAGATTCGTGGTAGTTCTTG
GAGGGGCAGTTGTGTAAATGCCCAGCCATTATCTCATAGAGTTTTCTTTCATTTCTTCCTTT-GTCTAACTCACTGTATG
TCAAATTTTA--GTGTGGACAAGGTTTACAGTGTTCACAGTACTTCATTAATAAAGGAATTGTAAAGGAATATCAACGGT
GA

#Bottlenose_dolphin_CHR20
>CHR2A_Ttr#SINE/tRNA
--------------------------------------------------------------------------------
--------------------------------------------------------------------------------
--------------------------------------------------------------------------------
------GGGCTTCCCTGGTGGCGCAGTGGTTGAGAGTCCGCCTGCCGATGCAGGGGACACGGGTTCGTGCCCCGGTCCGG
GAAGATCCCACATGCCGCGGAGCAGCTAGGCCCGTGAGCCATGGCCGCTGAGCCTGCGCGTCCGGAGCCTGTGCTCCGCA
ACGGGAGAGGCCACAACAGTGAGAGGCCCGCGTACCGCAAAAAAAAAAAAAAAAAAA-----------------------
--------------------------------------------------------------------------------
--------------------------------------------------------------------------------
------------------------------------------------------------------------------
>Tursiops_truncatus
AAGTTCCAAGGGGAAATATGACCCATTGATGGATATGGAGGCCAAATGGTGCAGGTGAAACATATGAGCTTGAATGTACA
AATTGAAAGATTAAGTCCC-----------------CGTGTTTATCTGGTTTATATTTCACCCA----TACCTGGATAT-
ATTTTGGATGTGGATGTCCTACAGGACCTGGACCTCACAACCACCACCAGTAAGTACTGCTT---AAGAATCT--GCAAT
CAA---GGGCTTCCCTGGTGGTGCAGTGGTTGAGAGTCTGCCTGCTGATGCAGGAGACACGGGTTCGAGCCCTGGTCCGG
GAAGATCCCACATGCCGCGGAGCGGCTGGGCCCATGAGCCATGGCTGCTGAGCCTGCGCATCCGGAGCCTGTGCTCTGCA
ATGGGAGAGGCCACAACAGTGAGAGGTCCGTGTACCGAAAAAAAAAAAAAAA----------------------------
-----------------TAGAATCTGCGATCAA---GCCTGTAATTGTGGGTCATGCTAAATGGGACCCTGTAAAGTTTC
CCATCCCCGGGAGAATGGTGGCAATAAAACAATATCGTCTACCAGGGG-GACAGGAAGGAATAAAGGCTACCATCATGGG
ATTAGAGAAAGTAGGGGTTATAAGACCAGCACAAAGCCTGTTCTATAGCCCTATGTTGCTGGT-GAAAAAAACCAAAC
>Tursiops_aduncus
AAGTTCCAAGGGGAAATATGACCCATTGATGGATATGGAGGCCAAATGGTGCAGGTGAAACATATGAGCTTGAATGTACA
AATTGAAAGATTAAGTCCC-----------------CGTGTTTATCTGGTTTATATTTCACCCA----TACCTGGATAT-
ATTTTGGATGTGGATGTCCTACAGGACCTGGACCTCACAACCACCACCAGTAAGTACTGCTT---AAGAATCT--GCAAT
CAA---GGGCTTCCCTGGTGGTGCAGTGGTTGAGAGTCTGCCTGCTGATGCAGGAGACAAGGGTTCGAGCCCTGGTCCGG
GAAGATCCCACATGCCGCGGAGCGGCTGGGCCCATGAGCCATGGCTGCTGAGCCTGCGCATCCGGAGCCTGTGCTCTGCA
ATGGGAGAGGCCACAACAGTGAGAGGTCCGTGTACCGAAAAAAAAAAAAA------------------------------
-----------------TAGAATCTGCGATCAA---GCCTGTAATTGTGGGTCATGCTAAATGGGACCCTGTAAAGTTTC
CCATCCCCGGGAGAATGGTGGCAATAAAACAATATCGTCTACCAGGGG-GACAGGAAGGAATAAAGGCTACCATCATGGG
ATTAGAGAAAGTAGGGGTTATAAGAGCAGCACAAAGCCTGTTCTATAGCCCTATGTTGCTGGT-GAAAAAAACCAAAC
>Sousa_chinensis
AAGTTCCAAGGGGAAATATGACCCATTGATGGATATGGAGGCCAAATGGTGCAGGTGAAACATATGAGCTTGAATGTGCA
AATTGAAAGATTAAGTCCC-----------------CGTGTTTATCTGGTTTATATTTCACCCA----TACCTGGATAT-
ATTTTGGATGTGGATGTCCTACAGGACCTGGACCTCACAACCACCACCAGTAAGTACTGCTT---AAGAATCT--GCAAT
CAA---GGGCTTCCCTGGTGGTGCAGTGGTTGAGAGTCTGCCTGCTGATGCAGGAGACACGGGTTCGAGCCCTGGTCCGG
GAAGATCCCACATGCCGCGGAGCGGCTGGGCCCATGAGCCATGGCTGCAGAGCCTGCGCATCCGGAGCCTGTGCTCTGCA
ATGGGAGAGGCCACAACAGTGAGAGGTCCGTGTACCGAAAAAAAAAAAAA------------------------------
-----------------TAGAATCTGCGATCAA---GCCTGTAATTGTGGGTTATGCTAAATGGGACCCTGTAAAGTTTC
CCATCCCCGGGAGAATGGTGGCAATAAAACAATATCGTCTACCAGGGG-GACAGGAAGGAATAAAGGCTACCATCATGGG
ATTAGAGAAAGTAGGGGTTATAAGACCAGCACAAAGCCTATTCTATAGCCCTATGTTGCTGGT-GAAAAAAACCAAAC
>Lagenorhynchus_obliquidens
AAGTTCCAAGGGGAAATATGACCCATTGATGGATATGGAAGCCAAATGGTGCAGGTGAAACATGTGAGCTTGAATGTACA
AATTGAAAGTTTAAGTCCC-----------------CGTGTTTATCTGGTTTATATTTCACCCA----TACCTGGATAT-
ATTTTGGATGTGGATGTCCTACAGGACCTGGACCTCACAACCACCACCAGTAAGTACTGCTT---AAGAATCT--GTGAT
CAA---AGGCTTCCCTGGTGGTGCAGTGGTTGAGAGTCTGCCTGCTGATGCAGGGGACACGGGTTCGTGCCCCGGTCCGG
GAAGATCCCACATGCCGTGGAGCGGCTGGGCCCGTGCGCCATGGCCGCTGAGCCTGTGCGTCTGGAGCCTGTGCTCTGCA
ACGGGAGAGGCCACAACAGTGAGAGGTCCGTGTACCGAAAAAAAAAGAAAAA----------------------------
-----------------TAGAATCTGCGATCAA---GCCTGTAATTGTGGGTCATGCTAAATGGGACCCTGTAAAGTTTC
CCATCCCTGGGAGAATGGTGGCAATAAAACAATATCGTCTACCAGGGG-GACAGGAAGGAATAAAGGCTACCATCATGGG
ATTAGAGAAAGTAGGGGTTATAAGACCAGCACAAAGCCTGTTCTATAGCCCTATGTTGCTGGT-GAAAAAAACTAAAC
>Globicephala_melas
AAGTTCCAAGGGGAAATATGACCCATTGATGGATATGGAGGCCAAATGGTGCAGGTGAAACATATGAGCTTGAATGTACA
AATTGAAAGATTAAGTCCC-----------------CGTGTTTATCTGGCTTATATTTCACCCA----TACCTGGATAT-
ATTTTGGATGTGGATGTCCTACAGGACCTGGACCTCACAACCACCACCAGTAAGTACTGCTT---AAGAATCT--GCAAT
CAA---GGGCTTCCCTGGTGGTGCAGTGGTTGAGAGTCTGCCTGCTGATGCAGGAGACACGGGTTCGAGCCCTGGTCCGG
GAAGATCCCACATGCCGTGGAGCGGCTGGGCCCATGAGCCATGGCTGCTGAGCCTGCGCATCCGGAGCCTGTGCTCTGCA
ATGGGAGAGGCCACAACAGTGAGAGGTCCGTGTACCGAAAAAAAAAAAAAAAA---------------------------
-----------------TAGAATCTGCGATCAA---GCCTGTAATTGTGGGTCATGCTAAATGGGACCCTGTAAAGTTTC
CCATCCCTGGGAGAATGGTGGCAATAAAACAATATCGTCTACCAGGGG-GACAGGAAGGAATAAAGGCTACCATCATAGG
ATTAGAGAAAGTAGGGGTTATAAGACCAGCACAAAGCCTGTTCTATAGCCCTATGTTGCTGGT-GAAAAAAACCAAAC
>Orcinus_orca
AAGTTCCAAGGGGAAATATGACCCATTGATGGATATGGAGGCCAAATGGTGCAGGTGAAACATGTGAGCTTGAATGTACA
AATTGAAAGATTAACTCCC-----------------CGTGTTTATCTGGTTTATATTTCACCCA----TACCTGGATAT-
ATTTTGGATGTGGATGTCCTACAGGACCTGGACCTCACAACCACCACCAGTAAGTACTGCTT---AAGAATCT--GCGAT
CAA---GGGCTTCCCTGGTGGTGCAGTGGTTGAGAGTCTGCCTGCTGATGCAGGGGACATGGGTTTATGCCCCGTTCTGG
GAAGATCCCACATGCCACGGAGCGGCTGGGCCTGTGAGCCATGGCCGCTGAGCCTGCGCATCCGGAGCCTGTGCTCTGCA
ATGGGAGAGGCCACAACAGTGAGAGGTCCGTGTACCCAAAAAAAAAA---------------------------------
-----------------TAGAATCTGCAATCAA---GCCTGTAATTGTGAGTCATGCTAAATGGGACCCTGTAAAGTTTC
CCATCCCTGGGAGAATGGTGGCAATAAAACAATATCGTCTACCAGGGG-GACAGGAAGGAATAAAGGCTACCATCATGGG
ATTAGAGAAAGTAGGGGTTACAAGACCAGCACAAAGCCTGTTCTATAGCCCTATGTTGCTGGT-G-AAAAAACCAAAC
>Phocoena_sinus
AAGTTCCAAGGGGAAATATGACCCATTGATGGATATGGAGGCCAAATGGTGCAGCTGAAACATGTGAGCTTGAATGTACA
AATTGAACGATTAACTCCC-----------------CGTGTTTATCTGGTTTATATTTCACCCA----TACCTGGATAT-
ATTTTGGATGTGGATGTCCTACAGGACCTGGATCTCACAACCACCACCAGTAAGTACTGCTT---AAGAATCT--GCGAT
CAA---GGGCTTCCCTGGTGGTGCAGTGGTTGAGAGTCCACCTGCCGATGCAGGGGACACGGGTTCGTGCCCTGGTCCGG
GAAGATCCCACATGCCACAGAGCGGCTGGGCCCGTGAGCCATGGTCGCTGAGCCTGCGCGTCCGGAGCCTATGCTCTGCA
GCGGGAGAGGTCACAACAGTGAGAGGCCCACGTACCGAAAAAAAAAAAA-------------------------------
-----------------TAGAACCTGTGATCAA---GCCTGTAATTGTGGGTCATGCTAAATGCGACCCTGTAAAGTTTC
CCATCCCTGGGAGAATGGTGGCAATAAAACAATATTGTCTACCAGGGG-GACAGGAAGGAATAAAGGCTACCGTCATGGG
ATTAGAGAAAGTAGGGGTTATAAGACCAGCACAAAGCCTGTTCTATAGCCCTATGTTGCTGGT-GAAAAAAACCAAAC
>Neophocaena_asiaeorientalis
AAGTTCCAAGGGGAAATATGACCCATTGATGGATATGGAGGCCAAATGGTGCAGCTGAAACATGTGAGTTTGAATGTACA
AATTGAACGATTAACTCCC-----------------CGTGTTTATCTGGTTTATATTTCACCCA----TACCTGGATAT-
ATTTTGGATGTGGATGTCCTACAGGACCTGGATCTCACAACCACCACCAGTAAGTACTGCTT---AAGAATCT--GCGAT
CAA---GGGCTTCCCTGGTGGTGCAGTGGTTGAGAGTCCACCTGCCGATGCAGGGGACACGGGTTCGTGCCCTGGTCCGG
GAAGATCCCACATGCCACAGAGCGGCTGGGCCCGTGAGCCATGGTCGCTGAGCCTGCGCGTCCGGAGCCTATGCTCTGCA
GCGGGAGAGGTCACAACAGTGAGAGGCCCACGTACCGAAAAAAAAAAAAA------------------------------
-----------------TAGAACCTGTGATCAA---GCCTGTAATTGTGGGTCATGCTAAATGCGACCCTGTAAAGTTTC
CCATCCCTGGGAGAATGGTGGCAATAAAACAATATTGTCTACCAGGGG-GACAGGAAGGAATAAAGGCTACCATCATGGG
ATTAGAGAAAGTAGGGGTTATAAGACCAGCACAAAGCCTGTTCTATAGCCCTATGTTGCTGGT-GAAAAAAACCAAAC
>Delphinapterus_leucas
AAGTTCCAAGGGGAAATATGACCCATTGATGGATATGGAGGCCAAATGGTGCAGGTGAAACATGTGAGCTTGAATGTACA
AATTGAAAGATTAACTCCC-----------------CGTGTTTATCTGGTTTATATTTCACCCA----TACCTGGATAT-
ATTTTGGATGTGGATGTCCTACAGGACCTGGACCTTACAACCACC---AGTAAGTACTGCTT---AAGAATCT--GCGAT
CAA---GGGCTTCCCTGGTGGTGCAGTGGTTGAGAGTCCGCCTGCCGATGCAGGGGACATGGGTTCGTGCCCCGGGCCGG
GAAGATCCCACATGCCACGGAGCGGCTGGGCCCGTGAGCCATGGCCGCTGAGCCTGCGCGTCCGGAGCCTGTGCTCTGCA
ATGGGAGAGGTCACAACAGTGAGAGGCCCGCGTACCGAAAAAAAAAAAAAAAAA--------------------------
-----------------AAGAATCTGTGATCAA---GCCTGTAATTGTGGGCCATGCTAAATGGGACCCTGTAAAGTT-T
CCATCCCTGGGAGAATGGTGGCAATAAAACAATATCGTCTACCAGGGG-GACAGGAAGGAATAAAGGCTACCATCATGGG
ATTAGAGAAAGTAGGGGTTATAAGACCAGCACAAAGCCTGTTCTATAGCCCTATGTTGCTGGT-GAAAAAAACCAAAC
>Monodon_monoceros
AAGTTCCAAGGGGAAATATGACCCATTGATGGATATGGAGGCCAAATGGTGCAGGTGAAACATGTGAGCTTGAATGTACA
AATTGAAAGATTAACTCCC-----------------CGTGTTTATCTGGTTTATATTTCACCCA----TACCTGGATAT-
ATTTTGGATGTGGATGTCCTACAGGACCTGGACCTTACAACCACC---AGTAAGTACTGCTT---AAGAATCT--GCGAC
CAA---GGGCTTCCCTGGTGGTGCAGTGGTTGAGAGTCCGCCTGCCGATGCAGGGGACATGGGTTCGTGCCCCGGTCCGG
GAAGATCCTACATGCCACGGAGCGGCTGGGCCCGTGAGCCATGGCCGCTGAGCCTGCGCGTCCGGAGCCTGTGCTCTGCA
ATGGGAGAGGTCACAACAGTGAGAGGCCCGCGTACCGAAAAAAAAAAAAAAAA---------------------------
-----------------AAGAATCTGTGATCAA---GCCTGTAATTGTGGGCCATGCTAAATGGGACCCTGTAAAGTTT-
CCATCCCTGGGAGAATGGTGGCAATAAAACAATATCGTCTACCAGGGG-GACAGGAAGGAATAAAGGCTACCATCATGGG
ATTAGAGAAAGTAGGGGTTATAAGACCAGCACAAAGCCTGTTCTATAGCCCTATGTTGCTGGT-GAAAAAAACCAAAC
>Inia_geoffrensis
AAGTTCCGAGGGGAAATATGACCCATTGATGGATATGGAAGCCAAACGGTGCAGGTGAAATATGTGAGTTTGAAGGTACA
AATTGAAAGATTAACTCCC-----------------CGTGTTTATCTGGTTTATATTTCACCCA----TACCTGGATAT-
ATTTTGGATGTGGATGTCCTACAGGACCTGGACCTCACAACCACCACCAGTAAGTACTGCTT---AAGAATCT--GCAAT
CAA---GGGCTTCCCTGGTGGCGCAGTGGTTGAGAGTCCGCCTGCCAATGCAGGGTACACAGGTTCGTGCCCCAGTCCAG
GAAGATCCTACATGCTGCGGAGCGGCTGGGCCCGTGAGCCATGGCCGCTGAGCCTGCGCATCCGGAGCCTGTGCTCTGCA
ATGGGAGAGGCCACAACAGTGAGAGGCCCGCGTACCGAAAAAAAAAAAAAAAA---------------------------
-----------------TAGAATCTGTGATCAA---GCCTGTAATTGTGGGTCATGCTAAATGGGACCCTGTAAAGTTTC
CCATCCCTGGGAGAATGGTGGCAATAAAACAATATCATCTACCAGGGG-GACAGGAAGGAATAAAGGCTACCATCATGGG
ATTAGAGAAAGTAGGGGTTGTAAGACCAGCACGAAGCCTGTTCTATAGCCCTATGTTGCTGGT-GAAAACAACCAAAC
>Lipotes_vexillifer
AAGTTCCAAGGGGAAATATGACCCATTGATGGATATGGAGGCCAAATGGTGCAGGTGAAACATGTGAGCTTGAATGTACA
AATTGAAAGATTAACTCCC-----------------CATGTTTTTCTGGTTTATATTTCACCCA----TACCTGGATAT-
ATTTTGGATGTGGATGTCCTACAGGACCTGGACCTCACAACCACCACCAGCAAGTACTGCTT---AAGAATCT--GCGAT
CAA---GGGCTTCCCTGGTGGCGCAGTGGTTGAGAGTCCGCCTGCCAATGCAGGGGACACATGTTCGTGCCCCGGTTCGG
GAGGATCCCACATGCCCTGGAGTGGCTGGGCCCATGAGCCATGGCTGCTGAGTCTGCGCGTCCGGAGCCTGTGCTCCGCA
ACGGGAGAGGCCACAACAGTGAGAGGCCCGTGTACCGTGAAAAAAAAA--------------------------------
-----------------AAGAATCTGCGGTCAA---GCCTGTAATTGTGGGTCATGCTAAATGGGACCCTGTAAAGTTTC
CCATCCCTGGGAGAATGGTGGCAATAAAACAATATCGTCTACCAGGGG-GGCAGGAAGGAATAAAGGCTACCATCATGGG
ATTAGAGAAAGTAGGGGTTATAAGACCAGCACAAAGCCTGTTCTATAGCCCTATGTTGCTGGT-GAAAAAAACCAAAC
>Mesoplodon_bidens
AAGTTCAAAGGGGAAATATGACCCATTGATGGATATGGAGGCCAAATGGTGCAGGTGAAACATGTGAGCTTGAATGTACA
AATTGAAAGATTAACTCCC-----------------CGTGTTTTTCTGGTTTATATTTCACCCA----TACCTGGATAT-
ATTTTGGATATGGATGTCCTACAGGACCTGGACCTCACAACCACCACCAGCAAGTACTGCTT---AAGAATAT--GTGAT
CAA---GGGCTTCCCTGGTGGCGCAGTGGTTGAGAGTCTGCCTGCCAATGCAGGGGACGTGGTTTCGTGCCCCGGTCCCG
GAAGATCCCACATGCCGTGGAGTGTCTGGTCCCGTGAGCCATGGCCGCTGAGTCTGCATGTCCAGAGCCTGTGCTCCGCA
ACGGGAGAGGCCACAGCAGTGAGAGGCCCGCGTACCGCAAAAAAAAAAAAAAA---------------------------
-----------------AAGAATCTGCGATCAA---CACCGTAATTGTGGGTCATGCTAAATGGGACCCTGTAAAGTTGC
CCATCCCTGGGAGAATGGTGGCAATGAAACAATATCATCTACCAGGGG-GACAGGAAGGAATAAAGGCTACCATCATGGG
ATTAGAGAAAGTAGGGGTTATAAGACCAGCACAAAGCCTGTTCTATAGCCCTATGCTGCTGGT-GAAAAAAACCAAAC
>Ziphius_cavirostris
AAGTTCCAAGGGGAAATATGACCCATTGATGGATATGGAGGCCAAATGGTGCAGGTGAAACATGTGAGCTTGAATGTACA
AATTGAAAGATTAACTCCC-----------------CGTGTTTTTCTGGTTTATATTTCACCCA----TACCTGGATAT-
ATTTTGGATGTGGATGTCCTACAGGACCTGGACCTCACAACCACCACCAACAAGTACTGCTT---AAGAATAT--GTGAT
CAA---GGGCTTCCCTGGTGGCACAGTGGTTGAGAGTCCGCCTGCCGATGCAGGGGACGTGGTTTCGTGCCCCAGTCCTG
GAAGATCCCATATGCCGTGGAGCGTCTTGACCTGTGAGCCATGGCCACTGAGCCTGCGTGTCCAGAGCCTGTGCTCCACA
ACGGGAGAGGCCACAACAGTGAGAGGCCCGCGTACCGCAAAAAAAAAAAAAA----------------------------
-----------------AAGAATCTGCAATCAA---CACCGTAATTGTGGGTCATGCTAAATGGGACCCTGTAAAGTTGC
CCATCCCTGGGAGAATGGTGGCAATGAAACAATATCATCTACCAGGGG-GACAGGAAGGAATAAAGGCTACCATCATGGG
ATTAGAGAAAGTAGGGGTTATAAGACCAGCACAAAGCCTGTTCTATAGCCCTATGTTGCTGGT-GAAAAAAACCAAAC
>Platanista_minor
AAGTTCCAAGGGGAAATATGACCCACTGATGGATATGGAGGCCAAATGGTGCAGGTGAAACATGTGAGTTTGAATGTATA
AATTGAAAGATTAACTCCC-----------------CGTGTTTTTCTGGTTTATATTTCATCCA----TACCTGGATAT-
ATTTTGGATGTGGATGTCCTACAGGACCTGGACCTCACAACCACCACCAGCAAGTACTGCTT---AAGAATCT--GGGAT
CAA---GGGCTTCCCTGGTGGCGCAGTGGTTGAGAGTCTGCCTGCCGATGCAGGGGACGCGGGTTCGTGCCCCGGTCCGG
GAAGATCCCACATGCCGTGGAGCAGCTGGGCCCGTGAGCCATGGCCGCTGAGCCTGCACTTCCGGAGCCTGTGCTCAGCA
ACGGGAGAGGCCACAACAGTGAGAGGCCCGCGTACCGCAAAAAAAAAAAAAAAAAAAAAAAAAAAAAAAAAAAAAAAAAA
AGAAAAGAAAAGAA---AAGAATCTGCGATCAA---GCCTGTAATTGTGGGTCGTGCTAAATGAGACCCTGTAAAGTTGC
CCATCCCTGGGAGAATGGTGGCAATAAAACAATATTGTCTACCAGGGG-GACAGGAAGGAATAAAGGCTACCACCATGGG
ATTAGAGAAAATAGGGGTTATAAGACCAGCACAAAGCCTGTTCTATAGCCCTATGTTGCTGGT-GAAAAAAACCAAAC
>Physeter_macrocephalus
AAGTTCCAAGGGGAAATATGACCCATTGATGGATATGGAGGCCAAATGGTGCAGGTGAAACATGTGAGCTTGTATGTACA
AATTGAAAGATTAACTCCC-----------------CGTGTTTTTCTGCTTTATATTTCACCCA----TACCTGGATAT-
ATTTTGGATGTGGATGTCCTACAGGACCTGGACCTCACAACCACCACCAGCAAGTTCTGCTT---AAGCATCT--GTGAT
CGA-----------------------------------------------------------------------------
--------------------------------------------------------------------------------
--------------------------------------------------------------------------------
------------------------------------GCCTGTAATTGTGGGTCATGCTAAATGGGACCCTGTAAAGTTGT
CCATCCCTGGGAGAATGGTGGCAATAAAACAATATCGTCTACCAGGGG-GACAGGAAGGAATAAATGCTACCATCATGGG
ATTAGAGAAAGTAGGGGTTATAAGACCAGCATAAAGCCTGTTCTATAGCCCTATGTTGCTGGT-GAAAAAAACCCTGG
>Kogia_breviceps
AAGTTCCAAGGGGAAATACGAGCCACTGATGGATATGGAGGCCAGA-GGTGAGGATGAAACAAGAGAGCCTGTATTTACA
AATTGGAAGACCCCCTCCCACCGCCCAGACCCTGCGCGTCCCTTTCTGGTTTATATTTTCCCCA----TACCCGAGTAT-
ATTTGGGGTGTGGATGTCCTACAGGACCTGGAGCTCATAACCACCCTGAGCGAGCTCCACTT---ACGGATCCAAGCAGT
CAA-----------------------------------------------------------------------------
--------------------------------------------------------------------------------
--------------------------------------------------------------------------------
------------------------------------GGCTGCAAAGGTGGATCACGGTAAATGAGATCCTGTAAAGCTGC
CTATCCCGTGGAGAGTGGTGGCAATAAAACAATGTCACCTACCTGCGG-GACAGGAAAAAATAACAGCTACCGTCAAGGA
ATTAGGGAAGGTGGAGGTTA------------AAAGCCCGCTAAATAGCCCCATGTGGCTGGT-GG-AAAAACCAAAC
>Megaptera_novaeangliae
AAGTTCCAAGGGGAAATGTGACCCATTGATGGATATGGAGGCCAAACGGTGCAGGTGAAACATGTGAGCTTGTATGTACA
AATTGAAAGATTAACTCCC-----------------CGTGTTTTTCTGGTTTATATTTCACCCA----TACCTGGATAT-
ATTTTGGATGTGGATGTCCTACAGGACCTGGACCTCACAACCACCACCAGCAAGTTCTGCTT---AAGACTCT--GCAAT
CAA-----------------------------------------------------------------------------
--------------------------------------------------------------------------------
--------------------------------------------------------------------------------
------------------------------------GCCTGTAATTGTGGGCCATGCTAAATGGGACCCTGTAAAGTTGC
CCATCCCTGGGAGAATGGTGGTAATAAAACAATATCGTCTACCAGGGG-GACAGGAAGGAATAAAGGCTACCATCATGGG
GTTAGAGAAAGTAGGGGTTATAAGACCAGCGCAAAGCCTGCTTTATACCCCTTTGTTGCTGGT-G-AAAAAACCAAAC
>Balaenoptera_physalus
AAGTTCCACGGGGAAATATGACCCATTGATGGATATGGAGGCCAAACAGTGCAGGTGAAACATGTGAGCTTGTATGTACA
AATTGAAAGATTAACTCCC-----------------CGTGTTTTTCTGGTTTATATTTCACCCATACCTACCTGGATAT-
ATTTTGGATGTGGATGTCCTACAGGACCTGGACCTCACAACCACCACCAGCAAGTTCTGCTT---AAGAATCT--GCGAT
CAA-----------------------------------------------------------------------------
--------------------------------------------------------------------------------
--------------------------------------------------------------------------------
------------------------------------GCCTGTAATTGTGGGCCATGATAAATGGGACCCTGTAAAGTTGC
CCATCCCTGGGAGAATGGTGGCAATAAAACAATATCATCTACCAGGGG-GACAGGAAGGAATAAAGGCTACCATCATGGG
GTTAGAGAAAGTAGGGGTTATAAGACCAGCACAAAGCCTGTTCTATAGCCCTATGTTGCTGGT-GAAAAAAACCAAAC
>Eschrichtius_robustus
AAGTTCCAAGGGGAAATATGACCCATTGATGGATATGGAGGCCAAACGGTGCAGGTGAAACATGTGAGCTTGTATGTACA
AATTGAAAGATTAACTTCC-----------------CGTGTTTTTCTGGTTTATATTTCACCCA----TACCTGGATAT-
ATTTTGGATGTGGATGTCCTACAGGACCTGGACCTCACAACCACCACCAGCAAGTTCTGCTT---AAGAATCT--GCGAT
CAA-----------------------------------------------------------------------------
--------------------------------------------------------------------------------
--------------------------------------------------------------------------------
------------------------------------GCCTATAATCGTGGGTTATGCTAAATGGGACCCTGTAAAGTTGC
CCATCCCTGGGAGAATGGTGGCAATAAAACAATGTCATCTACCAGGGG-AACAGGAAGGAATAAAGGCTACCATCATGGG
GTTAGAGAAAGTAGGGGTTATAAGACCAGCACAAAGCCTGTTCTATAGCCCTATGTTGCTGGT-GAAAAAAACCAAAC
>Balaenoptera_bonaerensis
AAGTTCCAAGGGGAAATGTGACCCATTGATGGATATGGAGGCCAAACGGTGCAGGTGAAACATGTGAGCTTGTATGTACA
AATTGAAAGATTAACTCCC-----------------CGTGTTTTTCTGGTTTATATTTCACCCA----TACCTGGATAT-
ATTTTGGATGTGGATGTCCTACAGGACCTGGACCTCACAACCACCACCAGCAAGTTCTACTT---AAGAATCT--GCGAT
CAA-----------------------------------------------------------------------------
--------------------------------------------------------------------------------
--------------------------------------------------------------------------------
------------------------------------GCCTGTAATTGTGGGCCATGCTAAATGGGACCCTGTAAAGTTGC
CAATCCCTGGGAGAATGGTGGTAATAAAACAATATCGTCTACCAGGGG-GACAGGAAGGAATAAATGCTACCATCATGGG
GTTAGAGAAAGTAGGGGTTATAAGACCAGCTCAAAGCCTGCTTTATAGTCCTTTGTTGTTGGT-GAAAAAAACCAAAC
>Balaenoptera_acutorostrata
AAGTTCCAAGGGGAAATATGACCCATTGATGGATATGGAGGCCAAACGGTGCAGGTGAAACATGTGAGCTTGTATGTACA
AATTGAAAGATTAACTCCC-----------------CGTGTTTTTCTGGTTTATATTTCACCCA----TACCTGGATAT-
ATTTTGGATGTGGATGTCCTACAGGACCTGGACCTCACAACCACCACCAGCAAATTCTGCTT---AAGACTCT--GCGAT
CAA-----------------------------------------------------------------------------
--------------------------------------------------------------------------------
--------------------------------------------------------------------------------
------------------------------------GCCTGTAATTGTGGGCCACGCTAAATGGGACCCTGTAAAGTTGC
CCATCCCTGGGAGAATGGTGGCAATAAAACAATATCGTCTACCAGGGG-GACAGGAAGGAATAAATGCTACCATCATGGG
GTTAGAGAAAGTAGGGGTTATAAGACCAGCACAAAGCCTGCTTTATAGCCCTTTGTTGTTGGT-GAAAAAAACCAAAC
>Eubalaena_japonica
AAGTTCCAAGAGGAAATATGACCCATTGATGGATATGGAGGCCAAACGGTGCAGGTGAAACATGTGAGCTTTTATGTACA
AATTGAAAGATTAACTCCC-----------------CGTGTTTTTCTGGTTTATATTTCACCCA----TACCTGGATAT-
ATTTTGGATGCGGATGTCCTACAGGACCTGGACCTCACAACCACCACCAGCAAGTTCTGCTT---AAGAATCT--GCAAT
CAA-----------------------------------------------------------------------------
--------------------------------------------------------------------------------
--------------------------------------------------------------------------------
------------------------------------GCCTGTAATTGTGGGTCATGCTAAATGGGACCCTGTAAAGTTGC
CCATCCCTGGGAGAATGGTGGCAATAAAACAATATCGTCTACCAGGGG-GACAGGAAGGAATAAAGGCTACCATCATGGG
ATTAGAGAAAGTAGGGGTTATAAGACCAGCACAAAGCCTGTTCTATAGCCCTATGTTGCTGGT-GAAAAAAACCAAGC
>Hippopotamus_amphibius
AAGTTCCAAGGGAAAACATGAGCCATTGATGGATATGGAGGCCAAACAGTACAGGTGAAACACGTGAGCTTGTATTTACA
AATTGGAAGATTGCCTCCT-----------------CATCCCTTCCTGGTTTATATTTCACCCA----TACCTGGATTT-
ATTTTGAATGTGGATGTCCTACATGACCTGGACCTCACAACCACCACCAGTGACCTCTGCTT---ACGAATCTGAGTGGT
CAA-----------------------------------------------------------------------------
--------------------------------------------------------------------------------
--------------------------------------------------------------------------------
------------------------------------GCCTGTAATGGTGGGCTATGCTAAATGGGACCTTGGAAAGTTGC
CCATCCCTGGGACAGTGGTGGCAATAAAACCATATTGCCTACCAGGGGTGACAAGAAGGAAGAAGGGTTACCATCAGGGG
ATTAGAGAAGGTAGGAGTTATAAGACTGGCACAAAGCCTGTTCTATAGCTCTATGTTGCCGGTGGAAAAAAAACAAAC
>Bos_taurus
NNNNNNNNNNNNNNNNNNNNNNNNNNNNNNNNNNNNNNNNNNNNNNNNNNNNNNNNNNNNNNNNNNNNNNNNNNNNNNNN
NNNNNNNNNNNNNNNNNNN-----------------NNNNNNNNNNNNNNNNNNNNNNNACCCA----TACCTGGATATG
TTATTGGGTATAGATGTCCTATAAGACCTGGACTTCACAATCACCACCAGCAAGTTCTGCTT---ATGAATCCATGCTGT
CAA-----------------------------------------------------------------------------
--------------------------------------------------------------------------------
--------------------------------------------------------------------------------
------------------------------------GTGTGTAGTGGTGGATAACACTAAATGGGACCCTGTAGAGTTGT
CCATCCCTAGGAGAGTGGTGACAATAAAATAGTATCGCCTACCAGCGG-GACAGGACGGAATATGGGCTACCATCATAGT
ATTAGAGAAGGTAAGGGTTATAAGACT-GCACAAAGCC-------------TATGTTGCCAGT-GGAAAAAAACAAAT

#Bottlenose_dolphin_CHR21
>CHR2A_Ttr#SINE/tRNA
--------------------------------------------------------------------------------
--------------------------------------------------------------------------------
----------------------------------------------------------------------------TTTT
TTTTTTTTTTTTTTTGCGGTACGCG----------------GGCCTCTCACTGTTGTGGCCTCTCCCGTTGCGGAGCACA
GGCTCCGGACGCGCAGGCTCAGCGGCCATGGCTCACGGGCCTAGCTGCTCCGCGGCATGTGGGATCTTCCCGGACCGGGG
CACGAACCCGTGTCCCCTGCATCGGCAGGCGGACTCTCAACCACTGCGCCACCAGGGAAGCCC-----------------
--------------------------------------------------------------------------------
--------------------------------------------------------------------------------
--------------------------------------------------
>Tursiops_truncatus
CCACGGGGAGAGCTATGAGAGGCTGGTGGAGGGGCGCTCATCTCCGGTCCCAAAGGAGACCAATCCTTCTCAAGCATTTA
TTCTGTGCCACACGTTGTTTTCAATCCTCTCAATGCCCTTACCCTCTTTACACATAAGGACATTGAGCGGTAGGTGGTTT
CTCTAATACTATACGGCTTCTCAGAAGCAGCGCTGCTATT---CAAATTCACATCTTTT---TTTGG-------------
TTTTTTTTTTTTTTTGCGGTACGCG----------------GGCCTCTCACTGTTGTGGCCTCTCCCGCTGCGGAGCACA
GGCTCCGGACGCGCAGGCTCAGCGGCCATGGCTCACGGGCGCAGCCGCTCCGCGGCATGTGGGATCTTCCCGGACCGGGG
CACGAACCCGTGTCCCCTGCCTCGGCAGGCGGACTCCCAACCACTGCGCCATCAGGGAAGCCC---TAAATTCACATCTT
TT---GACTGCTGTGTTCATGCTCTTCACATAAATTTGTGCCACCCAGCCTCAGGGGCTGCCTGGACAT-CATCTGAGCA
GTGGAGGTGATATTTGGGATCGCCCAGCCTCTCCTCCTGACCCAGCCTGAGCCT-GAGGTTCAGTGACGGAGGAGGAGGA
CGG---TGTGTCAGGGCCATGACCTGAGCTGTCCTCACTCCTGTGTTTTC
>Tursiops_aduncus
CCACGGGGAGAGCTATGAGAGGCTGGTGGAGGGGCGCTCATCTCCGGTCCCAAAGGAGACCAATCCTTCTCGAGCATTTA
TTCTGTGCCACACGTTGTTTTCAATCCTCTCAATGCCCTTACCCTCTTTACACATAAGGACATTGAGCGGTAGGTGGTTT
CTCTAATACTATACGGCTTCTCAGAAGCAGCGCTGCTATT---CAAATTCACATCTTTT---TTTGG------------T
TTTTTTTTTTTTTTTGCGGTACGCG----------------GGCCTCTCACTGTTGTGGCCTCTCCCGCTGCGGAGCACA
GGCTCCGGACGCGCAGGCTCAGCGGCCATGGCTCACGGGCGCAGCCGCTCCGCGGCATGTGGGATCTTCCCGGACCGGGG
CACGAACCCGTGTCCCCTGCCTCGGCAGGCGGACTCCCAACCACTGCGCCATCAGGGAAGCCC---TAAATTCACATCTT
TT---GACTGCTGTGTTCATGGTCTTCACATAAATTCGTGCCGCCCAGCCTCAGGGGCTGCCTGGACAT-CATCTGAGCA
GTGGAGGTGATATTTGGGATCGCCCAGCCTCTCCTCCTGACCCAGCCTGAGCCT-GAGGTTCAGTGACGGAGGAGGAGGA
CGG---TGTGTCAGGGCCATGACCTGAGCTGTCCTCACTCCTGTGTTTTC
>Sousa_chinensis
CCACGGGGAGAGCTATGAGGGGCTGGTGGAGGGGCGCTCATCTCCGGTCCCAAAGGAGACCAATCCTTCTCGAGCATTTA
TTCTGTGC-ACACGTTGTTTTCAATCCTCTCAATGCCCTTACCCTCTTTACACATAAGGACATTGAGTGGTAGGTGGTTT
CTCTAATACCATACGGCTTCTCAGAAGCAGCGCTGCTATT---CAAATTCACATCTTTT---TTTGG-----------TT
TTTTTTTTTTTTTTTTCGGTACGCG----------------GGCCTCTCACTGTTGTGGCCTCTCCCGCTGCGGAGCACA
GGCTCCGGACGCGCAGGCTCAGCGGCCATGGCTCACGGGCCCAGCCGCTCCGCGGCATGTGGGATCCTCCCGGACCAGGG
CACGAACCCGTGTCCCCTGCATCGGCAGGCGGACTCCCAACCACTGCGCCACCAGGGAAGCCC---TAAATTCACATCTT
TT---GACTGCTGTGTTCATGCTCTTCACATAAATTCGTGCCACCCAGCCTTAGGGGCTGCCTGGACATCCATCTGAGCA
GTGGAGGTGATATTTGGGATCGCCCAGCCTCTCCTCCTGACCCAGCCTGAGCCT-GAGGTTCAGTGACGGAGGAGGAGGA
CGG---CGTGTCAGGGCCATGACCTGAGCTGTCCTCACTCCTGTGTTTTC
>Lagenorhynchus_obliquidens
ACACGGGGAGAGCTATGAGAGGCTGGTGGAGGGGCGCTCATCTCTGGTCCCAAAGGAGACCAATCCTTCTCGAGCATTTA
TTCTGTGC-ACACATTGTTTTCAATCCTCTCAATGCCCTTACCCTCTTTATACATAAGGACATTGAGCGGTAGGTGGTTT
CTCTAATACTATACGGCTTCTCAGAAGCAGCGCTGCTATT---CAAATTCACATCTTTT---TTGGG------------T
TTTTTTTTTTTTTTTGGGGTACGGG----------------GGCCTCTCACTGCTGTGGCCTCTCCCGTTGCGGAGCACA
GGCTCCGGACGCGCAGGCTCAGCGGCCGTGGCTCACGGGCCCAGCCGCTCCGCGGCACGTGGGATCCTCCTGGACCAGGG
CACGAGCCCGTGTCCCCTGCATCGGCAGGCGGACTCCCAACCACTGCGCCACCAGGGAAGGCC---TAAATTCACATCTT
TT---GACTGTTGTGTTCATGCTCTTCACATAAATTCGTGCCGCCCAGCCTCAGGGGCTGCCTGGACAT-CATCTGAGCA
GTGGAGGTGATATTTGGGATCGCCCAACCTCTCCTCCTGACCCAGCCTGAGCCT-GGGGTTCAGAGACGGAGGAGGAGGA
CGG---TGTGTCAGGGCCATGACCGGAGCTGTCCTCACTCCTGTGTTTTC
>Globicephala_melas
CCACGGGGAGAGCTATGAGGGGCTGGTGGAGGGGCGCTCATCTCCGGTCCCAAAGGAGACCAATC-TTCTCGAGCATTTA
TTCTGTGC-ACACCTTGTTTTCAATCCTCTCAATGCCCTCACCCTCTTTACACATAAGGACATTGAGCGGTAGGTGGTTT
CTCTAATACCATACGGCTTCTCAGAAGCAGCGCTGCTATT---CAAATTCACATCTTTT---TTTTG----------GTT
TTTTTTTTTTTTTTTGCGGTACGCG----------------GGCCTCTCACTGCTGTGGCGTCTCCCACTGCGGAGCACA
GGCTCCGGACGCGCAGGCTCAGCGGCCATGGCTCACGGGCCCAGATGCTCCGCGGCATGTGGGAT-----------GGGG
CACGAACCCGTGTCCCCTGCATCAGCAGGCGGACTCTCAACCACTGCGCCATCAGGGAAGCCC---TAAATTCACATCTT
TT---GACTGCTGTGTTCATGCTCGTCACATAAATTCGTGCCACCCAGCCTCAGGTGCTGCCTGGACAT-CATCTGAGCA
GTGGAGGTGATATTTGGGATCGCCCAGCCTCTCCTCCTGACCCAGCCTGAGCCT-GGGGTTCAGTGACGGAGGAGGAGGA
CGG---TGTGTCAGGGCCATGACCTGAGCTGTCCTCACTCCTGTGTTTTC
>Orcinus_orca
ACACGGGGAAAGCTATGAGAGGCTGGTGGAGGGGCACTCATCTCTGGTCCCAAAGGAGACCAATCCTTCTTGAGCATTTA
TTCTGTGCCACACATTGTTTTCAATCCTCTCAATGCCCTTACCCTCTTTACACATAAGGACATTGAGCGGTAGGTGGTTT
CTCTAATACTATACGGCTTCTCAGAAGCAGCGCTGCTATT---CAAATTCACATCTTTT---TTTGG-----G--TTTTT
TGTTTTTTTTTTTTTGCGGTACACA----------------GGCCTCTCACTGTTGTGGCCTCTCCCGTTGTGGAGCACA
GGCTCCGGACGCGCAGGCTCAGCAGCCATGGCTCACAGGCCCAGCCGCTCCGCGGCACGTGGGATCCTCCTGGACCGGGG
CATGAACCCGTGTCCCCTGCATCAGCAGGCGGACTCCCAACCACTGCGCCATCAGGGAAGCCC---TAAATTCACATCTT
TT---GACTGCTGTGTTCATGCTCTTCACATAAATTCGTGCCGCCCAGCCTCAGGGGCTGCCTGGACAT-CATCTGAGCA
GTGGAGGTGATATTTGGGATCGCCCAGCCTCTCCTCCTGACCCAGCCTGAGCCT-GGGGTTCAGTGACGGAGGAGGAGGA
CGG---TGTGTCAGGGCCATGACCTGAGCTGTCCTCACTCCTGTGTTTTC
>Phocoena_sinus
ACG-GGGGAAAGCTACGAGAGCCTGGTGAAGGGGCACTCATCTCTGGTCCCAAAGGAGACCAATCTTTCTTGAGCATTTA
TTCTGTGCCACACATTGTTTTCAATCCTCTCAATGCCCTAACCCTCTTTACAGATAAGGAAATTGAGCGGTAGGTGGCTT
CTCTAATACTATACGGCTTCTCAGAAGCAGCGCTGGTATT---CAAATTCACATCTTTT---TTTGG-----G-TTTTTT
GGTTTTTTTTTTTTTGCGGTACGCG----------------GGCCTCTCACTGCTGTGGCCTCTCCCGTTGCGGAGCACA
GGCTCCGGACGCGCAGGCTCAGCGGCCATGGCTCACGGGCCCAGCCGCTCCGCGGCACGTGGGATCCTCCTGGACCGGGG
CACAAGCCCGTGTCCCCTGCATCAGCAGGCGGACTCCCAGCCACTGCGCCACCAGGGAGGCCC---TAAATTCACATCTT
TT---GACTGCTGTGTTCATGCTCTTCACATAAATTTGTGCCGCCCAGCCTCAGGGGCTGCCTGGACATCCATCTGAGAA
GTGGAGGTGATATTTGGGATCGCCCAGCCTCTCCTCCTGACCCAGCCTGAGCCT-GGGGTTCAGTGACGGAGGAGGAGGA
CGG---TGTGTCAGGGCCATGACCTGAGATGTCCTCACTCCTGTGTTTTC
>Neophocaena_asiaeorientalis
ACG-GGGGAAAGCTACGAGAGCCTGGTGAAGGGGCACTCATCTCTGGTCCCAAAGGAGACCAATCTTTCTTGAGCATTTA
TTCTGTGCCACACATTGTTTTCAATCCTCTCAATGCCCTAACCCTCTTTACAGATAAGGAAATTGAGCGGTAGGTGGCTT
CTCTAATACTATATGGCTTCTCAGAAGCAGCGCTGGTATT---CAAATTCACATCTTTT---TTTGG-----GTTTTTTG
TTTTTTTTTTTTTTTGCGGTACGCG----------------GGCCTCTCACTGCTGTGGCCTCTCCCGTTGCGGAGCACA
GGCTCCGGACACGCAGGCTCAGCGGCCATGGCTCACGGGCCCAGCCGCTCTGCGGCACGTGGGATCCTCCTGGACCGGGG
CACAAGCCCGTGTCCCCTGCATCGGCAGGCGGACTCCCAGCCACTGCGCCACCAGGGAGGCCC---TAAATTCACATCTT
TT---GACTGCTGTGTTCATGCTCTTCACATAAATTTGTGCCGCCCAGCCTCAGGGGCTGCCTGGACATCCATCTGAGAA
GTGGAGGTGATATTTGGGATCGCCCAGCCTCTCCTCCTGACCCAGCCTGAGCCT-GGGGTTCAGTGACGGAGGAGGAGGA
CGG---TGTGTCAGGGCCATGACCTGAGCTGTCCTCACTCCTGTGTTTTC
>Delphinapterus_leucas
ACG-GGGGAAAGCTACGAGAGCCTGGTGGAGGGGCACTCATCTCTGGTCCCAAAGGAGACCAATCCTTCTTGAGCATTTA
TTCTGTGCCACACATTGTTTTCAATCCTCTCAATGCACTTACCCTCTTTACAGATAAGGAAATTGAGCGGTAGGTGGTTT
CTCTAATACTATACGGCTTCTCAGAAGCAGCGCTGGTATT---CAAATTCACATCTTTT---GGGGG------------T
TTTTTTTTTTTTTTTGCGGTACGCG----------------GGCCTCTCACTGTTGTGGCCTCTCCCACTGTGGAGCACA
GGCTACGGACACGCAAGTTCAGCGGCCATGGCTCACGGGCCCAGCCACTCCGCGGCACGTGGGATCCTCCTGGACCGGGG
CACAAGCCCGTGTCCCCTGCATCAGCAGGCGGACTCCCAACCACTGCGCCATCAGGGAGGCCC---TAAATTCACATCTT
TT---GACTGCTGTGTTCATGCTCTTCACATAAATTTGTGCCGCCCAGCCTCAGGGGCTGCCTGGACATCCATCTGAGAA
GTGGAGGTGATATTTGGGATCGCCCAGCCTCTCCTCCTGACCCAGCCTAAGCCT-GGGGTTCAGTGACGGAGGAGGAGGA
CGG---TGTGTCAGGGCCATGACCTGAGCTGTCCTCACTCCTGTGTTTTC
>Monodon_monoceros
ACG-GGGGAAAGCTACGAGAGCCTGGTGGAGGGGCACTCATCTCTGGTCCCAAAGGAGGCCAATCCTTCTTGAGCATTTA
TTCTGTGCCACACATTGTTTTCAATCCTCTCAATGCCCTTACCCTCTTTACAGATAAGGAAATTGAGCGGTAGGTGGTTT
CTCTAATACTATACGGCTTCTCAGAAGCAGCGCTGGTATT---CAAATTCACATCTTTT---TGGGGTTTTTTTTTTTTT
TTTTTTTTTTTTTTTGCGGTACGCG----------------GGCCTCTCACTGTTGTGGCCTCTCCCACTGTGGAGCACA
GGCTCCGGACACGCAGGTTCAGCGGCCATGGCTCACGGGCCCAGCCGCTCCGCGGCACGTGGGATCCTCCTGGACCGGGG
CGCGAACCCGTGTCCCCTGCATCAGCAGGCGGACTCCCAACCACTGCGCCACCAGGGAGGCCC---TAAATTCACATCTT
TT---GACTGCTGTGTTCATGCTCTTCACATAAATTTGTGCCGCCCAGCCTCAGGGGCTGCCTGGACATCCATCTGAGAA
GTGGAGGTGATATTTGGGATCGCCGAGCCTCTCCTCCTGACCCAGCCTGAGCCT-GGGGTTCAGTGACGGAGGAGGAGGA
GGACGGTGTGTCAGGGCCATGACCTGAGCTGTCCTCACTCCTGTGTTTTC
>Inia_geoffrensis
ACGCGGGGAAAGCTATGAGAGCCTGGTGGAGGGGCACTCATCTCTGGTCCCAAAGGAGACCAATCCTTCTTGAGCATCTA
TTCTGTGCCACACATTGTTTTCAATCCTCTCAATGCCCTTACCCTCTTTACAGATAAGGAAATTGAGCGGTAGGTGGTTT
CTCTAATACTATACGGCTTCTCAGAAGCAGCGCTGGTATT---CAAATTCACATCTTTT---------------------
---TTTTTTTTTTTTGCCGTACGCG----------------GGCCTCTCACTGCTGTGGCCTCTCCCGTTGAGGAGCACA
GGCTCCGGACGTGCAGGCTCAGCGGCCATGGCTCACGGGCCCAGCCGCTCCGTGGCCTGTGGGATCTTCCCGGACCGGGG
CACGAACCCACGTCCCCTGCATCGGCAGGCAGACTCTCAACCACTGCGCCACCAGGGAAGCCC---TAAATTCACATCTT
TT---GACTGCTGTGTTCATGCTCTTCACATAAATTCGTGCCACCCAGCCTCAGGGGCTGCCTGGACATCCATCTGAGCA
GTGGAGGTGATATTTGGGATCGCCCAGCCTCTCCTCCTGACCCAGCCTGAGCCT-GGGGTTCAGTGACGGAGGAGGAGGA
TGG---TGTGTCAGGGCCATGACCTGTGTTTTCCTCACCCCTGTGTTTTC
>Pontoporia_blainvillei
ACGTGGGGAAAGCTATGAGAGCGTGGTGGAGGGGCGCTCATCTCTGGTCCCAAAGGAGACCAATCCTTCTTGAGCATCTA
TTCTGTGCCACACATTGTTTTCAATCCTCTCAATGCCCTTACCCTCTTTACGGATAAGGAAATTGAGCAGTAGGTGGTTT
CTCTAATAGTATACGGCTCCTCAGAAGCAGCGCTGGTATT---CAAATTCACATCTTTT---------------------
--------TTTTTTTGCGGTACGCGGGCCTCTCACTGCCGTGGCCTCTCACTGCCGTGGCCTCTCCCGTTGAGGAGCACA
GGCTCCGGACGCGCAGGCTCAGCGGTCACGGCTCACGGGCCCAGCCGCTCCGCGGCCTGTGGGATCTTCCCGGACCGGGG
CACGAACCCATGTCCCCTGCCTCGGCAGGCGGACTCTCAACCACTGCGCCACCAGGGAAGCCC---TAAATTTACATCTT
TT---GACTGCTGTGTTCATGCTCTTCACATAAATTCATGCCACCCAGCCTCGGGGGCTGCCTGGACAACCATCTGAGCA
GTGGAGGTGATATTTGGGATCGCCCAGCCTCTCCTCCTGACCCAGCCTGAGCCT-GGGGTTCAGTGACGGAGGAGGAGGA
CGG---TGTGTCAGGGCCATGACCTGAGCTGTCCTCACTTCTGTGTTTTC
>Lipotes_vexillifer
ACACGGGGAAAGCGATGAGAGCCTGGTGGAGGGGCACTCATCTCTGGTCCCAAAGGAGACCATTCCTTCTTGAGCATCTA
TTCTGTGCCACACATTGTTTTCAATCCTCTCAATGCCCTTA-CCTCTTTACAGATAAGGAAATTGAGCTGTAGGTGGTTT
CTCTAATACTATACGGCTTCTCAGAAGCAGCACTGGTATT---CAAATTCACATCTTTT---------------------
------TTTTTTTTTGCGGTACGCA----------------GGCCTCTCA-TGTTGTGGCCTCTCCCGTTGCGGAGCACA
GGCTCCGGACGCGCAGGCTCAGCGGCCATGGCTCACGGGCCCAGACGCTCCGCTGCCTGTGGGATCTTCCCGGACCGGGG
CACGAACCCGTGTCCCCTGCATCGGCAGGCGGACTCCCAACCACTGCGCCACCAGGGAAGCCC---TAAATTCACATCTT
TT---GACTGCTGTGTTCATGCTCTTCACATAAATTCGTGCCGCCCAGCCTCAGGGGCTGCCTGGACATCCATCTGAGCA
GTGGAGGTGATATTTGGGATCGCCCAGCCTCTCCTCCTGACCCAGCCTGAGCCT-GGGGTTCAGTGACGGAGGAGGAAGA
CAG---TGTGTCAGGGCCATGACCTGAGCTGTCCTCACTCCTGTGTTCTC
>Mesoplodon_bidens
ACGCAGGGAAAGCTATGAGAGCCTGATGGAGGGGCACTCATCTCTGGTCCCAAAGGAGACCAATCCTCCTTGAGCGTCTA
TTCTGTGCCACACATTGTTTTCAATCTTCTCAATGCCCTTACCCTCTTTACAGATAAGGAAATTGAGCAGGAGGTGGTTT
CTCTAATACTATACGGCTTCTCAGAAGCAGCGCTGGTATT---CAAATTCACATCTTTT---T-----------------
--TCTTTTTTCTCTTGCGGTACACG----------------GGCCTCTCACTGTTGTGGCCTCTCCCGTTGTGGAGCACA
GGCTCCGGACGCGCAGGCTCAGCGGCCATGGCTCACGGGCCCAGCCACTCCGCGGCATGTGGGATCCTCCTGGACCGGGG
CACGAACTCGTGTCCCCTGCAGCGGCAGGCGGACTCTCAACCACTGCGCCACCAGGGAAGCCC---TCAATTCACATCTT
TT---GACTGCTGTGTTCATGTTCTTCACATAAATTCGTGCTGCCCAGCCTCAGGGGCTGCCTGGACATCCATCTGAGCA
GTGGAGGTGATATTTGGGATGCCCCAGCCTCTCCTCCTGACCCAGCCTGAGCCT-GGGGTTCAGTGACGGAGGAGGAGGA
CGG---TGTGTCAGGGCCACAACCTGAGCTGTCCTCACTCCTGTGTTTTC
>Ziphius_cavirostris
ACGCGGGGAAAGCTATGAGAGCCTGGTGGAGGGGCACTCATCTCTGGTCCCAAAGGAGACCA--CCTTCTTGAGTATCTA
TTCTGTGCCACACATTGTTTTCAATCTTCTCAATGCCCTTACCCTCTTTACAGATAAGGAAATTGAGCAGTAGGTGGTTT
CTCTAATACTATACGGCTTCTCAGAAGCAGCACTGGTATT---CAAATTCACATCTTTT---TTTTT-----T-TTTTTT
TTTTTTTTTTTTTTTGCGGTACGCG----------------GGCGTCTCATTGTTGTGGCCTCTCCCGTTGCGGAGCACA
GGCTCCGGATGCGCAGGCTCAGCGGCCATGGCTCATGGGCCCAGCCGCTCCGCAGCATGTGGGATCTTCCCGGACCGGGG
CACGAACCCGCGTCCCCTGCATCAGCAGGCGGACTCTCAACCACTGCGCCACCAGGGAAGCCC---TCGATTCACATCTT
TT---GACTGCTGTGTTCATGCTCTTCACATAAATTCGTGCCGCCCAGCCTCAGGGGCTGCCTGGACATCCATCTGAGCA
GTGGAGGTGATATTTGGGATGGCCCAGCCTCTCCTCCTGACCCAGCCTGAGCCT-GGGGTTCAGTGACAGAGGAGGAGGA
CGG---TGTGTCAGGGCCATGACCTGAGCTGTCCTCACTCCTGTGTTTTC
>Platanista_minor
ACGCGGGGAAAGCTATGAGAGACTGGTGGAGGGGCACTCATCTCTGGTCCCAAAGGAGACCAGTCCTTCTTGAGCATCCA
TTCTGTGCCACACATTGTTTTCAATCCTCTCAATGCTCTTACCCTCTTTACAGAGAAGGAAATTGAGCAGTAGGTGGTTT
CTCTAATACTATATGGCTTCTCAGAAGCAGCGCTAGTGTT---CAAATTCACATTTTTT---------------------
TTTTTTTTTTTTTTTGCGGTACCCG----------------GGCCTCTCGCTTTTGTGGCCTCTCCCGTTGCGGAGCACA
GGCTCCGGACGCGCAGGCTCAGCGGCCATGGCTCACGGGCCCAGCCGCTCCGCGGCACGTGGGATCTTCCCGGACCGGGG
CACGAACCCACGCCCCCTGCATCGGCAGGCGGACTCTCAACTACTGTGCCACCAGGGAAGCCC---TAAATTCACATCTT
TT---GACTGCTGTGTTCATGCTCTTCACATAAATTTGTGCCGCCCAGCCTCAGGGGCTGCCTGCATGTCCATCTGAGCA
GTGGAGGTGATATTTGGGATCGCCCAGCCTCTCCTCCTGACCCAGCCTGAACCTGGGGGTTCAGTCACGGAGGAGGAGGA
GGA---TGTGTCAGGGCCATGACCTGAGCTGTCCTCAC----GTGTTTTC
>Physeter_macrocephalus
ACGCGGGGAAAGCTATGAGAGCCTGGCAGAGGGGCGCTCATCTCTGGTCCCAAAGGAGACCAATCCTTCTTGAGCATCTC
TTCTGTGCCACACATTGTTTTCAACCCTCTCAATGCCCTTACCCTCTTTACAGATAAGGAAATGGAGCGGTAGGTGGTTT
CTCTAATACTATACGGCTTCTCAGGAGCAGCGCTGGTATT----------------------------------------
--------------------------------------------------------------------------------
--------------------------------------------------------------------------------
------------------------------------------------------------------CAAATTCACATCTT
TT---GACTGCTGCGTTCATGCTCTTCACATAAATTTGTGCCGCCCAGCCTCAAGGGCTGCCTGGACATCCATCTGAGCC
GTGGAGGTGATATTTGGGATCGCCCAGCCTCTCCTCCTGACCCAGCCTGAACCT-GGGGTTCAGTCACGGAGGAGGAGGA
GGA---TGTGTCAGGACCATGATCTGAGCTGTCCTCACTCCTGTGTTTTC
>Kogia_breviceps
ACGCGGGGAAAGCTCTGAGAGCCTGGCGGAGGGGCACTCATCTCTGGTCCCAAAGGGGACCAATCCTTCTCGAGCATCTA
TTCTGTGCCACACATTGTTTTCAATCCTCTCAGTGCCCTTACCCTCTTTACAGATAAGGAAATTGAGCGGTAGGTGGCTT
CTCTAATACTATACGGCTTCTCAGGAGAAGCGCTGGTATT----------------------------------------
--------------------------------------------------------------------------------
--------------------------------------------------------------------------------
------------------------------------------------------------------CAAATTCACATCTT
TT---GACTGCTGTGTTCATGCTCTTCACATAAATTCGTGCCGCCCAGCCTCAAGGGCTGCCTGGACAGCCGTCTGAGCC
GCGGAGGTGATATTTGGGATCGCCCAGCCTCTCCTCCTGACCCAGCCTGAACCT-GGGGTTCAGTCACGGAGGAGGAGGA
GGA---TGTGTCAGGGCCATGATCTGAGCTGTCCTCACTGCTGTGTTTTC
>Megaptera_novaeangliae
ACGCGGGGAAAGCTATGAGAGCCTGGTGGAGGGGCACTCATCTCTGGTCCCAAAGGAGACCAATCCTTCTTGAGCATCTA
TCCTGTGCCACACATTGTTTTCAATCCTCTCAATGCCCTTACCCTCTTCACAGATAAGGAAATGGAGGGGTAGGTGGTTT
CTCTAATACTATACGGCTTCTCAGGAGCAGCGCTGGTATT----------------------------------------
--------------------------------------------------------------------------------
--------------------------------------------------------------------------------
------------------------------------------------------------------CAAATTCACATCTT
TT---GACTGTTGTGTTCACGCTCTTCACATAAATTCGTGCCGCCCAGCCTCAAGGGCTGCCTGGACATCCGTCCGAGCA
GTGGAGGTGATATTTGGGATCGCCCAGACTCTCCTCCTGACCCAGCCTGAACCT-GGGGTTCAGTCACGGAGGAGGAGGA
GGA---AGTGTCAGGGCCATGATCTGAGCTGTCCTCACTCTTGTGTTTTC
>Balaenoptera_physalus
ACGCGGGGAAAGCTATGAGAGCCTGGTGGAGGGGCACTCATCTCTGGTCCCAAAGGAGACCAATCCTTCTTGAGCATCTA
TCCTGTGCCACACATTGTTTTCAATCCTCTCAATGCCCTTACCCTCTTCACAGATAAGGAAATTGAGGGGTAGGTGGTTT
CTCTAATACTATACGGCTTCTCAGGAGCAGCGCTGGTATT----------------------------------------
--------------------------------------------------------------------------------
--------------------------------------------------------------------------------
------------------------------------------------------------------CAAATTCACATCTT
TT---GACTGCTGTGTTCACGCTCTTCACATAAATTCGTGCCGCCCAACCTCAAGGGCTGCCTGGACATCCGTCCGAGCA
GTGGAGGTGATATTTGGGATCGCCCAGCCTCTCCTCCTGACCCAGCCTGAACCT-GGGGTTCAGTCACGGAGGAGGAGGA
GGA---AGTGTCAGGGCCATGATCTGAGCTGTCCTCACTCTTGTGTTTTC
>Eschrichtius_robustus
ACGCGGGAAAAGCTATGAGAGCCTGGTGGAGGGGCACTCATCTCTGGTCCCAAAGGAAACCAATCCTTCTTGAGCATCTA
TCCTGTGCCACACATTGTTTTCAATCCTCTCAATGCCCTTACCCTCTTCACAGATAAGGAAATTGAGGGGTAGGTGGTTT
CTCTAATACTATACGGCTTCTCAGGAGCAGCGCTGGTATT----------------------------------------
--------------------------------------------------------------------------------
--------------------------------------------------------------------------------
------------------------------------------------------------------CAAATTCACATCTT
TT---GACTGTTGTGTTCACGCTCTTCACATAAATTCGTGTCGCCCAGCCTCAAGGGCTGCCTGGACATCCGTCCGAGCA
GTGGAGGTGATATTTGGGATCGCCCAGACTCTCCTCCTGACCCAGCCTGAACCT-GGGGTTCAGTCACGGAGGAGGAGGA
GGA---AGTGTCAGGGCCATGATCTGAGCTGTCCTCACTCTTGTGTTTTC
>Balaenoptera_bonaerensis
ATGCGGGGAAAGCTATGAGAGCCTGGTGGAGGGGCACTCATCTCTGGTCCCAAAGGAGACCAATCCTTCTTGAGCATCTA
TCCTGTGCAACACATTGTTCTCAATCCTCTCAATGCCCTTACCCTCTTTACAGATAAGCAAATTGAGGGGTAGGTGGTTT
CTCTAATACTATACGGCTTCTCAGGAGCAGCGCTGGTATT----------------------------------------
--------------------------------------------------------------------------------
--------------------------------------------------------------------------------
------------------------------------------------------------------CAAATTCACATCTT
TT---GACTGCTGTGTTCACGCTCTTCACATAAATTCGTGCCACCCAGCCTCAAGGGCTGCCTGGACATCCGTCCGAGCA
GTGGAGGTGATATTTGGGATCACCCAGCCTCTCCTCCTGACCCAGCCTGAACCT-GGGGTTCAGTCACGGAGGAGGAGGA
GGA---AGTGTCAGGGCCATGATCTGAGCTGTCCTCACTCCTGTGTTTTC
>Balaenoptera_acutorostrata
ATGCGGGGAAAGCTATGAGAGCCTGGTGGAGGGGCACTCATCTCTGGTCCCAAAGGAGACCAATCCTTCTTGAGCATCTA
TCCTGTGCAACACATTGTTCTCAATCCTCTCAATGCCCTTACCCTCTTTACAGATAAGCAAATTGAGGGGTAGGTGGTTT
CTCTAATACTATACGGCTTCTCAGGAGCAGCGCTGGTATT----------------------------------------
--------------------------------------------------------------------------------
--------------------------------------------------------------------------------
------------------------------------------------------------------CAAATTCACATCTT
TT---GACTGCTGTGTTCACGCTCTTCACATAAATTCGTGCCGCCCAGCCTCAAGGGCTGCCTGGACATCCGTCCGAGCA
GTGGAGGTGATATTTGGGAACATCCAGCCTCTCCTCCTGACCCAGCCTGAACCT-GGGGTTCAGTCACGGAGGAGGAGGA
GGA---AGTGTCAGGGCCATGATCTGAGCTGTCCTCACTCCTGTGTTTTC
>Eubalaena_japonica
ACGCGGGGAAAGCTATGAGAGCCCGGTGGAGGGGCACTCATCTCTGGTCCCAAAGGAGACCAATCCTTCTTGAGCATCTA
TTCTGTGCCACACATTGTTTTCAATCCTCTCAATGCCCTTACCCTCTTTACAGATGAGGAAATTGAGGGGTAGGTGGTTT
CTCTAATACTGTACAGCTTCTCAGGAGCAGTGCTGGTATT----------------------------------------
--------------------------------------------------------------------------------
--------------------------------------------------------------------------------
------------------------------------------------------------------CAAATTCACATCTT
TT---GACTGCTGTGTTCACGCTCGTCACATAAATTCATGCCGCCCAGCCTCAAGGGCTGCCTGGACATCCGTCCAAGCA
GTGGAGGTGATATTTGGGATCGCCCAGCCTCTCCTCCTGACCCAGCCTGAACCT-GGGGTTCAGTCACGGAGGAGGAGGA
GGA---AGTGTCAGGGCAATGATCTGAGCTGTCCTCACTCCTGTGTTTTC
>Hippopotamus_amphibius
ATGCGGGGAGAGCTGTGAGAGCCTGGTGGAGGGGCACTCATCTCTGGTCCCAAAGGAGACCAGTCCTTCTTGAACACCTA
TTCTGTGCCAGACACTGTTTTCAGTCCTCTCATTGCCCTTGTCCTCTTTATGGATGAGGAAGTTGAGGGGTA--------
-------ACTATACGGCTTCCC-GGGGCAGCACTGCTATT----------------------------------------
--------------------------------------------------------------------------------
--------------------------------------------------------------------------------
------------------------------------------------------------------CCAGTTCACATCTT
CT---GACCACTGTGTTTCTGCTCTTCACACAAATTCATGCCGCCCAGCCTCAGGGGCTGCCTGCACATCCATCCGAGCA
GTGGAGGTGATATTTGGGGTCTTACAGCCTCTGCTCCTGGCCCAGTCTGAACCT-GGGGTGCAATCACGGAAGAGGAGG-
GGA---TGTGCCCGG-CCATCATCGGAGCTGTGCTCACCCCTGTGTTCTC
>Bos_taurus
NNNNNNNNNNNNNNNNNNNNNNNNNNNNNNNNNNNNNNNNNNNNNNNNNNNNNNNNNNNNNNNNNNNNNNNNNNNNNNNN
NNNNNNGCCAGACACTGTTTTCCATCCTCTCAATGCCCTCGCCCTCTTTGTGGATGAGGAAATCAACAGGTAA-------
-------ACTAGACAGGTTCTCAGGAGCAGTGCTAGTACT----------------------------------------
--------------------------------------------------------------------------------
--------------------------------------------------------------------------------
------------------------------------------------------------------CAGATTCACATCTT
CT---GACTGCAGTATTCATGCTCTTCACACAAATTCATGCTGCCCAGCCTCAAGGGCCGCCTGGACATCCATCCGAGCA
GAGATGGTGACCTGGGGGGACTTACAGCCTCTGCTCCTGACCCAGCCTGAACCT-GGGGTACAGACATGGAGGAGGGGG-
------TGTGTGGGAGCCAATATCTGTGCTGTCCTCATGCCCATGTTTCT

#Bottlenose_dolphin_CHR22
>CHR-2A#SINE/tRNA
--------------------------------------------------------------------------------
--------------------------------------------------------------------------------
-------------------------------------------------------------------GGGGCTTCCCTGG
TGGCTCAGTGGTAAAGAATCCGCCTGCCAATGCAGGAGACACGGGTTCGATCCCTGGTCCGGGAAGATCCCACATGCCGC
GGAGCAACTAAGCCCGTGCGCCACAACTACTGAGCCTGTGCTCTAGAGCCCGGGAGCCGCAACTACTGAAGCCCACGCGC
CCTAGAGCCCGTGCTCCGCAACAAGAGAAGCCACCGCAATGAGAAGCCCGCGCACCGCAACTAGAGAGTAGCCCCCGCTC
GCCGCAACTAGAGAAAAGCCCGCGCAGCA-ACGAAGACCCAGCACAGCCAAAAATAAATAAATAAATAAA----------
--------------------------------------------------------------------------------
--------------------------------------------------------------------------------
--------------------------------------------------------------------------------
--------------------------------------------------------------------------------
--------------------------------------------------------------------------------
-------------------------------------------------------------------
>Tursiops_truncatus
GAGCAGTGTGCAAAAGGATTTGGAATAGTGCAGGATGAACATGGCTGATGTATAGTTCTGCACTGATTTCATTGGATATT
AAAACACATGCAATGGACATGTCAAAC----TATTTCTCAGATGGAAGTAATAATATCTTAAGACAAGGAAAACTCATTA
GAGTGAG-TTGATTCAAAGTCAAGTCAATAATAAGAACAAGGAGC---AAATAAAAGTACCAAT---AGGGCTTCCCTGG
TGGTGCAGTGGTTAAGAATCAGCCTGCCGATGCAGGAGACACGGGTTCGAGCCCTGGTCCGGGAGGATCCCACATGCCGT
GGAGCGACTAAGCCCGTGTGCCACAACTACTGAGCCTGCGCTCTAGAGCCTTTGAGCCACAGCTACTGAAGTCTGCGTG-
CCTAGAGCACGCGCTCCGCAACAACAGAAGCCACCGCAATGAGAA-CCCACGCATAGCA---------------------
------------------------------ACAAAGACCCAACGCAGCCATAAATAAATTA---ATTAATTTTT---TAA
AAAAAGTACCAAT---AGTGTCCAGATAGGGCAAGAACCCGAGAAGGGA-------------------------------
--------------------------------------------------------------------------------
--------------------------------------------------------------------------------
----------------------------------ATCTGGGAGGGGCTTAATTGTTGGAG--ACACTCCCCA-GGGGGAT
CTATAGTAAATGGCTTCACCCCTGAGAGGGTACAATTCCTTCTGAAACCAGCCCATTTGTTCCATAGGAGAAATTCAAAC
AATTAACAGAGCTTGGACTGCCTTTTCCATCGCTAA---TATTCTTGGTATAAGAGAGACACCAGGT
>Tursiops_aduncus
GAGCAGTGTGCAAAAGGATTTGGAATAGTGCAGGATGAACATGGCTGATGTATAGTTCTGCACTGATTTCATTGGATATT
AAAACACATGCAATGGACATGTCAAAC----TATTTCTCAGATGGAAGTAATAATATCTTAAGACAAGGATAACTCATTA
GAGTGAG-TTGATTCAAAGTCAAGTCAATAATAAGAACAAGGAGC---AAATAAAAGTACCAAT---AGGGCTTCCCTGG
TGGTGCAGTGGTTAAGAATCAGCCTGCCGATGCAGGAGACACGGGTTCGAGCCCTGGTCCGGGAGGATCCCACATGCCGT
GGAGCGACTAAGCCCGTGTGCCACAACTACTGAGCCTGCGCTCTAGAGCCTTTGAGCCACAGCTACTGAAGTCTGCGTG-
CCTAGAGCACGCGCTCCGCAACAACAGAAGCCACCGCAATGAGAA-CCCACGCATAGCA---------------------
------------------------------ACAAAGACCCAACGCAGCCATAAATAAATTA---ATTAATTTTT---TAA
AAAAAGTACCAAT---AGTGTCCAGATAGGGCAAGAACCCGAGAAGGGA-------------------------------
--------------------------------------------------------------------------------
--------------------------------------------------------------------------------
----------------------------------ATCTGGGAGGGGCTTAATTGTTGGAG--ACACTCCCCA-GGGGGAT
CTATAGTAAATGGCTTCACCCCTGAGAGGGTACAGTTCCTTCTGAAACCAGCCCATTTGTTCCATAGGAGAAATTCAAAC
AATTAACAGAGCTTGGACTGCCTTTTCCATCGCTAA---TATTCTTGGTATAAGAGAGACACCAGGT
>Sousa_chinensis
GAGCAGTGTGCAAAAGGATTTGGAATAGTGCAGGATGAACATGGCTGATGTATAGTTCTGCACTGATTTCATTGGATATT
AAAACACATGCAATGGACATGTCAAAC----TATTTCTCAGATGGAAGTAATAATATCTTAAGACAAGGATAACTCATTA
GAGTGAG-TTGATTCAAAGTCAAGTCAATAATAAGAACAAGGAGC---AAATAAAAGTACCAAT---AGGGCTTCCCTGG
TGGTGCAGTGGTTAAGAATCAGCCTGCCGATGCAGGAGACACGGGTTCGAGCCCTGGTCCGGGAGGATCCCACATGCCGT
GGAGCGACTAAGCCCGTGTGCCACAACTACTGAGCCTGCGCTCTAGAGCCTTTGAGCCACAGCTACTGAAGTCTGCGTG-
CCTAGAGCACGCGCTCCGCAACAACAGAAGCCACCGCAATGAGAA-CCCACGCATAGCA---------------------
------------------------------ACAAAGACCCAACGCAGCCATAAATAAATTA---ATTAATTTTT---AAA
AAAAAGTACCAAT---AGTGTCCAGATAGGGCAAGAACCCGAGAAGGGA-------------------------------
--------------------------------------------------------------------------------
--------------------------------------------------------------------------------
----------------------------------ATCTGGGAGGGGCTTAATTGTTGGAG--ACACTCCCCA-GGGGGAT
CTATAGTAAATGGCTTCACCCCTGAGAGGGTACAGTTCCTTCTGAAACCAGCCCATTTGTTCCATAGGAGAAATTCAAAC
AATTAACAGAGCTTGGACTGCCTTTTCCATCGCTAA---TATTCTTGGTATAAGAGAGACACCAGGT
>Lagenorhynchus_obliquidens
GAGCAGTGTGCAAAAGGATTTGGAATAGTGCAGGATGAACATGGCTGATGTATAGTTCTGCACTGATTTCATTGGATATT
AAAACACATGCAATGGACATGTCAAAC----TATTTCTCAGATGGAAGTAATAATATCTTAAGACAAGGATAACTCATTA
GAGTGAG-TTGATTCAAAGTCAAGTCAATAATAAGAACAAGGAGC---AAATAAAAGTACCAGT---AGGGTTTCCCTGG
TGGTGCAGGGGTTAAGAATCCGCCTGCCGATGCAGGAGACACGGGTTCGAGCCCGGGTCTGGGAGGATCCCACATGCCGC
GGAGCAACTAAGCCCGTGCGCCACAACTACTGAGCCTGCGCTCTAGAGCCTTCGAGCCACAGCTACTGAAGTCTGCGTG-
CCTAGAGCACGTGCTCCGCAACAACAGAAGCCACCGCAATGAGAA-CCCACGCATAGCA---------------------
------------------------------ACAAAGACCCAACGCAGCCATAAATAAATTA---ATTAATTTTT---TAA
AAAAAGTACCAAT---AGTGTCCACATAGGGCACGAACCCGAGAAGGGA-------------------------------
--------------------------------------------------------------------------------
--------------------------------------------------------------------------------
----------------------------------ATCTGGGAGGGGCTTAATTGTTGGAGACACACTCCCCA-AGGGGAT
CTATAGTAAATGGCTTCACCCCCGAGAGGGTACAGTTCCTTCCGAAACCAGCCCATTTGTTCCATAGGAGAAATTCAAAC
AATTAACAGAGCTTGGACTGCCTTTTCCATCGCTAA---TATTCTTGGTATAAGAGAGACACCAGGT
>Globicephala_melas
GAGCAGTGTGCAAAAGGCTTCGGAATGGTGCAGGATGAACATGGCTGATGTATAGTTCTGCACTGATTTCGTTGGATATT
AAAACACATGCAATGAACATGTCAAAC----TATTTCTCAGATGGAAGTAATAATATCTTAAGACAAGGATAACTCATTA
GAGTGAG-TTGATTCAAAGTCAAGTCAATAATAAGAACAAGGAGC---AAATAAAAGTACCAAT---AGGGCTTCCCTGG
TGGTGCAGTGGTTAAGAATCCGCCTGCCGATGCAGGAGACACGGGTTCGAGCCCGGGTCCGGGAGGATCCCACATGCCGC
GGAGCAACTAAGCCCCTGCGCCACAACTACTGAGCCTGCGCTCTAGAGCCTTCGAGCCACAGCTACTGAAGTCTGCGTG-
CCTAGAGAATGTGCTCCACAACAACAGAAGCCACCGCAATGAGAA-CCCACGCATAGCA---------------------
------------------------------ACAAAGACCCAACGCAGCCATAAATAAATTA---ATTAATTTTT---TTA
AAAAAGTACCAAT---AGTGTCCAGATAGGGCAAGAACCCGAGAAGGGA-------------------------------
--------------------------------------------------------------------------------
--------------------------------------------------------------------------------
----------------------------------ATCTGGGAGGGGCTTAATTGTTGGAG--ACACTCCCCA-GGGGGAT
CTATAGTAAATGGCCTCACCCCTGAGAGGGTACAGTTCCTTCTGAAACCAGCCCATTTGTTCCATAGGAGAAATTCAAAC
AATTAACAGAGCTTGGACTGCCTTTTCCATCGCTAA---TATTCTTGGTATAAGAGAGACACCAGGT
>Orcinus_orca
GAGCAGTGTGCAAAAGGATTTGGAATGGTGCAGGATGAACATGGCGGATGTATAGTTCTGCACTGATTTCATTGGATATT
AAAACACATGCAATGGACATGTCAAAC----TATTTCTCAGATGGAAGTAATAATATCTTAAGACAAGGATAACTCATTA
GAATGAG-TTGATTCA-----AAGTCAATAATAAGAACAAGGAGC---ATATAAAAGTACCAGT---AGGGCTTCCCTGG
TGACGCAGTGGTTAAGAATCCGCCTGCCAATGCAGGAGACACGGGTTCGAGCCCTGGTCCGGGAGGATCCCACATGCCGC
GGAGCAACTAAGCCCATGCGCCACAACTACTGAGCCTGCGCTCTAGAGCCTTTGAGCCACAGCTACTGAAGCCCGCGTG-
CCTAGAGCACGTGTTCTGCAACAACAGAAGCCACTGCAATGAGAA-CCCGCACATAGCA---------------------
------------------------------ACAAAGACCCAACGCAGCCATAAATAAATTA---ATTATTTTTT---TTA
AAAAAGTACCAGT---AGTGTCCAGATAGGGCAAGAACCCGAGAAGGGA-------------------------------
--------------------------------------------------------------------------------
--------------------------------------------------------------------------------
----------------------------------ATCTGGGAGGAGCTTAATTGTTGGAG--ACACTCCCCA-GGGGGAT
CTATAGTAAATGGCTTCACCCCTGAGAGGGTACAGTTCCTTCTGAAACCAGCCCATTTGTTCCATAGGAGAAATTCAAAC
AATTAACAGAGCTTGGACTGCCTTTTCCATCGCTAA---TATTCTTGGTATAAGAGAGACACCAGGT
>Phocoena_sinus
GAGCAGTGTGCAAAAGGATTTGGAATGGTGCAGGATGAACATGGCTGATGTATAGTTCTGCACTGATTTCATTGGGTATT
AAAACACATGCAATGAACATGTCAAAC----TATTTCTCAGATGGAAGTAATAATATCTTAAGACAAGGATAACTCATTA
GAGTGAG-TTGATTCAAAGTCAAGTCAATAATAAGAACAAAGAGC---AAATAAAAGCACCAAT---AGGGCATCCCTGG
TGGCGCAGTGGTTAAGAATCCGCCTGCCAATGCAGGAGACACGGGGTCGAGCCCTGATCCGGGAGGATCCCACATGCCGC
GGAGCAACTAAGCCCATGCGCCACAACTACTGAGCCTGCGCTCTAGACCCTTTGAGCCACAGCTACTGAAGCCCGCGTG-
CCTAGAGCACGTGCTCCGCAGCAACAGAAGCCACCGCAATGAGAA-CCCACGCATAGCA---------------------
------------------------------ACAAAGACCCAACGCAGCCATAAATAAATTA---ATTAATT-AA---AAA
AAAAAGTACCAAT---AGTGTCCAGATAGGGCAAGAATCCGAGAAGGGA-------------------------------
--------------------------------------------------------------------------------
--------------------------------------------------------------------------------
----------------------------------ATCTGGGAGGGGCTTAATTGTTGGAG--ACACTCCCCA-GGGGGAT
CTATAGTAAATGGCCTCACCCCTGAGAGGGTACAGTTCCTTCTGAAACCAGCCCATTTGTTCCATAGGAGAAATTCAAAC
AATTAACAGAGCTTGGACTGCCTTTTCCATTGCTAA---TATTCTTGGTATAAGAGAGACACCAGGT
>Neophocaena_asiaeorientalis
GAGCAGTGTGCAAAAGGATTTGGAATGGTGCAGGATGAACATGGCTGATGTATAGTTCTGCACTGATTTCATTGGGTATT
AAAACACATGCAATGAACATGTCAAAC----TATTTCTCAGATGGAAGTAATAATATCTTAAGACAAGGATAACTCATTA
GAGTGAG-TTGATTCAAAGTCAAGTCAATAATAAGAACAAAGAGC---AAATAAAAGCACCAAT---AGGGCATCCCTGG
TGGCGCAGTGGTTAAGAATCCGCCTGCCAATGCAGGAGACACGGGGTCGAGCCCTGATCCGGGAGGATCCCACATGCCGT
GGAGCAACTAAGCCCATGCGCCACAACTACTGAGCCTGCGCTCTAGACCCTTTGAGCCACAGCTACTGAAGCCCGCGTG-
TCTAGAGCACGTGCTCCGCAGCAACAGAAGCCACCGCAATGAGAA-CCCACGCATAGCA---------------------
------------------------------ACAAAGACCCAACGCAGCCATAAATAAATTA---ATTAATTAAA---AAA
AAAAAGTACCAAT---AGTGTCCAGATAGGGCAAGAACCCGAGAAGGGA-------------------------------
--------------------------------------------------------------------------------
--------------------------------------------------------------------------------
----------------------------------ATCTGGGAGGGGCTTAATTGTTGGAG--ACACTCCCCA-GGGGGAT
CTATAGTAAATGGCCTCACCCCTGAGAGGGTACAGTTCCTTCTGAAACCAGCCCATTTGTTCCATAGGAGAAATTCAAAC
AATTAACAGAGCTTGGACTGCCTTTTCCATTGCTAA---TATTCTTGGTATAAGAGAGACACCAGGT
>Delphinapterus_leucas
GAGCAGTGTGCAAAAGGACTTGGAATGGTGCAGGATGAACATGGCTGATGTGTAGTTCTGCACTGATTTCACTGGGTGTT
AAAACACATGCAGTGAACATGTCAAAC----TATTTCTCAGATGGAAGTAATAGCATCTTAAGACGAGGATAACTCATTA
GAGTGAG-TTGATTCAAAGTCAAGTCAATAATAAGAACAAAGAGC---AAATAAAAGTACCAGT---AGGGCTTCCCTGG
TGGCGCAGTGGTTAAGAATCCGCCTGCCGATGCAGGAGACACGGGGTCGAGCCCTGATCCAGGAGGATCCCACATGCCGC
GGAGCAACTAAGCCCGTGCGCCACAACTACTGAGCCTGCGCTCTACAGCCTTTGAGCCACAGCTACTGAAGCCCGCGTG-
CCTAGAGCACGTGCTCCGCAGCAACAGAAGCCACCGCAATGAGAA-CCCACGCATAGCA---------------------
------------------------------ACAAAGACCCAGCGCAGCCATAAATAAATAA---ATTAATTAAA---AAA
TAAAAGTACCAGT---AGTGTCCAGATAGGGCAAGAATCCGAGAAGGGA-------------------------------
--------------------------------------------------------------------------------
--------------------------------------------------------------------------------
----------------------------------ATCTGGGAGGGGCTTAATTGTTGGAG--ACACTCCCCA-GGGGGAT
CTATAGTAAATGGCCTCACCCCTGAGAGGGTACAGTTCCTTCTGAAACCAGCCCATTTGTTCCATAGGAGAAATTCAAAC
AATTAACAGAACTTGGACTGCCTTTTCCATTGCTAA---CATTCTTGGTATAAGAGAGACACCAGGT
>Monodon_monoceros
GAGCAGTGTGCAAAAGGACTTGGAATGGCGCAGGATGAACATGGCTGATGTATAGTTCTGCACTGATTTCACTGGGTGTT
AAAACACATGCAGTGAACACGTCAAAC----TATTTCTCAGACGGAAGTAATAATATCTTAAGACAAGGATAACTCATTA
GAGTGAG-TTGATTCAAAGTCAAGTCAATAATAAGAACAAAGAGC---AAATAAAAGTACCAAT---AGGGCTTCCCTGG
TGGCGCAGTGGTTAAGAATCCGCCTGCCGATGCAGGAGACACGGGGTCGAGCCCTGATCCAGGAGGATCCCACATGCCGC
GGAGCAACTAAGCCCGTGCGCCACAACTACTGAGCCTGCGCTCTAGAGCCTTTGAGCCACAGCTACTGAAGCCCGCGTG-
CCTAGAGCACGTGCTCCGCAGCAACAGAAGCCACCGCACTGAGAA-CCCACGCATAGCA---------------------
------------------------------ACAAAGACCCAACGCAGCCATAAATAAATAA---ATTAATTAAA---AAA
TAAAAGTACCAGT---AGTGTCCAGATAGGGCAAGAATCCGAGAAGGGA-------------------------------
--------------------------------------------------------------------------------
--------------------------------------------------------------------------------
----------------------------------ATCTGGGAGGGGCTTAATTGTTGGAG--ACACTCCCCA-GGGGGAT
CTATAGTAAATGGCCTCACCCCTGAGAGGATACAGTTCCTTCTGAAACCAGCCCATTTGTTCCATAGGAGAAATTCAAAC
AATTAACAGAACTTGGACTGCCTTTTCCATTGCTAA---TATTCTTGGTATAAGAGAGACACCAGGT
>Inia_geoffrensis
GAGCAGTGTGCAAAAGGATTTGGAATGGTGCAGGACGAACATGGCTGATGTATAGTTCTGCACTGATTTCACTGGATATT
AAAACACATGCAATGAACATGTCAAAC----TACTTCTCAGATGGAAGTAATAATATCTTAAGACAAGGATAACTCATTA
AAGTGAG-TTGATTCAAA-----GTCAATAATAAGAACAAGGAGC---ATATAAAAGTACCAGT---AGGGCTTCCCTGG
TGGCGCAGTGGTTAAGAATCTGCCTGCCAATGCAGGAGACACGGGTTCGAGCCCCGGTCCGGGAAGATCCCACATGCCGC
GGAGCGGCTGGGCCCGTGAGCCATGGCCGCTGAGCCTGCGCNNNNNNNNNNNNNNNNNNNNNNNNNNNNNNNNNNNNNNN
NNNNNNNNNNNNNNNNNNNNNNNNNNNNNNNNNNNNNNNNNNNNNNNNNNNNNNNNNNN---------------------
------------------------------NNNNNNNNNNNNNNNNNNNNNNNNNNNNNNNNNNNNNNNNNNNN---NNN
NNNNNNNNNNNNN---NNNNNNNNNNNNNNNNNNNNNNNNNNNNNNNNN-------------------------------
--------------------------------------------------------------------------------
--------------------------------------------------------------------------------
----------------------------------NNNNNNNNNNNNNNNNNNNNNNNNNNNNNNNNNNNNNNNNNNNNNN
NNNNNNNNNNNNNNNNNNNNNNNNNNNNNNNNNNNNNNNNNNNNNNNNNNNNNNNNNNNNNNNNNNNNNNNNNNNNNNNN
NNNNNNNNNNNNNNNNNNNNNNNNNNNNNNNNNNNNNNNNNNNNNNNNNNNNNNNNNNNNNNNNNNN
>Pontoporia_blainvillei
GAGCAGTGTGCAAAAGGATTTGGAATGGTGCAGGATGAACACGGCTGATGTATAGTTCTGCACTGATTTCATTGGCTATT
AAAACACATGCAATGAACATGTCAAAC----TACTTCTCAGATGGAAGTAATAATATCTTAAGACGAGGATAACTCATTA
AAGTGAG-TTGATTCAAA-----GTCAATAATAAGAACAAGGAGC---ATATAAAAGTACCAGT---AGGGCTTCCCTGG
TGGCGCAGTGGTTAAGAATCCTCCTGCCAATGCAGGAGACACGGGTTCGAGCCCTGGTCCGGGAGGATCCCACACGCCGC
GGAGCAACTAAGCCCGTGCGCCACAACTACTGAGCCTGTGCTCTAGATCCTTCGAGCCACGGCTACTGAAGCCCGCGTG-
CCTAGAGCACGTGCTCCGCAACAACAGAAGCCACCGCAATGAGAA-CCCGCGCATAGCA---------------------
------------------------------ACAAAGACCCAACGCAGCCATAAATAAATAA---GTTAATTTAA---AAA
AAAAAGGACCAAT---AGTGTCCAGATAGGGCAAGAACCCGAGAAGGGA-------------------------------
--------------------------------------------------------------------------------
--------------------------------------------------------------------------------
----------------------------------ATCTGGGAGGGGCTTAATTGTCGGAG--ACACTCCCCA-GGGGGAT
CTACAGTAAATGGCCTCACCCCTAAGAGGGTACAGTTCCTTCTGAAACCAGCCTATTTGTTCCACAGGAGAAATTCAAAC
AATTAACAGAGCTTTGACTGCATTTTTCATCGCTAA---TATTCTTGGTATAAGAGAGACACCAGGT
>Lipotes_vexillifer
GAGCAGTGTGCAAAAGGATTTGGAATGGTGCAGGATGAACATGGCTGATGTATAGTTCTGCACTGATTTCATTGGATATT
AAAACACATGCAATGAACATGTCAAAC----TATTTCTCAGATGGAAGTAATAATATCTTAAGACAAGGATAACTCATTA
AAGTGAG-TTGATTCAAA-----GTCAATAATAAGAACAAGGAGC---ATATAAAAGTACCAGT---AGGGCTTCCCTGG
TGGCGCAGTGGTTAAGAATCTGCCTGCCAATGCAGGAGACATGGGTTCGAGCCCTGGTCCGGGAGGATCCCACATGCCGC
GGAGCAACTAAGCCCGTGCGCCACAACTACTGAGCCTGAGCTCTAGAGCCTTTGAGCCACAGCAACTGAAGCCCGCGTG-
CCTAGAGCACGTGCTCCGCAACAACAGAAGCCACCGCAATGAGAA-CCCACGCATAGCA---------------------
------------------------------ACAAAGACCCAATGCAGCCATAAATAAATAA-------AATTTA---AAA
AAAAAGTACCAAT---AGTGTCCAGATAGAGCAAGAACCCGAGAAGGGA-------------------------------
--------------------------------------------------------------------------------
--------------------------------------------------------------------------------
----------------------------------ATCTGGGAGGGGCTTAATTGTTGGAG--ACACTCCCCA-GGGGGCT
CTACAGTAAATGGCCTCACCCCTGAGAGGGTACAGTTCCTTCTGAAACTAGCCCATTTGTTCCATAGGAGGAATTCAAAC
AATTAACAGAGCTTTGACTGCCTTTTCCATTGCTAA---TATTCTTGGTATAAGAGAGACACCAGGT
>Mesoplodon_bidens
GAGCAGTGTGCAAAAGGATTTGGAATGGTGCAGGATGAACATGGCTGATTTATAGTTCTGCACTGATTTCACTGGATATT
AAAACACATGAAATGAATATGTCAAAC----TATTTCTCAGATGGAAGTAATAATATCTTAAGACAAGGATAACTCAGTA
AAGTGAG-TTGATTCAAAGTCAAGTCAATAATAAGAACAAGGAGC---AAATAAAAGTACCAAT---AGGGCTTCCCTGG
TGGCGCAGTGGTTAAGAATCTGCCTGCCAATGCAGGGGACACAGGTTCAAGCCCTGGTCCAGGAAGATCCCACACGCCAT
GGAGCAACTAAGACCGTGTGCCACAGCTACTGAGCCTGTGCCCTAGAGCCTTCGAGCCACAACTACTG-AGCCCACGTG-
CCTAGAGCTCGTGCTCCGCAACTACAGAAGTCACCGCAATGAGAAGCCCGCACATCGCA---------------------
------------------------------ACAAAGACCCAATGCAGCCATTTAAAAAAAAAA--------------AAA
AAAAAGTACCA-----AGTGTCCAGATAGGGCAAGAACCCAAGAAGGGA-------------------------------
--------------------------------------------------------------------------------
--------------------------------------------------------------------------------
----------------------------------ATCTGGGAGGGGCTTAATTGTTGGAG--ACACTCCCCAGGGGGGAT
CTATAGTAAATGGCTTCACCCCTGAGAGGGTACAGTTCCTTCTGAAACCAGCCCATTTGTTCCATAGGAGAAATTCAAAC
AATTAACAGAGCTTTGACTGCCTTTTCCATCGCTAA---TATTCTTAGTATAAGAGAGACACCAGGT
>Ziphius_cavirostris
GAGCAGTGTGCAAAAGGATTTGGAATGGTGCAGGATGAACATGGCTGATTTATAGTTCTGCACTGATTTCATTGGATATT
AAAACACATGAAATGAATATGTCAAAC----TATTTCTCAGATGGAAGTAATAATATCTTAAGACAAGGATAACTCAGTA
AAGTGAG-TTGATTCAAAGTCAAGTCAATAATAAGAACAAGGAGC---AAATAAAAGTACCAAT---AGGGCTTCCCTGG
TGGCGCAGTGGTTAAGAATCCGCCTGCCAATGCAGGGGACACAGGTTCGAGCCCTGGTCCAGGAAGATCCCACACGCCAC
GGAGCAACTNNNNNNNNNNNNNNNNNNNNNNNNNNNNNNNNNNNNNNNNNNNNNNNNNNNNNNNNNNNNNNNNNNNNNNN
NNNNNNNNNNNNNNNNNNNNNNNNNNNNNNNNNNNNNNATGAGAAGCCCGCACATTGCA---------------------
------------------------------ACAAAGACCCAATGCAGCCATAAAGAAAAAAAAAAAA----------AAA
AAAAAGTACCA-----AGTGTCCAGATAGGGCAGGAACCCAAGAAGGGA-------------------------------
--------------------------------------------------------------------------------
--------------------------------------------------------------------------------
----------------------------------ATCTGGGAGGGGCTTAATTGTTGGAG--ACACTCCCCAGGGGGGAT
CTATAGTAAATGGCTTCACCCCTGAGAGGGTACAGTTCCTTCTGAAACCAGCCCATTTGTTCCATAGGAGAAATTCAAAC
AATTAACAGAGCTTTGACTGCCTTTTCCATCGCTAA---TATTCTTAGTATAAGAGAGACACCAGGT
>Platanista_minor
GAGCAGTGTGCAAAAGGATTTGGAATGGCGCAGGATGAACATGGCTGATGTATAGTTCTGCACTGATTTCATTGGCTATT
AAAACACGTGCAATGAACATGTCAAAC----AATTTCTCAGATGGAAGTAATAATATCTTAAGACAAGGATAACTCAGTA
AAGTGAG-TTGATTCAAAGTCAAGTCAATAATAAGAACAAGGAGC---AAATAAAAGTACCAGT---AGGGCTTCCCTGG
TGGCGCAGTGGTTAAGAATCCGCCTGCCAGTGCAGGAGACACGGGTTCGAGCCCTGGTCCGGGAAGATCCCACATGCCGC
GGAGTAACTAAGCCCGTGCGCCACAGCTACTGAGCCTGTGCCCTAGACCCTTCGAGCCACAGCTACTGAAGCCCACGTG-
CCTAGAGCTCGTGCTCCGCAATAACAGAAGCCACCGCAATGAGAA-CCCGGGCACAGCA---------------------
------------------------------ACAAAGACGCAACACAGCCATAAATAAATAATAAATAAATAAAT---AAA
TAAAAGTACCAAT---AGTGTCCAGATAGGGCAAGAACCCGAGAAGGGAATCTGCCTCTTGTTTTGTGTGTGTGTGGTAC
GCGGGCCTCTCACTGTTGTGGCCTCTCCCGTTGCGGAGCACAGGCTCCGGATGCGCAGGCCCAACAGCCATGGCTCACGG
TCCCAGCCGCTCCGCGGGGCATGTGGGATCTTCCCAGACCAGGGCACGAACCGGTGTCCCCGGCATCGGCAGGCGGACTC
TCAACCACTGCGCCACCAGGGAACCGAGAAGGTTATCTGGGAGGGGTTTAATTGTTGGAG--ACACTCCCCA-GGGGGAT
CTACAGT-AATGGCCTCACCCCTGAGAGGGTACAGTTCCTTCTGAAACCAGCCCATTTGTTCCATAGGAGAAATTCAAAC
AATTAACAGAGCTTTGACTGCCTTTTCCATCGCTAA---TATTCTTGGTATAAGAGAGACACCAGGT
>Physeter_macrocephalus
GAGCAGTGTGCAAAAGGATTTGGAATGGTGCAGGATGAGCATGGCTGATTTACAGTTCTGCACTGCTTTCACTGGATATT
AAAACACATGCAATGAACATGTCGAAC----TATTTCTCAGATGGAAGTAATAATATCTTAAGACAAGGATAGCTCAGTA
AAGTGAG-TTGATTCAAAGTCAAGTCAATAGTAAGAACAAGGAGC-----------------------------------
--------------------------------------------------------------------------------
--------------------------------------------------------------------------------
--------------------------------------------------------------------------------
-----------------------------------------------------------------------------AAA
TAAAAGTACCAAT---AGTGTCCAGATAGGGCAAGAACCGGAGAAGGGA-------------------------------
--------------------------------------------------------------------------------
--------------------------------------------------------------------------------
----------------------------------ATCTGGGAGGGGCTTAATTGATGGAG--GCACTCTCCA-GGGGCAT
CTGTAGTACATGGCCTCACCCCTGAGAGGGTACAGTTCCTTCTGAAACCAGCCCATTTGTTCCATAGGAGAAATTCAAAC
AATTAACAGAGCTTTGACTGCATTTTCCATCACTAA---TATTCTTGGTATAAGAGAGACACCAGGT
>Kogia_breviceps
GAGCAGTGTGCAAAAGGATTTGGAATGGTGCAGGATGAACATGGCTGATGTATATTTCTGCACTGATTTCATTGGATATT
AAAACACATGCAATGAGCAGGTCGAAC----TATTTCTCAGATGGAAGTAATAATATCTTAAGACAAGGATAACTCAGTA
AAGTGAG-TTGATTCAAAGTCAAGTCAATTATAAGAACAAGGAGC-----------------------------------
--------------------------------------------------------------------------------
--------------------------------------------------------------------------------
--------------------------------------------------------------------------------
-----------------------------------------------------------------------------AAA
TAAAAGTACCGAT---AGTGTCCAGATAGGGCAAGAACCCGAGAAGGGA-------------------------------
--------------------------------------------------------------------------------
--------------------------------------------------------------------------------
----------------------------------ATCTGGGAGGGGCTTAATTGTTGGAG--ACACTCCCCA-GAGGGAT
CTATAGTAAATGGCCTCACCCCTGAGAGGGTACAGTTCCTTCCT-------------------------GAAATTCAAGC
AATTAACAGAGCTTTGACTGCATTTTCCATCACTAA---TATTCTTGGTATAAGAGAGACACCAGGT
>Megaptera_novaeangliae
GAGCAGTGTGCAAAAGGATCTGGAATGGTGCAGGATGAACATGACTGATTTATAGTTCTGCACTGATTTCATTGGATATT
AAAACACATGCAATGAACATGTCAAAC----TATTTCTCAGATGGAAG---TAATATCTTAAGACAAGGATAACTCAGTA
AAGTGAG-TTGATTCAAAGTCAAGTCAATAATAAGAACAATAAGA-----------------------------------
--------------------------------------------------------------------------------
--------------------------------------------------------------------------------
--------------------------------------------------------------------------------
--------------------------------------------------------------------------------
--------------------------------------------------------------------------------
--------------------------------------------------------------------------------
--------------------------------------------------------------------------------
--------------------------------------------------------------------------------
--------------------------------------------------------------------------------
-----------------------------------------------------------CACCAGGT
>Balaenoptera_physalus
GAGCAGAGTGCAAAAGGATCTGGAATGGTGCAGGATGAACATGACTGATTTATAGTTCTGCACTGATGTCATTGGATATT
AAAGCACATGCAATGAACATGTCAAAC----TATTTCTCAGATGGAAGTAATAATATCTTAAGACAAGGATAACTCAGTA
AAGTGAG-TTGATTCAAAGTCAAGTCAATAATAAGAACAAGGAGC-----------------------------------
--------------------------------------------------------------------------------
--------------------------------------------------------------------------------
--------------------------------------------------------------------------------
-----------------------------------------------------------------------------AAA
TAAAAGTATCAAT---AGTGTCCAGATAGGGCAAGAACCCGAGAAGGGA-------------------------------
--------------------------------------------------------------------------------
--------------------------------------------------------------------------------
----------------------------------ATCTGGGAGGGGCTTAATTGTTGGAG--GCACTCCCCA-GGGGGAT
CTACAGTAAATGGCCTCACCCCTGAGCGGGTACAATTCCTTCTGAAACCAACCCATCTGTTCCATAGGAGAAATTCAAAC
AATTAACAGAGCTTTGACTGCATTTTCTATCGCTAA---TATTCTTGGTATAAGAGAGACACCAGGT
>Eschrichtius_robustus
GAGCAGAGTGCAAAAGGATCTGGAATGGTGCAGGATGAACATGACTGATTTATAGTTCTGCACTGATTTCATTGGATATT
AAAGCACATGCAATGAACATGTCAAAC----TATTTCTCAGATGGAAGTAATAATATCTTAAGACAAGGATAACTCAGTA
AAGTGAG-TTGATTCAAAGTCAAGTCAATAATAAGAACAAGGAGC-----------------------------------
--------------------------------------------------------------------------------
--------------------------------------------------------------------------------
--------------------------------------------------------------------------------
-----------------------------------------------------------------------------AAA
TAAAAGTATCAAT---AGTGTCCAGATAGGGCAAGAACCCGAGAAGGGA-------------------------------
--------------------------------------------------------------------------------
--------------------------------------------------------------------------------
----------------------------------ATCTGGGAGGGGCTTAATTGTTGGAG--GCACTCCCCA-GGGGGAT
CTACAGTAAATGGCCTCACCCCTGAGCGGGTACAGTTCCTTCCGAAACCAACCCATCTGTTCCATAGGAGAAATTCAAAC
AATTAACAGAGCTTTGACTGCATTTTCCATCGCTAA---TATTCTTGGTATAAGAGAGACACCAGGT
>Balaenoptera_bonaerensis
GAGCAGAGTGCAAAAGGATCTGGAATGGTGCAGGATGAACATGACTGATTTATAGTTCTGCACTGATTTCATTGGATATT
AAAGCACATGCAATGAACATGTCAAAC----TATTTCTCAGATGGAAGTAATAATATCTTAAGACAAGGATAACTCAGTA
AAGTGAG-TTGATTCAAAGTCAGGTCAACAATAAGAACAAGGAGC-----------------------------------
--------------------------------------------------------------------------------
--------------------------------------------------------------------------------
--------------------------------------------------------------------------------
-----------------------------------------------------------------------------AAA
TAAAAGTATCAGT---AGTGTCCAGATAGGGCAAGAACCTGAGAAGGGA-------------------------------
--------------------------------------------------------------------------------
--------------------------------------------------------------------------------
----------------------------------ATCTGGGAGGGGCTTAATTGTTGGAG--GCACTCCCCA-GGGGGAT
CTACAGTAAATGGCCTCACCCCTGAGTGGGTACAATTCCTTCTGAAACCAACCCATCTGTTCCATAGGAGAAATTCAAAC
AATTAACAGAGCTTTGACTGCATTTTCCATCGCTAA---TATTCCTGGTATAAGAGAGACACCAGGT
>Balaenoptera_acutorostrata
GAGCAGTGTGCAAAAGGACCTGGAATGGTGCGGGATGAACATGGCTGATTTATAGTTCTGCACTGATTTCATTGGATATT
AAAGCACATGCAATGAACATGTCAAAC----TATTTCTCAGATGGAAGTAATAATATCTTAAGACAAGGATAACTCAGTA
AAGTGAG-TTGATTCAAAGTCAAGTCAATAATAAGAACAAGGAGC-----------------------------------
--------------------------------------------------------------------------------
--------------------------------------------------------------------------------
--------------------------------------------------------------------------------
-----------------------------------------------------------------------------AAA
TAAAAGTGTCAAT---AGTGTCCAGATAGGGCAAGAACCCGAGAAGAGA-------------------------------
--------------------------------------------------------------------------------
--------------------------------------------------------------------------------
----------------------------------ATCTGGGAGGGGCTTAATTGTTGGAG--GCACTCCCCA-GGGGGAT
CTACAGTAAATGGCCTCACCCCTGAGCAGGTACAATTCCTTCTGGAACCAATCCATCTGTTCCATAGGAGAAATTCAAAC
AATTAACAGAGCTTTGACTGCATTTTCCATCGCTAA---TATTCTTGGTATAAGAGAGACACCAGGT
>Eubalaena_japonica
AAGCAGTGTGCAAAAGGATTTGGAATGGTGCAGGATGAACATGACTGATTTATAGTTCTGCACTGATTTCATTGGATATT
AAAGCACATGCAATGAACATGTCAAAC----TATTTCTCAGATGGAAGTAATAATATCTTAAGACAAGGATAACTCAGTA
AAGTGAG-TTGATTCAAAGTCAAGTCAATAATAAGAACAAGGAGC-----------------------------------
--------------------------------------------------------------------------------
--------------------------------------------------------------------------------
--------------------------------------------------------------------------------
-----------------------------------------------------------------------------AAA
TAAAAGTACCAAT---AGCGTCCAGACAGGGCAAGAACCCAAGAAGGCA-------------------------------
--------------------------------------------------------------------------------
--------------------------------------------------------------------------------
----------------------------------ATCTGGGAGGGGCTTAATTGTTGGAG--ACGCTCCCCA-GGGGGAT
CTACAGTAAATGGCCTCACCCCTGAGAGGGTACAGTTCCTTCTGAAACCAGCTCATTTGTTCCATAGGAGAAATTCAAAC
AATTAACAGAGCTTTGACTGCATTTTCCATCGCTAA---TATTCTTGGTATAAGAGAGACACCAGGT
>Hippopotamus_amphibius
GAGCAGCGTGCAGAAGGATTTGGAATGGTGCAGGGTGAACGTGGC---TTTACAGTTCTGCATTGATTTCATTGGATATT
AAAACACATACAATG-ACATGTCAAACCAATCATTTCTCAGATAGAAGTAATAATATCTTAAGACAAGGATAACTCAATA
AAGTGAGCTTGATTCAAACTCAAGTCAACAGTAAGAACAAGAAGC-----------------------------------
--------------------------------------------------------------------------------
--------------------------------------------------------------------------------
--------------------------------------------------------------------------------
-----------------------------------------------------------------------------AAA
TAAAAGTACAAAT---AGTGTCCAGATAGGGCAAGAACCCGAGACAGGA-------------------------------
--------------------------------------------------------------------------------
--------------------------------------------------------------------------------
----------------------------------ATAT--GAGGGACTTAAGTGTTGGAG--GCACTGCCTG-GGGCGAT
CCACAGGAAAGGACCTCACGCCTGAGAGGCTGTAGCTCCTTCTGAAACCAGCCCATCTGTTCCGTAGGAGAAATTCAAAC
AATTGACAGAGCTTTGACTGCATTTTCCACTGCTAA---TGTTCTTGTTATCAGAGAAACACCAGCT
>Bos_taurus
AAGCAGTGTGCAAAAGCATTTGGAATAGTGCAGGCTGAATGTGACTGATTTATAGTTCTGTGTTGATTTCATTGAATATT
AAAATACATGCAATGAACATGCCAAGTCAATTATTTCTCAGATACAAGTAATAATATCTTA-----AGGATAACTCAATA
AAGTGAG-TTGAT--------AAGTCAATAATAAGAACAAGGAGC-----------------------------------
--------------------------------------------------------------------------------
--------------------------------------------------------------------------------
--------------------------------------------------------------------------------
-----------------------------------------------------------------------------AAA
TAGAAGTACAAAG---AGTGTCCAGATACAGCAAGAACCTGAGAAGGGA-------------------------------
--------------------------------------------------------------------------------
--------------------------------------------------------------------------------
----------------------------------ATCTGGGTGGAGCTTAAGTGTTGGGG--ACTGTGCCCA-GGGGGAT
CCACTAC-----------------AGAGCGTGTAGTTTCTTCTGAAGCCAGCCCATCTGCTCCATAGGAGAAATTAAAAC
AATTACCTGAGCTTGAACTGCATTTTCCATCGCTAATATTATTCTTCTTATAAGAAAGACACCAGTT

#Bottlenose_dolphin_CHR23
>CHR2A_Ttr#SINE/tRNA
--------------------------------------------------------------------------------
--------------------------------------------------------------------------------
------------------------------------------------------------------TTTTTTTTTTTTTT
TTTTTGCGGTACGCGGGCCTCTCACTGTTGTGGCCTCTCCCGTTGCGGAGCACAGGCTCCGGACGCGCAGGCTCAGCGGC
CATGGCTCACGGGCCTAGCTGCTCCGCGGCATGTGGGATCTTCCCGGACCGGGGCACGAACCCGTGTCCCCTGCATCGGC
AGGCGGACTCTCAACCACTGCGCCACCAGGGAAGCCC-------------------------------------------
--------------------------------------------------------------------------------
--------------------------------------------------------------------------------
----------------------
>Tursiops_truncatus
GTTGAGCATGAACATGAACAGCGTCGGGGCGCAGCTCTCGATGGTGACTGTGACCTTCCCGTTCACTGTGGGGAGAGAGC
CGGGGTCAGGTGAGAGGGGTCTGGCCTGTGCGGATGTGCTGGTAAATGTTTAACAACGGGATCTC-TGGGGGGAAAGCGC
TGACATATAGCGTCTGCCCATTTCCATGGTGTAAATACCTT---CACCACGATAGTGTT---------------TTTTTT
TTTTTGCAGTACGCGGGCCTCTCACTGTTGTGGCCTCTCCCGTTGCAGAGCACAGGCTCCGGACGCCCAGGCTCAGCGGC
CATGGCTCACGGGCCCAGCCGCTCCGCGGCATGTGGGATCTTCCCAGACCGGGGCAGGAACCCATGTCCCCTGCAATGGC
AGGCGGACTCTCAACCACTGCGCCACCAGGGAAGCCC---AACCATGATAGTTTT---AAGTCACCAGTGTGATCTCACT
GAACATGATATAAGCCAGAAGCAGCACACCTCTGGAAGGG-CGCCCCTACCCCCTCTAGGTGGCTCTCTTTGAGAGCTGC
AAGCTGGGTGGGAGGGT-GTCTCAAGAAAAAAA-TCTGCCCCCAGCTGTATGTGCTCGCCTTGCCCATTTGA-TCGTATC
AGATGAGTGTTACACGGAGCCT
>Tursiops_aduncus
GTTGAGCATGAACATGAACAGCGTCGGGGCGCAGCTCTCGATGGTGACTGTGACCTTCCCGTTCACTGTGGGGAGAGAGC
CGGGGTCAGGTGAGAGGGGTCTGGCCTGTGCGGATGTGCTGGTAAATGTTTAACAATGGGATCTC-TGGGGGGAAAGCGC
TGACATATAGCGTCTGCCCATTTCCATGGTGTAAATACCTT---CACCACGATAGTGTT-----------TTTTTTTTTT
TTTTTGCAGTACGCGGGCCTCTCACTGTTGTGGCCTCTCCCGTTGCAGAGCACAGGCTCCGGACGCCCAGGCTCAGCGGC
CATGGCTCGCGGGCCCAGTCGCTCCGCGGCATGTGGGATCTTCCCGGACCGGGGCAGGAACCCATGTCCCCTGCAACGGC
AGGCGGACTCTCAACCACTGCGCCACCAGGGAAGCCC---AACCACGATAGTTTT---AAGTAACCAGTGTGATCTCACT
GAACATGATATAAGCCAGAAGCAGCACACCTCTGGAAGGG-CTCCCCTACCCCCTCTAGGTGGCTCTCTTTGAGAGCTGC
AAGCTGGGTGGGAGGGT-GTCTCAAGAAAAAAA-TCTGCCCCCAGCTGTATGTGCTCGCCTTGCCCATTTGATTCGTATC
AGATGAGTGTTACACAGAGCCT
>Sousa_chinensis
GTTGAGCATGAACATGAACAGCGTCGGGGCGCAGCTCTCGATGGTGACTGTGACCTTCCCGTTCACTGTGGGGAGAGAGC
CGGGGTCAGGTGAGAGGGGTCTGGCCTGTGCGGATGTGCTGGTAAATGTTTAACAACGGGATCTC-TGGGGGGAAAGCGC
TGACATATAGCATCTGCCCATTTCCATGGTGTAAATACCTT---CACCACGATAGTGTT--------------TTTTTTT
TTTTTGCAGTACGCGGGCCTCTCACTGTTGTGGCCTCTCCCGTTGCAGAGCACAGGCTCCGGACGCCCAGGCTCAGCGGC
CATGGCTCACGGGCCCAGTCGCTCCGCGGCATGTGGGATCTTCCCGGACCGGGGCAGGAACCCATGTCCCCTGCAACGGC
AGGCGGACTCTCAACCACTGCGCCACCAGGGAAGCCC---AACCACGATAGTTTT---AAGTAACCAGTGTGATCTCACT
GAACATGATATAAGCCAGAAGCAGCACACCTCTGGAAGGG-CTCCCCTACCCCCTCTAGGTGGCTCTCTTTGAGAGCTGC
AAGCTGGGTGGGAGGGT-GTCTCAAGAAAAAAA-TCTGCCCCCAGCTGTATGTGCTCGCCTTGCCCATTTGATTCGTATC
AGATGAGTGTTACACAGAGCCT
>Lagenorhynchus_obliquidens
GTTGAGCATGAACATGAACAGCGTCGGGGCGCAGCTCTCGATGGTGACTGTGACCTTCCCGTTCACTGTGGGGAGAGAGC
CGGGGTCAGGTGAGAGGGGTCTGGCCTGTGCGGATGTGCTGGTAAATGTTTAACAACGGGATCTC-TGGGGGGAAAGTAC
TGACATATAGCGTCTGCCCATTTCCGTGGTGTAAATACCTT---CACCATGACAGTTTT---------------TTTTTT
TTTTTGCGGTACTTGGGCCTCTCACTGTTGTGGCCTCTCCCGTTGCAGAGCACAGGCTCCAGACGCCCAGGCTCAGCGGC
CATGGCTCACGGGCCCAGCCGCTCCGCGGCATGTGGGATCTTCCCAGACCGGGGCAGGAACCCATGTCCCCTGCAACGGC
AGGCGGACTCTCAACCACTGCGCCACCAGGGAAGCCC---AACCATGATAGTTTT---AAGTCACCAGTGCGATTTCACT
GAACATGATATAAGCCAGAAGCAGCACACCTCTGGAAGGG-CGCCCCTACCCCCTCTAGGTGGCTCTCTTTGAGAGCTGC
AAGCTGGGTGGGAGGGT-GTCTCAAGAAAAAAA-TCTGCCCCCAGCTGTATGTGCTCGCCTTGCCCATTTGA-TCGTATC
AGATGAGTGTTACACGGAGCCT
>Globicephala_melas
GTTGAGCATGAACATGAACAGCGTCGGGGCGCAGCTCTCGATGGTGACTGTGACCTTCCCGTTCACTGTGGGGAGAGAGC
CGGGGTCAGGTGAGAGGGGTCTGGCCTGTGCAGATGTGCTGGTAAATGTTTAACAACGGCATCTC-TGGGGGGAAAGCGC
TGACATATAGCGTCTGCCCATTTCCATGGTGTAAATACCTT---CACCACGATAGTGTT-----------TTTTTTTTTT
TTTTTGCAGTACGCGGGCCTCTCACTGTTGTGGCCTCTCCCGTTGCAGAGCACAGGCTCCGGACGCCCAGGCTCAGCGGC
CATGGCTCACGGGCCCAGTCGCTCCGCGGCATGTGGGATCTTCCCGGACCGGGGCAGGAACCCATGTCCCCTGCAACGGC
AGGCGGACTCTCAACCACTGCGCCACCAGGGAAGCCC---AACCACGATAGTTTT---AAGTCACCAGTGTGATCTCACT
GAACATGATATAAGCCAGAAGCAGCACACCTCTGGAAGGG-CTCCCCTACCCCCTCTAGGTGGCTCTCTTTGAGAGCTGC
AAGCTGGGTGGGAGGGT-GTCTCAAGAAAAAAA-TCTGCCCCCAGCTGTATGTGCTCGCCTTGCCCATTTGATTCGTATC
AGATGAGTGTTACACAGAGCCT
>Orcinus_orca
GTTGAGCATGAACATGAACAGCGTCGGGGCGCAGCTCTCGATGGTGACTGTGACCTTCCCGTTCACTGTGGGGAGAGAGC
CGGGGTCAGGTGAGAGGGGTCTGGCCTGTGCGGATGTGCTGGTAAATGTTTAACAACGGGATCTC-TGGGGGGAAAGTGC
TGACATATAGCGTCTGCCCATTTCCGTGGTGTAAATACCTT---CACCATGACAGTTTT--------TTTTTTTTTTTTT
TTTTTGCGGTACTTGGGCCTCTCACTGTTGTGGCCTCTCCCGTTGCAGAGCACAGGCTCCAGACGCCCAGGCTCAGCGGC
CATGGCTCACGGGCCCAGCCGCTCCGCGGCATGTGGGATCTTCCCAGACCGGGGCAGGAACCCATGTCCCCTGCAACGGC
AGGCGGACTCTCAACCACTGCGCCACCAGGGAAGCCC---AACCATGATAGTTTT---AAGTCACCAGTGTGATCTCACT
GAACATGATATAAGCCAGAAGCAGCACACCTCTGGAAGGG-CGCCCCTACCCCCTCTAGGTGGTTCTCTTTGAGAGCTGC
AAGCTGGGTGGGAGGGT-GTCTCAAGAAAAAAA-TCTGCCCCCAGCTGTATGTGCTCGCCTTGCCCATTTGA-TCGTATC
AGATGAGTGTTACACGGAGCCT
>Phocoena_sinus
GTTGAGCATGAACATGAACAGCGTCGGGGCGCAGCTCTCGATGGTGACTGTGACCTTCCCGTTCACTGTGGAGAGAGAGC
CGGGGTCAGGTGAGAGGGCTCCGGCCTGTGCTGATGTGCTGGTAAATGTTTAACAACGGGATCTC-TGGGAGGAAACCGC
TGACATATAGTGTCTGCCCATTTCTGTGGTGTAAATACCAT---CACCACGATAGTTTT-----------TTTTTTTTTT
CTTTTGCGGTACGCGGGCCTCTCACTGTTGTGGCCTCTCCCATTGCGGAGCACAGGCTCCGGACGCACAGGCTCAGCGGC
CATGGCTCACGGGCCCAGCCGCTCCGCGGCATGTGGGATCTTCCCGGACCGGGGCAGGAACCCATGTCCCCTGCAACAGC
AGGTGGACTCTCAACCACTGCGCCACCAGGGAAGCCC---AACCACGATAGTTTT---AAGTCACCAGTGTGATCTCACT
GAACATGATATAAGCCAGAAGCAGCACACCTCTGGAAGGG-CTCCCCTACCCCCTCTAGGTGGTTCTCTTCGAGAGCTGC
AAGCTGGGTGGGAGGGT-GTCTCAAGAAAAAAA-TCTGCCCCCAGCAG-ATGTGCTGGCCTTGCCCATTTGATTCATATC
AGATGAGTGTTACACGGAGCCT
>Neophocaena_asiaeorientalis
GTTGAGCATGAACATGAACAGCGTCGGGGTGCAGCTCTCGATGGTGACTGTGACCTTCCCGTTCACTGTGGAGAGAGAGC
CGGGGTCAGGTGAGAGGGCTCCGGCCTGTGCTGATGTGCTGGTAAATGTTTAACAACGGGATCTC-TGGGAGGAAACCGC
TGACATATAGTGTCTGCCCATTTCTGTGGTGTAAATACCTT---CACCACGATAGTTTT----TTTTTTTTTTTTTTTTT
TTTTTGCGGTACGCGGGCCTCTCTCTGTTGTGGCCTCTCCCATTGCGGAGCACAGGCTCCGGACGCACAGGCTCAGCGGC
CATGGCTCACGGGCCCAGCCCCTCCGCGGCATGTGGGATCTTCCCGGACCGGGGCAGGAACCCATGTCCCCTGCAACGGC
AGGTGGACTCTCAACCACTGCGCCACCAGGGAAGCCC---AACCACGATAGTTTT---AAGTCACCAGTGTGATCTCACT
GAACATGATATAAGCCAGAAGCAGCACACCTCTGGAAGGG-CTCCCCTACCCCCTCTAGGTGGTTCTCTTCGAGAGCTGC
AAGCTGGGTGGGAGGGT-GTCTCAAGAAAAAAA-TCTGCCCCCAGCTGTATGTGCTGGCCTTGCCCATTTGATTCATATC
AGATGAGTGTTACACGGAGCCT
>Delphinapterus_leucas
GTTGAGCATGAACATGAACAGCGTTGGGGCGCAGCTCTCGATGGTGACTGTGACCTTCCCGTTCACTGTGGAGAGAGAGC
CAGCGTCAGGTGAGAGGGGTCCGGCCTGTGCTGATGTGCTGGTAAATGTTTAACAACGGGATCTC-TGGGAGGAAACCGC
TGACATATAGTGTCTGCCCATTTCCGTGGTGTAAATACCTT---CACCACGATAGTTTT--------------TTTTTTT
TTTTTGCGGTACGCGGGCCTCTCACTGTTGTGGCCTCTCCCGTTGCGGAGCACAGGCTCCGGACGCACAGGCTCAGCGGC
CATGGCTCACGGGCCCAGCCGCTCCGTGGCATGTGGGATCTTCCCGGACCGGGGCAGGAACTCATGTCCCCTGCAACGGC
AGGTGGACTCTCAACCACTGCGCCACCAGGGAAGCCC---AACCACGATAGTTTT---AAGTCACCAGTGTGATCTCACT
GAACATGATATAAGCCA----CAGCACACCTCTGGAAGGG-CTCCCCTACTCCCTCTAGGTGGTTCTCTTCGAGAGCTGC
AAGCTGGGTGGTAGGGT-GTCTCAAGAAAAAAC-TCTGCCCCCAGCTGTAGGTGCTGGCCTTGCCCATTTGATTCGTATC
AGATGAGTGTTACACGGAGCCT
>Monodon_monoceros
[truncated: 23,039,320 more chars]
