# Supplementary material for: Homoplasy of Retrotransposon Insertions in Toothed Whales
Source: Genes (Basel). 2023 Sep 21;14(9):1830. doi: 10.3390/genes14091830 (PMC10531181; doi:10.3390/genes14091830)
Supplement: Supplementary file 1 [file genes-14-01830-s001.zip › Supplementary_Data_S2.txt]

Concatenated retrotransposon flanking sequences


1. Phylogenetically relevant datasets
1.1. Tursiops truncatus + Sousa chinensis (3 loci)
1.2. Tursiops truncatus + Orcinus orca (Delphinidae) (3 loci)
1.3. Tursiops truncatus + Monodon monoceros (Delphinoidea) (8 loci)
1.4. Tursiops truncatus + Lipotes vexillifer (Delphinida) (39 loci)
1.5. Tursiops truncatus + Mesoplodon bidens (529 loci)
1.6. Tursiops truncatus + Platanista minor (221 loci)
1.7. Mesoplodon bidens + Ziphius cavirostris (Ziphiidae) (18 loci)
1.8. Physeter macrocephalus + Kogia breviceps (Physeteroidea) (144 loci)
1.9. Tursiops truncatus + Physeter macrocephalus (Odontoceti) (45 loci)
1.10. Megaptera novaeangliae + Eubalaena japonica (Mysticeti) (14 loci)
1.11. Megaptera novaeangliae + Balaenoptera acutorostrata (4 loci)

2. Homoplasy: datasets of parallel insertions
2.1. Tursiops truncatus (+),  Physeter macrocephalus (+), Kogia breviceps (-) (14 loci)
2.2. Tursiops truncatus (+),  Physeter macrocephalus (-), Kogia breviceps (+) (23 loci)
2.3. Tursiops truncatus (+),  Physeter macrocephalus (+), Kogia breviceps (+) (15 loci) 
2.4. Tursiops truncatus (+), Inia geoffrensis (-), Platanista minor (+) (12 loci)

3. Homoplasy: dataset of precise deletions (4 loci)

4. ILS: Tursiops truncatus (+), Mesoplodon bidens (-), Platanista minor (+) (39 loci)


1. Phylogenetically relevant datasets

1.1. Tursiops truncatus + Sousa chinensis (3 loci)

>Balaenoptera_acutorostrata
AGAATCAGAAAGCGGTGTCACTTACAAGTCCTCATCAGCCACCCTCCCTTTCTCCATTCT
CTGGCCCAGAGCCCATTGTTTCTCAGTTTGGAGGGCTATCAGGTATTTTCAATACAACCT
GTTTCTCCTTCATAGATGGAGGGTTGGGAGTGCGGGAAAGGAGTCTGGGAACCCCTTTAA
GATTGGGAGGTCCAGAGATTCAATTACAC--TTTTTTGCTACCAGAAAGTGAACCAATTT
TAATAGAATACATCAGCAATTTAAATGGCATTGCTGACTTTTCTCTGTGATGAGAAATTT
CGAACTCTCGAGTTTTGCCTCTCTGAGCCCACACAGCTTCTGGGTCTGGCTTCTGGCCCA
GAGCATGAGGGTCCTCTGACTCTTTTACCCCCACTCAGATGGCAAACTGCCCAAGCCCCA
CCTCTAGAGGTTCAAATTCAGTAGGTCTGGGTGTCTCCCCAGGTGAGCAGGAAGGGAAAG
GCTGATGAGTAGAAAAGAGGCTGGGAAAAGCAAAATGGCAGGAGTGAGCAGTACTGAAAA
GCAATTCGGAGAATTGGTCCAGTGGATCGTGGGGTAACTAGGTTTCTGCCCCACTTTTTT
CCCTACCCCACTTTTAAAAGGAATGTTTGGATTTTCGAGACTGGCTTTTGTGCAATCTTT
ATTCAATGGTTGGTGGTGCAGAACATCTGCTGTTGTGCATTCCGGCAATGAGTGT--TAC
CAATACTGATCTGGGTTTGGCAGGAGCCCTGCCTGTGTGTAAAGTTTATTTGGCACTGTA
CGAGTCATCTCAAGAAGTAACAATAATGGTAACAAATGAGGCATGATAGGACTGGTCTAA
ATACAACTTTTCCTTCTATTACTTTAAACAGATTTACATGTTTCAGAGCAGGAGGAAAAA
AGCATTAAAGAAAAGCCAATTAGAAATTGCTACTTCAATATTCTAATAAACCATGCTGAG
CTTCTTTGGGTAAACGTTAAAAAGCCTCTTTGGGTAAATGAACTACATATATGATAATAA
AAGACTACCTTTGCATGGGATATTTTTGATGAGTCACTAAACTGCATGCATTCATAGAGA
ATACTATGAAATGATTTCACTAAGATACTGTGAAGTAAGAACAATGCAGAGTCCTAAACG
AAGCATTTAGCTTTCACCAGAGATGCAGAAATAGAAGCAGATAGTAGGTATTGCCCTAAT
ACAGGC--TAAGACACCATTTTGTGCCATTTTTGTTATTACTATCCGACAATC
>Balaenoptera_bonaerensis
AGAATCAGAAAGCGGTGTCACTTACAAGTCCTCATCAGCCACCCTCCCTTTCTCCATTCT
CTGGCCCAGAGCCCATTGTTTCTCAGTTTGGAGGGCTATCAGGTATTTTCAATACAACCT
GTTTCTCCTTCATAGATGGAGGGTTGGGAGTGCGGGAAAGGAGTCCGGGAACCTCTTTAA
GATTGGGAGGTCCAGAGATTCAATTACAC--TTTTTTGCTACCAGAAAGTGAACCAATTT
TAATGGAATACATCAGCAATTTAAATGGCATTGCTGACTTTTCTCTGTGATGAGAAATTT
CGAACTCTCGAGTTTTGCCTCTCTGAGCCCACACAGCTTCTGGGTCTGGCTTCTGGCCCA
GAGCATGAGGGTCCTCTGACTCTTTTACCCCCACTCAGATGGCAAACTGCCCAAGCCCCA
CCTCTAGAGGTTCAAATTCAGTAGGTCTGGGTGTCTCCCCAGGTGAGCAGGAAGGGAAAG
GCTGATGAGTAGAAAAGAGGCTGGGAAAAGCAAAATGGCAGGAGTGAGCAGTACTGAAAA
GCAATTCGGAGAATTGGTCCAGTGGATCGTGGGGTAACTAGGTTTCTGCCCCACTTTTTT
CCCTACCCCACTTTTAAAAGGAATGTTTGGATTTTCGAGACTGGCTTTTGTGCAATCTTT
ATTCAATGGTTGGTGGTGCAGAACATCTGCTGTTGTGCATTCCGGCAATGAGTGT--TAC
CAATACTGATCTGGGTTTGGCAGGAGCCCTGCCTGTGTGTAAAGTTTATTTGGCACTGTA
CGAGTCATCTCAAGAAGTAACAATAATGGTAACAAATGAGGCATGATAGGACTGGTCTAA
ATACAACTTTTCCTTCTATTACTTTAAACAGATTTACATGTTTCAGAGCAGGAGGAAAAA
AGCATTAAAGAAAAGCCTATAAGAAATTGCTACTTCAATATTCTAATAAACCATGCTGAG
CTTCTTTGGGTAAACATTAAAAAGCCTC--TGGGTAAATGAACTACATATATGATAATGA
AAGACTACCTTTGCATGGGATATTTTTGATGAGTCACTAAACTGCATGCATTCATAGAGA
ATACTATGAAATGTTTTCACTGAGATACTGTGAAGTAAGAACAATGCAGAGTCCTAAACG
AAGCATTTAGCTTTCACCAGAGATGCAGAAATAGAAGCAGATAGTAGGTATTGCCCTAAT
ACAGGC--TAAGACACCATTTTGTGCCATTTTTGTTATTACTATCCGACAATC
>Balaenoptera_physalus
AGAATCAGAAAGTGGTGTCACTTATAAGTCCTCATCAGCCACCCTCCCTTTCTCCATTCT
CTGGCCCAGAGCCCATTGTTTCTCAGTTTGGAGGGCTAGCAGGTATTTTCAATACAACCT
ATTTCTCCTTCATAGATGGAGGGTTGGGAGCGCGGGAGAGGAGTCCGGGAACCTCTTTAA
GATTGGGAGGTCCAGAGATTCAATTACAC--TTTTTTGCTACCAGAAAGTGAACCAATTT
TAATGGAATACATCAACAATTTAAATGGCATTGCTGACTTTTCTCTGTGATGAGAAATTT
CGATCTCTCGAGTTTTGCCTCTCTGAGCCCACACAGCTTCTGGGTCTGGCTTCTGGCCCA
GAGCATGAGGGTCCCCTCACTCTTTTACCCCCACTCAGATGGCAAACTGCCCAAGCCCCA
CTTCTAGAGGTTCAAATTCAGTAGGTCTGGGTGTCTCCTCAGGTGAGCAGGAAGGGAAAG
GCTGATGAGTAGAAAAGAGGCTGGGAAAAGCAAAATGGCAGGAGTGAGCAGTACTGAAAA
GCAATTCGGAGAATTGGTCCAGTGGATCGTGGGGTAACTAGGTTTCTGCCCCACTTTTTT
CCCTACCCCACTTTTAAAAGGAATGTTTGGATTTTCGAGACTGGCTTTTGTGCAATCTTT
ATTCAATGGTTGGTGGTGCAGAACATCTGCTGTTGTGCATTCCAGCAATGAGTGT--TAC
CAATACTGATCTGGGTTTGGCAGGAGCCCTGCCTGTGTGTAAAGTTTATTTGGCACTGTA
CGAGTCATCTCAAGAAGTAACAATAATGGTAACAAATGAGGCATGATAGGACTGGTCTAA
ATACAACTTTTCCTTCTATTACTTTAAACAGATTTACATGTTTCAGAGCAGGAGGAAAAA
AGCATTAAAGAAAAGCCAATAAGAAATTGCTACTTCAATATTCTAATAAACCATGCTGAG
CTTCTTTGGGTAAACGTTAAAAAGCCTCTTTGGGTAAATGAACTACATATATGATAATAA
AAGACTACCTTTGCATGGGATATTTTTGATGAGTCACTAAACTGCATGCATTCATAGAGA
ATACTATGAAATGTTTTCACTAAGATACTGTGAAGTAAGAACAATGCAGAGTCCTAAACG
AAGCATTTAGCTTTCATCAGAGATGCAGAAATAGAAGCAGATAGTAGGTATTGCCCTAAT
ACAGAC--TAAGACACCATTTTGTGCCATTTTTGTTATTACTATCCGACAATC
>Bos_taurus
AGAATCAGAAACATGTGTCACTTACAAGATCTTATCAGCCACTC-CTCTTTCTTCATTGT
CTGGCCCAGAGTCCACTGTTTCTCGGTTTGGACGGCTAGCAGATAGTTTCCATACAACCT
GTCTTTTCTTCATAGTTGGAGGGTTGGCAGTGCAGGAAAGGAGTCCAGGAACCTCTTTAA
TATCGAGTGGTCCAGGGGTTCAATTACAC--TTCTTTTC-ACCAGAAAGTGAACCAATTT
TAGTGGAATACATCAACAGTTTAGATGGCATTGCTGACTTTTCTCCATGATGAGAAATTT
CGAGTCCTCTAATTTTGCCTCTTTGAACTCACACAGCTTCTGGATCTG-------GCCTG
GAACATGAGGGTCCCCTCATTCTTTCACCTTCACTCAGACTGAAAAATACCCATGTCCCA
CCTCCAGAGGATCAACTTCAGTAGATATGGGTGTCTCCCCAGGTGATCAGGAAGAGAAAG
GCTGACCAGCAGAAAAGAGGCTGGGAAAAGCAAAACAGTGGGAGT-AGCAATACTGAGAA
GCAACCTGGAGAATTGGTCCAGTAGATTGTGGGGTGACTAGGTTTCTACCCCACTC-TTT
C--TCCCCTACTTTAAAAAGAAATGTTTGGGCTTTCGAGACTGGCTTTTGTATAATCTTT
ACTGGATGAGTGTTGTTGCAGAACATCTGCTGATGTGCACTGGGGCATTAAGAGTGTTAC
TAATACCGATCTGGGTTTGGCAGGAGCCCCATCTGTGTGTAAAGTTTATTTGGCTCTATA
CGCGTCATCTCAAGTAGTCACAGTAATGGTAACCAATGAGGCATGTTAGGACTGGTCTAA
ATACCAATTTTCCTTCTATTACTTTAAACAGATTTACATGTTTCAAAGCAGGAGGAAAAA
AGCATTAAAGAAAAGCCAATATGACACTGCTGCTTCAATATTCTAATAAACC-TCCTGAG
CCTCTTTGGGTAAACATTAAAAAACCTCTTTGGGTAAATGAACTGAACTTATGATAATTA
AAGACTACCTTTGCATGGGATATTTTTAATGAGTCAATAAATTGCACG----CATAGAGA
ATACTGTGAAATGTTTTTACTACAATACTATGAAGTAACAACAATGGAAAGCCCTAAACA
AAGCATTTAGCTTTCACCAAAGATGCAGAAATAGTAGCAGATAGCAGGCATTGCCCTAAT
ACAAACCCTAAGACACCATTTTGTGCCATT--------------AAGACAATT
>Delphinapterus_leucas
AGAATCAGAAAGCGGTGTCACTTACAAGTCCTCGTCAGCCGCCCTCCCTTCCTCCGTTCT
CTGGCCCAGAGTCCAGTCTTTCTCAGTTTGGAGGGCCAGCAGGTGTTTTCAATACAACCT
GTGTTTCCTTCATAGATGGAAGGTTGGGAGTGCGGGAAAGGAGTCCGGGAACCTCTTTAA
GATTGGGAGGTCCAGAGATTCAATTACAC--TTTTTTTCTACCAGAAAGTGAACCAATTT
TAATGGAATACATCAACAATTTAAATGGCATTGCTGACTTTTCTCTGTGATGAGAAATTT
CGAACTCTCGAGTTTTGCCTCTCTGAGCCCACACAGCTTCTGGGTCTGGCTTGTGGCCCA
GAACATGAGGGTCCCCTCACTCTTTTACCCCCTTTCAGATGGCAAACTGCCCANNCCCCA
CTCCTAGAGGTTCAAATTCAGTAGGTCTGGGTGTCTCCCCAGGTGAGCAGGAAGGGAAAG
ACTGATGAGTCGAAAAGAGGCTGGGAAAAGCAAAATGGCAGGAGTGAGCAGTACTGAAAA
GCAATTTGGAGAATTAGTGCAGTGGATCGTGGGGTAACTAGGTTTCTACCCCACTTTTTT
CCCTACCCCACTTTTAAAAGGAATGTTTGGATTT-CGAGACTGGCTTTTGTACAATCGTT
ATCCAATGGTTGGTGGTGCAGAACATCTGCTGTTGTGCACTCAGGCAATGAGTGTGTTAC
CAATACTGATCTGGGTTTAGCAGGAGCCCTGCCTGTGTGTAAAGTTTATTTGGCACTGTA
CGAGTCATCTCAAGAAGTAACAATAATGGTAACAAATGAGGCATGATAGGACTGGTCTAA
ATACAACTTTTCCTTCTATTGCTTTAAACAGATTTACATGTTTCAGAGCAGGAGGAGAAA
AGCATTAAAGAAAAGCCAATAAGACATTGCTACTTCAATATTCTAATAAACCATACTGAG
CTTATTTGGGTAAACATTAAAAAGCCTCTTTGGGTAAATGAACTACATATATGATAATAA
AAGACTGCCTTTGCATGGGATATTTTTGATGAGTCACTAAACTGCATGCACTCATAGAGA
ATACTATGAAATGTTTTCACTAAGATACTGTGAAGTAAGAACGATGCAGAGTCCTAAACA
AAGCATTTAGCTTTCAGCAGAGATGCAGAAATAGAAGCAGACAGTAGGTATTGCCCTAAT
ACAGTCTGTAAGACACCATTTTGTGCCATTTTTGTTATTACTATCCAACAATC
>Eschrichtius_robustus
AGAATCAGAAAGCGGTGTCAC----AAGTCCTCATCAGCCACCCTCCCTTTCTCCATTCT
CGGGCCCAGAGCCCATTGTTTCTCAGTTTGGAGGGCTAGCAGGTATTTTCAATACAACCT
GTTTCTCCTTCATAGATGGAGGGTTGGGAGTGTGGGAGAGGAGTCCGGGAACCTCTTTAA
GATTGGGAGGTCCAGAGATTCAATTACAC--TTTTTTGCTACCAGAAAGTGAACCAATTT
TAATGGAATACATCAACAATTTAAATGGCATTGCTGATTTTTCTCTGTGATGAGAAAGTT
CAAACTCTCGAGTTTTGCCTCTCTGAGCCCACACAGCTTCTGGGTCTGGCTTCTGGCCCA
GAGCATGAGGGTCCCCTCACTCTTTTACCCCCACTCAGATGGCAAACTGCCCAAGCCCCA
CTTCTAGAGGTTCAAATTCAGTAGGTCTGGGTGTCTCCCCAGGTGAGCAGGAAGGGAAAG
GCTGATGAGTAGAAAAGAGGCTGGGAAAAGCAAAATGGCAGGAGTGAGCAGTACTGAAAA
GCAATTCGGAGAATTGGTCCAGTGGATCGTGGGGTAACTAGGTTTCTGCCCCACTTTTTT
CCCTACCCCACTTTTAAAAGGAATGTTTGGATTTTCGAGACTGGCTTTTGTGCAATCTTT
ATTCAATGGTTGGTGGTGCAGAACATCTGCTGTTGTGCATTCCGGCAATGAGTGT--TAC
CAATACTGATCTGGGTTTGGCAGGAGCCCTGCCTGTGTGTAAAGTTTATTTGGCACTGTA
CGAGTCATCTCAAGAAGTAACAATAATGGTAACAAATGAGGCATGATAGGACTGGTCTAA
ATACAACTTTTCCTTCTATTACTTTAAACAGATTTACATGTTTCAGAGCAGGAGGAAAAA
AGCATTAAAGAAAAGCCAATAAGAAATTGCTACTTCAATATTCTAATAAACCATGCTGAG
CTTCTTTGGGTAAACGTTAAAAAGCCTCTTTGGGTAAATGAACTACATATATGATAATAA
AAGACTACCTTTGCATGGGATATTTTTGATGAGTCACTAAACTGCATGCATTCATAGAGA
ATACTATGAAATGTTTTCACTAAGATACTGTGAAGTAAGAACAATGCAGAGTCCTAAACG
AAGCATTTAGCTTTCACCAGAGATGCAGAAATAGAAGCAGATAGTAGGTATTGCCCTAAT
ACAGGC--TAAGACACCATTTTGTGCCATTTTTGTTATTACTATCCGACAATC
>Eubalaena_japonica
AGAATCAGAAAGCGGTGTCACTTACAAGTCCTCATCAGCCACCCTCCCTTTCTCCATTCT
CTGGCCCAGAGCCCAGTGTTTCTCAGTTTGGAGGGCTAGCAGGTATTTTCCATACAACCT
GTTTCTCCTTCATAGATGGAGGGTTGGGAGTGCAGGAAAGGAGTCTGGGAACCTCTTTAA
GATTGGGAGGTCCAGAGATTCAATCACAC--TTTTTTTCTACCAGAAAGTGAACCAATTT
TAATGGAATACATCAACAATTTAAATGGCATTGCTGACTTTTCTCTGTGATGAGAAATTT
CGAACTCTCGAGTTTTGCCTCTCTGAGCCCACACAGCTTCTGGGTCTGGCTTCTGGCCCG
GAGCATGAGGGTCCCCTCACTCTTTTACCCCCACTCAGATGGCAAACTGCCCAAGCCCCA
CTTCTAGAGGTTCAAATTCAGTAGGTCTGGGTGTCTCCCCAGGTGAGCAGGAAGGGAAAG
GCTGATGAGTAGAAAAGAGGCTGGGAAAAGCAAAATGGCGGGAGTGAGCAGTACTGAAAA
GCAATTCGGAGAATTAGTCCAGTGGATCGTGGGGTAACTAGGTTTCTGCCCCACTTTTTT
CCCTACCCCACTTTTAAAAGAAATGTTTGGATTTTCGAGACTGGCTTTTGTGCAATCTTT
ATTCAATGGTTGGTGGTGCAGAACATCTGCTGTTGTGCATTCGGGCAATGAGTGT--TAC
CAATACTGATCTGGGTTTGGCAGGAACCCCGCCTGTGTGTAAAGTTTATTTGGCACTGTA
CCAGTCATCTCAAGAAGTAACAATAATGGTAACAAATGAGGCATGATAGGACTGGTCTAA
ATACAACTTTTCCTTCTATTACTTTAAACAGATTTACATGTTTCAGAGCAGGAGGAAAAA
AGCATTAAAGAAACGCCAATAAGACATTGCTACTTCAATATTCTAATAAACCATGCTGAG
CTTCTTTGGGTAAACATTAAAAAGCCTCTTTGGGTAAATGAACTACATATATGATAATAA
AAGACTACCTTTGCATGGGATATTTTTGATGAGTCACTAAACTGCATGCATTCATAGAGA
ATACTATGAAATGTTTTCACTAAGATACTGTGAAGTAAGAACAATCCAGAGTCCTAAATG
AAGCATTTAGCTTTCACCAGAGATGCAGAAATAGAAGCAGATAGTAGGTATTGCCCTAAT
ACAGGCTGTAAGACACCATTTTGTGCCATTTTTGTTATTACTATCCGACAATC
>Globicephala_melas
AGAATCAGAAAGCGGTGTCACTTACAAGTCCTCATCAGCCACCCTCCCTTTCTCCGTTCT
CTGGCCCAGAGTCCAGTCTTTCTCAGTTTGGAGGGCCAGCAGGTATTTTCAATACAACCT
GTGTTTCCTTCATAGATGGAGGGTTGGGAGTGCGGGAAAGGAGTCTGGGAACCTCTTTAA
GATTGGGAGGTCCAGAGATTCAATCATAC--TTTTTTTCTACCAGAAAGTGAACCAATTT
TAATGGAATACATCAACAATTTAAATGGCATTGCTGACTTTTCTCTGTGATGAGAAGTTT
CGAACTCTTGAGTTTTGCCTCTCTGAGCCCACACAGCTTCTGGGTCTGGCTTGTGGCCCA
GAACATGAGGGTCCCCTCACTCTTTTACCCCCTCTCAGATGGCAAACTGCCCANNCCCCA
CTTCTAGAGGTTCAAATTCAGTAGGTCTGGGTGTCTCCCCAGGTGAGCAGGAAGGGAAAG
ACTGACGAGTAGAAAAGAGGCTGGGAAAAGCAAAATGGCAGGAGTGAGCAGTACTGAAAA
GCAGTTTGGAGAATTAGTCCAGTGGATCGTGGGGTAACTAGGTTTCTACCCCACTTTTTT
CCCCACCCCACTTTTAAAAGGAATGTTTGGATTTTCGAGACTGGCTTTTGTGCAATCTTT
ATTCAATGGTTGGTGGTGCAGAACATCTGCTGTTGTGCATTCGGGCAATGAGTGTGTTAC
CAATACTGATCTGGGTTTAGCAGGAGCCCCGCCTGTGTGTAAAGTTTATTTGGCACTGTA
CGAGTCATCTCAAGAAGTAACAATAATGGTAACAAATGAGGCATGATAGGACTGGTCTAA
ATACAACTTTTCCTTCTATTACTTTAAACAGATTTACATGTTTCAGAGCAGGAGGAGAAA
AGCATTAAAGAAAAGCCAATAAGACATTGCTACTTCAATATTCTAATAAAACATGCTGAG
CTTATTTGGGTAAACATTAAAAAGCCTCTTTGGGTAAATGAACTACATATATGATAATAA
AAGACTACCTTTGCATGGGATATTTTTGATGAGTCACTAAACTGCATGCATTCATAGAGA
ATACTATGAAATGTTTTCACTAAGATACTGTGAAGGAAGAACGATGCAGAGTCCTAAACA
AAGCATTTAGCTTTCACCAGAGATGCAGAAATAGAAGCAGATAGTAGGTATGGCCCTAAT
ACAGTCTGAAAGACACCATTTTGTGCCATTTTTGTTATTACTATCCAACAATC
>Hippopotamus_amphibius
AGAATCAGAAAG-GGTGTCACTTATAAGGCCTCATCAGCCACTCTACCTTTCTCCATTCT
TTGGCCCAGAGTCCAGTATTTCTTGGTTTGGAGGGCTAGCAGATATTTTCAATACAACCT
ATTTTTCCTTTACAGTTGGAGGGCTGGAAGTGT-GGAAAGGAGTCCGGGAACCTCTTTAA
TGTTGAGTGGTCCAGGGATTCAATTACAC--TTTTTTTCCACCAGAATGTGAACAAATTG
TAGTGAAATACATCAACAATTTAAATGGCATTGCGGACTTTTCTCCATGATGAGAAATTT
CGAGCTCTCTAGTTTTGCCTCTTTGAGCCCACCCAGCTTCCAGGTATG--TTCTGGCCCG
GAGCATGAGGGTCCTCTCACTCTTTCACCCCCACTCAGATTGCAAACTGCCTGAGCCCCA
CCTCTACAGGTTCAAACTCAGTAGGTCTGGGCATCTCCCCAGATGAGCAGGAAGGGAAAG
GCTGACCAGCAGAAAAGAGGC-AGGAAAAGCAACATGGCAAGAGTGAGCAACACTGAAAA
GCAATTTGGAGAATTAGTCCAGTGGAATGTGGGATAACTTGGTTTCTACCCCACTTTTCT
TCCTTCCCCACTTTTAAAAGGAGTGTTTAGATTTTCAAGACTGGCTTTTGTGCCATCTTT
ATCCCATGGCTGGTGTTGCAGAACATCTGCTGATGTGC----------------------
--------ATCCGGGTTTGGCAGGAGCCCCACCTGTGTGTAAAGTTTATGTGGCACTATA
GGAGTCATCTCAAGTTGTAAGGATACTGGTAACAAATGAGGCATGATAGGACTGGTCTAA
ATACAAATTTTCCTTCTATTACTTTAAACAGATTTACATGTTTCAGAGCAGGAGT-AAAA
AGCATTAAAGAAAAGCCAATAAGACATTGCTACTTCAATATTCTAATAAACCATGCTGAG
CCCCTTTGGGTAAACATTAAAAAGCCCCTCTGGGTAAATGAACTGCACTTATGATAATTA
AAGACTCCCTTTGCATGGGATATTTTTGATGAGTCGGTAAACTGCATGCATTCATAGAGA
ATACTATGAAATCTTTTCACTAGGATACTATGAAGTAAGAACAATGCAGAATCCTAAACA
AAGCATTTAGCTTTCACCAGAGATGCAGAAATAGGAGCAGATAGTAGGTATTGCCCTAAT
ACAGACTCTAGGACATCATTTTGTGCCCTTTTTGTTATTACTATAAGACAATC
>Inia_geoffrensis
AGAATCAGAAAGCGGTGTCACTTACAGGTCCTCATCAGCCGCCCTCCCTTTCTCCGTTCT
CTGGCCCAGAGTTCAGCGTTTCTCAGTTTGGAGGGCCAGCAGGTATTTTCAATACAACCT
GTGTTTCCTTCATTGGTGGAGGGCTAGGAGTGCGGGAAAGGAGCCCAGGAACCTCTTTAA
GATTGGGAGGTCCAGAGATTCAATTACACTTTTTTTTTCTACCAGAAAGTGAACCAATTT
TAATGGAATACATCAACAATTTAAATGGCATTGCTGACTTTTCTCTGTGAGGAGAAATTT
CGAACTCTCGAGTTTTGCCTCTCTGAGCCCACGCAGCTTCTGGGTCTGGCTTCTGGCCCA
GAACATGAGGGTCCCCTCACCCTTTTACCCCCACTCAGATGGCAAACTGCCCAAGCCCCA
CTTCTAGAGGTTCCAATTCAGTAGGTCTGGGTATCTCCCCAGGTGAGCAGGAAGGGAAAG
ACTGATGAGTAGAAAAGAGGCTGGGAAAAGCAAAATGGCAGGAGTGAGCAGTACTGAAAA
GCAATTTGGAGAATTAGTCCAGTGGATCGTGGGGTAACTAAGTTTCTACCCCACTTTTTT
CCCTACCCCACTTTTAAAAGGAATGTTTGGATTTTCGAGACTGGCTTTTGTGCAATCTTT
ATTCAGTGGTTGGTGGTGCAGAAAATCTGCTGTTGTGCATTCGGGCAATGAGTGTGTTAC
CAATACTGATCTGGGTTTAGCAGGAGCCCCACCTGTGTGTAAAGTTTATTTGGCACTGTA
CGAGTCATCTCAAGAGGTAACAATAATGATAACAAATGAGGCATGATAGGNCTGGTCTAA
ATACAACTTTTCCTTCTATTACTTTAAACAGATTTACGTGTTTCAGAGCAGGAGGAAAAA
AGCATTAAAGAAAAGCCAATGAGACATTGCTACTTCAATATTCTAATAAACCATGCTGAG
CTTATTTGGGTAAACATTAAAAAGACTCTTTGGGTAAATGAACTACATATATGATAATAA
AAGACTACCTTTGCATGGGATATTTTTGATGAGTCACTAAACTGCATGCATTCATAGAGA
ATACTATGAAATGTTTTCACTAAGATACTGTGAAGTAAGAACGATGCAGAGTCCTAAACA
AAGCATTTAGCTTTCACCAGAGATGCAGAAATAGAAGCAGATAGTAGGGATTGCCTTAAT
ACGGTCTGTAAGATACCATTTTGTGCCATGTTTGTTATTACTATCCAACAATC
>Kogia_breviceps
AGAATCAGAAAGCAGTGTCACTTACAAGTCCTCATCAGCCACCCTCCCTTTCTCCATTCT
CTGGCCCAGAGTGCAGTGTTTCTCAGTTTGGAGGGCTAGCAGGTATCTTCAATACAACCT
GTTTTTCCTTCATAGATGGAGGGTTGGGAGTGCGAGAAAGGAGTCCGGGAACCCCTTTAA
GGTTGGGAGGTCCAGAGATTCAATTACAC--TTTTTTTCTACCAGAAAGTGAACCGATTT
AAATGGAATACATCAACAATTTAAATGGCATTGCTGACTTTTCTCTGTGATGAGAAATTT
CAAGCTCTTGAGTTTTGCCTCTCTGAGCCCACACAGCTTCTGGGTCTGGCTTCTGGCCCA
GAGCATGAGGGTCCCCTCACTCTTTTACCCCCACTCAGATGGCAAACTGCCCAAGCTCCA
CTTCTAGAGGTTCAAATTCAGTAGGTCTGGGTGTCTCCCCAGGTGAGCAGGAAGGGAAAG
ACTGATGAGTAGAAAAGAGGCTGGGAAAAGCAAAATAGCAGGAGTGAGCAGTACTGAAAA
GCAATTTGAAGAATTAGTCCAGTGGATTGTGGGGTAACTAGGTTTCTACCCCACTTTTTT
CCCTACCCCACTTTTAAAAGGAATGTTTGGATTTTTGAGACTGGCTTTTGTGCAATCTTT
ATTCAATGGTTGGTGGTGCAGAACATCTGCTGTTGTGCATTTGGGCAATGAGTGT-TAAC
CAATACTGATCTGGGTTTGGCAGGAGCCCTGCCTGTGTGTAAAGTTTATTTGGCACTGTA
TGAGTCATCTCAAGAAGTAACAATAATGGTAACAAATGAGGCATGATAGGACTGGTCTAA
ATACAACTTTTCCTTCTATTACTTTAAACAGATTTACATGTTTCAGAACAGGAGGAAAAA
AGCATTAAAGAAAAGCCAATAAGAGATTGCTACTTCAATATTCTAATAAATCATGCTGAG
CTTCTTTGGGTAAACATTAAAAAGCCTCTTTGGGTAAATGAACTACATATATGATAATAA
AAGACTACCTTTGCATGGGATATTTTTGATGAGTCACTAAACTGCATGCATTCATAGAGA
ATACTATGAAATGTTTTCACTAAGGTACTGTGAAGTAAGAACAATGCAGAGTCCTAAACG
AAGCATTTAGCTTTCACCAGAGATGCAGAAATAGAAGCAGATAGTAGGTATCACCCTAAT
ACAGGCTGTAAGACACCATTTTGTGCCATTTTTGTTATTACTATCCAACAATC
>Lagenorhynchus_obliquidens
AGGATCAGAAAGCGGTGTCACTTACAAGTCCTCATCAGCCACCCTCCCTTTCTCCGTTCT
CTGGCCCAGAGTCCAGTCTTTCTCAGTTT-GAGGGCCAGCAGGTATTTTCAATACAACCT
GTGTTTCCTTCATAGATGGAGGGTTGGGAGTGCGGGAAAGGAGTCTGGGAACCTCTTTAA
GATTGGGAGGTCCAGAGATTCAATTACAC--TTTTTTTCTACCAGAAAGTGAACCAATTT
TAATGGAATACATCAACAATTTAAATGGCATTGCTGACTTTTCTCTGTGATGAGAAATTT
CGAACTCTTGAGTTTTGCCTCTCTGAGCCCACACAGCTTCTGGGTCTGGCTTGTGGCCCG
GAACATGAGGGTCCCCTCACTCTTTTACCCCCTCTCAGATGGCAAACTGCCCANNCCCCA
CTTCTAGAGGTTCAAATTCAGTAGGTCTGGGTGTCTCCCCAGGTGAGCAGGAAGGGAAAG
ACTGACGAGTAGAAAAGAGGCTGGGAAAAGGAAAATGGCAGGAGTGAGCAGTACTGAAAA
GCAGTTTGGAGAATTAGTCCAGTGGATCGTGGGGTAACTAGGTTTCTACCCCACTTTTTT
CCCTACCCCACTTTTAAAAGGAATGTTTGGATTTTCGAGACTGGCTTTTGTGCAATCTTT
ATTCAATGGTTGGTGGTGCAGAACATCTGCTGTTGTGCATTCGGGCAATGAGTGTGTTAC
CAATACTGATCTGGGTTTAGCAGGAGCCCCGCCTGTGTGTAAAGTTTATTTGGCACTGTA
CGAGTCATCTCAAGAAGTAACAATAATGGTAACAAATGAGGCATGATAGGACTGGTCTAA
ATACAACTTTTCCTTCTATTACTTTAAACAGATTTACATGTTTCAGAGCAGGAGGAGAAA
AGCATTAAAGAAAAGCCAATAAGACATTGCTACTTCAATATTCTAATAAACCATGCTGAG
CTTATTTGGGTAAACATTAAAAAGCCTCTTTGGGTAAATGAACTACATATATGATAATAA
AAGACTACCTTTGCATGGGATATTTTTGATGAGTCACTAAACTGCATGCATTCATAGAGA
ATACTATGAAATGTTTTCACTAAGATACTGTGAAGGAAGAACGATGCAGAGTCCTAAACA
ATGCATTTAGCTTTCACCAGAGATGCAGAAATAGAAGCAGATAGTAGGTATTGCCCTAAT
ACAGTCTGTAAGACACCATTTTGTGCCATTTTTGTTATTACTATCCAACAATC
>Lipotes_vexillifer
AGAATCAGAAAGCGGTGTCACTTACAAGTCCTCATCAGCCGCCCTCCCTTTCTCCGTTCT
CTGGCCCAGAGTCCAGTCTTTCTCAGTTTAGAGGGCCAGCAGGTATTTTCAATACAACCT
GTGTTTCCTTTATAGATGGAGGGTTGGAAGTGCGGGAAAGGAGTCCGGGAACCTCTTTAA
CATTGGGAGGTCCAGAGATTCAATTACAC--TTTTTTTCTACCAGAAGGTGAACCAATTT
TAATGGAATACATCAACAATTTAAATGGCATTGCTGACTTTTCTCTGTGAGGAGAAATTT
CGAAATCTCGAGTTTTGCCTCTCTGAGCCCACACAGCTTTTGGGTCTGGCTTCTGGCCCA
GAGCATGAGGGTCCCCTCACTCTTTTACCCCCACTCAGATGGCAAACTTTCCAAGCCCCA
CTTCTAGAGGTTCAAATTCAGTAGGTCTGGGTGTCTCCCCAGGTGAGCAGGAAGGGAAAG
ACTGATGAGTAGAAAAGAGGCTGGGAAAAGCAAAATGGCAGGAGTGAGCAGTACTGAAAA
GCCATTTGGAGAATTAGTCCAGTGGATCGTGGGGTAACTAGGTTTCTACCCCACTTTTTT
CCCTACCCCACTTTTAAAAGGAATGTTTGGATTTTCGAAACTGGCTTTTGTGCAATCTTT
ATTCAATGGTTGGTGGTGCAGAACATCTGCTGTTGTGCATTCAGGCAATGAGTGTGTTAC
CAATACTGATCTGGGTTTAGCAGGAGCCCCGCCTGTGTGTAAAGTTTATTTGGCACTGTA
CGAGTCATCTCAAGAAGTAACAATAATGGTAACAAATGAGGCATGATAGGACTGGTCTAA
ATACAACTTTTCCTCCTATTACTTTAAACAGATTTACATGTTTCAGAGCAGGAGGAAAAA
AGCATTAAAGAAAAGTCAATAAGACATTGCTACTTCAATATTCTAATAAACCATGCTGAG
CTTATTTGGGTAAACATTAAAAAGCCTCTTTGGGTAAATGAACTACATATATGATAATAA
AAGACTACCTGTGCATGGGATATTTTTGATGAGTCACTAAACTGCATGCATTCATAGAGA
ATACTATGAAATGTTTTCACTAAGATACTGTGAAGTAAGAACGATGCAGAGTCCTAAACA
AAGCATTTAGCTTTCACCAGAGATGCAGAAATAGAAGCAGATAGTAGATATTGCCCTAAT
GCAGTCTGTAAGACACCATTTTGTGCCATTTTTGTTATTACTATCCAACAATC
>Megaptera_novaeangliae
AGAATCAGAAAGCGGTGTCACTTATAAGTCCTCATCAGCCACCCTCCCTTTCTCCATTCT
CTGGCCCAGAGCCCATTGTTTCTCAGTATGGAGGGCTAGCAAGTATTTTCAATACAACCT
GTCTCTCCTTCATAGATGGAGGGTTGGGAGTGCGGGAGAGGAGTCCGGGAACCTCTTTAA
GATTGGGAGGTCCAGAGATTCAATTACAC--TTTTTTGCTACCAGAAAGTGAACCAATTT
TAATGGAATACATCAACAATTTAAATGGCATTGCTGACTTTTCTCTGTGATGATAAATTT
CGAACTCTCGCGTTTTGCCTCTCTGAGCCCACACAGCTTCTGGGTCTGGCTTCTGGCCCA
GAGCATGAGGGTCCCCTCACTCTTTTACCCCCACTCAGATGGCAAACTGCCCAAGCCCCA
CTTCTAGAGGTTCAAATTCAGTAGGTCTGGGTGTCTCCCCAGGTGAGCAGGAAGGGAAAG
GCTGATGAGTAGAAAAGAGGCTGGGAAAAGCAAAATGGCAGGAGTGAGCAGTACTGAAAA
GCAATTCGGAGAATTGGTCCAGTGGATCGTGGGGTAACTAGGTTTCTGCCCCACTTTTTT
CCCTACCCCACTTTTAAAAGGAATGTTTGGATTTTCGAGACTGGCTTTTGTGCAATCTTT
ATTCAATGGTTGGTGGTGCAGAACATCTGCTGTTGTGCATTCCGGCAATGAGTGT--TAC
CAATACTGATCTGGGTTTGGCAGGAGCCCTGCCTGTGTGTAAAGTTTATTTGGCACTGTA
TGAGTCATCTCAAGAAGTAACAATAATGGTAACAAATGAGGCATGATAGGACTGGTCTAA
ATACAACTTTTCCTTCTATTACTTTAAACAGATTTACATGTTTCAGAGCAGGAGGAAAAA
AGCATTAAAGAAAAGCCAATAAGAAATTGCTACTTCAATATTCTAATAGACCATGCTGAG
CTTCTTTGGGTAAACGTTAAAAAGCCTCTTTGGGTAAATGAACTACATATATGATAATAA
AAGACTACCTTTGCATGGGATATTTTTGATGAGTCACTAAACTGCATGCATTCATAGAGA
ATACTATGAAATGTTTTCACTAAGATACTGTGAAGTAAGAACAATGCAGAGTCCTAAACG
AAGCATTTAGCTTTCACCAGAGATGCAGAAATAGAAGCAGATAGTAGGTATTGCTCTAAT
ACAGGC--TAAGACACCATTTTGTGCCATTTTTGTTATTACTATCTGACAATC
>Mesoplodon_bidens
AGAATCAGAAAGCGGTGTCACTTACAATTCCTCATCAGCCACCCTCCCTTTCTCCATTCT
CTGGCCCAGAGTCCAGTGTTTCTCAGTTTGGAGGGCTAGCAGGTATTTTCAATACAACCT
GTTTTTCCTTCATAGATGGAGGGTTGGGAGTGCGGGAAAGGAGTCCGGGAACCTCGTTAA
GATTGGGAGGTCCAGAGATTCAATTACACT-TTTTTTTCTACCAGAAAGTGAACCAATTT
TAATGGAATACATCAACAGTTTAAATGGCATTGCTGACTTTTCTCTGTGATGAGAAATTT
CGAACTCTCGAGTTTTGCCTCTCTGAGCCCACACAGCTTCTGGGTCTGCCTTCTGGCCCA
GAGCATGAGGGTCCCCTCACTCTTTTACTCCCACTCAGATGGCAAACTGCCCANNCCCCA
CTTCTAGAGGTTCAAATTCAGTAGGTCTGGGTGTCTCCCCAGGTAAGCAGGAAGGGAAAG
ACTGAGGAGTAGAATAGAGGCTGGGAAAAGCAAAATGGCAAGAGTTAGCAGTACTGAAAA
GCAATTTGGATAATGAGTCCAGTGGATTGTGGGGTAACTAGGTTTCTACCCCACCTTTTT
CCCTACCCCACTTTTAAAAGGAATGTTTGGATTTTCGAGACTGGCTTTTGTGCAATCTTT
ATTCAGTGGTTGGTGGTGCAGAACATCTGCTGTTGTGCATTCGGGCAATGAGTGT--TAC
CAATACTGATCTGGGTTTGGCAGGAGCCCCGCCTGTGTGTAAAGTTTATTTGGCACTGTA
CGAGTCATCTCAAGAAGTAACAATA-TGGTAACAAATGAGGCATGATAGGGCTGGTCTAA
ATACAACTTTTCCTTCTATTACTTTAAACATATTTACATGTTTCAGAGCAGGAGGAAAAA
AGCATTAAAGAAAAGCCAATCAGACATTGCTACTTCAATATTCTAATAAACCATGCTGGG
CTTCTTTGGGTAAACATTAAAAAGCCTCTTTGGGTAAATGAACTACATATATGATAATAA
AAGACTACCTTTGCATGGGATATTTTTGATGAGTCACTAAACTGCATGCATTCATAGAGA
ATACTAAGAAATGTTTTCACTAAGATACTGTGAAGTAAGAACAATGCAGAGTCCTAAACG
AAGCATTTAGCTTTCACCAGAGATGCAGAAATAGAAGCAGATAGTAGGTATTGCCCTAAT
ACAGGCTGTAAGACACCATTTTGTGGCAGTTTTGTTATTACTATCCAACAATC
>Monodon_monoceros
AGAATCAGAAAGCGGTGTCACTTACAAGTCCTCATCCGCCGCCCTCCCTTCCTCCGTTCT
CTGGCCCAGAGTCCAGTCTTTCTCAGTTTGGAGGGCCAGCAGGTGTTTTCAATACAACCT
GTGTTTCCTTCATAGATGGAAGGTTGGGAGTGCAGGAAAGGAGTCCGGGAACCTCTTTAA
GATTGGGAGGTCCAGAGATTCAATTACAC--TTTTTTTCTACCAGAAAGTGAACCAATTT
TAATGGAATACATCAACAATTTAAATGGCATTGCTGACTTTTCTCTGTGATGAGAAATTT
CGAACTCTCGAGTTTTGCCTCTCTGAGCCCACACAGCTTCTGGGTCTGGCTTGTGGCCCA
GAACATGAGGGTCCCCTCACTCTTTTACCCCCTTTCAGATGGCAAACTGCCCAAGCCCCA
CTCCTAGAGGTTCAAATTCAGTAGGTCTGGGTGTGTCCCCAGGTGAGCAGGAAGGGAAAG
ACTGATGAGTAGAAAAGAGGCTGGGAAAAGCAAAATGGCAGGAGTGAGCAGTACTGAAAA
GCAATTTGGAGAATTAGTCCAGTGGATCGTGGGGTAACTAGGTTTCTACCCCACTTTTTT
CCCTACCCCACTTTTAAAAGGAATGTTTGGATTTTCGAGACTGGCTTTTGTGCAATCTTT
ATTCAATGGTTGGTGGTGCAGAACATCTGCTGTTGTGCACTCGGGCAATGAGTGTGTTAC
CAATACTGATCTGGGTTTAGCAGGAGCCCTGCCTGTGTGTAAAGTTTATTTGGCACTGTA
CGAGTCATCTCAAGAAGTAACAATAATGGTAACAAATGAGGCATGATAGGACTGGTCTAA
ATACAACTTTTCCTTCTATTGCTTTAAACAGATTTACATGTTTCAGAGCAGGAGGAGAAA
AGCATTAAAGAAAAGCCAATAAGACATTGCTACTTCAATATTCTAATAAACCATACTGAG
CTTATTTGGGTAAACATTAAAAAGCCTCTTTGGGTAAATGAACTACATATATGATAATAA
AAGACTGCCTTTGCATGGGATATTTTTGATGAGTCACTAAACTGCATGCACTCATAGAGA
ACACTATGAAATGTTTTCACTAAGATACTGTGAAGTAAGAACGATGCAGAGTCCTAAACA
AAGCATTTAGCTTTCAGCAGAGATGCAGAAATAGAAGCAGACAGTAGGTATTGCCCTAAT
ACAGTCTGTAAGACACCATTTTGTGCCATTTTTGTTATTACTATCCAACAATC
>Neophocaena_asiaeorientalis
AGAATCAGAAGGCGGTGTCACTTACAAGTCCTCATCAGCCGCCCTCCCTTCCTCCGTTCT
CTGGCCCAGAGTCCAGTCTTTCTCAGTTTGGAGGGCCAGCAGGTATTTTCAATACAACCT
GTGTTTCCTTCATAGATGGAGGGTTGGGAGTGCGGGAAAGGAGTCTGGGAACCTCTTTAC
GATTGGGAGGTCCAGAGATTCAATTACAC--TTTTTTTCTACCAGAAAGTGAACCAATTT
TAATGGAATACATCAACAATTTAAATGGCATTGCTGACTTTTCTCTGTGATGAGAAATTT
CGAACTCTCGAGTTTTGCCTCTCTGAGCCCACACAGCTTCTGGGTCTGGCTTGTGGCCCA
GAACATGAGGGTCCCCTCACTCTTTTACCCCTTCTCAGATGGCAAACTGCCCAAGCCCCA
CTTCTAGAGGTTCAAATTCAGTAGGTCTGGGTGTCTCCCCAGGTGAGCAGGAAGGGAAAG
ACTGATGAGTGGAAAAGAGGCTGGGAAAAGCCAAATGGCAGGAGTGAGCAGTACTGAAAA
GCAATTTGGAGAGTTAGTCCAGTGGATCGTGGGGTAACTAGGTTTCTACCCCACTTTTTT
CCCTACCCCACTTTTAAAAGGAATGTTTGGATTTTCGAGACTGGCTTTTGTGCAATCTTC
ATTCAATGGTTGGTGGTGCAGAACATCTGCTGTTGTGCACTCGGGCAATGAGTGTGTTAC
CAATACTGATCTGGGTTTAGCAGGAGCCCCGCCTGTGTGTAAAGTTTATTTGGCACTGTA
CGAGTCACCTCAAGAAGTAACAATAATGGTAACAAATGAGGCATGATAGGACTGGTCTAA
ATACAACTTTTCCTTCTATTACTTTAAACAGATTTACATGTTTCAGAGCAGGAGGAGAAA
AGCATTAAAGAAAAGCCAATAAGACATTGCTACTTCAATATTCTAATAAACCATACTGAG
CTTATTTGGGTAAACATTAAAAAGCCTCTTTGGGTAAATGAACTACATATATGATAATAA
AAGACTGCCTTTGCATGGGATATTTTTGATGAGTCACTAAACTGCATGCACTCATAGAGA
ATACTATGAAATGTTTTCACTAAGATACTGTGAAGTAAGAACGATGCAGAGTCCTAAACA
AAGCATTTAGCTGTCAGCAGAGATGGAGAAATAGAAGCAGATAGTAGGTATTGCCCTAAT
ACAGTCTGTAAGACACCATTTTGTGCCATTTTTGTTATTCCTATCCAACAATC
>Orcinus_orca
AGGATCAGAAAGCGGTGTCACTTACAAGTCCTCATCAGCCACCCTCCCTTTCTCCGTTCT
CTGGCCCAGAGTCCAGTCTTTCTCAGTTTGGAGGGCCAGCAGGTATTTTCAATACAACCT
GTGTTTCCTTCATAGATGGAGGGTTGGGAGTGCGGGAAAGGAGTCTGGGAACCTCTTTAA
GATTGGGAGGTCCAGAGATTCAATCATAC--TTTTTTTCCACCAGAAAGTGAACCAATTT
TAATGGAATACATCAACAATTTAAATGGCATTGCTGACTTTTCTCTGTGATGAGAAATTT
CGAACTCTTGAGTTTTGCCTCTCTGAGCCCACACAGCTTCTGGGTCTGGCTTGTGGCCCG
GAACATGAGGGTCCCCTCACTCTTTTACCCCCTCTCAGATGGCAAACTGCCCAAGCCTCA
CTTCTAGAGGTTCAAATTCAGTAGGTCTGGGTGTCTCCCCAGGTGAGCAGGAAGGGAAAG
ACTGACGAGTAGAAAAGAGGCTGGGAAAAGCAAAATGGCAGGAGTGAGCAGTACTGAAAA
GCAATTTGGAGAATTAGTCCAGTGGATCGTGCGGTAACTAGGTTTCTACCCCACTTTTTT
CCCTACCCCACTTTTAAAAGGAATGTTTGGATTTTCAAGACTGGCTTTTGTGCAATCTTT
ATTCAATGGTTGGTGGTGCAGAACATCTGCTGTTGTGCATTCGGGCAATGAGTGTGTTAC
CAATACTGATCTGGGTTTAGCAGGAGCCCCGCCTGTGTGTAAAGTTTATTTGGCACTGTA
CGAGTCATCTCAAGAAGTAACAATAATGGTAACAAATGAGGCATGATAGGACTGGTCTAA
ATACAACTTTTCCTTCTATTACTTTAAACAGATTTACATGTTTCAGAGCAGGAGGAGAAA
AGCATTAAAGAAAAGCCAATAAGACATTGCTACTTCAATATTCTAATAAACCATGCTGAG
CTTATTTGGGTAAACATTAAAAAGCCTCTTTGGGTAAGTGAACTACATATATGATAATAA
AAGACTACCTTTGCGTGGGATATTTTTGATGAGTCACTAAACTGCATGCATTCATAGAGA
ATACTATGAAATGTTTTCACTAAGATACTGTGAAGGAAGAACGATGCAGAGTCCTAAACA
ATGCATTTAGCTTTCACCAGAGATGCAGAAATAGAAGCAGATAGTAGGTATTGCCCTAAT
ACAGTCTGTAAGACACCATTTTGTGCCATTTTTGTTATTACTATCCAACAATC
>Phocoena_sinus
AGAATCAGAAGGCGGTGTCACTTACAAGTCCTCATCAGCCGCCCTCCCTTCCTCCGTTCT
CTGGCCCAGAGTCCAGTCTTTCTCAGTTTGGAGGGCCAGCAGGTATTTTCAATACAACCT
GTGTTTCCTTCATAGATGGAGGGTTGGGAGTGCGGGAAAGGAGTCTGGGAACCTCTTTAC
GATTGGGAGGTCCAGAGATTCAATTACAC--TTTTTTTCTACCAGAAAGTGAACCAATTT
TAATGGAATACATCAACAATTTAAATGGCATTGCTGACTTTTCTCTGTGATGAGAAATTT
CGAACTCTCGAGTTTTGCCTCTCTGAGCCCACACAGCTTCTGGGTCTGGCTTGTGGCCCA
GAACATGAGGGTCCCCTCACTCTTTTACCCCTTCTCAGATGGCAAACTGCCCANNCCCCA
CTTCTAGAGGTTCAAATTCAGTAGGTCTGGGTGTCTCCCCAGGTGAGCAGGAAGGGAAAG
ACTGATGAGTGGAAAAGAGGCTGGGAAAAGCAAAATGGCAGGAGTGAGCAGTACTGAAAA
GCAATTTGGAGAATTAGTCCAGTGGATCGTGGGGTAACTAGGTTTCTACCCCACTTTTTT
CCCTACCCCACTTTTAAAAGGAATGTTTGGATTTTCGAGACTGGCTTTTGTGCAATCTTC
ATTCAGTGGTTGGTGGTGCAGAACATCTGCTGTTGTGCACTCGGGCAATGAGTGTGTTAC
CAATACTGATCTGGGTTTAGCAGGAGCCCCGCCTGTGTGTAAAGTTTATTTGGCACTGTA
CGAGTCACCTCAAGAAGTAACAATAATGGTAACAAATGAGGCATGATAGGACTGGTCTAA
ATACAACTTTTCCTTCTATTACTTTAAACAGATTTACATGTTTCAGAGCAGGAGGAGAAA
AGCATTAAAGAAAAGCCAATAAGACATTGCTACTTCAATATTCTAATAAACCATACTGAG
CTTATTTGGGTAAACATTAAAAAGCCTCTTTGGGTAAATGAACTACATATATGATAATAA
AAGACTGCCTTTGCATGGGATATTTTTGATGAGTCACTAAACTGCATGTACTCATAGAGA
ATACTATGAAATGTTTTCACTAAGATACTGTGAAGTAAGAACGATGCAGAGTCCTAAACA
AAGCATTTAGCTTTCAGCAGAGATGGAGAAATAGAAGCAGATAGTAGGTATTGCCCTAAT
ACAGTCTGTAAGACACCATTTTGTGCCATTTTTGTTATTACTATCCAACAATC
>Physeter_macrocephalus
AGAATCAGAAAGCGGTGTCATTTACAAGTCCTCATCAGCCACCCTCCCTTTCTCCATTCT
CTGGCCCAGAGTCCAGTGTTTCTCAGTTTGGAGGGCTAGCAGGTATTTTCAATACACCCT
GTTTTTCCTTCATAGATGGAGGGTTGGGAGTGCGGGAAAGGAGTCCGGGAACCCCTTTAA
GATTGGGAGGTCCAGAGATTCAATTACAC--TTTTTTTGTACCAGAAAGTGAACCAATTT
TAATGGAATACATCAACAATTTAAATGGCATTGCTGACTTTTCTCTGTGATGAGAAATTT
CGAACTCTCGAGTTTTGCCTCTCTGAGCCCACACAGCTTCTGGGTCTGGCTTCTGGCCCA
GAGCGTGAGGGTCCCCTCACTCTTTTACCCCCACTCAGATGGCAAACTGCCCAGGCCCCA
CTTCTAGAGGTGCAAATTCAGTAGGTCTGGGTGTCTCCCCAGGTGAGCAGGAAGGGAAAG
ACTGATGAGTAGAAAAGAGTCTGGGAAAAGCAAAATGGCAGGAGTGAGCAGTACTGAAAA
GCAATTTGGAGAATTAGTCCAGTGGATCGTGGGGTAACTAGGTTTCTACCCCACTTTTTT
CCCTACCCCACTTTTAAAAGGAATGTTCGGATTTTCGAGACTGGCTTTTGTGCAATCTTT
ATTCAATGGTTGGTGGTGCAGAACATCTGCTGTTGTGCATTCGGGCAATGAGTGT--TAC
CAATACTGATCTGGGTTTGGCAGGAGCCCCGCCTGTGTGTAAAGTTTATTTGGCGCTGTA
CGAGTCATCTCAAGAAGTAACAATAATGGTAACAAATGAGGCATGATAGGACTGGTCTAA
ATACAACTTTTCCTTCTATTACTTTAAACAGATTTACATGTTTCAGAGCAGGAGGAAAAA
AGCATTAAAGAAAAGCCAATAAGACATTGCTACTTCAATATTCTCATAAACCATGCTGAG
CTTCTTTGGGTAAACATTAAAAAGCCTCTTTGGGTAAATGAACTACATATATGATAATAA
AAGACTACCTTTGCATGGGATATTTTTGATGAGTCACTAAACTGCATGCATTCATAGAGA
ATACTATGAAATGTTTTCACTAAGGTACTGTGAAGTAAGAACAATGCAGAGTCCTAAACG
AAGCATTTAGCTTTCACCAGAGATGCAGAAATAGAAGCAGATAGTAGGTATTGCCCTAAT
ACAGGCTGTAAGACACCATTTTGTGCCATTTTTGTTATTACTATCCGACAATC
>Platanista_minor
AGAATCAGAAAGCGGTGTCACTTACAAGTCCTCATCAGCCACCCTCCCTTTCTCCATTCT
CTGGCCCAGAGTCCAGTGTTTCT--GTTTGGAGGGCTAGCAGGTATTTTCAATACAACCT
GTTTCTCCTTCATAGATGGAGGGTTGGGAGTGTGGGAAAGGAGTTCGGGAACCTCTTAAA
GATTGGGAGGTCCAGAGATTCAATTACAC--TTTTTTTCTACCAGAAAGTGAACCAATTT
TAATGGAATACATCAACAATTTAAATGGCATTGCTGACTTTTCTCTGTGATGAGAAATTT
CGAACTCTCGAGTTTTGCCTCTCTGAGCCCACACAGCTTCTGGGTCTGGCTTCTGGCCCA
GAGCAT------CCCCTCACTCTTTTACCCCCACTTTGATGGCAAACTGCCCAAGCCCCA
CTTCTAGAGGTTCAAATTCAGTAGGTCTGGGTGTCTCCCCAGGTGAGCAGGAAGGGAAAG
ACTGATAAGTAGAGAAGAGGCTGGGAAAAGCAAAATGGCAGGAGTGAGCAGTACTGAAAA
GCAATTTGGAGAATTAGTCCAGTGGATCGTGGGGTAACTAGGTTTCTACCCCACTTTTTT
CCCTACCCCACTTTTAAAAGGAATGTTTGGATTTTCGAGACTGGCTTTTGTGCAATCTTT
ATTCAATGGTTGGTGGTGCAGAACATCTGCTGTTGTGCATTCGGGCAATGAGTGT--TAC
CAATACTGATTTGGGTTTGACAAGAGCCCCGCCTGTGTGTAAAGTGTATTTGGCACTGTA
CGAGTCATCTCAAGAAGTAACAATAATGGTAACAAATGAGGCATGGTAGGACTGGTCTAA
ATACAACTTTTCCTTCTATTACTTTAAACAGATTTACATGTTTCAGAGCAGGAGGTAAAA
AGCATTAAAGAAAAGCCAATAAGACATTGTTACTTCAATATTCTAATAAACCATGCTGAG
CTTCTTTGAGTAAACATTAAAAAGCCTCTTTGGGTAAATGAACTACATATATGATAATAA
AAGACTACCTTTGCATGGGATATTTTTGATGAGTCACTAAACTGCATGCATTCATAGAGA
ATACTATGAAATGTTTTCACTAAGATACTGT--AGTAAGAACGATGCAGAGTCCTAAACA
AAGCATTTAGCTTTCACCAGAGATGCAGAAATAGAAGCAGATAGTGGGTATTGCCCTAAT
GCAGGCTGTAAGACACCATTTTGTGCCATTTTTGTTATTACTATACGACAATC
>Pontoporia_blainvillei
AGAATCAGGAAGTGGTGTCACTTACAGGTCCTCATCAGCCGCCCTCCCTTTCTCCGTTCT
CTGGCCCAGAGTCCAGTGTTTCTCAGTTTGGAGGGCCAGCAGGTATTTTCAATACAACCT
GTGTTTCCTTCATAGATGGAGGGTTGGGAGTGCAGGAAAGGAGTCCGGGAACCTCTTTAA
GTTTGGGAGGTCCACAGATTCAATTACAC--TTTTTTTCTACCAGAAAGTGAACCAATTT
-AATGGAATACATCAACAATTTAAATGGCATTGCTGACTTTTCTCTGTGAGGAGAAATTT
CGAGCTCTCGAGTTTTGCCTCTCTGAGCCCACACAGCTTCTGGGTCTGGCTTCTGGCCCA
GAGCATGAGGGTCCCCTCACTCTTTTACCCCCACTCAGATGGCAAACTGCCCANNCCCCA
CTTCTAGAGGTTCAAATTCAGTAGGTCTGGGTGTCTCCCCAGGTGAGCAGGAAGGGAAAG
ACTGATGAGTAGAAAAGAGGCTGGGAAAAGCAAAATGGCAGGAGTGAGCAGTACTGAAAA
GCAATTTGGAGAATTAGTCCAGTAGATCGTGGGGTAACTAGGTTTCTACCCCACTTTTTT
CCCTACCCCACTTTTAAAAGGAATGTTTGGATTTTCGAGACTGGCTTTTGTGCAATCTTT
ATTCAATGACTGGTGGTGCAGAACATCTGCTGTTGTGCATTCGGGCAATGAGTGTGTTAC
CAATACTGATCTGGGTTTAGCAGGAGCCCCGCCTGTGTGTAAAGTTTATTTGGCACCGTA
CGAGTCATCTCAAGAAGTAACAATAATGGTAACAAATGAGTCATGATAGGANNNNNNNNN
NNNNNNNNNNNNNNNNNNNNNNNNNNNNNNNNNNNNNNNNNNNNNNNNNNNNNNNNNNNN
NNNNNNNNNNNNNNNNNNNNNNNNNNNNNNNNNNNNNNNNNNNNNNNNNNNNNNNNNNNN
NNNNNNNNNNNNNNNNNNNNNNNNNNNNNNNNNNNNNNNNNNNNNNNNNNNNNNNNNNNN
NNNNNNNNNNNNNNNNNNNNNNNNNNNNNNNNNNNNNNNNNNNNNNNNNNNNNNNNNNNN
NNNNNNNNNNNNNNNNNNNNNNNNNNNNNNNNNNNNNNNNNNNNNNNNNNNNNNNNNNNN
NNNNNNNNNNNNNNNNNNNNNNNNNNNNNNNNNNNNNNNNNNNNNNNNNNNNNNNNNNNN
NNNNNNNNNNNNNNNNNNNNNNNNNNNNNNNNNNNNNNNNNNNNNNNNNNNNN
>Sousa_chinensis
AGAATCAGAAAGTGGTGTCACTTACAAGTTCTCATCAGCCACCCTCCCTTTCTCCGTTCT
CTGGCCCAGAGTCCAGTCTTTCTCAGTTTGGAGGGCTAGCAGGTATTTTCAATACAACCT
GTGTTTCCTTCATAGATGGAGGGTTGGGAGTGTGGGAAAGGAGTCTGGGAACCTCTTTAA
GATTGGGAGGTCCAGAGATTCAATTACAC--TTTTTTTCTACCAGAAAGTGAACCAATTT
TAATGGAATACATCAACAATTTAAATGGCATTGCTGACTTTTCTCTGTGATGAGAAATTT
CGAACTCTTGAGTTTTGCCTCTCTGAGCCCACACAGCTTCTGGGTCTGGCTTGTGGCCCA
GAACATGAGGGTCCCCTCACTCTTTTACCCCCTCTCAGATGGCAAACTGCCCAAGCCCCA
CTTCTAGAGGTTCAAATTCAGTAGGTCTGGGTGTCTCCCCAGGTGAGCAGGAAGGGAAAG
ACTGATGAGTAGAAAAGAGGCTGGGAAAAGCAAAATGGCAGGAGTGAGCAGTACTGAAAA
GCAATTTGGAGAATTAGTCCAGTGGATCGTGCGGTAACTAGGTTTCTACCCCACTTTTTT
CCCTTCCCCACTTTTAAAAGGAATGTTTGGATTTTCGAGACTGGCTTTTGTGCAATCTTT
ATTCAATGGTTGGTGGTGCAGAACATCTGCTGTTGTGCATTCGGGCAATGAGTGTGTTAC
CAATACTGATCTGGGTTTAGCAGGAGCCCCGCCTGTGTGTAAAGTTTATTTGGCACTGTA
CGAGTCATCTCAAGAAGTAACGATAATGGTAACAAATGAGGCATGATAGGACTGGTCTAA
ATACAACTTTTCCTTCTATTACTTTAAACAGATTTACATGTTTCAGAGCAGGAGGAGAAA
AGCATTAAAGAAAAGCCAATAAGACATTGCTACTTCAATATTCTAATAAACCATGCTGAG
CTTATTTGGGTAAACATTAAAAAGCCTCTTTGGGTAAATGAACTACATATATGATAATAA
AAGACTACCTTTGCATGGGATATTTTTGATGAGTCACTAAACTGCATGCATTCATAGAGA
ATACTATGAAATGTTTTTACTAAGATACTGTGAAGGAAGAACGATGCAGAGTCCTAAACA
ATGCATTTAGCTTTCACCAGAGATGCAGAAATAGAAGCAGATAGTAGGTATTGCCCTAAT
ACAGTCTGTAAGACACCATTTTGTGCCATTTTTGTTATTACTATCCAACAATC
>Tursiops_aduncus
AGAATCAGAAAGTGGTGTCACTTACAAGTTCTCATCAGCCACCCTCCCTTTCTCCGTTCT
CTGGCCCAGAGTCCAGTCTTTCTCAGTTTGGAGGGCTAGCAGGTATTTTCAATACAACCT
GTGTTTCCTTCATAGATGGAGGGTTGGGAGTGCGGGAAAGGAGTCTGGGAACCTCTTTAA
GATTGGGAGGTCCAGAGATTCAATTACAC--TTTTTTTCTACCAGAAAGTGAACCAATTT
TAATGGAATACATCAACAATTTAAATGGCATTGCTGACTTTTCTCTGTGATGAGAAATTT
CGAACTCTTGAGTTTTGCCTCTCTGAGCCCACACAGCTTCTGGGTCTGGCTTGTGGCCCA
GAACATGAGGGACCCCTCACTCTTTTACCCCCTCTCAGATGGCAAACTGCCCAAGCCCCA
CTTCTAGAGGTTCAAATTCAGTAGGTCTGGGTGTCTCCCCAGGTGAGCAGGAAGGGAAAG
ACTGATGAGTAGAAAAGAGGCTGGGAAAAGCAAAATGGCAGGAGTGAGCAGTACTGAAAA
GCAATTTGGAGAATTAGTCCAGTGGATCGTGCGGTAACTAGGTTTCTACCCCACTTTTTT
CCCTTCCCCACTTTTAAAAGGAATGTTTGGATTTTCGAGACTGGCTTTTGTGCAATCTTT
ATTCAATGGTTGGTGGTGCAGAACATCTGCTGTTGTGCATTCGGGCAATGAGTGTGTTAC
CAATACTGATCAGGGTTTAGCAGGAGCCCCGCCTGTGTGTAAAGTTTATTTGGCACTGTA
CGAGTCATCTCAAGAAGTAACGATAATGGTAACAAATGAGGCATGATAGGACTGGTCTAA
ATACAACTTTTCCTTCTATTACTTTAAACAGATTTACATGTTTCAGAGCAGGAGGAGAAA
AGCATTAAAGAAAAGCCAATAAGACATTGCTACTTCAATATTCTAATAAACCATGCTGAG
CTTATTTGGGTAAACATTAAAAAGCCTCTTTGGGTAAATGAACTACATATATGATAATAA
AAGACTACCTTTGCATGGGATATTTTTGATGAGTCACTAAACTGCATGCATTCATAGAGA
ATACTATGAAATGTTTTTACTAAGATACTGTGAAGGAAGAACGATGCAGAGTCCTAAACA
ATGCATTTAGCTTTCACCAGAGATGCAGAAATAGAAGCAGATAGTAGGTATTGCCCTAAT
ACAGTCTGTAAGACACCATTTTGTGCCATTTTTGTTATTACTATCCAACAATC
>Tursiops_truncatus
AGAATCAGAAAGTGGTGTCACTTACAAGTTCTCATCAGCCACCCTCCCTTTCTCCGTTCT
CTGGCCCAGAGTCCAGTCTTTCTCAGTTTGGAGGGCTAGCAGGTATTTTCAATACAACCT
GTGTTTCCTTCATAGATGGAGGGTTGGGAGTGCGGGAAAGGAGTCTGGGAACCTCTTTAA
GATTGGGAGGTCCAGAGATTCAATTACAC--TTTTTTTCTACCAGAAAGTGAACCAATTT
TAATGGAATACATCAACAATTTAAATGGCATTGCTGACTTTTCTCTGTGATGAGAAATTT
CGAACTCTTGAGTTTTGCCTCTCTGAGCCCACACAGCTTCTGGGTCTGGCTTGTGGCCCA
GAACATGAGGGTCCCCTCACTCTTTTACCCCCTCTCAGATGGCAAACTGCCCAAGCCCCA
CTTCTAGAGGTTCAAATTCAGTAGGTCTGGGTGTCTCCCCAGGTGAGCAGGAAGGGAAAG
ACTGATGAGTAGAAAAGAGGCTGGGAAAAGCAAAATGGCAGGAGTGAGCAGTACTGAAAA
GCAATTTGGAGAATTAGTCCAGTGGATCGTGCGGTAACTAGGTTTCTACCCCACTTTTTT
CCCTTCCCCACTTTTAAAAGGAATGTTTGGATTTTCGAGACTGGCTTTTGTGCAATCTTT
ATTCAATGGTTGGTGGTGCAGAACATCTGCTGTTGTGCATTCGGGCAATGAGTGTGTTAC
CAATACTGATCTGGGTTTAGCAGGAGCCCCGCCTGTGTGTAAAGTTTACTTGGCACTGTA
CGAGTCATCTCAAGAAGTAACGATAATGGTAACAAATGAGGCATGATAGGACTGGTCTAA
ATACAACTTTTCCTTCTATTACTTTAAACAGATTTACATGTTTCAGAGCAGGAGGAGAAA
AGCATTAAAGAAAAGCCAATAAGACATTGCTACTTCAATATTCTAATAAACCATGCTGAG
CTTATTTGGGTAAACATTAAAAAGCCTCTTTGGGTAAATGAACTACATATATGATAATAA
AAGACTACCTTTGCATGGGATATTTTTGATGAGTCACTAAACTGCATGCATTCATAGAGA
ATACTATGAAATGTTTTTACTAAGATACTGTGAAGGAAGAACGATGCAGAGTCCTAAACA
ATGCATTTAGCTTTCACCAGAGATGCAGAAATAGAAGCAGATAGTAGGTATTGCCCTAAT
ACAGTCTGTAAGACACCATTTTGTGCCATTTTTGTTATTACTATCCAACAATC
>Ziphius_cavirostris
AGAATCAGAAAGCGGTGTCACTTACAATTCCTCATCAGCCACCCTCCCTTTCTCCATTAT
CTGGCCCAGAGTCCAGTGTTTCTCAGTTTGGAGGGCTAGCAGGTATTTTCAATACAACCT
GTTTTTCCTTCATAGATGGAGGGTTGGGAGTGCGGGAAAGGAGTCTGGGAACCTCTTTAA
GATTGGGAGGTCCAGAGATTCAATTACACT-TTTTTTTCTACCAGAAAGTGAACCAAATT
TAATGGAATACATCAACAGTTTAAATGGCATTGCTGACTTTTCTCTGTGATGAGAAATTT
CGAACTCTCGAGTTTTGCCTCTCTGAGCCCACACAGCTTCTTGGTCTGGCTTCTGGCCCA
GAGCGTGAGTGTCCCCTCACTCTTTTATCCCCATTCAGATGGCAAACTGCCCANNCCCCA
CTTCTAGAGGTTCAAATTCAGTAGGTCTGGGTGTCTCCCCAGGTGAGCAGGAAGGGAAAG
ACTGAGGAGTAGAAAAGAGGCTGGGAAAAGCAAAATGGCAGGAGTGAGCAGTACTGAAAA
GCAATTTGGATAATGAGTCTAGTGGATCATGGGGTAACTAGGTTTCTACCCCACTTTTTT
CCCTACCCCACTTTTAAAAGGAATGTTTGGATTTTCGAGACTGGCTTTTGTGCAATCTTT
ATTCAATGGTTGGTGGTGCAGAACATCTGCTGTTGTGCATTCGGGCAATGAGTGC--TAC
CAATACTGATCTGGGTTTGGCAGGAGCCCCGCCTGTGTGTAAAGTTTATTTGGCACTGTA
CGAGTCATCTCAAGAAGTAACAATAATGGTAACAAACGAGGCATGATAGGACTGGTCTAA
ATACAACTTTTCCTTCTATTATTTTAAACAGATTTACATGTTTCAGAGCAGGAGGAAAAA
AGCATTAAAGAAAAGCCAATCAGACATTGCTACTTCAATATTCTAATAAACCATGCTGAG
CTTCTTTGGGTAAACATTAAAAAGCCTCTTTGGGTAAATGAACTACATATATGATAATAA
AAGACTACCTTTGCATGGGATATTTTTGATGAGTCACTAAACTGCATG----CATAGAGA
ATACTAAGAAATGTTTTCACTAAGATACTGTGAAGTAAGAGCAATGCAGAGTCCTAAACG
AAGCATTTAGCTTTCACCAGAGATGCAGAAATAGAAGCAGATAGTAGGTATTGCCCTAAT
ACAGGCTGTAAGACACCATTTTGTGCCAGTTTTGTTATTAATATCCAACAATC


1.2. Tursiops truncatus + Orcinus orca (Delphinidae) (3 loci)

>Balaenoptera_acutorostrata
CAGAT-AAATACATAATCGTAACCAAATATAGAGAGCGTCAACCCAAGGCAAATTCACCA
GCATCTCTTCCTTGAGCAG---TTCTACTCTATTTAATATA-TTTCTCCCAGAAGAAATA
GGTAAAGCAAATAACCACCCAGTAGCTCACCATCTGCATTCTTTTGAAGGTTAAATTTCA
TATTTCCTTTGTAGCTTTCTGATTTTACATATTTATT--TTTTTACATCAGTATGACTTC
TGGTTATAAGTGAGTGTGGAAAATACTCTGATGCATGGCATATTCTTTTAACAGAACCAT
TAACTTTGCAAGGATTCTTCAAGTGATGCTT-------AGGTCTGAACCCTCCATCCCCA
GAGCAGGGATTTTTAATGTAGTAACAAAGACATTTCTGAGCTTTTCAAGCTTAAGACTAT
AGAAAAGGCAGCCAGGGATCCCAGC-TCTCAAAGTACTTTCTGACTTAGCGACAGGTTAC
ACCCCCATCTCTATCGGTTTCCCTCATGCCTCCACTTTAAACAGTTTCTGATTGACTCTT
GTTTTGTATGTTAGAGCGGATTTAGCCCAAGAATCTGGAGAACGTTTTACCGAGCATTCT
GTTGCCATTTGCCTTTTGTTGTTGTTGTCTTT--GGTTCTGGTTTTTGAGGTAACAGAAA
TAACTTTGGGATATATATGATGTGATCCCCCTGAGTGATTCTGGGCAAATCACTTAAAAC
ATTCCAGGGTCCAGTTCCCTCTTGTGGGAGGGGAGGTGACGTTTGACAAAACACTCTTCA
-GGCTTCCTTGCAGTTCGCTGCTGT-GATAACTTGATTCTATGACCCGAAGATTGAAGCC
GGTTCTCTTCTTAAACTGT-TATAGGA-TATCCTGTGCTTTTCTCACCGACTTCTTAGAG
TAATGAATTTTATGAACTTGCTTTTAAAAGTAGT-TGTTCA-CTTTTGCTGTTGTAATCT
TGTCTGTTTTAGGTTTCATGGGAGGATATTTTGAAACTTGATAAACAAGCGTGTATCTAC
TTACCCCTCTCTGCTTTCATAGCCTTCACTCTCACAGCACATCTTTAAGTCTTCATTTTA
-TCCTCACACCTATGCTCTTGCAGAGTTGTTTTCCCCTGTTCCTCTTGAATCCTTTACAT
GACCTTATTCAGACCCCTTTCCATCTCTGCTCTTTCTCCTTTGAGATGTTAGACCAATGT
ACACTGATCCACGGCCAAATGAGTTGTACTTTTGTAGGAGGATGAGATAATATTTGTTTT
ATTTCCAACA
>Balaenoptera_bonaerensis
CAGAT-AAATACATAATCGTAACCAAATATAGAGAGCGTCAACCCAAGGCAAATTCACCA
GCATCTCTTCCTTGAGCAG---TTCTACTCTATTTAATATA-TTTCTCCCAGAAGAAATA
GGTAAAGCAAATAACCACCCAGTAGCTCACCATCTGCATTCTTTTGAAGGTTAAATTTCA
TATTTCCTTTGTAGCTTTCTGATTTTACATATTTATT--TTTTTACATCAGTATGACTTC
TGGTTATAAATGAGTGTGGAAAATACTCTGATGCATGGCATATTCTTTTAACAGAACCAT
AAACTTTGCAAGGATTCTTCAAGTGATGCTT-------AGGTCTGAACCCTCCATCCCCA
GAGCAGGGATTTTTAATGTAGTAACAAAGACATTTCTGAGCTTTTCAAGCTTAAGAGTAT
AGAAAAGGCAGCCAGGGATCCCAGC-TCTCAAAGTACTTTCTGACTTAGCGACAGGTTAC
ACCCCCATCTCTATCGGTTTCCCTCATGCCTCCACTTTAAACAGTTTCTGATTGACTCTT
GTTTTGTATGTTAGAGTGGATTTAGCCCAAGAATCTGGAGAACGTTTTACCGAGCATTCT
GTTGCCATTTGCCTTTTGTTGTTGTTGTCTTT--GGTTCTGGTTTTTGAGGTAACAGAAA
TAACTTTGGGATATATATGATGTGATCCCCCTGAGTGATTCTGGGCAAATCACTTAAAAC
ATTCCAGGGTCCAGTTCCCTCTTGTGGGAGGGGAGGTGACGTTTGACAAAACACTCTTCA
-GGCTTCCTTGCAGTTCGCTGCTGT-GATAGCTTTATTCTATGACCCGAAGATTGAAGCC
GGTTCTCTTCTTAAACTGT-TATAGGA-TATCCTGTGCTTTTCTCACCGACTTCTTAGAG
TAATGAATTTTATGAACTTGCTTTTAAAAGTAGT-TGTTCA-CTTTTGCTGTTGTAATCT
TGTCTGTTTTAGGTTTCATGGGAGGATATTTTGAAACTTGATAAACAAGCGTGTATCTAC
TTACCCCTCTCTGCTTTCATAGCCTTCACTCTCACAGCACATCTTTAAGTCTTCATTTTA
-TCCTCACACCTATGCTCTTGCAGAGTTGTTTTCCCCTGTTCCTCTTGAATCCTTTACAT
GACCTTATTCAGACCCCTTTCCATCTCTGCTCTTTCTCCTTTGAGATGTTAGACCAATGT
ACACTGATCCACGGCCAAATGAGTTGTACTTTTGTAGGAGGATGAGATAATATTTGTTTT
ATTTCCAACA
>Balaenoptera_physalus
CAGAT-AAATACATAATCGTAACCAAATATAGAGAGCGTCAACCCAAGGCAAATTCACCA
GCGTCTCTTCCTTGAGCAG---TTCTACTCCATTTAATATA-TTTTTCCCAGAAGAAATA
GGTAAAGCAAATAACCATCCAGTAGCTCACCATCTGCATTCTTTTGAAGGTTAAATTTCA
TATTTCCTTTGTAGTTTTCTGATTTTACATATTTATT--TTTTTACATCAGTATGACTTC
TGGTTATAAATGAGTGTGGAAAATACTCTGATGCATGGCATATTCTTTTAACAGAACCAT
AAACTTTGCAAGGATTCTTCAAGTGATGCCTTCAAGTGAGGTCTGAACCCTCCGTCCCCA
AAGCAGGGATTTTTAATGTAGTAACAAAGACATTTCTGAGCTTTTCAAGCTTAAGAGTAT
AGAAAAGGCAGCCAAGG--CAGTGC-TCTCAAAGTACTTTCTGACTTAGCGACAGGTTAC
ACCCCCATCTCTATCGGTTTCCCTCATGCCTCCACTTTAAACAGTTTCTGATTGACTCTT
GT-----ATGTTAGAGCGGATTTAGCCCAAGAATCTGGAGAACGTTTTACCGAGCATTCT
GTTGCCGTTTGCCTTTTGTTGTTGTTGTCTTT--GGTTCTGGTTTTTGAGGTAACAGAAA
TAACTTTGGGATATATATGATGTGATCCCCCTGAGTGATTCTGGGCAAATCACTTAACAC
ATTCCAGGGTCCAGTTCCCTCTTGTGGGAGGGGAAGTGACGTTTGACAAAACACTCTTCA
-GGCTTCCTTGCAGTTCGCTGCTGT-GATAGCTTTATTCTATCACCCGAAGATTGAAGCC
AGGTCTCTTCTTAAACTGT-TATAGGA-TATCCTGTGCTTTTCTCACCGACTTCTTAGAG
TAATGAATTTTATGAACTTGCTTTTAAAAGTAGT-TGTTCA-CTTTTGCTGTTGTAATCT
TGTCTCTTTTAGGTTTCATGGGAAGATATTTTGAAACTTGATAAACAAGTGTGTATCTAC
TTACCCCTCTCTGCTTTCATAGCCTTCACTCTCACAGCGCATCTTTAAGTCTTCATTTTA
-TCCTCACACCTATGCTCTTGCAGAGTTGTTTTCCCCTGTTCCTCTTGAATCCTTTACAT
GACCTTATTCAGACCCCTTTCCATCTCTGCTCTTTCTCCTTTGAGATGTTAGACCAATGT
ACACTGATCCACGGCCAAATGAGTTGTACTTTTGTAGGAGGATGAGATAATGTTTGTTTT
ATTTCCAACA
>Bos_taurus
CAGAT-AAATACATAGCCTTAACCAAATATAGAGAGTGTCAATCCAGGGCAAGTTCA---
---TCTATTCCTTGAGCAG--TTCCTACTCCATTTAATATA-TTTTTCCCAGAAGAAATG
AGTAAAGCAAACAACCATCCAGTGGCTCACCATCTGCATTCTTTTGAAGATTAAATTTCC
TATTTCTTTTATAGCTTTTCAATTTTGCATATTTATT--TTCTTA-ATCAGTATGACTTC
TGGATATACAGGAATGTGGCAAATACTCTGAGGTGTGGCATATTCTTTTAACGGAAGCAT
ATACTTGGCAAGAATTCTTCAAGCAAAGCTT-------AGGTCTGAACCCTCCATCTCCA
AAGCAGGAATTTCTAATGTAATTACAAAGACATTTCTGAGCTTTTCATGCTTAAGACTAT
AGAAAAGGAAGCCAGGGGTCCCAGCATCTCAAAGTACTTTCTGATTTAGAGGCACATTTC
ACCCCCACCTCCATCTGTTTCCCCCTCGCCTCCACTTGAAACGGTTTCTGATTGACTCTT
GTTTTGTATGTTAGAGCAGAGTTAGCCCAAGAAGCTGGAGAATGCTTTACGGAGCATTCT
GTTGCTGTTTACCTTTTGTTTTTGTTGTCCTT--GGTTTTGGTTTTTGAGGTAATGGCAG
TAACCTTTTGATCTGT--GACGGGATCCCCCCAAGTTATTCTGGGCACATCACCTACCAC
GTTCCAGGGTCTGGTTCCCTCTTGTGGGAGGGGAGGGGATGTTTGACAAAGGCCTC--CA
-GGCTTCCTTGCAGTTAGCTGCTGT-GATGG--TTATTCTGTGATCTGAAAACTGAAGCC
AGTTCCCTTTTTAAACTGTATATAGGA-CATCCTGTGCTTTCCTCACTGATTTCTTAGAG
TAATGAAACTTATGAACTTGCTTTTAAAA-TAGT-CCTTCA-TTTTTGCTGTTGTAATCT
TACCTCTTTTAAGTTTCAAGGGAGGATATTTCAAATTTGATAAGAAAAGTGTGTATCTAC
TTACATCTCTCTGCTTTCATAGCCTGCACTCTCACAGCCCATCTTCAAGTCTTCATTTTA
TTCCTCACACTCACTCTTCTGGAA---TGTTTTCTTCTCTTCTTCTTGAATCTTTTACAT
GACCTTGTTCAGCTCCTTTTCCATCTCTG--CTTTCTCCTTTGAGATGTTAAACCAATGT
ACACTGATCCACAGCCAAATGAATTTTACTTTTGTAAGAGGATGAGATAATGTTTGTTTT
ATTTCCAACA
>Delphinapterus_leucas
CAGTTGAAACAGATAATCGTAACCAAATATAGAGAGCGCCAACCCAAGGCAAATTCACCA
GCGTCTATTCCTTGAGCAG---TTCTACTCCATTTAATATA-TTTTTCCCAGAAGAAATA
GGTAAAGCAAATAACCGTCCAGTGGCTCACCATCTGCATTCTTTTGAAGGTTAAATTTCA
TATTTCCTTTGTAGTTTTCTGGATTTACATATTTATT--TTTTTACATCAGTATGACTTC
TGATTGTAAATGAGTGTGGAAAATACTCTGATGCATGGCATATTCTTTTAACAGAACCAT
AAACTTTGCAAGGATTCTTCAAGTGATGCTT-------AGGTCTGAACCCTCCATCCTCA
AAGCAGGGATTTTTAATGTAGTAACAAAGACATTTCTGAGCTTTTCAAGCTTAAGAGTAT
AGAAAAGGAAGCCAGGGATCCCAGC-TCTCAAAGTACTTACTGACTTAGGGACAGGTTAC
ACCCCCATCTCTGTCGGTTTCCCTCGTGCCTCCACTTTAAACAGTTTCTGATTGACTCTT
GTTTTGTATGTTAGAGCGGATTTAGCCCAAGAATCTGGAGAATGTTTTACCGAGCATTCT
GTTGCCGTTTGCCTTTTGTTGTTGT---CTTT--GGTTCTGGTTTTTGAGGTAACAGAAA
TAACTTTGGGATATATATGATGGGATCCCCCTGAGTGATTCTGGGCAAATCACTTAACAC
ATTCCAGGGCCCAGTTCCCTCTTGTGGGAGGGGAGGTGACATTTGACAAAACACTCTTCA
-GGCTTCCTTGCAGTTCGCTGCTGT-GATAGTTTTATTCTATGACCCGAAGATTGAAGCC
GGCTCCCTTCTTAAACTGT-TATAGGC-TATCCTGTGCTTTTCTCACCGACTTCTTAGAG
TAATGAATTTTATGAACTTGCTTTTAAAAGTAGT-CGTTCA-TTTTTGCTGTTGTAATCT
TGCCTCTTTTAGGTTTCAAGGGAGGATGTTTTGAAACTTGATAAACAAGTGCGTATCTCC
TTACCCCTCTCTGCTTTCATAGCCTTCACTCTCACGGCGCACCTTTAAGTCTTCATTTTA
-TCCTCACACCTATGCTCTTGCAGAGCTGTTTTCCCCTGTTCCTCTTGAATCCTTTACAT
GCCCTTATTCAGACCCCTTTCCATCTCTGCTCTTCCTCCTTTGAGATGTTAGACCAGTGT
ACACTGATCCATGGCCAAACGAGTTGTAC-TTTGTAGGAGGATGAGATAATGTTTGTT--
-TTTCCAACA
>Eschrichtius_robustus
CAGAT-AAATACATAATCATAACCAAATATAGAGAGCGTCAACCCAAGGCAAATTCACCA
GCATCTCTTCCTTGAGCAG---TTCTACTCCATTTAATATA-TTTTTCCCAGAAGAAATA
GGTAAAGCAAATAACCATCCAGTAGCTCACCATCTGCATTCTTTTGAAGGTTAAATTTCA
TATTTCCTTTGTAGCTTTCTGATTTTACATATTTATT--TTTTTACATCAGTATGACTTC
TGGTTATAAATGAGTGTGGAAAATACTCTGATGCATGGCATATTCTTTTAACAGAACCAT
AAACTTTGCAAGGATTCTTCAAGTGATGCTT-------AGGTCTGAACCCTCCGTCCCCA
AAGCAGGGATTTTTAATGTAGTAACAAAGACATTTCTGAGCTTTTCAAGCTTAAGAGTAT
AGAAAAGGCAGCCAGGGATCCCAGC-TCTCAAAGTACTTTCTGACTTAGCGACAGGTTAC
ACCCCCATCTCTATCGGTTTCCCTCATGCCTCCACTTTAAACAGTTTCTGATTGACTCTT
GTTTTGTATGTTAGAGCGGATTTAGCCCAAGAATCTGGAGAACGTTTTACCGAGCATTCT
GTTGCCGTTTGCCTTTTGTTGTTGTTGTCTTT--GGTTCTGGTTTTTGAGGTGACAGAAA
TAACTTTGGGATATATATGATGTGATCCCCCTGAGTGATTCTGGGCAAATCACTTAACAC
ATTCCAGGATCCAGTTCCCTCTTGTGGGAGGGGAGGTGACGTTTGACAAAACACTCTTCA
-GTCTTCCTTGCAGCTCGCTGCTGT-GATAGCTTTATTCTATGGCCCGAAGATTGAAGCC
GGTTCTCTTCTTAAACTGT-TATAGGA-TATCCTGTGCTTTTCTCACCGTCTTCTTAGAG
TAATGAATTTTATGAACTTGCTTTTAAAAGTAGT-TGTTCA-CTTTTGCTGTTGTGATCT
TGTCTCTTTTAGGTTTCATGGGAGGATATTTTGAAACTTGATAAACAAGTGTGTATCTAC
TTACCCCTCTCTGCTTTCATAGCCTTCACTCTCACAGTGCATGTTTAAGTCTTCATTTTA
-TCCTCACACCTATGCTCTTGCAGAGTTGTTTTCCCCTGTTCCTCTTGAATCTTTTACAT
GACCTTATTCAGACCCCTTTCCATCTCTGCTCTTTCTCCTTTGAGATGTTAGACCAATGT
ACACTGATCCACGGCCAAATGAGTTGTACTTTTGTAGGAGGATGAGATAATATTTGTTTT
ATTTCCAACA
>Eubalaena_japonica
CAGAT-AAATACATAATCGTAACCAAATATAGAGCGCGTCAACCCAAGGCAAATTCACCA
GCATCTCTTCCTTGAGCAG---TTCTACTCCATTTAATATA-TTTTCCCCAGAAGAAATA
GGTAAAGCAAATAACTATCCAGTGGCTCACCATCTGCATTCTTTTGAAGGTTAAATTTCA
TATTTCCTTTGTAGCTTTCTGATTTTACATATTTATT--TTTTTACATCAGTATGACTTC
TGGTTATAAATGAGTGTGGAAAATACTCTGATGCATGGCATATTCTTTTAACAGAACCAT
AAACTTTGCAAGGATTCTTGAAGTGATGCTT-------AGGTCTGAACCCTCCGTCCCCA
AAGCAGGGATTTTTAATGTAGTAACAAAGACATTTCTGAGCTTTTCAAGCTTAAGAGTAT
AGAAAAGGCAGCCAGGGATCCCAGC-TCTCAAAGTACTTTCTGACTTAGCGACAGGTTAC
ACCCCCATCTCTGTCGGTTTCCTTCATGCCTCCACTTTAAACCGTTTCTGATTGACTCTT
GTTTTGTATGTTAGAGCAGATTTAGCCCAAGAATCTGGAGAATGTTTTACCGAGCGTTTT
GTTGCCATTTGCCTTTTGTTGTTGTTGTCTTT--GGTTCTGGTTTTTGAGGTAACAGAAA
TAACTTTGGGATATATATGATGTGATCCCCCTGAGTGATTCTGGGCAAATCACTTAACGC
ATTCCAGGGTCCAGTTCCCTCTTGTGGGAGGGGAGGTGACGTTTGACAAAACACTCTTCA
-GGCTTCCTTGCAGTTTGCTGCTGT-GATAGTTTTATTCTATGACCCGAAGATTGAAGCC
AGTTCCCTTCTTAAACTGT-TATAGGA-TATCCTGTGCTTTTCTCACCGACTTCTTAGAG
TAATGAATTTTATGAACTTGCTTTTAAAAGTAGT-CGTTCA-TTTTTGCTGTTGTAATCT
TGCCTCTTTTAGGTTTCAAGGGAGGATATTTTGAAACTTGATAAACAAGTGTGTATCTAC
TTACCCCTCTCTGCTTTCATAGCCTTCACTCTCACAGCGCATCTTTAAGTCTTCATTTTA
-TCCTCACACCTATGCTCTTGCAGAGTTGTTTTCCCCTGTTCCTCTTGAATCCTTTACAT
GAACTTATTCAGACCCCTTTCCATCTCTGCTCTTTCTCCTTTGAGATATTAGACCAATGT
ACACTGATCCACGGCCAAATGAGTTGTACTTTTGTAGGAGGATGAGATAATGTTTGTTTT
ATTTCCAACA
>Globicephala_melas
CAGAT-AAATACATAATCGTAACCAAATATAGAGAGCGTCAACCCCAGGCAAATTCACCA
GCATCTATTCCTTGAGCAG---TTCTACTCCATTTAATATA-TTTTTCCCAGAAGAAACA
GGTAAAGCAAATAACCGTCCAGTGGCTCACGATCTGCATTCTTTTGAAGGTTAAATTTCA
TATTTCCTTTGTAGTTTGCTGATTTTACATATTTATT--TTTTTACATCAGTATGACTTC
TGATTATAAATGAGTGTGGAAAATACTCTGATGCATGGCATATTCTTTTAACAGAACCAT
AAACTTTGCAAGGATTCTTCAAGTGATGCTT-------AGGTCTGAACCCTCCATCCCCA
AAGCAGGGATTTTTAATGTAGCAACAAAGACATTTCTGAGCTTTTCAAGCTTAAGAGTAT
AGAAAAGGAAGCCAGGGATCCCAGC-TCTCAAAGTACTTACTGACTTAGCGACAGGTTAC
ACCCCCATCCCTGTCTGTTTCCCTCGTGCCTCCACTTTAAACAGTTTCTGATTGACTCTT
GTTTTGTATGTTAGAGCGGATTTGGCCCAAGGATCTGGAGAATGTTTTACCGAGCATTCT
GTTGCCATTTGCCTTTTGTTGTTGTTGTCTTTGCGGTTCTGGTTTTTGAGGTAACAGAAA
TAACTTTGGGATATATAGGATGGGATCCCCCTGAGTGATTCTGGGCAAATCACTTAACAC
ATTCCAGGGCCCAGTTCCCTCTTGTGGGAGGGGAGGTGACGTTTGACAAAACACTCTTCA
-GGCTTCCTTGCAGTTCGCTGCTGT-GATAGTTTTATTCTATGACCCGAAGA-TGAAGCC
GGTTCCCTTCTTAAACTGT-TATAGGA-TATCCTGTGCTTTTCTCACCGACTTCTTAGAG
TAATGAATTTTATGAACTTGCTTTTAAAAGTAGT-CATTCA-TTTTTGCTGTTGTAATCT
TGCCTCTTTTAGGTTTCAAGGGAGGATGTTTTGAAACTTGATAAACAAGTGTGTATCTGC
TTACCCCTCTCTACTTTCATAGCCTTCACTATCACGGTGCATCTTTAAGTCTTCATTTTA
-TCCTCACACCTAGGCTCTTGCAGAGCTGTTTTCCCCTGTTCCTCTTGAATCCTTTACAT
GCCCTTATTCAGACCCCTTTCCATCTCTGCTCTTTCTCCTTTGAGATGTTAGACCAGTGT
ACACTGATCCATGGCCAGATGAGTTGTACTTTTGTAGGAGGACGAGATAATGTTTGTT--
-TCTCCAACA
>Hippopotamus_amphibius
CAGAT-AAGTACATACTCTTAACCAAATATAGAGAGTGTCAATCCAGGGCAAATTCACCA
GCATCTATTCCTTGAGCAGTTTTCCTCCTCCATTTAATATA-CTTTTCCCAGAAGAACTA
GGTAAAGCAAATAACCATCCAGTGGCTCACCATCTGCATTCTTCTGAAGGTTAAATTTCA
TATTTCCTTTGTAGCTTTTCAATTTTGCATGTTTATT-TTTTTTACATTAGTATGACTTC
TGGATATAAATGAGTGTGGCAAATACGCTGATGCATGGCATATTCTTTTAAAAGAATCGT
ATACTTTGCAAGGATTCTTCAAGTGATGCTT-------AGGTCTGAACCCTCCATCCCCA
AAGCAAGGATTTTTAATGTAGTAAGAAAAACATTTCTGAGCTTTTCATGCTTAAGAGTAC
AGAAAAGGAGGCCAGGGATCCCAGC-TCTCAAAGCACTTTCTGACTTTGTGACAGGTTAC
ACCCCCATCTCTGTCTGTTTCCCCTGCGCCTCCACTTTAAACAGTTTCTGATTGACTCTT
GTTTTGTACGTTAGAGCGGATCTC-CCCAAGAATCTGGAGAACGTTTTACCGAGCATTCT
GTTGCCGTTTACCTTTTGTTTTTG---TCTTT--GGTTTTGGTTTTTGAGGTGCCAGAAA
TAACCTTTGGATATATATGATGGGATCCCCCTGAGTGATTCTGGGCAAATCACTTA---T
GTTCCAGGGTCCAGGTCCCTCTTGTGGGAGGGAAGGGGACATTTGGCAAAACACTCTTTA
-GGCTTCCTTGCAGTTTGCTGCTCTGGATAGTCTTATTCTATGACCTGAAAATGGAAGCC
GGTTCCCTTCTTTAACTGTTTATAGGA-TATCCTGTGCTTTTCTCATCAACTTCTTAGAG
TAATGAA-TTTATGAACTTGCTTTTAAAAATAG----TTCA-TTTTTGCTGTTGTAATCT
TGCCTCTTTTAGGTTTCAAGGGAGGATGTTTTGAAATTTGATAAACAAGTGTGTATCTAC
TTACCCCTTTCTGCTTTCATAGCCTTCACGCTTACAGACCATCTTTAAGTCTTCATTTTA
-TCCTCATACCCATGTTCTTGTGGAG-TGTTTTCCCCCCTTCCTCTTGAATCCTTTGCAT
GACCTTGTTCAGATCCTTTTCCATCTCTGCTCTTTCTCCTTTGAGATGTTAGACCAATGT
GCACTGATCCATGGCCAAATGAATTGTACTTTTGTAAGAGGATGAGATAATGTTTGTTTT
ATTTCCAACA
>Inia_geoffrensis
TAGAT-AAATACATAATCGTAACCAAATATAGAGAGCGCCAACCAAAGGCAAATTCACCA
GCATCTATTCCTTGAGCAG---TTCTGCTCCATTTAATATA-TTTTTCCCAGAAGAAATA
GGTAAAGCAAATAACCATCCAGTGGCTCACCATCTGCATTCTTTTGAAGGTTAAATTTCA
TGTTTCCTTTGTAGTTTTCTGATTTTACATATTTATT--TTTTTACATCAGTATGACTTC
TGATTGTAAATGAGTGCGGAAAATACTCTGATGCATGGCATATTCTTTTAACAGAACCAT
AAACGTTGCAAGGATTCTTCACGTGATGCTT-------AGGTCTGAACCCTCCATCCCCA
AAGCAGGGATTTTTAATGTAGTAACAAAGACATTTCTGAGCTTTTCAAGCTTAAGAGTAT
AGAAAA-AAAGCCAGGGATCCCAGC-TCTCAAAGTACTTTCTGACGTAGTGACAGGTTAC
ACCCCCATCTCTGTCGGTTTCCCTCGTGCCTCCACTTTAAACAGTTTCTCACTGACTCTC
GTTTTGTATGTTAGAGCGGATTTAGCCCAAGAATCTGGGGAATATTTTACCGAGCATTCT
GTTGCCGTTTGCCTTTTGTTGTTGTTGTCTTT--GGTTCTGGTTTCTGAGGTAACAGAAA
TAACTTTGGGATATATATGATGGGATCCCCCTGAGTGATTCTGCGCAAATCACTTAACAC
ATTCCAGGGCCCCGTTCCCTCTTGTGGGAGGGGAGGTGACGTTTGACAAAACACTCTTCA
-GGCTTCCTTGCAGTTCGCTGCTGT-GATAGTTTTATTCTATGACCCGAAGGTTGAAGCC
GGTTCCCTTCTTAAACTGT-TAGAGGA-TACCCTATGCTTTTCTCACCGAATTCTTTGAG
GAATGAATTTTATGAACTTGCTTTTAAAAGTAGT-CGTTCATTTTTTGCTGTTGTAATCT
TGCCTCTTTTAGGTTTCAAGGGAGGATGTTTTGAAACTTGATAAACAAGTGTGTATCTGC
TTACCCCTCTCTGCTTTCATAGGCTTCACTCTCACGGCGCACCTTTAAGTCTTCATTTTA
-TCCTCACACCTATGCTCTTGCAGAGCTGCTTTCCCCTGTTCCTCTTGAATCCTTTACAT
GCCCTTATTCAGACCCCTTTCCATCTCTGCTCTTTCTCCTTTGAGATGTTAGACCAATGT
ACACTGATCCATGGCCAAATGAGTTGTACTTTTGTAGGAGGATGAGATAATGTTTGCT--
-TTTCCAACA
>Kogia_breviceps
CAGAT-AAATACATAATCGTAACCAAATATAGAGAGTGTCAACCCAAGGCAAATTCACCA
GTATCTATTCCTTGAGCAG---TTCTACTCCATTTAATATA-TTTTTCCCAGAAGAAATA
GGTAAAGCAAATAACCATCCAGTGGCTCACCATCTGCATTCTTTTGAAGGTTAAATTTCA
TATTTCCTTTATAGCTTTCTGATTTTACATACTTATT--TTTTTACATCAGTATGACTTC
TGGTTATAAACGAGTCTGGAAAATACTCTGATGCATCGCATATTCTTTGAACAGAACCAT
AAACTTTGCAAGGATTCTTCAAGTGATGCTT-------AGGTCTGAACCCTCCATCCCCA
AAGCAGGGATTTTTAAGGTAGTAACAAAGGCATTTCTGAGCTTTTCAAGCTTAAGAGTAT
AGAAAAGGAAGCCAGGGATCCCAGC-TCTCAAAGTACTTTCTGACTTAGAGACAGGTTAC
ACCCCCATCTCTGTCCGTTTCCCTCGTGCCTCCACTATAAA--GTTTCTGATTGACTCTT
GTTTTGTATGTTAGAGTGGATTTAGCCCAAGAATCTGGAGAATGTTTTACCGAGCATTCC
ATTGCCATTTGCCTTTTGTTGTTGTTGTCTTT--GGTGCTGGTTTTTGAGGTAACAGAAA
TAACTTTGGGATATATATGATGGGATCCCCCTGAGTGATTCTGGGCAAATCACTTAACAC
ATGCCAGGGTCCAGTTCCCTCTTGTGGGAGGGGACGTGACGTTTGACAAAACACTCTTCA
-GACTTCCTTGCAGTTCGCTGCTGT-GATAGTTTTATTCTATGACCCGAAGATTGAAGCC
GGTTCCCTTCTTAAACTGT-TACAGGA-TATCCTGTGCTTTTCTCACCAACTTCTCAGAG
TAATGAATTTTATGAACTTGCTTCTAAAAGTAGT-CGTTCA-GTTTTGCTGTTGTAATCG
TGCCTCTTTTAGGTTTCAAGGGAGGACGTTTTGAAGCTTGATGAACAAGTGTGTATCTAC
TTACCCCTCTCTGCTTTCATAGCCTTCATTCTCACAGCTCATCTTTAAGTCTTCATTTTA
-TACTCACACCTATGCTCTTGCAGAGTTCTTTTCCCCTGTTCCTCTTGAATCCTTTACAT
GACCTTATTCAGACCCCTTTCCATCTCTGCTCTTTCTCCTTTGAGATGTCAGACCAATGT
ACACTGATCCACGGCCAAATGAGTTGTGTTTTTGTAGGAGGATGAGATAATGTTTGTTTT
ATTTCCAACA
>Lagenorhynchus_obliquidens
CAGAT-AAATACATAATCGTAACCAAATATAGAGAGCGTCAACCCCAGGCAAATTCACCA
GCATCTATTCCTTGAGCAG---TTCTACTCCATTTAATATA-TTTTTCTCAGAAGAAACA
GGTAAAGCAAATAACCGTCCAGTGGCTCACCATCTGCATTCTTTTGAAGGTTAAATTTCA
TATTTCCTTTGTAGTTTGCTGATTTTACATATTTA-G--TTTTTACATCAGTATGACTTC
TGATTATAAATGAGTGTGGAAAATACTCTGATGCATGGCATATTCTTTTAACAGAACCAT
AAACTTTGCAAGGATTCTTCAAGTGATGCTT-------AGGTCTGAACCCTCCATCCCCA
AAGCAGGGATTTTTAATGTAGCAACAAAGACATTTCTGAGCTTTTCAAGCTTCAGAGTAT
AGAAAAGGAAGNNNNNNNNNNNNNNNNNNNNNNNNNNNNNNNNNNNNNNNNNNNNNNNNN
NNNNNNNNNNNNNNNNNNNNNNNNNNNNNNNNNNNNNNNNNNNNNNNNNNNNNNNNNNNN
NNNNNNNNNNNNNNNNNNNNNNNNNNNNNNNNNNNNNNNNNNNNNNNNNNNNNNNNNNNN
NNNNNNNNNNNNNNNNNNNNNNNNNNNNNNNNGCGGTTCTGGTTTTTGAGGTAACAGAAA
TAACTTTGGGATATATAGGATGGGATCCCCCTGAGTGATTCTGGGCAAATCACTTAACAC
ATTCCAGGGCCCAGTTCCCTCTTGTGGGAGGGGAGGTGACGTTTGACAAAACACTCTTCA
-GGCTTCCTTGCAGTTCGCTGCTGT-GATAGTTTTATTCTATGACCCGAAGA-TGAAGCC
GGTTCCCTTCTTAAACTGT-TATAGGA-TATCCTGTGCTTTTCTCACCGGCTTCTTAGAG
TAATGAATTTTATGAACTTGCTTTTAAAAGTAGT-CATTCA-TTTTTGCTGTTGTAATCT
TGCCTCTTTTAGGTTTCAAGGGAGGATGTTTTGAAACTTGATAAACAAGCGTGTATCTGC
TTACCCCTCTCTACTTTCATAGCCTTCACTATCACGGTGCATCTTTAAGTCTTCATTTTA
-TCCTCACACCTAGGCTCTTGCAGAGCTGTTTTCCCCTGTTCCTCTTGAATCCTTTACAT
GCCCTTATTCAGACCCCTTTCCATCTCTGCTCTTTCTCCTTTGAGATGTTAGACCAGTGT
ACACTGATCCATGGCCAGATGAGTTGTACTTTTGTAGGAGGATGAGATAATGTTTGTT--
-TCTCCAACA
>Lipotes_vexillifer
CAGAT-AAATACATAATCGTAACCAAATATAGAGAGCGTCAACCCAAGGCAAATTCACCA
GCATCTATTCCTTGAGCAG---TTCTACTCCATTTAATATA-TTTTTCCCAGAAGAAATA
GGTAAAGCAAATAACCATCCAGTGGCTCACCATCTGCATTCTTTTGAAGGTTAAATTTCA
TATTTCCTTTGTAGTTTTCTGATTTTACATATTTATT--TTTTTACATCAGTATGACTTC
TCATTGTAAATGAGTGTGGAAAATACTCTGATGCATGGCACATTCTTTTAACAGAACCAT
AAACTTTGCAAGGATTCTTCAAGTGATGCTT-------AGGTCTGAACCCTCCATCCCCA
AAGCAGGGATTTTTAATGTAGTAACAAAGACATTTCTGAGCTTTTCAAGCTTAAGAGTTT
AGAAAAGGAAGCCAGGGATCCCAGC-TCTCAAAGTACTTTCTGACTTAGCGACAGGTTAC
ACCCCCATCTCTGTCGGTTTCCCTCCTGCCTCCACTTTAAACAGTTTCTC----------
-----------------GGATTTAGCCCAAGAATCTGGAGAATGTTTTACAGAGCATTCT
GTTGCCGTTTGCCTTTTGTTGTTGTTGTCTTT--GGTTCTGGTTTCTGAGGTAACAGAAA
TAACTTTGGGATATATATGATGGGATCCCCCTGAGTGATTCTGGGCAAATCACTTAACAC
ATTCCAGGGCCCAGTTCCCTCTGGTGGGAGGGGAGGTGACGTTTGACAAAACACTCTTCA
GGGCTTCCTTGCAGTTCGCTGCTGT-GATAGTTTTATTCTATGACCCGAAGATTGAAGCC
AGTTCCCTTCTTAAACTGT-TAGAGGA-TATCCTGTGCTTTTCTCACTGACTTCTTAGAG
TAATGAATTTTACGAACTTGCTTTTAAAAGTAGTGCGTTCA-TTTTTGCTGTTGTGATCT
TGCCTCTTTTAGGTTTCAAAGGAGGATGTTTTGAAACTTGATAAACAAGTGTGTATCTGC
TTAGC-CTCTCTGCTTTCATAGCCTTCACTCTCACGGCGCACCTTTAAGTCTGCATTTTA
-TCCTCACACCTATGCTCTTGCAGAGCTGTTTCCCCCTGTTCCTCTTGAATCCTTTACAT
GCCCTTTCTCAGACCCCTTTCCATCTCTGCTCTTTCTCCTTTGAGATGTTAGACCAATGT
ACACTGATCCATGGCCAAATGAGTTGTACTTTTGTAGGAGGATGAGATAATGTTTGTTTT
ATTTCCAACA
>Megaptera_novaeangliae
CAGAT-AAATACATAATCGTAACCAAATATAGAGAGCGTCAACCCAAGGCAAATTCACCA
GCGTCTCTTCCTTGAGCAG---TTCTACTCCATTTAATATA-TTTTTCCCAGAAGAAATA
GGTAAAGCAAATAACCATCCAGTAGCTCACCATCTGCATTCTTTTGAAGGTTAAATTTCA
TATTTCCTTTGTAGCTTTCTGATTTTACATATTTATT--TTTTTACATCAGTATGACTTC
TGGTTATAAATGAGTGTGGAAAATACTCTGATGCATGGCATATTCTTTTAACAGAACCAT
AAACTTTGCAAGGATTCTTCAAGTGATGCTT-------AGGTCTGAACCCTCCGTCCCCA
AAGCAGGGATTTTTAATGTAGTAACAAAGACATTTCTGAGCTTTTCAAGCTTAAGAGTAT
AGAAAAGGCAGCCAAGG--CAGTGC-TCTCAAAGTACTTTCTGACTTAGCGACAGGTTAC
ACCCCCATCTCTATCGGTTTCCCTCATGCCTCCACTTTAAACAGTTTCTGATTGACTCTT
GT-----ATGTTAGAGCGGATTTAGCCCAAGAATCTGGAGANNNNNNNNNNNNNNNNNNN
NNNGCCGTTTGCCTTTTGTTGTTGTTGTCTTT--GGTTCTGGTTTTTGAGGTAACAGAAA
TAACTTTGGGATATATATGATGTGATCCCCCTGAGTGATTCTGGGCAAATCACTTAACAC
ATTCCAGGGTCCAGTTCCCTCTTGTGGGAGGGGAAGTGACGTTTGACAAAACACTCTTCA
-GGCTTCCTTGCAGTTCGCTGCTGT-GATAGCTTTATTCTATGACCCGAAGATTGAAGCC
AGTTCTCTTCTTAAACTGT-TATAGGA-TATCCTGTGCTTTTCTCACCGTCTTCTTAGAG
TAATGAATTTTATGAACTTGCTTTTAAAAGTAGT-TGTTCA-CTTTTGCTGTTGTTATCT
TGTCTCTTTTAGGTTTCATGGGAGGATATTTTGAAACTTGATAAACAAGTGTGTATCTAC
TTACCCCTCTCTGCTTTCATAGCCTTCACTCTCACAGCGCATGTTTAAGTCTTCATTTTA
-TCCTCACACCTATGCTCTTGCAGAGTTGTTTTCCCCTGTTCCCCTTGAATCTTTTACAT
GACCTTATTCAGACCCCTTTCCATCTCTGCTCTTTCTCCTTTGAGATGTTAGACCAATGT
ACACTGATCCACGGCCAAATGAGTTGTACTTTTGTAGGAGGATGAGATAATATTTGTTTT
ATTTCCAACA
>Mesoplodon_bidens
CAGAT-AAATACATAATCGTAACCAAATGTAGAGAGCGTCAACCCAAGGCAAATTCACCA
GCATCTATTCCTTGAGCAG---TTCTACTCCATGTAATATATTTTTTCCCAGAAGAAACA
GGTAAAGCAAATAACCATCCAGTGGCTCACCATCTGCATTCTTTTGAAGGTTAAATTTCA
TATTTCCTTTGTAGCTTTCTGATTTTACATA-----T--TTTTTACATCAGTATGACTTC
TGATTATAAATGAGTGTGGAAAATACTCTGATGCATGGCATATTCTTTTAACAGAACCAT
AAACTTTGCAAGGATTCTTCAAGTGATGCTT-------AGGTCTGAACCCTCCATCCCCA
AAGCAGGGATTTTTAATGTAGTAACAAAGACATTTCTGAGCTTTTCAAGCTTAAGGGTAT
AGAAAAGGAAGCCAGGGATCCCAGC-TCTCAAAGTACTTTCTGACTTAGCGACAGGTTAC
ACCCCCATCTCTGTTGGTTTCCCTCGTGCCTCCACTTTAAACAGTTTCTGATTGACTCTT
GTTTTGTATGTTAGAGCGGATTTAGCCCAAGAATCTGGAGGATGTTTTACCGAGCATTCT
GTTGCCATTTGCCTTTGGTTGTTGTTGTCTTT--GGTTCTGGTTTTTGAGGTAACAGAAA
TAACTTTGGGATATATATGATGGGACCCCCC-GAGTGATTCTGGGCAAATGACTTAACAC
ATTCCAGGGCCCAGTTCCCTCTTGTGGGAGGGGAGCTGACGTTTGACAAAACACTCTTCA
-GGCTTCCTTGCAGTTCGCTGCCGT-GATAGTTTTATTCTATGACCTGAAGATTGAAGCC
AGTTCCCTTCTTAAACTGT-TATAAGA-TATCCTGTGCTTTTCTCACCGACTTCTTAGAG
TAATGAATTTTATGAACTTGCTTTTAAAAGTAGT-CGTTCA-TTTTTGCTGTTGTAATCT
TGCCTCTTTTAGGTTTCAAGGGAGGATGTTTTGTAACTTGATAAACAGGAGTGTATCTAC
TTACCCCTGTCTGCTTTCATAGTCTTCACTCTCATGGCGCATCTTTAAGTCTTCATTTTA
-TCCTCACACCTATGCTTTTGCAGAGTTGTTTTCCCCTGTTCCTCTTGAACCCTTTACAT
GACCTTATTCAGACCCCTTTCCATCTCTGCTCTTTCTCCTTTGAGATGTTAGACCAATGT
ACACTGATCCACGGCCAAATGAGTTGTACTTTTGTAGGAGGATGAGATAATGTTTGTTTT
ATTTCCAACA
>Monodon_monoceros
CAGTTGAAACAGATAATCGTAACCAAATATAGAGAGCGCCAACCCAAGGCAAATTCACCA
GCGTCTATTCCTTGAGCAG---TTCTACTCCATTTAATATA-TTTTTCCCAGAAGAAATA
GGTAAAGCAAATAACCGTCCAGTGGCTCACCATCTGCATTCTTTTGAAGGTTAAATTTCA
TATTTCCTTTGTAGTTTTCTGGATTTACATATTTATT--TTTTTACATCAGTATGACTTC
TGATTGTAAATGAGTGTGGAAAATACTCTGATGCATGGCATATTCTTTTAACAGAACCAT
AAACTTTGTAAGGATTCTTCAAGTGATGCTT-------AGGTCTGAACCCTCCATCCTCA
AAGCAGGGATTTTTAATGTAGTAACAAAGACATTTCTGAGCTTTTCAAGCTTAAGAGTAT
AGAAAAGGAAGCCAGGGATCCCAGC-TCTCAAAGTACTTACTGACTTAGCGACAGGTTAC
ACCCCCATCTCTGTCGGTTTCCCTCGTGCCTCCACTTTAAACAGTTTCTGATTGACTCTT
GTTTTGTATGTTAGAGCGGATTTAGCCCAAGAATCTGGAGAATGTTTTACCGAGCATTCT
GTTGCCGTTTGCCTTTTGTTGTTGT---CTTT--GGTTCTGGTTTTTGAGGTAACAGAAA
TAACTTTGGGATATATATGATGGGATCCCCCTGAGTGATTCTGGGCAAATCACTTAACAC
ATTCCAGGGCCCAGTTCCCTCTTGTGGGAGGGGAGGTGACATTTGACAAAACACTCTTCA
-GGCTTCCTTGCAGTTCGCTGCTGT-GATAGTTTTATTCTATGACCCGAAGATTGAAGCC
GGCTCCCTTCTTAAACTGT-TATAGGA-TATCCTGTGCTTTTCTCACCGACTTCTTAGAG
TAATGAATTTTATGAACTTGCTTTTAAAAGTAGT-CGTTCA-TTTTTGCTGTTGTAATCT
TGCCTCTTTTAGGTTTCAAGGGAGGATGTTTTGAAACTTGATAAACAAGTGTGTATCTCC
TTACCCCTCTCTGCTTTCATAGCCTTCACTCTCACGGCGCACCTTTAAGTCTTCATTTTA
-TCCTCACACCTATGCTCTTGCAGAGCTGTTTTCCCCTGTTCCTCTTGAATCCTTTACAT
GCCCTTATTCAGACCCCTTTCCATCTCTGCTCTTCCTCCTTTGAGATGTTAGACCAGTGT
ACACTGATCCATGGCCAAATGAGTTGTAC-TTTGTAGGAGGATGAGATAATGTTTGTT--
-TTTCCAACA
>Neophocaena_asiaeorientalis
CAGAT-AAATACATAATCGTAACCAAATATAGAGAGCGCCAACCCAAGGCAAATTCACCA
GCATCTATTCCTTGAGCAG------TTCTTCATTTAATATA-TTTTTCCCAGAAGAAATA
GGTAAAGCAAATAACCGTCCAGTGGCTCACCATCTGCATCCTTTTGAAGATTAAATTTCA
TATTTCCTTTGTAGTTTTCTGGCTTTACATATTTATT--TTTTTACATCAGTATGACTTC
TGATTGTAAATGAGTGTGGAAAATACTCTGATGCATGGCATATTCTTTTAACAGTACCAT
AAACTTTGCAAGGATTCTTCAAGTGATGCTT-------AGGTCTGAACCCTCCATCCCCA
AAGCAGGGATTTTTAATGTAGTAACAAAGACATTTCTGAGCTTTTCAAGCTTAAGAGTAT
AGAAAAGGAAGCCAGGGATCCCAGC-TCTCAAAGTACTTACTGACTTAGCGACAGGTTAC
ACCCCCATCTCTGTCGGTTTCCCTCGTGCCTTCACTTTAAACAGTTTCTGATTGACTCTT
GTTTTGTATGTTAGAGCGGATTTAGCCCAAGAATCTGGAGAATGTTTTACCGAGCATTCT
GTTGCCGTTTGCCTTTTGTTGTTGT---CTTT--GGTTCTGGTTTTTGAGGTAACAGAAA
TAACTTTGGGATATATATGATGGGATCCCCCTGAGTGATTCTGGGCAAATCACTTAACAC
ATTCCAGGACCCAGTTCCCTCCTGTGGGAGGGGAGGTGACATTTGACAAAACACTCTTCA
-GGCTTCCTTGCAGTTCACTGCTGT-GATAGTTTTATTCTATGACCCGAAGATTGAAGCC
GGTTCCCTTCTTAAACTGT-TATAGGA-TATCCTGTGCTTTTCTCACCGACTTCTTAGAG
TAATGAATTTTATGAACTTGCTTTTAAAAGTAGT-CGTTCG-TTTTTGCTGTTGTAATCT
TGCCTCTTTTAGGTTTCAAGGGAGGATGTTTTGAAACTTGATAAACAAGTGTGTATCTCC
TTACCACTCCCTGCTTTCATAGCCTTCACTCTCACGGCGCACCTTTAAGTCTTCATTTTA
-TCCTCACACCTATGCTCTTGCAGAGCTGTTTTCCCCTGTTCCTCTTGAATCCTTTACAT
GCCCTTATTCAGACCCCTTTCCATCTCTGCTCTTCCTCCTTTGAGATGTTAGACCAGTGT
ACACTGATCCATGGCCAAATGAGTTGTACTTTTGTAGGAGGATGAGATAATGTTTGTT--
-TTTCCAACA
>Orcinus_orca
CAGAT-AAATACATAATCGTAACCAAATATAGAGAGCGTCAACCCAAGGCAAATTCACCA
GCATCTATTCCTTGAGCAG---TTCTACTCCATTTAATATA-TTTTTCCCAGAAGAAACA
GGTAAAGCAAATAACCGTCCAGTGGCTCACCAGCTGCATTCTTTTGAAGGTTAAATTTCA
TATTTCCTTTGTAGTTTTCTGATTTTACATATTTTTT--TTTTTACATCAGTATGACTTC
TGATTATAAATGAGTGTGGAAAATACTCTGATGCATGGCATATTCTTTTAACAGAACCAT
AAACTTTGCAAGGATTCT---------GCTT-------AGGTCTGAACCCTCCATCCCCA
AAGCAGGGATTTTTAATGTAGTAACAAAGACATTTCTGAGCTTTTCAAGCTTAAGAGTAT
AGAAAAGGAAGCCAGGGATCCCAGC-TCTCAAAGTACTTACTGACTTAGCGACAGGTTAC
ACCCCCATCCCTGTCGGTTTCCCTCGTGCCTCCACTTTAAACAGTTTCTGATTGACTCTT
GTTTTGTATGTTAGAGCGGATTTGGCCCAAGAATCTGGAGAATGTTTTACCGAGCATTCT
GTTGCCATTTGCCTTTTGTTGTTGTTGTCTTTGCGGTTCTGGTTTTTGAGGTAACAGAAA
TAACTTTGGGATATATAGGATGGGATCCCCCTGAGTGATTCTGGGCAAATCACTTAACAC
ATTCCAGGGCCCAGTTCCCTCTTGTGGGAGGGGAGGTGACGTTTGACAAAACACTCTTCA
-GGCTTCTTTGCAGTTCGCTGCTGT-GATAGTTTTATTCTATGACCCAAAGA-TGAAGCC
GGTTCCCTTCTTAAACTGT-TATAGGA-TATCCTGTGCTTTTCTCACCGGCTTCTTAGAG
TAATGAATTTTATGAACTTGCTTTTAAAAGTAGT-CATTCA-TTTTTGCTGTTGTAATCT
TGCCTCTTTTAGGTTTCAAGGGAGGATGTTTTGAAACTTGATAAACAAGTGTGTATCTGC
TTACGCCTCTCTACTTTCATAGCCTTCACTATCACGGTGCATCTTTAAGTCTTCATTTTA
-TCCTCACACCTAGGCTCTTGCAGAGCTGTTTTCCCCTGTTCCTCTTGAATCCTTTACAT
GCCCTTATTCAGACCCCTTTCCATCTCTGCTCTTTCTCCTTTGAGATGTTAGACCAGTGT
ACACTGATCCATGGCCAGATGAGTTGTACTTTTGTAGGAGGATGAGATAATGTTTGTT--
-TCTCCAACA
>Phocoena_sinus
CAGAT-AAATACATAATCGTAACCAAATATAGAGAGCGCCAACCCAAGGCAAATTCACCA
GCATCTATTCCTTGAGCAG---TTCTTCTTCATTTAATATA-TTTTTCCCAGAAAAAATA
GGTAAAGCAAATAACCGTCCAGTGGCTCACCATCTGCATCCTTTTGAAGATTAAATTTCA
TATTTCCTTTGTAGTTTTCTGGCTTTACATATTTATT--TTTTTACATCAGTATGACTTC
TGATTGTAAATGAGTGTGGAAAATACTCTGATGCATGGCATATTCTTTTAACAGTATCAT
AAACTTTGCAAGGATTCTTCAAGTGATGCTT-------AGGTCTGAACCCTCCATCCCCA
AAGCAGGGATTTTTAATGTAGTAACAAAGACATTTCTGAGCTTTTCAAGCTTAAGAGTAT
AGAAAAGGAAGCCAGGGATCCCAGC-TCTCAAAGTACTTACTGACTTAGCGACAGGTTAC
ACCCCCATCTCTGTCGGTTTCCCTCGTGCCTTCACTTTAAACAGTTTCTGATTGACTCTT
GTTTTGTATGTTAGAGCGGATTTAGCCCAAGAATCTGGAGAATGTTTTACCGAGCATTCT
GTTGCCGTTTGCCTTTTGTTGTTGT---CTTT--GGTTCTGGTTTTTGAGGTAACAGAAA
TAACTTTGGGATATATATGATGGGATCCCCCTGAGTGATTCTGGGCAAATCACTTAACAC
ATTCCAGGACCCAGTTCCCTCCTGTGGGAGGGGAGGTGACATTTGACAAAACACTCTTCA
-GGCTTCCTTGCAGTTCGCTGCTGT-GATAGTTTTATTCTATGACCCGAAGATTGAAGCC
GGTTCCCTTCTTAAACTGT-TATAGGA-TATCCTGTGCTTTTCTCACCGACTTCTTAGAG
TAATGAATTTTATGAACTTGCTTTTAAAAGTAGT-CGTTCG-TTTTTGCTGTTGTAATCT
TGCCTCTTTTAGGTTTCGAGGGAGGATGTTTTGAAACTTGATAAACAAGTGTGTATCTCC
TTACCCCTCTC-GCTTTCATAGCCTTCACTCTCACGGCGCACCTTTAAGTCTTCATTTTA
-TCCTCACACCTATGCTCTTGCAGAGCTGTTTTCCCCTGTTCCTCTTGAATCCTTTACAT
GCCCTTATTCAGACCCCTTTCCATCTCTGCTCTTCCTCCTTTGAGATGTTAGACCAGTGT
ACACTGATCCATGGCCAAATGAGTTGTACTTTTGTAGGAGGATGAGATAATGTTTGTT--
-TTTCCAACA
>Physeter_macrocephalus
CAGAT-AAATACATAATCGTAACCAAATATAGAGAGCATCAACCCAAGGCAAATTCACCA
GCATCTATTCCTTGAGCAG---TTCTACTCCATTTAATATA-TTTTTCCCAGAAGAAATA
GGTAAAGCAAATAACCATCCAGTGGCTCACCATCTGCATTCTTTTGAAGGTTAAATTTCA
TATTTCCTTTGTAGCTTTCTGATTTTACATATTTATT--TTTTTACATCAGTATGACTTC
TGGTTATAAATGAGTGTGGAAAATACTCTGATGCATGGCATATTCTTTTAACAGAACCAT
AAACTTTGCAAGGATTCTTCAAGTGATGCTT-------AGGTCTGAACCCTCCATCCCCA
AAGCAGGGATTTTTAATGTAGTAACAAAGACATTTCTGAGCTTTTCAAGCTTAAGAGTAT
AGAAAAGGAAGCCATGGATCCCAGC-TCTCAAAGTACTTTCTGACTTAGCGACAGGTTAC
ACCCCCATCTCTGTCCGTTTCCCTCGTGCCTCCACTTTAAACAGTTTCTGATTGACTCTT
GTTTTGTGTGTTAGAGTGGATTTAGCCCAAGAATCTG----------------GCATTCT
GTTGCCATTTGCCTTTTGTTGTTGTTGTCTTT--GGTTCTGGTTTTTGAGGTAACAGAAA
TAACTTTGGGATATATATGATGGGATCCCCCTGAGTGATTCTGGGCAAATCACTTAACAC
ATTCCAGGGTCCAGTTCCCTCTTGTGGGAGGGGAGGTGACGTTTGACAAAACACTCTTCA
-GGCTTCCTTGCAGTTCGCTGCTGT-GATAATTTTATTCTGTGACCCGAAGATTGAAGCC
GGTTCCCTTCTTAAACTGT-TATAGGA-TATCCTGTGCTTTTCTCACCGACTTCTTAGAG
TAATGAATTTTATGAACTTGCTTTTAAAAGTAGT-CGTTCA-GTTTTGCTGTTGTAATCT
TGCCTCTTTTAGGTTTCAAGGGAGGATGTTTTGAAGCTTGATAAACAAGTGTGTATCTAC
TTACCCCTCTCTGCTTTCACAGCCTTCATTCTCACAGCTCATCTTTAAGTCTTCATTTTA
-TACTCACACCTATGCTCTTGCAGAGTTGTTTTCCCCTGTTCCTCTTGAATCCTTTACAT
GACCTTATTCAGACCCCTTTCCATCTCTGCTCTGTCTCCTTTGAGATGTTAGACCAGTGT
ACACTGATCCACGGCCAAATGAGTTGTGCTTTTGTAGGAGGATGAGATAATGTTTGTTTT
ATTTCCAACA
>Platanista_minor
CAGAT-AAATACATAATCGTAACCAAATATAGAGAGCGTCAACCCAAGGCAAATTCACCA
GCATCTGTTCCTTGAGCAG---TTCTATTCCATTTAATATA-TTTTTCCCAGAAGAAATA
GGTAAAGCAAATAACCGTCCAGTGGCTCACCATCTGCATCCTTTTGAAGGTTAAATTTCA
TATTTCCTTTGTAGCTTTCTGATTTTACATATTTATTTTTTTTTACATCAGTATGACTTC
TGGTTATAAATGAGTATGGAAAATACTCTGATGTATGGCATATTCTTTTAACAGAACCAT
AAACTTTGCAAGGATTCTTCAAGTGATGCTT-------AGGTCTGAACCCTCCATCCCCA
AAGCAGGGATTTTTAATGTAGTAACAAAGACATTTCTGAGCTTTTCCAGCTTAAGAGTAT
AGAAAAGGAAGCCAGGGATCCCAGC-CCTCAAAGTACTTTCTGACTTAGCGACAGGTTAC
ACCCCCATCTCTGTCGGTTTCCCTTGTGCCTCCACTTTAAACAGTTTCTGATTGACTCTT
GTTTTGTATGTTAGAGCGGATTTAGCCCAAGAATCTGGAGAATGTTTTACCGAGCATTCT
GTTGCC-TTCGCCTTTTGTTGTTGTTGTCTTT--GGTTCTGGTTTTTGAGGTAACAGAAA
TAACTTTGGGATATATATGATGGGATCCCCCTGAGTGATTCTGGGCAAATCACTTAACAC
ATTCCAGGGTCCAGTTCCCTCTTATGGCAGGGGAGGTGACGTTTGACAAAACACTCTTCA
-GGCTTCCTTGCAGTTCGCTGCTGT-GATAGTTTTATTCTATGACCCGAAGATTGAAGCC
GGTTCCCTTCTTAAACTGT-TATAGGA-TATCCTGTGCTTTTCTCACCGACTTCTTAGAG
TAATGAATTTTATGAACTTGCTTTTAAAAGTAGT-CGTTCA-TTTTTGCTGTTGTAATCT
TGCCTCTTTTAGGTTTCAAGGGAGGATGTTTTGAAACTTGATAAACAAGTGTGTATCTAC
TTACCCCTCTCTGCTTTCATAGCCTTCACTCTCACAGCGCATCTTTAAGTCTTCATTTTA
-TCCTCACACCTATGCTCTTGCAGAGTTGTTTTCCCCTGTTCCTCTTGAATCCTTTACAT
GACCTTATTCAGACCCCTTTCCATCTCTGCTCTTTCTCCTTTGAGATGTTAGACCAATGT
ACACTGATCCATGGCCAAATGAGTCGTACTTTTGTAGGAGGATGAGATAATGTTTGTTTT
ATTTCCAACA
>Pontoporia_blainvillei
NNNNNNNNNNNNNNNNNNNNNNNNNNNNNNNNNNNNNNNNNNNNNNNNNNNNNNNNNNNN
NNNNNNNNNNNNNNNNNNNNNNNNNNNNNNNNNNNNNNNNNNNNNNNNNNNNNNNNNNNN
NNNNNNNNNNNNNNNNNNNNNNNNNNNNNNNNNNNNNNNNNNNNNNNNNNNNNNNNNNNN
NNNNNNNNNNNNNNNNNNNNNNNNNNNNNNNNNNNNNNNNNNNNNNNNNNNNNNNNNNNN
NNNNNNNNNNNNNNNNNNNNNNNNNNNNNNNNNNNNNNNNNNNNNNNNNNNNNNNNNNNN
NNNNNNNNNNNNNNNNNNNNNNNNNNNNNNNNNNNNNNNNNNNNNNNNNNNNNNNNNNNN
NNNNNNNNNNNNNNNNNNNNNNNNNNNNNNNNNNNNNNNNNNNNNNNNNNNNNNNNNNNN
NNNNNNNNNNNCCAGGGATCCCAGC-TCTCAAAGTACTTTCTGACGTAGCGACAGGTTAC
ACCCCCAACTCTGTCGGTTTCCCTTGTGCCTCCACTTTAAACAGTTTCTCATTGACTCTT
GTTTTGTATGTTAGAGAGGATTTAGCCCAAGAATCTGGGGAATGTTTTACCGAGCATTCT
GTTGCCATTTGCCTTTTGTTGTTGTTGTCTTT--GGTTCTGGTTTTTGAGGTAACAGAAA
TAACTTTGGGATATATATGATGGAATCCCCCTGAGTGATCCTGGGCAAATCACTTAACAC
ATTCCAGGGCCCTGTTCCCTCTTGTGGGAGGGGAGGTGACGTTTGACAAAACGCTCTTCA
-GGCTTCCTTGCGGTTCGCTGCTGT-GATAGTTCTATTCTAGGACCCGAAGATTGAAGCC
GGTTCCCTTCTTAAACTGT-TAGAGGCTTATCCTATGCTTTTCTCACCGACTTCTTAGAG
GAATGAATTTTATGAACTTGCTTTTAAAAGTAGT-TGTTCA-TTTTTGCTGTTGTAACTT
TGCCTCTTTTAGGTTTCAAGGGAGGATGTTTTGAAACTTGATAAACAAGTGTGTATCTGC
TTACCCCTCTCTGCTTTCATAGCCTTCACTCTCACGGCACACCTTTAAGTCTTCATTTTA
-TCCTCACACCTACGCTCTTGCAGAGCTGTTTTCCCCTGTTCCCCTTGAATCCTTTACAT
GCCCTTATTCAGAGCCCTTTCCGTCTCTGCTCTTTCTCCTTTGAGATGTTAGACCAATGT
ACACTGATCCATGGCCAAATGAGTTGTACTTTTGTAGGAGGATGAGATAATGTTTGCT--
-TTTCCAACA
>Sousa_chinensis
CAGAT-AAATACATAATCGTAACCAAATATAGAGAGCGTCAACCCAAGGCAAATTCACCA
GCATCTATTCCTTGAGCAG---TTCTACTCCATTTAATATA-TTTTTCCCAGAAGAAACA
GGTAAAGCAAATAACCGTCCAGTGACTCACCATCTGCATTCTTTTGAAGGTTAAATTTCA
TATTTCCTTTGTAGTTTTCTGATTTTACATATTTTTT--TTTTTACATCAGTATGACTTC
TGATTATAAATGAGTATGGAAAATACTCTGATGCATGGCATATTCTTTTAACAGAACCAT
AAACTTTGCAAGGATTCTTCAAGTGATGCTT-------AGGTCTGAACCCTCCATCCCCA
AAGCAGGGATTTTTAATGTAGTAACAAAGACATTCCTGAGCTTTTCAAGCTTAAGAGTAT
AGAAAAGGAAGCCAGGGATCCCAGC-TCTCAAAGTACTTACTGACTTAGCGACAGGTTAC
ACCCCCATCCCTGTCGGTTTCCCTCGTGCCTCCACTTTAAACAGTTTCTGATTGACTCTT
GTTTTGTATGTTAGAGCGGATTTGGCCCAAGGATCTGGAGAATGTTTTACCGAGCATTCT
GTTGCCATTTGCCTTTTGTTGTTGTTGTCTTTGCGGTTCTGGTTCTTGAGGTAACAGAAA
TAACTTTGGGATATATAGGATGGGATCCCCCTGAGTGATTCTGGGCAAATCACTTAACAC
ATTCCAGGGCCCAGTTCCCTCTTGTGGGAGGGGAGGTGACGTTTGACAAAACACTCTTCA
-GGCTTCCTTGCAGTTCGCTGCTGT-GATAGTTTTATTCTATGACCCGAAGA-TGAAGCC
GGTTCCCTTCTTAAACTGT-TATAGGA-TATCCTGTGCTTTTCTCACCGGCTTCTTAGAG
TAATGAATTTTATGAACTTGCTTTTAAAAGTAGT-CATTCA-TTTTTGTTGTTGTAATCT
TGCCTCTTTTAGGTTTCAAGGGAGGATGTTTTGAAACTTGATAAACAAGCGTGTATCTAC
TTACCCCTCTCTACTTTCATAGCCTTCACTATCACGGTGCATCTTTAAGTCTTCATTTTA
-TCCTCGCACCTAGGCTCTTGCACAGCTGTTTTCCCCTGTTCCTCTTGAATCCTTTACAT
GCCCTTATTCAGACCCCTTTCCATCTCTGCTCTTTCTCCTTTGAGATGTTAGACCAGTGT
ACACTGATCCATGGCCAGATGAGTTGTACTTTTGTAGGAGGATGAGATAATGTTTGTT--
-TCTCCAACA
>Tursiops_aduncus
CAGAT-AAATACATAATCGTAACCAAATATAGAGAGCGTCAACCCCAGGCAAATTCACCA
GCATCTATTCCTTGAGCAG---TTCTACTCCATTTAATATA-TTTTTCCCAGAAGAAACA
GGTAAAGCAAATAACCGTCCAGTGGCTCACGATCTGCATTCTTTTGAAGGTTAAATTTCA
TATTTCCTTTGTAGTTTGCTGATTTTACATATTTATT--TTTTTACATCAGTATGACTTC
TGATTATAAATGAGTGTGGAAAATACTCTGATGCATGGCATATTCTTTTAACAGAACCAT
AAACTTTGCAAGGATTCTTCAAGTGATGCTT-------AGGTCTGAACCCTCCATCCCCA
AAGCAGGGATTTTTAATGTAGCAACAAAGACATTTCTGAGCTTTTCAAGCTTAAGAGTAT
AGAAAAGGAAGCCAGGGATCCCAGC-TCTCAAAGTACTTACTGACTTAGCGACAGGTTAC
ACCCCCATCCCTGTCGGTTTCCCTCGTGCCTCCACTTTAAACAGTTTCTGATTGACTCCT
GTTTTGTATGTTAGAGTGGATTTGGCCCAAGGATCTGGAGAATGTTTTACCGAGCATTCT
GTTGCCATTTGCCTTTTGTTGTTGTTGTCTTTGCGGTTCTGGTTTTTGAGGTAACAGAAA
TAACTTTGGGATATATAGGATGGGATCCCCCTGAGTGATTCCGGGCAAATCACTTAACAC
ATTCCAGGGCCCAGTTCCCTCTTGTGGGAGGGGAGGTGACGTTTGACAAAACACTCTTCA
-GGCTTCCTTGCAGTTCGCTGCTGT-GATAGTTTTATTCTATGACCCGAAGA-TGAAGCC
GGTTCCCTTCTTAAACTGT-TATAGGA-TATCCTGTGCTTTTCTCACCGGCTTCTTAGAG
TAATGAATTTTATTAACTTGCTTTTAAAAGTAGT-CATTCA-TTTTTGTTGTTGTAATCT
TGCCTCTTTTAGGTTTCAAGGGAGGATGTTTTGAAACTTGATAAACAAGCGTGTATCTAC
TTACCCCTCTCTACTTTCATAGCCTTCACTATCACGGTGCATCTTTAAGTCTTCATTTTA
-TCCTCGCACCTAGGCTCTTGCACAGCTGTTTTCCCCTGTTCCTCTTGAATCCTTTACAT
GCCCTTATTCAGACCCCTTTCCATCTCTGCTCTTTCTCCTTTGAGATGTTAGACCAGTGT
ACACTGATCCATGGCCAGATGAGTTGTACTTTTGTAGGAGGATGAGATAATGTTTGTT--
-TCTCCAACA
>Tursiops_truncatus
CAGAT-AAATACATAATCGTAACCAAATATAGAGAGCGTCAACCCAAGGCAAATTCACCA
GCATCTATTCCTTGAGCAG---TTCTACTCCATTTAATATA-TTTTTCCCAGAAGAAACA
GGTAAAGCAAATAACCGTCCAGTGGCTCACGATCTGCATTCATTTGAAGGTTAAATTTCA
TATTTCCTTTGTAGTTTGCTGATTTTACATATTTATT--TTTTTACATCAGTATGACTTC
TGATTATAAATGAGTGTGGAAAATACTCTGATGCATGGCATATTCTTTTAACAGAACCAT
AAACTTTGCAAGGATTCTTCAAGTGATGCTT-------AGGTCTGAACCCTCCATCCCCA
AAGCAGGGATTTTTAATGTAGCAACAAAGACATTTCTGAGCTTTTCAAGCTTAAGAGTAT
AGAAAAGGAAGCCAGGGATCCCAGC-TCTCAAAGTACTTACTGACTTAGCGACAGGTTAC
ACCCCCATCCCTGTCGGTTTCCCTCGTGCCTCCACTTTAAACAGTTTCTGATTGACTCTT
GTTTTGTATGTTAGAGCGGATTTGGCCCAAGGATCTGGAGAATGTTTTACCGAGCATTCT
GTTGCCATTTGCCTTTTGTTGTTGTTGTCTTTGCGGTTCTGGTTTTTGAGGTAACAGAAA
TAACTTTGGGATATATAGGATGGGATCCCCCTGAGTGATTCTGGGCAAATCACTTAACAC
ATTCCAGGGCCCAGTTCCCTCTTGTGGGAGGGGAGGTGACGTTTGACAAAACACTCTTCA
-GGCTTCCTTGCAGTTCGCTGCTGT-GATAGTTTTATTCTATGACCCGAAGA-TGAAGCC
GGTTCCCTTCTTAAACTGT-TATAGGA-TATCCTGTGCTTTTCTCACCGGCTTCTTAGAG
TAATGAATTTTATGAACTTGCTTTTAAAAGTAGT-CATTCA-TTTTTGTTGTTGTAATCT
TGCCTCTTTTAGGTTTCAAGGGAGGATGTTTTGAAACTTGATAAACAAGCGTGTATCTAC
TTACCCCTCTCTACTTTCATAGCCTTCACTATCACGGTGCATCTTTAAGTCTTCATTTTA
-TCCTCGCACCTAGGCTCTTGCACAGCTGTTTTCCCCTGTTCCTCTTGAATCCTTTACAT
GCCCTTATTCAGACCCCTTTCCATCTCTGCTCTTTCTCCTTTGAGATGTTAGACCAGTGT
ACACTGATCCATGGCCAGATGAGTTGTACTTTTGTAGGAGGATGAGATAATGTTTGTT--
-TCTCCAACA
>Ziphius_cavirostris
CAGAT-AAATACATAATCGTAACCAAATGTAGAGAGCGTCAACCCAAGGCAAATTCACCA
GCATCTATTCCTTGAGCAG---TTCTACTCCATGTAATATATTTTTTCCCAGAAGAAACA
GGTAAAGCAAATAACCATCCAGTGGCTCACCATCTGCATTCTTTTGAAGGTTAAATTTCA
TATTTCCTTTGTAGCTTTCTGATTTTACATA----TT--TTTTTACATCAGTATGACTTC
TGATTATAAATGAGTGTGGAAAATACTCTGATGCATGGCATATTCTTTTAACAGAACCAT
AAACTTTGCAAGGATTCTTCAAGTGATGCTT-------AGGTCTGAACCCTCCATCCCCA
AAGCAGGGATTTTTAATGTAGTAACAAAGACATTTCTGAGCTTTTCAAGCTTAAGAGTGT
AGAAAAGGAAGCCAGGGATCCCAGC-TCTCAAAGTACTTTCTGACTTAGCGACAGGTTAC
ACCCCCATCTCTGTTGGTTTCCCTCGTGCCTCCACTTTAAACAGTTTCTGATTGACTCTT
GTTTTGTATGTTAGAGCGGATTTAGCCCAAGAATCTGGAGAATGTTCTACCGAGCATTCT
GTTGCCATTTGCCTTTTGTTGTTGTTGTCTTT--GGTTCGGGTTTTTGAGGTAACAGAAA
TAACTTTGGGATATATATGATGGGATCCCCC-GAGTGATTCTGGGCAAATCACTTAACAC
ATTCCAGGGCCCAGTTCCCTCTTGTGGGAGGGGAGCTGACGTTTGACAAAACACTCTTCA
-GGCTTCCTTGCAGTTCACTGCTGT-GATAGTTTTATTCTATGACCTGAAGATTGAAGCC
AGTTCCCTTCTTAAACTGT-TATAGGA-TATCCTGTGCTTTTCTCACCGACTTCTT----
-AATGACTTTTATGAACTTGCTTTTAAAAGTAGT-CGTTCA-TTTTTGCTGTTGTAATCT
TGCCTCTTTTAGGTTTCAAGGGAGGATGTTTTGAAACTTGATAAACAAGTGTGTATCTAC
TTACCCCTCTCTGCTTTCATAGTCTTCACTCTCACGGCACATCTTTAAGTCTTCATTTTA
-TCCTCACACCTATGCTCCTGCAGAGTTGTTTTCCCCTGTTCCTCTTGAATCCTTTACAT
GACCGTATTCAGACCCCTTTCCATCTCTGCTCTTTCTCCTTTGAGATGTTAGACCAACGT
ACACTGATCCACGGCCAAATGAGTTGTACTTTTGTAGGAGGATGAGATAATGTTTGTTTT
ATTTCCAACA


1.3. Tursiops truncatus + Monodon monoceros (Delphinoidea) (8 loci)

>Balaenoptera_acutorostrata
GAGAAAGGCAGGCACCAACTTTCCCACCTAACTTTTAGGGAGGTAAGCGTAGCTTGGAAA
CTGCTGGAGGTTACCTTGCCACCATGTGGATGCCTAGAGTGAAACAAAAGGTAGGGCAGC
AGAGCCAAAA-------GGCAAGAGACTAGGCCTTGGTGACACTCTTTGAGCTCCTGGAT
CAAACCATACTTGAAGGTGTCTGT----------GGGGTTTTTTTTT--GATGTTATACA
AGCCAACACAATTTTCTCC---------------TTTTT-TTTTGCCTTAAACCTGTTTG
CACTGTGTTTCAGTTTCGTGCGACCCGAGCCCTAACTGTCGTAGTCCTCCTGGTCTATGA
TCGGACTCCTGGGGACTGGAACCCTTGAGGTCTGTGCAGATGGCATGCAGCGGCCGCACA
CCTGGATCGTGGAATTCTGAAGTGTTCCCATGAGCCCCGCAGAGGGGCCGGACTGAATCT
GGCTCAAAACCCAAACCATGGGGTAAATCAAGGTCCCCACGAGCTCAGGCTCAGCGTGGA
CAACAATCTGACAGACCATTTGTAAAAACTGACAAGAATGGCGGAACCACAAAGTTCAGG
G-AAAAAAGCCAGACTCTCAGTGAATTTATATCTCTATTTGCCATGTAAAAAAACAACGA
AGAGGAGAATTAAGAAGACTGGAGAGAAA-ATCTACCAAAACATGAACTGTATCTGCATC
TGTGGGCTGGAACTTGTGATATTCTTTCTCTGCTATTTTACTCTCTCCAATTTCTCACTG
ATGGACCACCTTTCTACAGCAAATCAGCAGAGGTCTTGGGGAGGCTCCAGGCCCTGCGCT
GAGGCACCCGCGCTCCTCACGGGAGGACAGGCAACGCCCTAGCGAACTCATGGTCACTAT
TAGAGCTGGGGTCCCTGCTTGCCTTGCGCACACCCAAGGGTAAGCCCTTCTGTATCCACT
CCAA-TCCACCAGATCCAGGGGTCCTGTGGTCAGAAGCTGTAGTCACACTAAGGGAACAA
ATTCTCACCTGGCCTGAAAAAGTACATGCCATAAATCAGCCTTTTTGATTTCCTGGGTTC
TTTTTAATACAAAAAGATTTTAGTCCCAACCTTAGACCATGATCATGGTCTTGGCTAAGA
AAACCTG--CTCTGATTTGAGGACCTGACATTCATACAACTAACTGATAATATTGATTGT
CTGTCTCTTAACCATGTTAAGAATATAATTAAGGAAAACTGCAATAATGATAGCTGCTTT
ACCGCTGATGAAATCACCGAACACTTGCCCGGTCCATCTGGCTCCACCACCAGCCCCAGC
CTT-CCCATCTCTTTGGTCTGCTCAGCCACATAACATCTAAAAACAATATTGCGGATCTC
AGTGTTTTTCTACTGATTTCCTAAGCCTTAGCTCAGGCTCTCCTTCCAGAAAATGTTCTC
CAGCAT-----CCCCCCACACCAAGCTGGGTTAGGTACCTTATCCACACTTCCCTCTTGC
TCTGTGCATTTCTTGATCACCAAACTTACTACGTGGCATCATGATAGTTTGTGTTGGCTT
CCATCTCCCTCAGTTGAGAGTTCACTAGGGTCAGGTGTATGTTTCAATCATCTCTGATTC
TCTGACGCCTAGTACAAAATCTGGTGGAAGCAACATATAACTATTTGTTGAGTAAACAAC
ATCAGCTTCAGTGATACCTCCACCCCTCATGTTAGACCAGTACTAAATACATTTTTAGAA
CATTGTCTTTATACTGTATAGTGATTGTCCATATGAAAGCAATAACTGGGACTAAACTAT
TAACAAATTATGAATTTCTTTTGAAGCACTGTTACAAGTTTAG-TTTACCATTGTCACTG
CACAGGCTG-AAGGACTTTGTGATACGGTTTCTAAAAAGGGACA--ACACCATAGATGAA
TTTCTATTTTAAATGAGATGCTACCCAGATCACAAAAGACGTACATGCTAAGGGACTATA
AAGGTCTGCAGAATTACGTGCCCTTCCTGGGACGTGGCCTGTTTGATAAGGATGAGGTCA
GAAGGGGAACAAAGCGGGCAGAGCTTCCTGA--TTTCTGCTCCTTTAATCTAGAAAGCCA
TGGGTTTGCTCTTTGGAACTGCTGGAAAAGAAGTTTTCTGGTTCCCTCGACTGGCATTAG
TCCTTCCAAGCCATTTCAGATTTCACCTTCTCAAATACAGAGGAGCCTTCTACCAAGGAT
CATAATTTATTTAGAACTTTACAGTTCACAAAGCATTTTTACATATATTCTCACTTGACT
TATAAAAATTCGTATCAGATAGGTAG---TAGGTAGTTGTTTTGGTCCCCCAGTGTCTAC
ATTCTTTTTTACGTATAAGGAATATTCTGTCTTTTGAGTCTTGGTGGAGAGCCAAGACTA
CTCTCCAGTATGGCGGCTGGAATTACCAGATCCAATA---GTGATTTGCTCATCCGGCAC
CGCTCTAGTCTCGGACACGAACCATATGGTCTAGATTCTAAAAATCAGTAGCACATGTGC
AGCCTGGTGACAGAAAGGGCCAAGTAAGCTCTCGGATCCTCCCACTGGGACCAGATGACA
ATCTCAGGGGACAGAATCTACACAAAGGAGGCTCCAAGGGAATGAAGACACTACACAGAA
AACCTCTAAGAAGCAAGAGAATGTGAACAGAAGACACAGCCTGGAGGACAAAATCTCTC-
-TCACCTATCACCACTTGGAGCTGGGAGTGGAAGCTGCCTGTCTCTGAAGATACCGAGAA
AGGATTTTAAAACCTGAGTTCTAAGTTGATACACAGGAATGCAGCAAGAAGCACTAACAT
AATGAAAGATTGTTTTCAAAAGTATCTCCATGCTCTCAGAGAAAGGCGTTTGTTTGATTG
AGCTAAAAGGCTAATGATTATTGAATACCTATTAAAAGTTCAGCACTGTGTTATGAGCTG
AAGACGTAAAGAGCTATTCACAAGGACCGTCTCAGAACAGGCATGCTACTCAAACTCCCC
GACACAGCATGCAGCTAATACAAACAAATATCAGGAGCAGCTCTTTTAAAGTCAACACAG
AGAGCTGAAAGGGCCTTTGAGTGAGCTGGCCACTATGGTTTTTATTGTGACAACTGTTTG
GCACTAAATATTCTAAATATTAATATAGTGCCAAGTAATCTAGATATTAAGAAGCACAAT
CACATGCGGGATATAAGGTCTGTTCCCCTCACTGCCTAGGAATTAATTGCCTTAAGAGGG
TAAATACTTTTTACTCTATGGTCTAGAAAAATGTCAAATCATAAAAATGTAAAAGGACTT
TGTACACCAAAATACAGGGTTCCATTTTGCTCAAGGGTTAAGTCTTTGGTTACAAGAAAA
AGTATTACAAATAAGATGTCAA
>Balaenoptera_bonaerensis
GAGAAAGGCAGGCACCAACTTTCCCACCTAACTTTTAGGGAGGTAAGCGTAGCTTGGAAA
CTGCTGGAGGTTACCTTGCCACCATGTGGATGCCTAGAGTGAAACAAAAGGTAGGGCAGC
AGAGCCAAAA-------GGCAAGAGACTAGGCCTTGGTGACACTCTCTGAGCTCCTGGAT
CAAACCATACCTGAAGGTGTCTAT----------GGGGTTTTCTTTT--GATGTTATACA
AGCCAACACAATTTTCTCC--------------TTTTTT-TTTTGCCTTAAACCTGTTTG
CACTGTGTTTCAGTTTCGTGCGACCCGAGCCCTAACTGTCGTAGTCCTCCTGGTCTATGA
CCGGATTCCTGGGGACTGGAACCCTTGAGGTCTGTGCAGATGGCATGGAGCGGCCGCACA
CCTGGATCGTGGAATTCTGAAGTGTTCCCATGAGCCCCGCAGAGGGGCCGGACTGAATCT
GGCTCAAAACCCAAACCACGGGGTAAATCAAGGTCCCCACGAGCTCAGGCTCAGCGTGGA
CAACAATCTGACAGACCATTTGTAAAAACTGACAAGAATGGCGGAACCACAAAGTTCAGG
G-AAAAAAGCCAGACTCTCAGTGAATTTATATCTCTATTTGCCATGTAAAAAAACAACGA
AGAGGAGAATTAAGAAGACTGGAGAGAAA-ATCTACCAAAACATGAACTGTATCTGCATC
TGTGGGCTGGAACTTGTGATATTCTTTCTCTGCTATTTTACTCTCTCCAATTTCTCACTG
ATGGACCACCTTTCTACAGCAAATCAGCAGAGGTCTTGGGGAGGCTCCAGGCCCTGCGCT
GAGGCACCCGCGCTCCTCCCGGGAGGACAGGCAACACCCTAGCGAACTCATGGTCACTAT
TAGAGCTGGGGTCCCTGCTTGCCTTGTGCACACCCAAGGGTAAGCCCTTCTGTATTCACT
CCAA-TCCACCAGATCCAGGGGTCCTGTGGTCAGAAGCTGTAGTCACACTAAGGGAACAA
ATTCTCACCTGGCCTGAAAAAGTACATGCCATAAATCAGCCTTTTTGATTTCCTGGGTTC
TTTTTAATACAAAAAGATTTTAGTCCCAACCTTAGACCATGATCATGGTCTTGGCTAAGA
AAACCTG--CTCTGATTTGAGGACCTGACATTCATACAACTAACTGATAATATTGATTGT
CTGTCTCTTAACCATGTTAAGAATATAATTAAGGAAAACTGCAATAATGATAGCTGCTTT
ACCGCTGATGAAATCACCGAACACTTGCCTGGTCCATCTGGCTCCACCACCAGCCCCAGC
CTT-CCCATCTCTTTGGTCTGCTCAGCCACATAACTTCTAAAAACAATATTGCGGATCTC
AGTGTTTTTCTACTGATTTCCTAAGCCTTAGCTCAGGCTCTCCTTCCAGAAAATGTTCTC
CAGCAT-----CCCCCCACACCAAGCTGGGTTAGGTACCTCATCCACACTTCCCTCTTGC
TCTGTGCATTTCTTGATCACCAAACTTACTACGTGGCATCATGATAGTTTGTGTTGGCTT
CCATCTCCCTCAGTTGAGAGTTCACTAGGGTCAGGTGTATGTTTCAATCATCTCTGATTC
TCTGACGCCTAGTACAAAATCTGGTGGAAGCAACATATAACTATTTGTTGAGTAAACAAC
ATCAGCTTCAGTGATACCTCCACCCCTCATGTTAGACCAGTACTAAATACATTTTTAGAA
CATTGTCTTTATACTGTATAGTGATTGTCCATATGAAAGCAATAACTGGGACTAAGCTAT
TAACAAATTATGAATTTCTTTTGAAGCACTGTTACAAGTTTAG-TTTACCATTGTCACTG
CACAGGCTG-AAGGACTTTGTGATACGGTTTCTAAAAAGGGACA--ACACCATAGATGAA
TTTCTATTTTAAATGAGATGCTACCCAGATCACAAAAGACGTACATGCTAAGGGACTATA
AAGGTCTGCAGAATTACGTGCCCTTCCTGGGACGTGGCCTGTTTGATAAGGATGAGGTCA
GAAGGGGAACAAAGCGGGCAGAGCTTCCTGA--TTTCTGTTCCTTTAATCTAGAAAGCCA
TGGGTTTGCTCTTTGGAACTGCTGGAAAAGAAGTTTTCTGGTTCCCTCGACTGGCGTTAG
TCCTTCCAAGCCATTTCAGATTTCACCTTCTCAAATACAGAGGAGCCTTCTACCAAGGAT
CATAATTTATTTAGAACTTTACAGTTCACAAAGCATTTTTACATATATTCTCACTTGACT
TATAAAAATTCGTATCAGATAGGTAG---TAGGTAGTTGTTTTGGTCCCCCAGTGTCTAC
ATTCTTTTTTACGTATAAGGAATATTCTGTCTTTTGAGTCTTGGTGGAGAGCCAAGACTA
CTCTCCAGTATGGCGGCTGGAATTACCAGATCCAATA---GTGATTTGCTCATCCGGCAC
CGCTCTAGTCTCGGACACGAACCATATGGTCTAGATTCTAAAAATCAGTAGCACATGTGC
AGCCTGGTGACAGAAAGGGCCAAGTAAGCTCTCGGATCCTCCCACTGGGACCAGATGACA
ATCTCAGGGGACAGAATCTACACAAAGGAGGCTCCAAGGGAATGAAGACACTACACAGAA
AACCTCTAAGAAGCAAGAGAATGTGAACAGAAGACACAGCCTGGAGGACAAAATCTCTCT
CTCACCTATCACCACTTGGAGCTGGGAGTGGAAGCTGCCTGTCTCTGAAGATACCGAGAA
AGGATTTTAAAACCTGAGTTCTAAGTTGATACACAGGAATGCAGCAAGAAGCACTAACAT
AATGAAAGATTGTTTTCAAAAGTATCTCCATGCTCTCAGAGAAAGGTGTTTGTTTGATTG
AGCTAAAAGGCCAATGATGATTGAATACCTATTAAAAGTTCAGCACTGTGTTATGAGCTG
AAGACGTAAAGAGCTATTCACTAGGACCGTCTCAGAACAGGCATGCTACTCAAACTCCCC
GACACAGCATGCAGCTAATACAAACAAATATCAGGAGCAGCTCTTTTAAAGTCAACACAG
AGAGCTGAAAGGGCCTTTGAGTGAGCTGGCCACTATGGTTTTTATTGTGACAACTGTTTG
GCACTAAATATTCTAAATATTAATATAGTGCCAAGTAATCTAGATATTAAGAAGCACAAT
CACATGCGGGATATAAGGTCTGTTCCCCTCACTGCCTAGGAATTAATTGCCTTAAGAGGG
TAAATACTTTTTACTCTATGGTCTAGAAAAATGTCAAATCATAAAAATGTAAAAGGACTT
TGTACACCAAAATACAGGGTTCCATTTTGCTCAAGGGTTAAGTCTTTGGTTACAAGAAAA
AGTATTACAAATAAGATGTCAA
>Balaenoptera_physalus
GAGAAAGGCAGGCACCAACTTTCCCACCTAACTTTTAGGGAGGTAAGCATAGCTTGGAAA
CTGCTGGAGGTTACCTTGCCACCATGTGGATGCCTAGAGTGAAACAAAAGGGAGGGTTGC
AGAGTCAAAA-------GGCAAGAGACTAGGCCTTGGTGACACTCTTTGAGCTCCTGGAT
CAAACCATACCTGAAGGTGTCTAT----------GGGTTTTTTTTTTTTGATGTTATACA
AGCCAACACAATTTTCTCC--------------TTTTTTTTTTTGCCTTAAACCTGTTTG
AACTGTGTTTCAATTTCGTGCAACCCGAGCCCTAACTGTCATAGTCCTCCTAGTTTATGA
TCGGATTCCTGGGGATTGGAATCCTTGAGGTCTGTGCAGATTGCATGGAGCAGCCACACG
CCTGGATCATGGAATTCTGAAGTGTTCCCATGAGCCCCGCAGAGGGGCCGGACTTAATCT
GGCTCAAAACCCAAACCATGGGGTAAATCAAGGTCCCCACGAGCTCAGGCTCAGCGTGGA
CAACAATCTGACAGACCATTTGTAAAAACTGACAAGAATGGCGGAACCACAAAGTTCAGG
G-AAACAAGCCAGACTCTCAGTGAATTTATATCTCTATTTGCCATGTAAAAAAACAACGA
AGAGGAGAATTAAGAAGACTGGAGAGAAA-ATCTACCAAAACATGAACTGTATCTGCATC
TGCGGGCTGGAACTTGTGATATTCTTTCTCTGCTATTTTACTCTCTCCAATTTCTCACTG
ACGGACCACCTTTCTACAGCAAATCAGCAGAGGTCTTGGGGAGGCTCCAGGCCCTGCGCT
GAGGCACCCGCGCTCCTCCCGGGAGGACAGGCGACGCCCTGGCGAGCTCATGGTCACTAT
TAGAGCTGGGGTCCCTGCTTGCCTTGCGCACACCCAAGGGTAAGCCCTTCTGTGTCCACT
CCAA-TCCACCAGATCCAGGGGTCCTGTGGTCAGAAGCTGTAGTCACACTAAGGGAACAA
ATTCTCACCTGGCCTGAAAAAGTACATGCCATAAATCAGCCTTTTTGATT-CCTGGGTTC
TTTTTAATACAAAAAGATTTTAGTCCCAACCTTAGACCATGATCATGTTCTTGGCTAAGA
AAACCTG--CTCTGATTTGAGGACCTGACATTCATACAACTAACTGATAATATTGATTGT
CTGTCTCTTAACCATGTTAAGAATATAATTAAGGAAAACTGCAATAATGATAGCTGGTTT
ACCGCTGATGAAATCACCGAACACTTGCCCGGTCCATCTGGCTCCACCACCAGCCCCAGC
CTT-CCCATCTCTTTGGTCTGCTCAGCCACATAACTTCTAAAAACAATATTGTGGATCTC
AGTGTTTTTCTACTGATTTCCTAAGCCTTAGCTCAGGCTCTCCTTCCAGAAAATGTTCTC
CAGCAT-----CCCCCCACACCAAGCTGGGTTAGGTACCTCATCCACACTTCCCTCTTGC
TCTGTGCATTTCTTGATCACCAAATTTACTATGTGGCATCATGATAGTTTGTGTTGGCTT
CCATCTCTCTCAGTTGAGAGTTCACTAGGGTCAGGTGTATGTTTCAATCATCTCTGATTC
TCTGACGCCTAGTACAAAATCTGGTGGAAGCAACATATAACTATTTGTTGAGTAAACAAC
ATCAGCTTCAGTGATACCTCCACCCCTCATGTTAGACCAATACTAAATACATTTTTAGAA
CATTGTCTTTATATTGTATAGTGATTGTCCGTATGAAAGCAATAACTGAGACTAAGCTAT
TAACAAATTATGAATTTCTTTTGAAGCACTGTTACAAGTTTAG-TTTACCATTGTCACCG
CACAGGCTG-AAGGACTTTGTAACACGGTTTCTAAAAGGGGACA--ACACCATAGATGAA
TTTCTATTTTAAATGAGATGCTACCCAGATCACAAAAGACATACATGCTAAGGGACTATA
AAGGTCTGCAGAATTACGTGCCCTTCCTGGGACGTGGCCTGTTTGATAAGGATGAGGTCA
GAAGGGGAACAAAGCGGGCAGAGCTTCCTGA--TTTCTGTTCCTTTAATCTAGAAAGCCA
TGGGTTTGCTCTTTGGAATTGCTGGAAAAGAANNNNNNNNNNNNNNNNNNNNNNNNNNNN
NNNNNNNNNNNNNNNNNNNNNNNNNNNNNNNNNNNNNNNNNNNNNNNNNNNNNNNNNNNN
NNNNNNNNNNNNNNNNNNNNNNNNNNNNNNNNNNNNNNNNNNNNNNNNNNNNNNNNNNNN
NNNNNNNNNNNNNNNNNNNNNNNNNNNNNNNNNNNNNNNNNNNNNNNNNNNNNNNNNNNN
NNNNNNNNNNNNNNNNNNNNNNNNNNNNNNNNNNNNNNNNNNNNNNNNNNNNNNNNNNNN
NNNNNNNNNNNNNNNNNNNNNNNNNNNNNNNNNNNNNNNNNNNNNNNNNNNNNNNNNNNN
NNNNNNNNNNNNNNNNNNNNNNNNNNNNNNNNNNNNNNNNNNNNNNNNNNNNNNNNNNNN
NNNNNNNNNNNNNNNNNNNNNNNNNNNNNNNNNGGATCCTCCCGCTGGGACCAGATGACA
ATCTCAGGGGACAGAATCTACACAAAGGAGGCTCCAAGGGAATGAAGACACTACACAGAA
AACCTCTAAGAAGCAAGAGAATGTGAACAGAAGACACAGCCTGGAGGACAAAATCTCTCT
CTCACCTACCACCACTTGGAGCTGGGAGTGGAAGCTGCCTGTCTCTGAAGATACCGAGAA
AAGATTTTAAAACCTGAGTTCTAAGTTGCTACACAGGAATGCAGCAAGAAGCACTAACAT
AATGAAAGATTGTTTTCAAAAGTATCTCCATGCTCTCAGAGAAAGGCATTTGTTTGATTG
AGCTAAAAGGCCAATGATTATTGAATACCTATTAAATGTTCAGCACTGTGTTATGAGCTG
AAGACGTAAAGAGCTATTCACAAGGACCGTCTCAAAACAGGCATGCTACTCAAACTCCCC
GACACAGCATGCGGCTAATACAAACAAATATCAGGAGCAGCTATTTTAAAGTCAACACAG
AGAGCTGAAAGGGCCTTTGAGTTAGCTGGCCACTATGGTTTTTATTGTGACAACTGTTTG
GCACTAAATATTCTAAATATTAATATAGTGCCAAGTAATCTAGATATTAAGAAGCACAAT
CACATGCGGGATATAAAGTCTGTTCCCCTCACTGCCTAGGAATTAATTGCCTTAAGAGGG
TAAATACTTTTTACTCTATGGTCTAGAAAAATGTCAAATCATAAAAATGTAAAAGGACTT
TGTACACCAAAATACAGGGTTCCATTTTGCTCAAGGGTTAAGTCTTTGGTTACAAGAAAA
AGTATTACAAATAAGATGTCAA
>Bos_taurus
GAGAAAGGCACGCACCAACTTTTCCACCTAATTTTTACAGAGGTAAGCATAGTTTGGAAA
CTGCTGGAGGCCATCTTGCCACCATATGCATGCCTAGAATGAAACAAAACGGAGGCTAGC
AGAGCCCAAAGATACGTGGCAAGAGACCAGTACTGGGTGACATTCTTTGAGCTCCTGGAT
CAAATCACACCTGATGGTGTTTATATGTGT----GGAATTTTTTG----GATGTTATATA
AGCCAATACAATGTTCTCC---------CCCCTTTTTGTTTTTGGCCTTAAACCTATTTG
AACTGTGTTTCTGTTTCATGCAAGCTGAGCCCTAACTGTTAAAGTCCT---AGTTTGTGA
TCGGATTTCTGGGGATTGGAATCTTTGAAACCTG---------CATGCAGCAGCCACACA
CTTGGATCATAGAGCTCCAAAGCGTTCCCACGAGCCCCACGGAGGGGCTGGATTTAATGT
GGCTCAAAACCCAAACCGAGGGGTAAACTGCTGTCCCCACAGGCT--------GAATGGA
CAACAATCTGATGGACCATTCGGAAAAACCGACAAGAGTGGCGGAACCACAGGGTTCAGG
A-GAACAAGTCAGACTCGCAAAGAATTTATAGCTCTATCTGACATGTA-AAAAACAATGA
AGAG---AATTAAGAAGACTGGAGGGGAACATCTACTGAAACATGAACTGCATCTGCGTC
TACGGGCTGGAACTTGTGATTTTCTTTCTCTGCTATT------TCTCGAATTTCTCACTG
CTGCACCACCTTTCTACAGTGAGTCAGCAGAGGTCGTGCGGAGGCTCCAGGCCCTGGGTT
GAGGTGCCCACGCTCCTCGGGGGAAGCCAGGCAGCGCACCAGGGAGCTCATGGTCAGTGT
GAGCGCTGGTGTTCCTGCTTGCCTTCAGCACACATGAGAGTAAGCCCTGCTGTCTCTACT
CCAA-GTC----------AGAGATCTGTTGTCAGAAGCG-----------AATGAAACAA
ATTCTCACATGACCTGAAAAAGTATTTGCCATAACTCAGATCTTTTGATTCCCTGAGTTC
TTTTTAATACAAAAAGATTTTAGTTCCAACCGTAGACCATAATGATGTTCTTGGCTAAGA
GAACCTGCTCTCTGATATGAGGAACTGACATTCCTGCAACTAATTGATAAAATGGAT---
-CATCTCTTAAC--TATTAAGAATGTAATGAAGGAAAACTGCAATAATCATAGCTGCTTT
ACCTCTGATGAAATCACTGAACACTTGCTTGGTGCATCTGGCTCTCTCACCAGCCCCAGG
CTT-CCCATCTCTTTGGTCTGCTCAGCTGTATAAATTCTAAAAACAATATTTAAGATCCC
GGTGTTTTCCTACTGATCTCC--GGTCTTAGCTCAGGCTCTGCTTCCAGAAAATGTTC--
-------------CTCCATGCCAAGATCGATTAGGTACCTTATCTACACTTCCCTCTTGT
TCTGTGCATTTCTGGATCACTAAGCTTATTACGCAGCGTCGTGACAGTCTGTGACTGCTT
CCATCTCCCTCGGCTGGGAGTTCACTAGGGTCAGGAGTATGTTTTAATCATCTTTGGTTC
TCTGACATCTAGTACAAAATCTGGCAGAAGCAACAGATCACTATTTGTTGAATAAACA--
-TTGGCTTCAGTGTTACCTCCACCCCTCACCTTAGACCAATGCTGAACACATTTTTAGAA
CACTGTCTTTCTAAAATATAGTGAATGTCCATATGAACGCAATAACTGGGAGTACGCTAT
TAGCAAATGATGAATTTCTATTAAAGCACTGTTGCAAGT-----TTTACCATTGTCACTA
CCCAGGCTG-AATGACCTTGTGATACATTTTCTAAAAAGAGATA--CCACCATAGATGAA
TTTCCGTTTTAAAGGAAATGCTACCCAGATCATA-AAGACACTCATGCTAAGGGACTATA
CAGGTCTGCAGAATTATGTGCCTTTCCTGGGATGTGGCCTGTTTTATAAAGATGAGGTCA
GAAGGGGAACAAAGTGGGCAGAGATTCCTGA--TTTCTATTCCTTTCATCTAGAAAGCCA
TGGGCTTCTTCTTTGGAATTGCCAGAAAAGAAATTTTCTGATTCCGTCACCTGGCATTAG
TCCTTCTAAGACATTTCAGATTTCATCTTCTCAAATACAGAGGCACCATCTACCAAGGAT
AATAATTTATTTAGAACTTTACAGTTCACAAAGCATTTTTACATA-ATTCTC---TGACT
TGTAAAAATTCATATCAGATAGGTAG---TAGGTGG-TGTTTTGGGCCCCCAGTGTCTGT
GTTGTTTTTTATGTGTAAGGAATGTTTTGTCTTTTGAATCTTGATGGAGAGCCAAGACTT
CTCTCCAGTATAGTGGCTAGAATTGCCAGATTCAATA---GTGACTTGCTCATCCTCCCC
TGCTCTAGTCTTGGTCAGGGGCCATGTAGTCTAGATGCTAAAGATCAGTAGCACATGTGC
AAGCTGGCGAAAGGAAAGGCCAAGTAAGCTCTCGTATCTTCCCACTGGGATCAGCTGACA
GTCTCAGGGAACAGAATCTATACAAAAGAGGCTCCAAAGGAATGAAAACATTACACAGAC
CACCACTGAGAAGCAAGAGAATATGAACAGAAGACACAGCCTGGAGGACAAAATCTCTCT
CTTACCTATCACCACTTGGGGCTGGGAGTGGAAGCTGCCTGTCTCTGAAGGGACTGGGAG
AGGATTTCAAAACCTGAGTTCTAAGTTGTTACAAAGGAATGCAGCAAGAAG--ATAACAC
AATGAAATATTGCCTTCAAA-TTGTCTCCATGCTTTCAGAGAAAGGCATGTGTTTGATTG
AGCAAAAAGGCCAGTGATTACTACTTACCTATGAAATGTTCAGCACTGTGCTATGAGCTG
AAGGTATAAAGAGCTGTTCATAAAGACCGTCTCAGAACATATAAGCTACTCAAGCTCCCT
GGCACTGCATGCAGCAAATACAAACAAGTATCAGGAGCAGCTGTTGTAAAGTCAACAGGG
AGAAGGGAAAGAGCCTTTACATGATCTGGCCACTATGGTTTTTATTGTGATAACTTTTTG
GTACTAAATATTCTAAACATTAATATAGTACCAAATAATCT-GATATTAAGAAGTACAAT
CACATGGGGGATATAAAACCTGTTCTCTTCACTGCCTAGGAATTATTTGCCTTAAGAGGA
TAAATACTTTTTACTCTATGGTCTAGAAAAATGTCACATCATAAAAATGTAAAAGGATTT
TGTACAGTAAAATACACTGTTGCATTCTACTCAATGGTTAAGTCTTTGGTTACAAGAAAA
AGTATTACAAGTAAGATGTCAA
>Delphinapterus_leucas
GAGAAAGGCAGGCACCAACTTTCCCACCTAACTTTTAGGGAGGTAAGTGTAGCTTGGAAA
CTGCTGGAGTCTACCTTGCCACCATGTGGATGCCTAGAGTGAAACAAAAGGGAGGGTAGC
AGAGCCAAAAGTTAGATGGCAAGAGACTAGGCCTTGGTGACACTCTTTGAGCTCCTGGAT
CAAACCATACCTGAAGGTGTCTATAT--------GGGTTTTTTT-----GATGTTATACA
AGCCAACACAATTTTCTCC----------------TTTT-TTTTGCCTTAAATCTGTTTG
AACTGTGTTTCAATTTCATGCAACCTGAGCCCTAACTGTCATAGTCCTCCTAGTTTATGA
TCCGATTCCTGGGGACTGGAATCCTTGAGATCTGTGCAGATTGCATGGAGCAGCCACACA
CCTGGATCATAGAATTCTAAAGTATTCCCATGAGCCCCGCAGAGGGGCTGGACTTAATCT
GGCTCAAAACCCAAACCATGGGGTAAATCAAGGTCCCCACGAGCTCAGGCTCAGCGTGGA
CAACAATCTGACGGACCATTTGTAAAAACCAACAAGAATGGTGGAACCACAAAGTTCAGG
G-AAACAAGCCAGACTCTCAGTGAATTTATATCTCTATTTGCCATGTAAAAAAACAACGA
AGAGGAGAATTAAGAAGACTGGAGGGAAA-ATCTCCCAAAACATGAACTGTATCTGCATC
TGTGGGCTGGAACCTGTGATATCCTTTCTCTGCTATTTCACTGTCTCCCACTTCTCACTG
ATGGACCACCTTTCTACAGCACATCAGTAGAGCTCTTGGGGAGGCTCCAGGCCCTGCGCT
GAGGCACCCACGCTCCTCCCGGGAAGACAGGCAATGCAGTAGCAAACTCATGGTCACTAT
TAGAGCTGGGGTCCCTGCTTGCCTTCCGCACACCCAAGGGTAAGCCCTTTTGTATCTGCT
CCAC-TCCACCAGATCCAGGGGTCCTGTTGTCAGAAGCTGTAGTCACACTAAGGGAACAA
ATTCTCACCTGGCCTGAAAAAGTATATGCCGTAAATCAGCCTTTTTGATTTCCTGGGTTC
TTTTTAATACAAAAAGATTTTAGTCCCAACCTTAGACCACGATCATGTTCTTGGCTAAGA
AAACCTG--CTCTGATTTGAGGAACTGACATTCATGCAACTAACTGATAATATTGATTGT
CTGTCTCTTAACCATGTTAAGAATATAATTAAGGAAAACCGCAATAATGATAGCCGTTTT
ACCACTGATGAAATCACTGGACACTTGCCTGGTCCATCTGGCTCCACCACCAGCCCCAGC
CTT-CCCATCTCTTTGGTCTGCTCAGCCACATAACTTCTAAAAACAATATTGTGGATCTC
AGTGTTTTTCTACTGATTTCCTAAGCCTTAGCTAAGGCTCTCCTTCCAGAAAATGTTCTC
CA---------CCCTCCACACCAAGCTGGGTTAGGTACCTTATCCACACTTCCCTCTTGC
TCTGTGCATTTCTTGATCACCAAACTTACTATGTGGCATCATGATAGTTTGCGTTGGCTT
CCATCTCCCTCAGTTGAGAGTTCACTAGGGTCAGGTGTATGTTTCAATCATCTCTGATTC
TCTGACGCCTAGTACAAAATCTGGCGGAAGCAACATATAACTATTTGTTGAGTAAACAAC
ATCAGCTTCAGTGATACCTCCACCCCTCATGTTAGACCAGTACTAAATACATTTTTAGAA
CATTGTCTTTATACT-----GTGATTATCCATATGAAAGCAATAACTGGGACTAAGCTAT
TAACAAATTATGAATTTCTTTTGAAGCACTGTTACAAGTTTAG-TTTACCACCGTCAATG
CACAGGCTG-AAGGACTTTGTGATACGGTTTCTAAAAAGGGACACAACACCATAGATGAA
TTTCTATTTTAAATGAGATGCTACCCAGATCACAAAAGACATACATGCTAAGGGACTATA
AAGGTCTGCAGAATTATGTGCCCTTCCTGGGACGTGGCCTGTTTGATAAGGATGAGGTCA
GAAAGGGAACAAAGCGGGCAGAGCTTCCTGA--TTTTTGTTCCTTTAATCTAGAAAGCCA
TGGGTTTGCTCTTTGGAATTGCTGGAAAAGAAGTTTTCTGGTTCCCTCGACTGGTGTTAG
TCCTTTCAAGCCATTTCAGATTTCACCTTCTCAAATACAGAGGAGCCATCTACCAAGGAT
AATAATTTATTTAGAACTTTATAGTTCACAAAGCATTTTTACATGTGTTCTCACTTGACT
TATAAAAATTCGTATCAGATAGGTAG---TAGGTAGTTGTTTTGGTCCCCCAGTGTCTGC
TTTCTTTTTTATGTATAAGGAATGTTCTGTCTTTTGAGTCTTGGTGGAGAGCCAAGACTA
CTCTCCAGTATGGTGGCTGGAATTACCAGATCCAATA---GTGATTTGCTCATCCTGCAC
TGCTCTAGTCTCGGACATGAACCATATGGTCTAGATTCTAAAAATCAGTAGCACATGTGC
AGCCTGGTGACAAAAAGGGCCAAGTAAGCTCTCGGATCCTCCCACTGGGGCCAGATGACA
ATCTCAGGGGACAGAATCTACACAAAGGAGGCTCCAAGAGAATGAAGACACTACACAGAA
AACCTCTAAGAAGCAAGAGAATGTGAACAGAAGACACAGCCTGGAGGACAAAATCTCTCG
CTCACATATCACCACTTGGAGCTGGGAGTGGAAGCTGCCTGTCTCTGAAGATACCAAGAA
ACGATTTTAAAACCTGAGTTCTAAGTTGCTACACAGGAATGCAGCAAGAAGCAGTAACAT
AATGAAAGATTGTTTTCAAAAGTATCTCCAAGCTCTCAGAGAAAGGCGTTTGTTTGATTG
AGCTAAAAGGCCAATGATTATTGAATACCTATTAAATGTTCAGCACTGTGTTATGAGCTG
AAGACGTAAAGAGCTATTCACAAGGACCGTCTCAGAGCAGGCATGCTACTCGAACTCCCC
GACACAGCATGCGGCTAATACAAACAAATACCAGGAGCAGCTATTTTAAAGTCAACACAC
AGAGCTGAAAGGGCCTTTGAATGAGCTGACCACTATGGTTTTTATTGTGACAACTGTTTG
GCACTAAATATTCTAAATATTAACGTAGTGCCAAGTAATCTAGATATTAAGAAGCACAAT
CTCATGCAGGATATAAAGTCTGTTCCCCTCACTGCCTAGGAATTAATTGCCTTAAAAGGG
TAAATACTTTTTACTCTATGGTCTAGAAAAATGTCAAATCATAAAAATGTAAAAGGACTT
CGTACACCAAAATACAGGGTTCCATTTTGCTCAAGGGTTAAGTCTTTGGTTACAAGAAAA
AGTATTACAAATAAGATGTCAA
>Eschrichtius_robustus
GAGAAAGGCAGGCACCAACTTTCCCACCTAACTTTTAGGGAGGTAAGCGTAGCTTGGAAA
CTGCTGGAGGTTACCTTGCCACCATGTGGATGCCTAGAGTGAAACAAAAGGGAGGGTTGC
AGAGCCAAAA-------GGCAAGAGACTAGGCCTTGGTGACACTCTTTGAGCTCCTGGAT
CAAACCATACCTGAAGGTGTCTAT----------GGGGTTTTTTTT---GATGTTATACG
AGCCAACACAATTTTCTCC-------------TTTTTTTTTTTTGCCTTAAACCTGTTTG
AACTGTGTTTCAATTTCGTGCAACCCGAGCCCTAACTGTCATAGTCCTCCTAGTTTATGA
TCGGATTCCTGGGGATTGGAATCCTTGAGGTCTGTGCAGATTGCATGGAGTAGCCACACA
CCTGGATCATGGAATTCTAAAGTGTTCCCATGAGCCCCGCAGAGGGACCGGACTTCATCT
GGCTCAAAACCCAAACCATGGGGTAAATCAAGGTCCCCACGAGCTCAGGCTCAGCGTGGA
CAACAATCTGACAGACCATTTGTAAAAACTGACAAGAATGGCGGAACCACAAAGTTCAGG
G-AAACAAGCCAGACTCTCAGTGAATTTATATCTCTATTTGCCATGTAAAAAAACAACGA
AGAGGAGAATTAAGAAGACTGGAGAGAAA-ATCTACCAAAACATGAACTGTATCTGCATC
TGTGGGCTGGAACTTGTGATATTCTTTCTCTGCTATTTTACTCTCTCCAATTTCTCACTG
ATGGACCACCTTTCTACAGCAAATCAGCAGAGGTCTTGGGCAGGCTCCAGGCCCTGCGCT
GAGGCACCCGCGCTCCTCCCGGGAGGACAGGCGACGCACTAGCGAGCTCATGGTCACTAT
TAGAGCTGGGGTCCCTGCTTGCCTTGCGCACACCCAAGGGTAAGCCCTTTTGTGTCCACT
CCAA-TCCACCAGATCCAGGGGTCCTGTTGTCAGAAGCTGTAGTCACACTAAGGGAACAA
ATTCTCACCTGGCCTGAAAAAGTACATGCCATAAATCAGCCTTTTTGATT-CCTGGGTTC
TTTTTAATACAAAAAGATTTTAGTCCCAACCTTAGACCATGATCATGTTCTTGGCTAAGA
AAACCTG--CTCTGATTTGAGGACCTGACATTCATACAACTAACTGATAATATTGATTGT
CTGTCTCTTAACCATGTTAAGAATATAATTAAGGAAAACTGCAATAATGATAGCTGCTTT
ACCGCTGATGAAATCACCGAACACTTGCCCGGTCCATCTGGCTCCACCACCAGCCCCAGC
CTT-CCCATCTCTTTGGTCTGCTCAGCCACATAACTTCTAAAAACAATATTGCGGATCTC
AGTGTTTTTCTACTGATTTCCTAAGCCTTAGCTCAGGCTCTCCTTCCAGAAAATGTTCTC
CAGCAT-----CCCCCCACACCAAGCTGGGTTAGGTACCTCATCCACACTTCCCTCTTGC
TCTGTGCATTTCTTGATCACCAAACTTACTATGTGGCATCATGATAGTTTGTGTTGGCTT
CCATCTCCCTCAGTTGAGAGTTCACTAGGGTCAGGTGTATGTTTCAATCATCTCTGATTC
TCTGACGCCTAGTGCAAAATCTGGTGGAAGCAACATATAACTATTTGTTGAGTAAACAAC
ATCAGCTTCAGTGATACCTCCACCCCTCATGTTAGACCAGTACTAAATACATTTTTAGAA
CATTGTCTTTATACTGTATAGTGATTGTCCGTATGAAAGCAATAACTGGGACTAAGCTAT
TAACAAATTATGAATTTCTTTTGAAGCACTGTTACAAGTTTAG-TTTACCATTGTCACTG
CACAGGCTG-AAGGACTTTGTAATATGGTTTCTAAAAAGGGACA--ATACCATAGATGAA
TTTCTATTTTAAATGAGATGCTACCCAGATCACAAAAGACGTACATGCTAAGGGACTATA
AAGGTCTGCAGAATTACGTGCCCTTCCTGGGACGTGGCCTGTTTGATAAGGATGAGGTCA
GAAGGGGAACAAAGCGGGCAGAGCTTCCTGA--TTTCTGTTCCTTTAATCTAGAAAGCCA
TGGGTTTGCTCTTTGGAATTGCTGGAAAAGAAGTTTTCTGGTTCCCTCGACTGGCGTTAG
TCCTTCCAAGCCATTTCAGATTTCACCTTCTCAAATACAGAGGCGCCATCTACCAAGGAT
CATAATTTATTTAGAACTTTACAGTTCACAAAGCATTTTTACATATATTCTCACTTGACT
TATAAAAATTCGTATAAGATAGGTAG---TAGGTAGTTGTTTTGGTCCCCCAGTGTCTGC
ATTCTTTTTTATGTATAAGGAATGTTCTGTCCTTTGAGTCTTGGTGGAGAGCCAAGACTA
CTCTCCAGTATGGCGGCTGGAATTACCAGATCCAATA---GTGATTTGCTCATCCGGCAC
CGCTCTAGTCTCGGACACGAACCATATGGTCTAGATTCTAAAAATCAGTAGCACATGTGC
AGCCTGGTGACAGAAAGGGCCAAGTAAGCTCTCGGATCCTCCCGCTGGGACCAGATGACA
ATTTCAGGGGACAGAATCTACACAAAGGAGGCTCCAAGGGAATGAAGACACTACACAGAA
AACCTCTAAGAAGCAAGAGAATGTGAACAGAAGACACAGCCTGGAGGACAAAATCTCTCT
CTCACCTACCACCACTTGGAGCTGGGAGTGGAAGCTGCCTGTCTCTGAAGATACCGAGAA
AGGATTTTAAAACCTGAGTTCTAAGTTGCTACACAGGAATGCAGCAAGAAGCACTAACAT
AATGAAAGATTGTTTTCAAAAGTATCTCCATGCTCTCAGAGAAAGGCATTTGTTTGATTG
AGCTAAAAGGCCAATGATTATTGAATACCTATTAAATGTTCAGCACTGTGTTATGAGCTG
AAGACGTAAAGAGCTATTCACAAGGACCGTCTCAGAACAGGCATGCTACTCAAACTCCCC
GACACAGCATGCGGCTAATACAAACAAATATCAGGAGCAGCTATTTTAAAGTCAACACAG
AGAGCTGAAAGGGCCTTTGAGTGAGCTGGCCACTATGGTTTTTATTGTGACAACTGTTTG
GCACTAAATATTCTAAATGTTAATATAGTGCCAAGTAATCTAGATATTAAGAAGCACAAT
CACATGCGGGATATAAAGTCTGTTCCCCTCACTGCCTAGGAATTAATTGCCTTAAGAGGG
TAAATACTTTTTACTCTATGGTCTAGAAAAATGTCAAATCATAAAAATGTAAAAGGACTT
TGTACACCAAAATACAGGGTTCCATTTTGCTCAAGGGTTAAGTCTTTGGTTACAAGAAAA
ATTATTACAAATAAGATGTCAA
>Eubalaena_japonica
GAGAAAGGCAGGCACCAACTTTCCCACCTAACTTTTAGGGAGGTAAGCGTAGCTTGGAAA
CTGCTGGAGGCTACCTTGCCACCATGTGGATGCCTAGAGTGAAGCAAAAGGGAGGGTAGC
AGAGCCAAAA-------GGCAAGAGACTAGGCCTTGGTGACACTCTTTGAGCTCCTGGAT
CAAACCATAACTGAAGCTGTCTAT----------GGGGTTTTTTTTTT-GATGTTATACA
AGCCAACACAATTTTCTCC---------------TTTTT-TTTTGCCTTAAACCTGTTTG
AACTGTGTTTCAATTTCGTGCAACCCGAGCCCTAACTGTCATAGTCCTCCTAGTTTATGA
TTGGATTCCTGGGGATTGGAATCCTTGAGATCTGTGCAGATTGCATGGAGCAACCACACA
CCTGGATCATGGAATTCTAAAGTGTTCCCATGAGCCCCGCAGAGGGGCCGGACTTAATCT
GGCTCAAAACCCAAACCATGGGGTAAATCAAGGTCCCCATGAGCTCAGGCTCAGCGTGGA
CAACAATCTGACAGACCATTTGTAAAAACTGACAAGAATGGCGGAACCACAAAGTTCAGG
G-AAACAAGCCAGACTCTCAGTGAATTTATATCTCTATTTGCCATGTAAAAAAACAACGA
AGAGGAAAATTAAGAAGACTGGAGAGAAA-ATCTACCAAAACGTGAACTGTATCTGCATC
TGTGGGCTGGAACTTGTGATATTCTTTCTCTGTTATTTTGCTCTCTCCAATTTCTCACTG
ATGGACCACCTTTCTACAGCAAATCAGCAGAGGTCTTGGGGAGGCTCCAGGCCCTGCGCT
GAGGCACCCGCGCTCCTCCCGGGAGGACAGGCAACGCCCTAGCGAACTCATGGTCACTAT
TAGAGCTGGGGTCCCTGCTTGCCTTGTGCACACCCAAGGGTAAGCCCTTTTGTATCCACT
CCAA-TCCACCAGATCCAGGGGTCCTGTTGTCAGAAGCTGTAGTCACACTAAGGGAACAA
ATTCTCACCTGGCCTGAAAAAGTATATGCCATAAATCAGCCTGTTTGATTTCCTGGGTTC
TTTTTAATACAAAAAGATTTTAGTCCCAGCCTTAGACCATGATCATGTTCTTGGCTAAGA
AAACCTG--CTCTGATTTGAGGAACTGACCTTCATACAACTAACTGATAATATTGATTGT
CTGTCTCTTAACCATGTTAAGAATATAATTAAGGAAAACTGCAATAATGATAGCTGCTTT
ACCGCTGATGAAATCACCGAACACTTGCCCGGTCCATCTGGCTCCACCACCAGCCCCAGC
CTT-CCCATCTCTTTGGTCTGCTCAGCCACATAACTTCTAAAAACAATATTGCGGATCTC
AGTGTTTTTCTACTGATTTCCTAAGCCTTAGCTCAGGCTCTCCTTCCAGAAAATGTTCTC
CAGCAT-----CCCCCCACACCAAGCTGGATTAGGTACCTTATCCACACTTCCCTCTTGC
TCTGTGCATTTCTTGATCACCAAACTTACTATGTGGCATCATGATAGTTTGTGTTGGCTT
CCATCTCCCTCAGTTTAGAGTTCACTAGGGTCAGGTGTATGTTTCAATCATCTCTGATTC
TCTGACGCCTAGTACAAAATCTGGTGGAAGCAACATATAACTATTTGTTGAGTAAACAAC
ATCAGCTTCAGTGATACCTCCACCCCTCATGTTAGACCAGTACTAAATACATTTTTAGAA
CATTGTCTTTATACTGTATAGTGATTGTCCGTATGAAAGCAATAACTGGGACTAAGCTAT
TAACAAATTATGAATTTCTTTTGAAGCACTGTTACAAGTTTAG-TTTACCATTGTCACTG
CACAGGCTG-AAGGACTTTGTTATACGGTTTCTAAAAGGGGACA--ACACCATAGATGAA
TTTCTATTTT-AATGAGATGCTACCCAGATCACAAAAGACGTACATGCTAAGGGACTATA
AAGGTCTGCAGAATTATGTGCCCTTCCTGGGACGTGGCCTGTTTGATAAGGATGAGGTCA
GAAGGGGAACAAAGCGGGCAGAGCTTCCTGA--TTTCTGTTCCTTTAATCTAGAAAGCCA
TGGGTTTGCTCTTTGGAATTGCTGGAAAAGAAGTTTTCTGGTTCCCTCGACTGGCGTTAG
TCCTTCCAAGCCATTTCAGATTTCACCTTCTCAAATACAGAGGAGCCATCTACCAAGGAT
CATAATTTATTTAGAACTTCACAGTTCACAAAGCATTTTTACATATATTCTCACTTGACT
TATAAAAATTCGTATCAGATAGATAG---TAGGTAGTTGTTTTGGTCCCCCAGTGTCTGC
ATTCTTTTTTATGTATAAGGAATGTTCTGTCTTTTGAGTCTTGGTGGAGAGCCAAGACTA
CTCTCCAGTATGGCAGCTGGAATTACCAGATCCAATAGTGGTGATTTGCTCATCCGGCAC
CGCTCTAGTCTCGGACACGAACCATATGGTCTAGATTCTAAAAATCAGTAGCACATGTGC
AGCCTGGTGACAGAAAGGGCCAAGTAAGCTCTCGGATCCTCCCACTGGGACCAGATGACA
ATCTCAGGGGACAGAATCTACACAAAGGAGGCTCCAAGGGAATGAAGACACTACACAGAA
AACCTCTAAGAAGCAAGAGAATGTGAACAGAAGACACAGCCTGGAGGACAAAATCTCTCT
CTCACCTACCACCGCTTGGAGCTGGGAGTGGAAGCTGCCTGCCTCTGAAGATACCGAGAA
AGGATTTTAAAACCTGAGTTCTAAGTTGCTGCACAGGAATGCAGCAAGAAGCACTAACAT
AATGAAAGATTGTTTTCAAAAGTATCTCCATGCTCTCAGAGAAAGGCATTTGTTTGATTG
AGCTAAAAGGCCAATGATTACTGAATACCTATTAAATGTTCAGCACTGTGTTATGAGCTG
AAGACATAAAGAGCTGTTCACAAGGACCGTCTCAGAACAGGCATGCTACTCAAACTCCCC
GACACAGCATGCGGCTAATACAAACAAATATCAGGAGCAGCTATTTTAAAGTCAACACAG
AGAGCTGAAAGGGCCTTTGAGTGAGCTGGCCACTATGGTTTTTATTGTGACAACTGTTTG
GCACTAAATATTCTAAATATTAATAGAGTGCCAAGTAATCTAGCTATTAAGAAGCACAAT
CACATGCGGGATATAAAGTCTGTTCCCCTCACTGCCTAGGAATTAATTGCCTTAAGAGGG
AAAATACTTTCTACTCTATGGTCTAGAAAAATGTCAAATCATAAAAATGTAAAAGGACTT
TGTACACCAAAGTACAGGGTTCCATTTTGCTCAAGGGTTAAGTCTTTGGTTACAAGAAAA
AGTATTACAAATAAGATGTCAA
>Globicephala_melas
GAGAAAGGCAGGCACCAACTTTCCCACCTAACTTTTAGGGAAGTAAGTGTAGCTTGGAAA
CTGCTGGAGGCTACCTTGCCACCATGTGGATGCCTAGAGTGAAACAAAAGGGAGGGTAGC
AGAGCCAAAAGTTAGATGGCAAGAGACTAGGCCTTGGTGACACTCTTTGAGCTCCTGGAT
CAAACCATACCTGAAGGTGTCTATAT--------GGGTTTTTTTT----GATGTTATACA
AGCCAACACAATTTTCTCC----------------TTTT-TTTTGCCTTAAATCTGTTTG
AACTGTGTTTCAATTTCATGCAACCTGAGCCCTAACTGTCATAGTCCTCCTAGTTTATGA
TCCGATTCCTGGGGATTGGAATCCTTGAGATCTGTGCAGATTGCATGGAGCAGCCACACA
CCTGGATCATAGAATTCTAAAGTGTTCCCATGAGCCCCGCAGAGGGGCTGGACTTAATAT
GGCTCAAAACCCAAACCATGGGGTAAATCAAGGTCCCCACGAGCTCAGGCTCAGCGTGGA
CATCAATCTGACGGACCATTTGTAAAAACCAACAAGAATGGTGGAACCACAAAGTTCAGG
G-AAACAAGCCAGACTCTCAGTGAATTTATATCTCTATTTGCCATGTAAAAAAACAACGA
AGAGGAGAATTAAGAAGACTGGAGGGAAA-ATCTCCCAAAACATGAACTGTATCTGCATC
TGTGGGCTGGAACCTGTGATATCCTTTCTCTGCTATTTCACTGTCTCCCACTTCTCACTG
ATGGACCACCTTTCTACAGCACATCAGCAGAGCTCTTGGGGAGGCTCCAGGCCCTGCGCT
GAGGCACCCACGCTCCTCCCGGGAAGACAGGCAATGCACTAGCAAACTCACGGTCACTAT
TAGAGCTGGGGTTCCTGCTTGCCTTCCGCACACCCAAGGATAAGCCCTTTTGTATCCGCT
TCAC-TCCACCAGATCCAGGGGTCCTGTTGTCAGAAGCTGTAGTCACACTAAGGGAACAA
ATTCTCACCTGGCCTGAAAAATTATATGCCATAAATCAGCCTTTTTGATTTCCTGGGTTC
TTTTTAATACAAAAAGATTTTAGTCCCAACCTCAGACCACGATCATGTTCTTGGCTAAGA
AAACCTG--CTCTGATTTGAGGAACTGACATTCATACAACTAACTGATAATATTGATTGT
CTGTCTCTTAACCATGTTAAGAATATAATTAAGGAAAACCGCAATAATGATAGCCGTTTT
ACCGCTGATGAAATCACCAGACACTTGCCTGGCCCATCTGGCTCCACCACCAGCCCCAGC
CTT-CCCATCTCTTTGGTCTGCTCAGCCACATAACTTCTAAAAACAATATTGCGGACCTC
AGTGTTTTTCTACTGATTTCCTAAGCCTTAGCTCAGGCTCTCCTTCCAGAAAATGTTCTC
CA---------CCCTCCACACCAAGCTGGGTTAGGTACCTTATCCACACTTCCCTCTTGC
TCTGTGCATTTCTTGACCACCAAACTTACTATGTGGCATCATGATAGCTTGTGTTGGCTT
CCATCTCCCTCAGTTGAGAGTTCACTAGGGTCAGGTGTATGTTTCAATCATCTCTGATTC
TCTGACGCCTAGTACAAAATCTGGCGGAAGCAACATATAACTATTTGTTGAGTAAACAAC
ATCAGCTTCAGTGATACCTCCACCCCTCATGTTAGACCAGTACTAAATACATTTTTAGAA
CATTGTCTTTATACTGTATTGTGATTATCCATATGAAAGCAATAACTGGGACTAAGCTAT
TAACAAATTATGAATTTCTTTTGAAGCACTGTTACAAGTTTAG-TTTACCACCGTCAATG
TACAGGCTG-AAGGACTTTGTGATACGGTTTCTAAAAAGGGACACAACACCATAGATGAA
TTTCTATTTTAAATGAGATGCTACCCAGATCACAAACGACATACATGCTAAGGGACTATA
AAGGTCTGCAGAATTATGTGCCCTTCCTGGGACGTGGCCTGTTCGATAAGGATGAGGTCA
GAAGGGGAACAAAGCGGGCAGAGCTTCCTGA--TTTTTGTTCCTTTAATCTAGAAAGCCA
TGTGTTTGCTCTTTGGAATTGCTGGAAAAGAAGTTTTCTGGTTCCCTCGACTGGCATGAG
TCCTTTCAAGCCATCTCAGATTTCACCTTCTCAAATACAGAGGAGCCATCTACCAAGGAT
AATAATTTATTTAGAACTTCACAGTTCACAAAGCATTTTTACATGTATTCTT--TTGACT
TATAAAAATTCGTATCAGATAGGTAG---TAGGTAGTTGTTTTGGTCCCCCAGTGTCTGC
ATTCTTTTTTATGTATAAGGAATGTTCTGTCTTTTGAGTCTTGGTGGAGAGCCAAGACTG
CTCTCCAGTATGGCGGCTGGAATTACCAGATCCAATA---GTGATTTGCTCATCCTGCAC
TGCTCTAGTCTCGGACATGAACCATATGGTCTAGATTCTAAAAATCAGTAGCACATGTGC
AGCCTGGTGACAGAAAGGGCCAAGTAAGCTCTCGGATCCTCCCACTGGGACCAGATGACA
ATCTCAGGGTACAGAATCTACACAAAGGAGGCTCCAAGAGAATGAAGACACTACACAGGA
AACCTCTAAGAAGCAGGAGAATGTGAACAGAAGACACAGCCTGGAGGACAAAATCTCTCG
CTCACATATCACCACTTGGAGCTGGGAGTGGAAGCTGCCTGTCTCTGAAGATACCAATAA
AGGATTTTAAAACCTGAGTTCTAAGTTGCTACACAGGAATGCAGCAAGAAGCACTAATAT
AATGAAAGATTGTTTTCAAAAGTATCTCCAAGCTCTCAGAGAAAGGCGTTTGTTTGATTG
AGCTAAAAGGCCGATGATTATTGAATACCTATTAAATGTTCAGCACTGTGTTATGAGCTG
AAGACGTAAAGAGCTATTCACAAGGACCGTCTCAGAACAGGCATGCTACTCAAACTCCCC
GACACAGCATGCGGCTAATACAAACAAATACCAGGAGCAGCTATTTTAAAGTCAACACAC
AGAGCTGAAAGGGCCTTTGAATGAGCTGACCACTATGGTTTTTATTGTGACAACTGTTTG
GCACTAAATATTCTAAATATTAACGTAGTGCCAAGTAATCTAGATATTAAGAAGCACAAT
CTCATGCAGGATATAAAGTCTGTTCCCCTCACTGCCTAGGAATTAATTGCCTTAAAAGGG
TAAATACTTTTTACTCTATGGTCTAGAAAAATGTCAAATCATAAAAATGTAAAAGGACTT
TGTACACCAAAATACAGGGTTCCATTTTGCTCAAGGGTTAAGTCTTTGGTTACAAGAAAA
AGTATTACAAATAAGATGTCAA
>Hippopotamus_amphibius
GAGCAAGGCAGGCGCCAACTTTCCCACCTAACTTTTAGGGAGGTAAGTGTAGTTTGGCAA
CTGCTGAAGGCTACCTTGCCACCATGTGGATGCCTAGAGTGCAATGAAATGGAGGCTAGC
AGAGCCAAAAGCTAGATGGCAAGAGACCAGGCCTTGGTGAGACTCTTTGAGCTCCTGGAT
GAAACCACACCTGAAGCTGTCTATATATATAT--GGGTTTTTTTTTT--TTTGATATACA
AACTAACACAATTTTCTCCTTTTTTTTTTCTTTTTCTTT-TTTGGTCTTAAACCTGTTTC
AACTGTGTTTCTGTTTCATGCAATCTGAGCCCTAACTGTTATAGTCCTCCGAGTTTATGG
TCAGATTCCTGGGGATTGGAATCCTTGAGATCTGTGCAGATTGCATGGAGCTGCCATACA
CCCGGGTCATAGAATTCTGAAGTGTTCCCACGAGCCCCACAGAGGGGCTAGACTTAATTT
GGCTCAAAACCCAAACGACGGGGTAAACCAAGGTCCCCATGAGCTGAGGTTCAGCATGGA
CAACAATCTGACGGACCATTTATAGAAACTTACAAGAATGGCGGAACCACAAAGTTCAGG
G-AAACAAGCCAGACTCTCAGTGAATTTATAA--CTATTTGCCACGTAAAAAAACAATGA
AGAGGAAAATTAAGAAGACTGGAGGGAAA-ATCTACCAAAACATGAACTATATGTGCATC
TGTGGGCTGGAACTTGTGATTTTCTTCCTCTGCTATTTTACTCTTTCCAATGTCTCACTG
ATGGGCCACCTTTCCACAGTGAATCAGCAGAGGTCTTGGGGAGGCTCCAGGCCCTGTGTT
TAGGCACCTGCGCTCCTCCTGGGAAGCCAGGCAGGGCACTGGGGAACTCATGGTCACCGT
GAGGCCTGGGGTCCCTGCTTGCCTTCCGCACACCCAAAGGTAAGCCCTTCTGTATCCATT
CCAAGTCCACCAGATCCAGGGATCCTGTTGTCAGAAGCTGTAGTCACAGTAATGGAACAA
ATTCTTACCCGGCCTGAAAAAGTGTATGTCATAATTCAGCCTTTTTGATTTCCTAGGTTC
TTTTTAATGCAAAAAGATTTCAGTCCCAATCTGAGACCACGATAGTGTTCTTGGCTAAGA
AAACTTG--CTCTTATTTGAGGAACTGACATTCGTACAACTAATTGATCAAATTGATCCT
CTGTCTCTTAACCATGTTAAGAATATAATTAAGGAAAACTGCAGTAATGATAGCTGCTTT
ATTGCTGATGAAATCACTAAACACTTGCCTGGTCCGTCTGGCTCCACCACCGGCCCCAGC
CTT-CCTGTCTCTCTGGTCTGCTCAGCCACATAACTTCTAAAAACAATACTGTACGTCTC
AGTGTATTTCTACTAATTTCCTAAGCCTTAGCTCAGGCTCTCCTTCCAGAAAATGTTCCC
CAACACCTCCACCCTCCACGCCAAGCTGG-TTGGGTACCTCATCTACACTTCCCTCTTGC
TCCGTGCATTTCTTCATCACCAAACTTACTCTGCGGCATGGTGATGGTCTGTGTCTCTTT
CCATCTCCCTCAGCTGAGAGTTCACTAGGGTCATGAGTATGTTTCAATCATCTGTGATTC
TCTGATGCCTGGTACAAAATCTGGCAGAAGCAACATATAACTATTTGTTGAAGAAACA--
-TTGGCTTCAGTGATACCTCCACACCTCACCTTAGACCAGTACTAAATACATTTTTAGAA
CACTGTCTTTATACTGTATAGTGATTGTCGGTATGAAAGCAATAACTGGGACCAAGCTAG
TAACAAATTACGAATTTCTTTTGAAGCACTGTCACAGGTTTAGTTTTACCATTGTCACTG
CACAGGCTG-AAGGACCCTGTGATACAGTTTCTAAAAAGAGACG-----CCATAGATGAA
TTTCTGTTTTAAATGAGATGCTGCCCAGATCACAAAAGACATACATGCTAAGGGACTACA
AAGGTCTGCAGAACTATGTGCCTTTCCTGGGACGGGACCTGTTTGACAAAGATGCGGTCA
GAAAGGGAACAACGTGGGCAGAGCTTCCTGA--TTTCTGTTCCTTTAATCTAGAAAGCCA
CAGGCTTGCTCTTTGGAATTGCTGGAAAAGAAGTTTTCTGGTTCGCTCAACTGGCTTTAG
TCTTCCCAAGCCATTTCAGATTTCACCTTCTCAAATACAGAGGAGCCATCTACCAAGGAT
AATAATTTATTTAGAACTT-ACAGTTCATGAAGCATTTTTGCATATATTCTCATTTGACT
TATAAAAATTCATATCAGATAGGTAG---TAGGTAGTTGCGTTGGTCCCCCAGTGTCTGC
TTTCTTTTTTATGTATAAGGACTGTTCTGTCTTTTGAATCTTGGTGGAAAGCCAAGACTG
CTCTCCAG----GCGGCTAGAATTGCCGGATCTAGTA---GTGACTTGCGCATCCTCTCC
TGCTCTAGTCTCGCACATGGGCCGTGTGGTCTAGATTCTAAAAATCAGTAGCACGTATGC
AGGCTGGTGACAGAAAAGGCCAAGTAAGCTCTCGGATGCTCCCACTGGGACCAGATGACA
ATGTCACGGGACAGAATCTACACAAAGGAGGCTCCAAGGGAATGAAAACACTACACAGAA
AACCTCTATGAAGCAAGAGAACGTGAATAGAAGACACAGCCTGGAGGATGGAA---ATCT
CTCACCGACCACCACTTGGAGCTGGAGGTGGAAGCTGCATGTCTCTGAAGATACAGAGAA
AGGATTTTAAAACCTGAGTTCTAAGTTGCTACACAGGAATGCAGCAAGAAGTACTAACAT
AATGAAAGATTGCCTTCAAAAGTATCTCCATGCTCTCAGGGAAAGGCA----TTTGTTTG
AGCAAAAAAGCCAAAGATTATTGAATACCTATTAGATGTTCAGCACTGTGCTATGGGCTG
AAGATGTAAAGAGCTGTTCACAAGGACCGTCTCGGAACATGTATGCTACTCAAACT-CCT
GACACTGCATGCAGCCAATACAAACAAACATCAGAAGCAGCGATTTTAAAGTCAACACAG
AGAAGTGAAAGGGCCTTTAAATGATTTGGTCACTATGGTTTTTACTGTGATAACTGTTTG
GCACTAAATATTCTAAATATTAATCTAGTGCTAAGTAATCTAAATATTAAGAAGCACAAT
CACA-----GATATAAAATCTGTTCCCCTCACTGCCTAGGAATTATTTGCCTTAAGAGGG
TAAATACTTTTCACTCTATGGTCTAGAAAAATGTCGAATCATAAAAATGTAAAAGGACTT
TGTACATCAAAATACAGTGTTCCATTTTGCTCAACAGTTAAGTCTTTGGTTACAAGAAAA
AGTATTACAAATACGATGTCAA
>Inia_geoffrensis
GAGAAAGGCAGGCACCAACTTTCCCACCTAACTTTTAGGGAGGTAAGTGTAGCTTGGAAA
CTGCTGGAGGCTACCTTGCCACCATGCGGATGCCTAGAGTGAAACAAAAGGGAGGGTGGC
AGAGCCAAAAGTTAGATGGCAAGAGACTAGGCCTTGGTGACACTCTTTGAGCTCCTGGAT
CAAACCATACCTGAAGGTGTCTATATATAT----GGGGTTTTTTT----GATGTTATACA
AGCCAACACAATTTTCTCC---------------TTTTT-TTTTGCCTTAAATCTGTTTG
AACTGTGTTTCAATTTCATGCAACCTGAGCCCTAACTGTCATAGTCCTCCTAGTTTATGA
TCGGATTCCTGCGGATTGGAATCCTTGAGATCTGTGCAGATTGCATGGAGCAGCCACACA
CCTGGATCATAGAATTCTAAAGTGTTCCCATGAGCCCCGCAGAGGGGCTGGACTTAATCT
GGCTCAAAACCCAAACCATGGGGTAAATCAAGTTCCCCACGAGCTCAGGCTCAGCGTGGA
CAACAATCTGACGGACCATTTGTAAAAACCAACAAGAATGGTGGAACCACAAAGTTCAGG
G-AAACAAGCCAGACTCTCAGTGAATTTATATCTCTATTTGCCACGTAAAAAAACAACGA
AGAGGAGAATTAAGAAGACTGGAGGGAAA-ATCTACCAAAACATGAACTGTATCTGCATC
TGTGGGCTGGAACTTGCGATATTCTTTCTCTGCTATTTTACTGTCTCCCATTTCTCACTG
ATGGACCACCTTTCTACAGCAAATCAGCAGAGCTCTTGGGGAGGCCGCAGGCCCTGCGCT
GAGGCACCCGCGCTCCTCCCGGGAAGACAGGCAATGTACTAGCAAACTCATGGTCACTAT
TAGAGCTGGGGTCCCTGCTTGCCTTCCGCACACCCAAGGGTAAGCCCTTTTGTATCCACT
CCAC-TCCACTGGATCCAGGGGTCCTGTTGTCAGAAGCTGTAGTCACACTAAGGGAACAA
ATTCTCACCTGGCCTGAAAACGTATATGCCATAAATCAGCCTTTTTGATTGCCTGGGTTC
TTTTTAATACAAAAAGATTTCAGTCCCAACCTTAGACCATGATCATGTTCTTGGCTAAGA
AAACCTG--CTCTGATTTGAGGAACTGACATTCATACAACTAATTGATAATATTGAT---
-TGTCTCTTAACCATGTTAAGAATATAATTAAGGAAAACCGCAATAATGATAGCTGTTTT
ACCACTGATGAAATCACCAGACACTTGCCTGGTCCATCTGGCTCCACCACCAGCCCCAGC
CTT-CCCATCTCTTTGGTCTGCTCAGCCACATAACTTCTAAAAACAATATTGCGGATCTC
GGTGTTTTTCTACTGATTTCCTAAGCCTTAGCTCAGGCTCTCCTTCCAGAAAATGTTCTC
CA---------CCCTCCACACCAAGCTGGGTTAGGTACCTTATCCACACTTCCCTCTTGC
TCTGTGCATTTCTTGATCACCAAACTTACTATGTGGCATCATGATAGTTTGCGTTGGCTT
CCATCTCCCTCAGTTGAGAGTTCACTAGGGTCAGGTGTATGTTTCAATCATCTCTGATTC
TCTGACGCCTAGTACAAAATCTGGCGGAAGCAACATATAACTATTTGTTGAGTAAACAAC
AACAGCTTCAGTGATACCTCCACCCCTCATGTTAGACCAGTACTACATACATTTTTAGAA
CATTGTCTTTCTACTGTATTGTGATTATCCATAGGAAAGCAATAACTGGGACTAAGCTAT
TAACAAATTATGAATTTCTTTTGAAGCACTGTTACACGTTTAG-TTTACCACTGTCACTG
CACAGGCTG-AAGGACTTTGTGATACGGTTTCTAAAAAGGGACA--ACACTATAGATGAA
TTTCTATTTTGAATGAGATGCTACCCGGATCACAAAAAACATACATGCTAAGGGACTATA
AAGGTCTGCAGAATTATGTGCCCTTCCTGGGACGTGGCCTGTTCGATAAGGATGAGGTCA
GAAGGGGAACAAAGTGGGCAGAGCTTCCTGATTTTTCTGTTCCTTTAATCTAGAAAGCCA
TGGGTTTGCTCTTTGGAATTGCTGGAAAAGAAGTTTTCTGGTTCCCTCGACTGGCGTTAG
TCTTTTCAAGCCATCTCAGATTTCACCTTCTCAAATAAAGAGGAGCCATCTACCAAGGAT
AATGATTTATTTAGAACCTTACAGTTCACAAAGCATTTTTACATGTATTCTC-----ACT
TATAAAAATTCGTATCAGGTAGGTAG---TAGGTAGGTGTTTTGGCCCCCCAGTGTCTGC
ATTCTTTTTTATGTATAAGGAATGTTCTGTCTTTTGAGCCTTGGTGGAGAGCCAAGACTA
TTCTCCAGTATGGCGGCTGGAATTACCAGATCCAATA---GTGATGTGCTCATCCTGCAC
TGCTCTAGTCTCGGACACGAGCCATATGGTCTAGATTCTAAAAATCAGTAGCACATGTGC
AGCCTGGTGACAGAAAGGGCCAAGTAAGCTCTCGAATCCGCCCACTGGGGCCAGATGACG
ATCTCAGGGGACAGAATCTACACAAAGGAGGCTCCAAGAGAATGAAGACACTACACAGAA
AACCTCTAGGAAGCAAGGGAATGTGAACAGAAGACACAGGCTGGAGGACAAAATCTCTCG
CTCACCTATCACCACTTGGAGCTGGGAGTGGAAGCTGCCTGTCTCTGAAGATACCAAAAA
AGGATTTTAAAACCTGAGTTCTAAGTTGCTACACAGGAATGCAGCAAGAAGCACTAACAT
AATGAAAGACTGTTTTCAAAAGTATCTCCATGCTCTCAGAGAAAGGCGTTTGTTTGATTG
AGCTAAAAGGCCAATGATTACTGAATACCTATTAAATGTTCAGCACTGTGTTATGAGCTG
AAGACGTAAAGAGCTATTCACAAGGACCGTCTCAGAACAGGCATGCTACTCAAACTCCCC
GACACAGCATGCGGCTAAGACAAACAAATACCAGGAGCAGCTATTTTAAAGTCAACACAC
AGAGCTGAAAGGGCCTTTGAATGAGCTGACCACTATGGTTTTTATTGTGACAACTGTTTG
GCACTAAATATTCTAAATATTAACGTAGTGCCAAGTAATCTAGATACTAAGAAGCACAAT
CACATGTGGGATATAAAGTCTGTTCCCCTCACCGCCTAGGAATTAATTGCCATAAGAGGG
TAAATACGTTTTACTCTATGGTCTAGGAAAATGTCAAATCATAAAAATGTAAAATGACTT
TGTACACCAAAATACAGGGTTCCATTTTGCTCAAGGGTTAAGTCTTTGGTTACAAGAAAA
AGTATTACAAATAAGATGTCAA
>Kogia_breviceps
GAGAAAGGCAGGCACCAACTTTCCCACCGAACTTTTAGGGAGGTAAGCGTAGCTTGGAAA
CTGCTGGAGGCTACCTTGCCACCATGTGGATGCCTAGAGTGAAACAAAAGGGAGAGTAGT
GGAGCCAAAAGATAGATGGCAAGAGACTAGGCCTTGGTGACTCTCTTTGAGCTCCTGGAT
CAAACCATACCTGAAGGTGTCTATATATATATATGGGGATTTTTTTT--GAAGTTATACA
AGCCAACACAATTTTCTCCTTTTTTTTTTTTTTTTTTTTTTTTTGCCTTAAACCTGTTCG
AACTGTGTTTCAATTTCGTGCAACCTGAGCCCTAATTGTCATGGTCCTCCTAGTTTATGA
TTGGATTCCTGGGGATTGGAATCCTTGAGATCTGTGCAGATTGCATAGAGCAGCCACACA
CCTGGATCATAGAATCCTAAAGTGTTCCCATGAGCCCCGCAGAGGGGCTGGACTTAATCT
GGCTCAAAACCCAAACCATGGGGTAAATCAAGGTCCCCACAAGCTCAGGCTCAGCATGGA
CAACAATCTGACGGACCATTTGTAAAAACCGACAAGAATGGCGGAACCACGAAGTTCAGG
G-GAACAAGCCAGAGGTTCAGTGAATTTATATCTCTATTTGCCATGTACAAAAACAACGA
AGAGGAGAATTAAGAAGAGTGGAGGGAAA-ATCTACCAAAACATGAACTGTATCTGCATC
TGTGGGCTGGAACTTGTGATATTCTTTCTCTGCTATTTTACTCTCTCCAATTTGTCATTG
ATGGACCACCTTTCTACAGCAAATCAGCAGAGGTCTTGGGGAGGCTCCAGGCCCTGTGCT
GAGGCACCCGCGCTCCTCCCGGGAAGACAGACAATGCACTAGTGAACTCATGGTCACTAT
TAGAGCTGGGGTCCCTGCTTGCCTTCCGCACACCCAAGGGTAAGCCCTTTTGTATCCACT
CCAA-TCCACCAGATCCAGGGGTCCTGTTGTCAGAAGCTGTAGTCACACTAAGGGAACAA
ATTCTCACCTGGCCTGAAAAAGTATATGCCATAAATCAGCCTTTTTGATTTCCTGGGTTC
TTTTTAATACAAAAAGATTTTAGTCCCAACCTTAGACCATGATCATGTTCTTGGCTAAGA
AAACCTG--CTCTGATTTGAGGAACTGACATTCATACAACTAACTGATAATACTGAT---
-TGTTCCTTAACCATGTTAAGAATATAATTAAGGAAAACCGCAATAATGATAGCTGTTTT
ACCACTGATGAAATCACCAAACCCTTGCCTGGTCCATCTGGCTCCACCACCAGCCCCAGC
CTT-CCCATATCTTTGGTCTGCTCAGCCACATAACTTCTAAAAACAATATTGTGGATCTC
AGTGTTTTTCTACTGATTTCCTAAGCCTTAGCTCAGGCTCTCCTTCCAGAAAATGTTCTC
CA---------CCCTCCACGCCAAGCTGGGTTAGGTACCTTATCCACACTTCCCTCTTGC
TCTGTGCATTTCTTGATCACCAAACTTACTATGTGGCATCATGATAGTTTGTGTTGGCTT
CCATCTCCCTCAGTTGAGAGTTCACTAGGGTCAGGTGTATGTTTCAGTCATCTCTGATTC
TCTGACGCCTAGTACAAAATCTGGCGGAAGCAACATAGAACTATTTGTTGAGCAAACAAC
ATCAGCTTCAGTGTTACCTCCACCCCTCATGTTAAACCAGCACTAAATACAGTTTTAGAA
CGTTGTCTTTATACTGTATCGGGATTGTCCATGTGAAAGCAATAGCTGGGACTAAGCTAT
TAACAAATTATGAATTTCTTTTGAAGCACTGTTACAAGTGTAG-TTTACCATTGTCACTG
CACGGGATG-AAGGACTTTGTGATGCGGTTTCTAAAAAGGGACA--ACACCGTAGATGAA
TTTCTATTTTAAATGAGATGCTACCCAGATCACAAAAGACATACATGCTAAGGGGCTATA
AAGGTCTGCAGAGTTACCTGCCCTCCCTGGGGCATGGCCTGTTCGATAAGGACGAGGTCA
GAAGGGGAACAAAGAGGGCAGAGCTTCCTGA--TTTCTGTTCCTTTAATCTAGAAAGCCA
TGGGTTTGCTCTTTGGAATTGCTGGAAAAGAAGTTTTCTGATTCCCTCGACTGGCATTAG
TCCTTCCAAGCCATTTCAGATTTCACCTTCTCAAATACAGAGGAGCCATCTACCAAGGAT
AATAATTTATTTAGAACTTTACAGTTCACAAAGCATTTTTACATGTATTCTCACTTGACT
TATAAAAATTCGTATCAGATAGGTAG---TAGGCAGTTGTTTTGGTCCCCCAGTGTCTGC
ATTCTTTTTTATGTATAAGGAATGTTCTGTCATTTGAGTCTTGGTGGAGAGCCAAGATGA
CTCTCCAGTATGGTGGCTGGAATTACCAGATCCAATA---GTGATTTGCCCATCCTGCAC
TGTTCTAGTCTCGGACATGAACCATATGGTCTAGATTCTAAAAATCAGTAGCACATGTGC
AGCCTGGTGACAGAAGGGGCCAAGTAAGCTCTCGGATCCTCCCACTGGGACCAGATGACA
ATCTCAGGGGACAGAATCTACACAAAGGAGGCTCCAAGAGAATGAAGACACTACACAGAA
AACCTCTAAGAAGCAAGAGAATGTGAACAGAAGACACAGCCTGGAGGACAAAATCTCTCT
CTCACCTATCACCACTTGGAGCCGGGAGTGGAAGCTGCCTGTCTCTGAAGATACCAAGAA
AGGATTTTAAAACCTGAGTTCTAAGTTGCTACAGAGGAATGCAACAAGAAGCACTAACAT
AATGAAAGATTGTTTTCAAAAGTATCTCCATGCTCTCAGAGAAAGGCGTTTGTTTGATTG
AGCTAAAAGGCCAATGATTGTTGAATACCTATTGAATGTTCAGCACTGTGTTCTGAGCTG
AAGACGTAAAGAGCTATTCACAAGGACCGTCTCAGAACAGGCATGCTACTCAAACTCCCC
AACACAGCATGCGGCTAATACAAACAAATACCAGGAGTAGCTATTTTAAAGTCAACACAG
AGAGCTGAAAGGGCCTTTGAGTGAGCTGGCCACTGTGGTTTTTATTGGGACAACTGTTTG
GTACTAAAAAATCTAAATATTAATGTAGTGCCAAGTAATCTAGATATTAAGAAGCACAAT
CACATGCGGGATATAAAGTCTGTTCCCCTCACTGCCTAGGAATTAATTGCCTTAAGAGGG
TAAATACTTTTTACTCTGTGGTCTAGAAAAATGTCAAATCGTAAAAATGTAAAAGGACTT
TGTACACCAAAATACAGGGTTCCATTTTGCTCAAGGGTTAAGTCATGGGTTACAAGAAAA
AGTATTACAAATAAGATGTCAA
>Lagenorhynchus_obliquidens
GAGAAAGGCAGGCACCAACTTTCCCACCTAACTTTTAGGGAAGTAAGTGTAGCTTGGAAA
CTGCTGGAGGCTACCTTGCCACCATGTGGATGCCTAGAGTGAAACAAAAGGGAGGGTAGC
AGAGCCAAAAGTTAGATGGCAAGAGACTAGGCCTTGGTGACACTCTTTGAGCTCCTGGAT
CAAACCATACCTGAAGGTGTCTATAT--------GGGGTTTTTTT----GATGTTATACA
AGCCAACACAATTTTCTCC----------------TTTT-TTTTGCCTTAAATCTGTTTG
AACTGTGTTTCAATTTCATGCAACCTGAGCCCTAACTGTCATAGTCCTCCTAGTTTATGA
TCCGATTCCTGGGGATTGGAATCCTTGAGATCTGTGCAGATTGCATGGAGCAGCCACACA
CCTGGATCATAGAATTCTAAAGTGTTCCCATGAGCCCCGCAGAGGGGCTGGACTTAATCT
GGCTCAAAACCCAAACCATGGGGTAAATCAAGGTCCCCACGAGCTCAGGCTCAGCGTGGA
CAACAATCTGACGGACCATTTGTAAAAACCAACAAGAATGGTGGAACCACAAAGTTCAGG
G-AAACAAGCCAGACTCTCAGTGAATTTATATCTCTATTTGCCATGTAAAAAAACAACGA
AGAGGAGAATTAAGAAGACTGGAGGGAAA-ATCTCCCAAAACATGAACTGTATCTGCATC
TGTGGGCTGGAACCTGTGATATCCTTTCTCTGCTATTTCACTGTCTCCCACTTCTCACTG
ATGGACCACCTTTCTACAGCACATCAGCAGAGCTCTTGGGGAGGCTCCAGGCCCTGCGCT
GAGGCACCCACGCTCCTCCCGGGAAGACAGGCAATGCACTAGCAAACCCATGGTCACTAT
TAGAGCTGGGGTCCCTGCTTGCCTTCCGCACACCCAAGGGTAAGCCCTTTTGTATCCGCT
CCA-------CAGATCCAGGGGTCCTGTTGTCAGAAGCTGTAGTCACACTAAGGGAACAA
ATTCTCACCTGGCCTGAAAAAGTATATGCCATAAATCAGCCTTTTTGATTTCCTGGGTTC
TTTTTAATACAAAAAGATTTTAGTCCCAACCTTAGACCACGATCATGTTCTTGGCTAAGA
AAACCTG--CTCTGATTTGAGGAACTGACATTCATACAACTAACTGATAATATTG----T
CTGTCTCTTAACCATGTTAAGAATATAATTAAGGAAAACCGCAATAATGATAGCCATTTT
ACCGCTGATGAAATCACCAGACACTTGCCTGGCCCATCTGGCTCCACCACCAGCCCCAGC
CTT-CCCATCTCTTTGGTCTGCTCAGCCACATAACTTCTAAAAACAATATTGCGGACCTC
AGTGTTTTTCTACTGATTTCCTAAGCCTTAGCTCAGGCTCTCCTTCCAGAAAATGTTCTC
CA---------CCCTCCACACCAAGCTGGGTTAGGTACCTTATCCACACTTCCCTCTTGC
TCTGTGCATTTCTTGACCACCAAACTTACTATGTGGCATCATGATAGCTTGTGTTGGCTT
CCATCTCCCTCAGTTGAGAGTTCACTAGGGTCAGGTGTATGTTTCAATCATCTCTGATTC
TCTGACGCCTAGTACAAAATCTGGCGGAAGCAACATGTAACTATTTGTTGAGTAAACAAC
ATCAGCTTCAGTGATACCTCCACCCCTCATGTTAGACCAGTACTAAATACATTTTTAGAA
CATTGTCTTTATACTGTATGGTGATTATCCATATGAAAGCAATAACTGGGACTAAGCTAT
TAACAAATTATGAATTTCTTTTGAAGCACTGTTACAAGTTCAG-TTTACCACCGTCAATG
CACAGGCTG-AAGGACTTTGTGAC----TTTCTAAAAAGGGACACAACACCATAGATGAA
TTTCTATTTTAAATGAGATGCTACCCAGATCACAAAAGACATACATGCTAAGGGACTATA
AAGGTCTGCAGAATTATGTGCCCTTCCTGGGACGTGGCCTGTTCGATAAGGATGAGGTCA
GAAGGGGAACAAAGCAGGCAGAGCTTCCTGA--TTTTTGTTCCTTTAATCTAGAAAGCCA
TGGGTTTGCTCTTTGGAATTGCTGGAAAAGAAGTTTTCTGGTTCCCTCGACTGGCATTAG
TCCTTTCAAGCCATCTCAGATTTCACCTTCTCAAATACAGAGGAGCCATCTACCAAGGAT
AATAATTTATTTAGAACTTCACAGTTCACAAAGCATTTTTACATGTATTCTT--TTGACT
TATAGAAATTCGTATCAGATAGGTAG---TAGGTAGTTGTTTTGGTCCCCCAGTGTCTGC
ATTCTTTTTTATGTATAAGGAATGTTCTGTCTTTTGAGTCTTGGTGGGGAGCCAAGACTG
CTCTCCAGTATGGCGGCTGGAATTACCAGATCCAATA---GTGATTTGCTCATCCTGCAC
TGCTCTAGTCTCGGACATGAACCGTATGGTCTAGATTCTAAAAATCAGTAGCACATGTGC
AGCCTGGTGACAGAAAGGGCCAAGTAAGCTCTCGGATCCTCCCACTGGGACCAGATGACA
ATCTCAGGGGACAGAATCTACACAAAGGAGGCTCCAAGAGAATGAAGACACTACACAGAA
AACCTCTAAGAAGCAAGAGAATGTGAACAGAAGACACAGCCTGGAGGACAAAATCTCTCG
CTCACATATCACCACTTGGAGCTGGGAGTGGAAGCTGCCTGTCTCTGAAGATACCAATAA
AGGATTTTAAAACCTGAGTTCTAAGTTGCTACACAGGAATGCAGCAAGAAGCACTAATAT
AATGAAAGATTGTTTTCAAAAGTATCTCCAAGCTCTGAGAGAAAGGCGTTTGTTTGATTG
AGCTAAAAGGCCGATGATTATTGAATACCTATTAAATGTTCAGCACTGTGTTATGAGCTG
AAGACGTAAAGAGCTATTCACAAGGACCGTCTCAGAACAGGCATGCTACTCAAACTCCCC
GACACAGCATGCGGCTAATACAAACAAATACCAGGAGCAGCTATTTTAAAGTCAACACAC
AGAGCTGAAAGGGCCTTTGAATGAGCTGACCACTATGGTTTTTATTGTGACAACTGTTTG
GCACTAAATATTCTAAATATTAACGTAGTGCCAAGTAATCTAGATATTAAGAAGCACAAT
CTCATGCAGGATATAAAGTCTGTTCCCCTCACTGCCTAGGAATTAATTGCCTTAAAAGGG
TAAATACTTTTTACTCTATGGTCTAGAAAAATGTCAAATCATAAAAATGTAAAAGGACTT
TGTACACCAAAATACAGGGTTCCATTTTGCTCAAGGGTTAAGTTTTTGGTTACAAGAAAA
AGTATTACAAATAAGATGTCAA
>Lipotes_vexillifer
GAGAAAGGCAGGCACCAACTTTCCCACCTAACTTTTAGGGAGGTAAGTGTAGCTTGGAAA
CTGCTGGAGGCTCCCTTGCCACCATGTGGATGACTAGAGTGAAACAAAAGGGAGGGTAGC
AGAGCCAAAAGTTAGATGGCAAGAGACTAGGCCTTGGTGACACTCTTTGAGCTCCTGGAT
CAAACCATACCTGAAGGTGTCTATATATAT----GGGGGGTTTTTT---GATGTTATACA
AGCCAACACAATTTTCTCC----------------TTTT-TTTTGCCTTAAATCTGTTTG
AACTGTGTTTCAATTTCATGCAACCTGAGCCCTAACTGTCATAGTCCTCCTAGTTTATGA
TCAGATTCCTGGGGATTGGAATCCTTGAGATCTGTGCAGATTGCATGGAGGAGCCACACG
CCTGGATCATAGAGTTCTAAAGTGTTCACATGAGCCCAGCAGAGGGGCTGGACTTAATGT
GGCTCAAAACCCAAACCATGGGGTAAATCAAGGTCCCCACGAGCTCAGCCTCAGTGTAGA
CAACAATCTGACGGACCATTTGTAAAAACCAACAAGAATGGTGGAACCACAAAGTTCAGG
G-AAACAAGCCAGACTCTCAGTGAATTTATAACTCTATTTGCCATGTAAAAAAACAATGA
AGAGGAGAATTAAGAAGACTGGAGGGAAA-ATCTACCAAAACATGAACTGTATCTGCATC
TGTGGGCTGGAACTTGTGATATTCTTTCTCTGCTATTTTACTGTCTCCCATTTCTCACTG
ATGGACCACCTTTCTACAGCAAATCAGCAGAGCTCTTGGGGAGGCTCCAGGCCCTGCGCT
GAGGCACCCGCACTCCTCCCAGGAAGACAGGCAATGCACTAGCACACTCATGGTCACTAT
TAGAGCTGGGGTCCCTGCTTGCCTTCCGCACACCCAAGGGTAAGCCCTTTTGTATCCACT
CCAC-TCCACCAGATCCAGGGGTCCTGTTGTCAGAAGCTGTAGTCACACTAAGGGAACAA
ATTCTCACCTGGCCTGAAAACGTATATGCCATAAATCAGCCTTTTTGATTTCCTGGGTTC
TTTTTGATACAAAAAGATTTTAGTCCCAACCTTAGACCACGATCATGTTCTTGGCTAAGA
AAACCTG--CTCTGATTTGAGGAACTGACATTCATACAACTAACTGATAACATTGAT---
-TGTCTCTTAACCATGTTAAGAATATAATTAAGGAAAACCGCAATAATGATAGCTGTTTT
ACCGCTGATGAAATCACCAGACACTTGNNNNNNNNNNNNNNNNNNNNNNNNNNNNNNNNN
NNNNNNNNNNNNNNNNNNNNNNNNNNNNNNNNNNNNNNNNNNNNNNNNNNNNNNNNNNNN
NNNNNNNNNNNNNNNNNNNNNNNNNNNNNNNNNNNNNNNNNNNNNNNNNNNNNNNNNNNN
NNNNNNNNNNNNNNNNNNNNNNNNNNNNNNNNNNNNNNNNNNNNNNNNNNNNNNNNNNNN
NNNNNNNNNNNNNNNNNNNNNNNNNNNNNNNNNNNNNNNNNNNNNNNNNNNNNNNNNNNN
NNNNNNNNNNNNNNNNNNNNNNNNNNNNNNNNNNNNNNNNNNNNNNNNNNNNNNNNNNNN
NNNNNNNNNNNNNNNNNNNNNNNNNNNNNNNNNNNNNNNNNNNNNNNNNNNNNNNNNNNN
NNNNNNNNNNNNNNNNNNNNNNNNNNNNNNNNNNGACCGGTACTAAATACATTTTTAGAA
CATTGTCTTTATACTGTATAGTGATTATCCATATGAAAGCAATAACTAGGACTAAGCTAT
TAACAAATTATGAATTTCTTTGGAAGCACTGTTACAAGTTTAG-TTTACCACTGTCACTG
CACAGGCTG-AAGGGCTTTGTGATACGGTTTCTAAAAAGGGACA--ACACCATAGATGAA
TTTCTATTTTAAATGAGATGCTATGTGGATCACAAAAGACATACATGCTAAGGGACTATA
AAGGTCTGCAGAATTATGTGCCCTTCCTGGGACGTGGCCTGTTCGATAAGGATGAGGTCA
GAAGGGGAACAAAGTGGGCAGAGCTTCCTGATTTTTCTGTTCCTTTAATCTAGAAAGCCA
TGGGTTTGCTCTTTGGAATTGCTGGAAAAGAAGTTTTCTGGTTCCCTCGACTGGCGTTAG
TCCTTTAAAGCCATTTCAGATTTCACCTTCTCAAATACAGAGGAGCCATCTACCAAGGAT
AATGATTTATTTAGAACTTTACAGTTCACAAAGCATTTTTACATGTATTCTC-----ACT
TATAAAAATTCGTATCAGATAGGTAGT--TAGGTAGTGGTTTTGGTCCCCCAGTGTCTGC
ATTCTTTTTTATGTATAAGGAATGTTCTGTCTTTTGAGTCTTGGTGGAGAGCCAAGACTA
CTCTCCAGTATGGCGGCTGGGATTACCAGATCCAATA---GTGATTTGCTCATCCTGCAC
TGCTCTAGTCTCGGACATGAACCATATGGTCTAGATTCTAAAAATCAGTAGCACATGTGC
AGCCTGGTGACAGAAAGGGCCAAGTAAGCTCTCGGATCCTCCCACTGGGGCAAGATGACA
ATCTCAGGGGACAGAATCTACACAAAGGAGGCTCCAAGAGAATGAAGACACTACACAGAA
AACCTCTAAGAAGCAAGGAAATGTGAACAGAAGTCACAGCCTGGAGGACAAAATCTCTCG
CTCACCTATCACCACTTGGAGCTGGGAGTGGAAGCTGCCTGTCTCTGAAGATACCAAGAA
AGGATTTTAAAACCTGAGTTCTAAGTTGCTACACAGGAATGTAGCAAGAAGCACTAACAT
AATGAAAGATTGTTTTCAAAAGTATCTCCATGCTCTCAGAGAAAGGCGTTTGTTTGATTG
AGCTAAAAGGCCAATGATTATTGAATACCTATTAAATGTTCAGCACTGTGTTATGAGCTG
AAGACGTAAAGAGCTATTCACAAGGACCGTCTCAGAACAGGCATGCTACTCAAACTCCCC
GACACAGCATGCGGCTGCT----ACAAATACCAGGAGCAGCTATTTTAAAGTCAACACAC
AAAGCTGAAAGGGCCTTTGAATGAGCTGACCACTATGGTTTTTATTGTGACAACTGTTTG
GCACTAAATATTCTAAATATTAACGTAGTGCCAAGTAATCTAGATATTAAGAAGCACAAT
CACATGCGGGATATAAAGTCTGTTCCCCTCACTGCCTAGGAATTAATTGCCTTAAGAGGG
TAAATACTTTTTACTCTATGGTCTAGAAAAATGTCAAATCATAAAAATGTAAAAGGACTT
TGTACACCAAAATACAGGGTTCCATTTTGCTCAAGGGTTAAGTCTTTGGTTACAAGAAAA
AGTATTACAAATAAGATGTCAA
>Megaptera_novaeangliae
NNNNNNNNNNNNNNNNNNNNNNNNNNNNNNNNNNNNNNNNNNNNNNNNNNNNNNNNNNNN
NNNNNNNNNNNNNNNNNNNNNNNNNNNNNNNNNNNNNNNNNNNNNNNNNNNNNNNNNNNN
NNNNNNNNNNNNNNNNNNNNNNNNNNNNNNNNNNNNNNNNNNNNNNNNNNNNNNNNNNNN
NNNNNNNNNNNNNNNNNNNNNNNNNNNNNNNNNNNNNNNNNNNNNNNNNNNNNNNNNNNN
NNNNNNNNNNNNNNNNNNNNNNNNNNNNNNNNNNNNNNNNNNNNNNNNNNNNNNNNNNNN
NNNNNNNNNNNNNNNNNNNNNNNNNNNNNNNNNNNNNNNNNNNNNNNNNNNNNNNNNNNN
NNNNNNNNNNNNNNNNNNNNNNNNNNNNNNNNNNNNNNNNNNNNNNNNNNNNNNNNNNNN
NNNNNNNNNNNNNNNNNNNNNNNNNNCCCATGAGCCCCGCAGAGGGGCCGGACTTAATCT
GGCTCAAAACCCAAACCATGGGGTAAATCAAGGTCCCCACGAGCTCAGGCTCAGCGTGGA
CAACAATCTGACAGACCATTTGTAAAAACTGACAAGAATGGCGGAACCACAAAGTTCAGG
G-AAACAAGCCAGACTCTCAGTGAATTTATATCTCTATTTGCCATGTAAAAAAACAACGA
AGAGGAGAATTAAGAAGACTGGAGAGAAA-ATCTACCAAAACATGAACTGTATCTGCATC
TGCGGGCTGGAACTTGTGATATTCTTTCTCTGCTATTTTACTCTCTCCAATTTCTCACTG
ACGGACCACCTTTCTACAGCAAATCAGCAGAGGTCTTGGGCAGGTTCCAGGCCCTGCGCT
GAGGCACCCGCGCTCCTCCCGGGAGGACAGGCGACGCGCTAGCGAGCTCATGGTCACTAT
TAGAGCTGGGGTCCCTGCTTGCCTTGCGCACACCCAAGGGTAAGCCCTTCTGTATCCACT
CCAA-TCCACCAGATCCAGGGGTCCTGTGGTCAGAAGCTGTAGTCACACTAAGGGAACAA
ATTCTCACCTGGCCTGAAAAAGTACATGCCATAAATCAGCCTTTTTGATTTCCTGGGTTC
TTTTTAATACAAAAAGATTTTAGTCCCAACCTTAGACCATGATCATGGTCTTGGCTAAGA
AAACCTG--CTCTGATTGGAGGACCTGACATTCATACAACTAACTGATAATATTGATTGT
CTGTCTCTTAACCATGTTAAGAATATAATTAAGGAAAACTGCAATAATGATAGCTGCTTT
ACTGCTGATGAAATCACCGAACACTTGCCCGGTCCATCTGGCTCCACCACCAGCCCCAGC
CTT-CCCATCTCTTTGGTCTGCTCAGCCACATAACTTCTAAAAACAATATTGCGGATCTC
AGTGTTTTTCTACTGATTTCCTAAGCCTTAGCTCAGGCTCTCCTTCCAGAAAATGTTCTC
CAGCAT-----CCCCCCACACCAAGCTGGGTTAGGTACCTCATCCACACTTCCCTCTTGC
TCTGTGCATTTCTTGATCACCAAACTTACTATGTGGCATCATGATAGTTTGTGTTGGCTT
CCATCTCCCTCAGTTGAGAGTTCACTAGGGTCAGGTGTATGTTTCAATCATCTCTGATTT
TCTGACGCCTAGTACAAAATCTGGTGGAAGCAACATATAACTATTTGTTGAGTAAACAAC
ATCAGCTTCAGTGATACCTCCACCCCTCATGTTAGACCAGTACTAAATACATTTTTAGAA
CATTGTCTTTATACTGTATAGTGATTGTCCATATGAAAGCAATAACTGGGACTAAGCTAT
TAACAAATTATGAATTTCTTTTGAAGCACTGTTACAAGTTTAG-TTTACCATTGTCACTG
CACAGGCTG-AAGGACTTTGTGATACGGTTTCTAAAAAGGGACA--ACACCATATATGAA
TTTCTATTTTAAATGAGATGCTACCCAGATCACAAAAGACGTACATGCTAAGGGACTATA
AAGGTCTGCAGAATTACGTGCCCTTCCTGGGACGTGGCCTGTTTGATAAGGATGAGGTCA
GAAGGGGAACAAAGCGGGCAGAGCTTCCTGA--TTTCTGTTCCTTTAATCTAGAAAGCCA
TGGGTTTGCTCTTTGGAATTGCTGGAAAAGAAGTTTTCTGGTTCCCTCGACTGGCGGTAG
TCCTTCCAAGCCATTTCAGATTTCACCTTCTCAAATACAGAGGAGCCATCTACCAAGGAT
CATAACTTATTTAGAACTTTACAGTTCACAAAGCATTTTTACATATATTCTCACTTGACT
TATAAAAATTCGTATCAGATAGGTAG---TAGGTAGTTGTTTTGGTCCCTCAGTGTCTGC
ATTCTTTTTTATGTATAAGGAATGTTCTGTCCTTTGAGTCTTGGTGGAGAGCCAAGACTA
CTCTCCAGTATGGCGGCTGGAATTACCAGATCCAATA---GTGATTTGCTCATCCGGCAC
CGCTCTAGTCTCGGACACGAACCATATGGTCTAGATTCTAAAAATCAGTAGCACATGTGC
AGCCTGGTGACAGAAAGGGCCAAGTAAGCTCTCGGATCCTCCCGCTGGGACCAGATGACA
ATCTCAGGGGACAGAATCTACACAAAGGAGGCTCCAAGGGAATGAAGACACTACACAGAA
AACCTCTAAGAAGCAAGAGAATGTGAACAGAAGACACAGCCTGGAGGACAAAATCTCTCT
CTCACCTACCACCACTTGGAGCTGGGAGTGGAAGCTGCCTGTCTCTGAAGATACCGAGAA
AGGATTTTAAAACCTGAGTTCTAAGTTGCTACACAGGAATGCAGCAAGAAGCACTAACAT
AATGAAAGATTGTTTTCAAAAGTATCTCCATGCTCTCAGAGAAAGGCATTTGTTTGATTG
AGCTAAAAGGCCAATGATTATTGAATACCTATTAAATGTTCAGCACTGTGTTATGAGCTG
AAGACGTAAAGAGCTATTCACAAGGACCGTCTCAAAACAGGCATGCTACTCAAACTCCCC
GACACAGCATGCGGCTAATACAAACAAATATCAGGAGCAGCTATTTTAAAGTCAACACAG
AGAGCTGAAAGGGCCTTTGAGTGAGCTGGCCACTATGGTTTTTATTGTGACAACTGTTTG
GCACTAAATATTCTAAATATTAATATAGTGCCAAGTAATCTAGATATTAAGAAGCACAAT
CACATGCGGGATATAAAGTCTGTTCCCCTCACAGCCTAGGAATTAATTGCCTTAAGAGGG
TAAATACTTTTTACTCTATGGTCTAGAAAAATGTCAAATCATAAAAATGTAAAAGGACTT
GGTACACCAAAATACAGGGTCCCATTTTGCTCAAGGGTTAAGTCTTTGGTTACAAGAAAA
AGTATTANNNNNNNNNNNNNNN
>Mesoplodon_bidens
GAGAAAGGCAGGCACCAACTTTCCCACCCAACTTTTAGGGAGGTAAGTGCAGCTTGGAAA
CTGCTGGAGGCTACCTTGCCACCATGTGGATGCCTAGAGTGAAACAAAAGGGAGGGTAGC
AGAGCCAAAAGTTAGATGGCAAGAGACTAGGCCTTGGTGACACTCTTTGAGCTCCTGGAT
CAAACCATACCTGAAGGTGCCTATATATAT----GGGTTTTTTTTT---GCTGTTATACA
AGCCAACACAATTTTCTCC----------------TTCT-TTTTGCCTTAAACCTGTTTG
AACTGTGTTTCAATTTCGTGCAACCTGAGCCCTAACTGTCATAGTCCTCCTAGTTTATGA
TCGGATTCCTGGGGATTGGAATCCTTGAGATCTGTGCAGATTGCATGGAGCAGCCACACA
CCTGGATCATAGAATTCTAAAGTGTTCCCATGAGCCCCGCAGAGGGGCTGGACTTAATCT
GGCTCAAAACCCAAACCATGGGGTAAATCAAGGGCCCCACAAGCTCAGGCTCAGCGTGGA
CAACAATCTGACGGACCATTTGTAAAAATCGACAAGAATGGCGGAACCACAAAGTTCAGG
G-AAACAAGCCAGACTCTCAGTGAATTTATATCCCTATTTGCCACGTAAAAAAACAACGA
AGAGGAGAATTAAGAAGACTGGAGGGAAA-ATCTACCAAAACATGAACTGTATCTGCATC
TGTGGGCTGGAACTTGTGATATTCTTTCTCTGCTATTTTACTCTCTCCAATTTCTCACTG
ATGGACCACCTTTCTACAGCACATCAGCAGAGGTCTTGGGGAGGCTCCAGACTCTGTGCT
GAGGCACCCGCGCTCCTCCCGAGAAGACAGGCAATGCACTAGCAAACTCATGGTCACTAT
TAGAGCTGGGGTCCCTCCTTGCCTTCTGCACACCCAAGGGTAAGCCCTTTTGTATCCACT
CCAA-TCCACCAGATCCAGGGGTCCTGTTGTCAGAAGCTGTAGTCACACTAAGGGAACAA
ATTCTCACCTGGCCTGAAAAAGTATATGCCATAAATCAGCCTTTTTGATATCCTGGGTTC
TTTTTATTGCAAAAAGATTTTAGTCCCAACCTTAGACCATGATCATGTTCTTGGCTAAGA
AAACCTG--CTCTGATTTGAGGAACTGACATTTATACAACTAACTGATAATATTGGTTGT
CTGTCTCTTAACCATGTTAAGAATATAATTAAGGAAAACCGCAATAATGGTAGCTGTTTT
ACCGCTGATGAAATCACCAAACACTTGCCTGGTCCATCTGGCTCCACCATCAGCCCCAGC
CTT-CCCATCTCTTTGGTCTGCTCAGCCACATAACTTCTAAAAACAATACTGTGGATCTC
AGTGTTTTTCTACTGAGTTCCTAAGCCTTAGCTCAGGCTCTCCTTCCAGAAAATGTTCTC
CA---------CCCTCCACACCAAGCTGGGTTAGGTACCTTATCCACACTTCCCTCTTGC
TCTGTGCATTTCTTGATCACCAAACTTACTATGTGGCATCATGATAGTTTGTGTTGGCTT
CCATCTCCCTCAGTTGAGAGTTCACTAGAGTCAGGTGTATGTTTCAATCATCTCTGATTC
TCTGACGCCTAGTACAAAATCTGGCGGAAGCAACATATAACTATTTGTTGAGTAAACAAA
TTCAGCTTCAGTGATACCTCCACCCCTCATGTTAGACCAGTACTAAATGCATTTTTAGAA
CATTGTCTTTATACTGTATAGTGATTGTCCATAGGAAAGCAATAACTGGGACTAAGCTAT
TAACAGATTATGAATTTCTTCTGAAGCACTGTTACAAGTTTAG-TTTACCACGGTCGCTG
CACAGGCTG-AAGGACTTTGTGATATGGTTTCTAAAAAGGGACA--ACACCATAGATGAT
TTTCTATTTTAAATGAGATGCTACCCAGATCACAGAAGACATACATGCTAAGGGACTATA
AAGGTCTGCAGAATTACATGCCCTTCCTGGGACGTGGCCTGTTCGATAAGGATGAGGTCA
GAAGGGGAACAAAGCGGGCAGAGCTTCCTGA--TTTCTGTTCCTTTAATCTAGAAAGCCA
TGGGTTTGCTCTTTGGAATTGCTGGAAAAGAAGTTTTCTGG-TCGCTCGACTGGCGTTAG
TCCTTTCAAGCCATTTCAGATTTCACCTTCTCAAATACAGAGGAGCCATCTACCAAGGAT
AATAATTTATTTAGAACTTTACAGTTCACAAAGCATTTTTACGTGTATTCTCACTTGACT
TATAAAAATTCATATCAGATAGGTAG---TAGGTAGTTGTTTTGGTCCCCCAGTGTCTGC
ATTCTTTTTTATGCATAAGGAATATTCTGTCTTTTGAGTCTTGGTGGAGAGTCAAGACTA
CTCTCCAGTATGGTGGCTGGAATTACCAGATCCAATA---GTGATTTGCTCATCCTGCAC
CGCTCTAGTCTCGGACACGAACCATATGGTCTAGATTCTAAAAATCAGTAGCACATGTGC
AGCCTGGTGACAGAAAAGGCCAAGTAAGCTCTCGGATCCTCCCACTGGGGCCAGATGACA
ATCTCAGGGGACAGAATCTACACAAAGGAGGCTCCAAGAGAATGAAGACACTACCCAGAA
AACCTCTAAGAAGCAAGAGAATGTGAACAGAAGACACAGCCTGGAGGACAAAATCTCTCG
CTCACCTATCACCACTTGGAGCTGGGAGTGGAAGATGCCTGTCTCTGAAGATACCAGGAA
TGGATTTTAAAACCTGAGTTCTAAGTTGCTACACAGGAATGCAGCAAGAAGCACTAACAT
AATGAAAGATTGTTTTCAAAAGTATCTCCATGCTCTCAGAGAAAGGTGCTTGTTTGATTG
AGCTAAAAGGCCAATGATTATTGAATACCTATTAAATGTTCAGCACTGTGCTATGAGCTG
AAGACGTAAAGAGCTATTCACAAGGACCGTCTCAGAACAGGCATGCTACTCAAACTCCCT
GACACAGCATGCGGCTAATGCAAACAAATACCAGGAGCAGCTATTTTAAAGTCAACACAG
AGAGCTGAAAGGGCCTTTGAATGAGCTGACCACTAT--TTTTTATTGCGACAACTGTTTG
GCACTAAATATTCTAAATATTAACGTAGTGCCAAGTAATCTAGATATTAAGAAGCACAAT
CACATGCGGGATATCAAGTCTGTTCCCCTCACTGCCTAGGAATTAATTGCCTTAAGAGGG
TAAATACTTTTTACTCTATGGTCTAGAAAAATGTCAAATCATAAAAATGTAAAAGGACAT
TGTACACCAAAATACAGGGTTCCATTTTACTCAAGGGTTAAGTCTTTGGTTACAAGAAAA
AGTATTACAAATAAGATGTCAA
>Monodon_monoceros
GAGAAAGGCAGGCACCAACTTTCCCACCTAACTTTTAGGGAGGTAAGTGTAGCTTGGAAA
CTGCTGGAGTCTACCTTGCCACCATGTGGATGCCTAGAGTGAAACAAAAGGGAGGGTAGC
AGAGCCAAAAGTTAGATGGCAAGAGACTAGGCCTTGGTGACACTCTTTGAGCTCCTGGAT
CAAACCATACCTGAAGGTGTCTATAT--------GGGTTTTTTTT----GATGTTATACA
AGCCAACACAATTTTCTCC----------------TTTT-TTTTGCCTTAAATCTGTTTG
AACTGTGTTTCAATTTCATGCAACCTGAGCCCTAACTGTCATAGTCCTCCTAGTTTATGA
TCCGATTCCTGGGGATTGGAATCCTTGAGATCTGTGCAGATTGCATGGAGCAGCCACACA
CCTGGATCATAGAATTCTAAAGTGTTCCCATGAGCCCCGCAGAGGGGCTGGACTTAATCT
GGCTCAAAACCCAAACCA-GGGGTAAATCAAGGTCCCCACAAGCTCAGGCTCAGCGTGGA
CAACAATCTGACGGACCATTTGTAAAAACCAACAAGAATGGTGGAACCACAAAGTTCAGG
G-AAACAAGCCAGGCTCTCAGTGAATTTATATCTCTATTTGCCATGTAAAAAAACAACGA
AGAGGAGAATTAAGAAGACTGGAGGGAAA-ATCTCCCAAAACATGAACTGTATCTGCATC
TGTGGGCTGGAACCTGTGATATCCTTTCTCTGCTATTTCACTGTCTCCCACTTCTCACTG
ATGGACCACCTTTCTACAGCACATCAGTAGAGCTCTTGGGGAGGCTCCAGGCCCTGCGCT
GAGGCACCCACGCTCCTCCCGGGAAGACAGGCAATGCAGTAGCAAACTCATGGTCACTAT
TAGAGCTGGGGTCCCTGCTTGCCTTCCGCACACCCAAGGGTAAGCCCTTTTGTATCTGCT
CCAC-TCCACCAGATCCAGGGGTCCTGTTGTCAGAAGCTGTAGTCACACTAAGGGAACAA
ATTCTCACCTGGCCTGAAAAAGTATATGCCATAAATCAGCCTTTTTGATTTCCTGGGTTC
TTTTTAATACAAAAAGATTTTAGTCCCAACCTTAGACCACGATCATGTTCTTGGCTAAGA
AAACCTG--CTCTGATTTGAGGAACTGACATTCATGCAACTAACTGATAATATTGATTGT
CTGTCTCTTAACCATGTTAAGAATATAATTAAGGAAAACCGCAATAATGATAGCCGTTTT
ACCACTGATGAAATCACCGGACACTTGCCTGGTCCATCTGGCTCCACCACCAGCCCCAGC
CTT-CCCATCTCTTTGGTCTGCTCAGCCACATAACTTCTAAAAACAATATTGTGGATCTC
AGTGTTTTTCTACTGATTTCCTAAGCCTTAGCTAAGGCTCTCCTTCCAGAAAATGTTCTC
CA---------CCCTCCACACCAAGCTGGGTTAGGTACCTTATCCACACTTCCCTCTTGC
TCTGTGCATTTCTTGATCACCAAACTTACTATGTGGCATCATGATAGTTTGCGTTGGCTT
CCATCTCCCTCAGTTGAGAGTTCACTAGGGTCAGGTGTATGTTTCAATCATCTCTGATTC
TCTGACGCCTAGTACAAAATCTGGCGGAAGCAACATATAACTATTTGTTGAGTAAACAAC
ATCAGCTTCAGTGATACCTCCACCCCTCATGTTAGACCAGTACTAAATACATTTTTAGAA
CATTGTCTTTATACT-----GTGATTATCCATATGAAAGCAATAACTGGGACTAAGCTAT
TAACAAATTATGAATTTCTTTTGAAGCACTGTTACAAGTTTAG-TTTACCACCGTCAATG
CACAGGCTG-AAGGACTTTGTGATACGGTTTCTAAAAAGGGACACAACACCATAGATGAA
TTTCTATTTTAAATGAGATGCTACCCAGATCACAAAAGACATACATGCTAAGGGACTATA
AAGGTCTGCAGAATTATGTGCCCTTCCTGGGACGTGGCCTGTTCGATAAGGATGAGGTCA
GAAAGGGAACAAAGCGGGCAGAGCTTCCTGA--TTTTTGTTCCTTTAATCTAGAAAGCCA
TGGGTTTGCTCTTTGGAATTGCTGGAAAAGAAGTTTTCTGGTTCCCTCGACTGGTATTAG
TCCTTTCAAGCCATTTCAGATTTCACCTTCTCAAATACAGAGGAGCCATCTACCAAGGAT
AATAATTTATTTAGAACTTTATAGTTCACAAAGCATTTTTACATGTGTTCTCACTTGACT
TATAAAAATTCGTATCAGATAGGTAG---TAGGTAGTTGTTTTGGTCCCCCAGTGTCTGC
ATTCTTTTTTATGTATAAGGAATGTTCTGTCTTTTGAGTCTTGGTGGAGAGCCAAGACTA
CTCTCCAGTATGGTGGCTGGAATTACCAGATCCAATA---GTGATTTGCTCATCCTGCAC
TGCTCTAGTCTCGGACATGAACCATATGGTCTAGATTCTAAAAATCAGTAGCACATGTGC
AGCCTGGTGACAAAAAGGGCCAAGTAAGCTCTCGGATCCTCCCACTGGGGCCAGATGACA
ATCTCAGGGGACAGAATATACACAAAGGAGGCTCCAAGAGAATGAAGACACTACACAGAA
AACCTCTAAGAAGCAGGAGAATGTGAACAGAAGACACAGCCTGGAGGACAAAATCTCTCG
CTCACATATCACCACTTGGAGCTGGGAGTGGAAGCTGCCTGTCTCTGAAGATACCAAGAA
AAGATTTTAAAACCTGAGTTCTAAGTTGCTACACAGGAATGCAGCAAGAAGCAGTAACAT
AATGAAAGATTGTTTTCAAAATTATCTCCAAGCTCTCAGAGAAATGCGTTTGTTTGATTG
AGCTAAAAGGCCAATGATTATTGAATACCTATTAAATGTTCAGCACTGTGTTATGAGCTG
AAGACGTAAAGAGCTATTCACAAGGACCGTCTCAGAACAGGCATGCTACTCGAACTCCCC
GACACAGCATGCGGCTAATACAAACAAATACCAGGAGCAGCTATTTTAAAGTCAACACAC
AGAGCTGAAAGGGCCTTTGAATGAGCTGACCACTATGGTTTTTATTGTGACAACTGTTTG
GCACAAAATATTCTAAATATTAACGTAGTGCCAAGTAATCTAGATATTAAGAAGCACAAT
CTCATGCAGGATATAAAGTCTGTTCCCCTCACTGCCTAGGAATTAATTGCCTTAAAAGGG
TAGATACTTTTTACTCTATGGTCTAGAAAAATGTCAAATCATAAAAATGTAAAAGGACTT
CGTACACCAAAATACAGGGTTCCATTTTGCTCAAGGGTTAAGTCTTTGGTTACAAGAAAA
AGAATTACAAATAAGATGTCAA
>Neophocaena_asiaeorientalis
GAGAAAGGCAGGCACCAACTTTCCCACCTAACTTTTAGGGAGGTAAGTGTAGCTTGGAAA
CTGCTGGAGGCTACCTTGCCACCATGTGGATGCCTAGAGTGAGACAAAAGGGAGGGTAGC
AAAGCCAAAAGTTAGATGGCAAGAGACTAGGCCTTGGTGACACTCTTTGAGCTCCTGCAT
CAAACCATACCTGAAGGTGTCTATAT--------GGGTTTTTTTT----GATGTTATAAA
AGCCAACACAATTTTCTCC----------------TTTT-TTTTGCCTTAAATCTGTTTG
AACTGTGTTTCAATTTCATGCAACCTGAGCCCTAACTGTCATAGTCCTCCTAGTTTATGA
TCCGATTCCTGGGGATTGGAATCCTTGAGATCTGTGCAGATTGCATGGAGCAGCCACACA
CCTGGATCATAGAATTCTAAAGTGTTCCCATGAGCCCCGCAGAGGGGCTGGACTTAATCT
GGCTCAAAACCCAAACCACAGGGTAAATCAAGGTCCCCACGAACTCAGGCTCAGCGTGGA
CAACAATCTGACGGACCATTTGTAAAAACCAACAAGCACGGTGGAACCACAAAGTTCAGG
G-AAACAAGCCAGACTCTCAGTGAATTTATATCTCTATTTGCCATGTAAAAAAACAACGA
AGAGGAGAATTAAGAAGACTGGAGGGAAA-ATCTCCCCAAACATGAACTGTATCTGCATC
TGTGGGCTGGAACCTGTGATATCCTTTCTCTGCTATTTCACTGTCTCCCACTTCTCACTG
ATGGACCATCTTCCTACAGCACATCAGTAGAGCTCTTGGGGAGGCTCCAGGCCCTGCGCT
GAGGCACCCACGCTCCTCCCGGGAAGACAGGCAATGCACTAGCAAACTCATGGTCACTAT
TGGAGCTGGGGTCCCTGCTTGCCTTCCGCACACCCAAGGGTAAGCCCTTTTGTATCTGCT
CCAC-TCCACCAGATCCAGGGGTCCTGTTGTCAGAAGCTGTAGTCACACTAAGGGAACAA
ATTCTCACCTGGCCTGAAAAAGTATATGCCATAAATCAGCCTTTTTGATTTCCTGGGTTC
TTTTTAACACAAAAAGATTTTAGTCCCAGCCTTAGACCACGATCATGTTCTTGGCTAAGA
AAACCTG--CTCTGATTTGAGGAACTGACATTCATGCAACTAACTGATAATATTGATTGT
CTGTCTCTTAACCATGTTAAGAATATAATTAAGGAAAACTGCAATAATGATAGCCGTTTT
ACCGCTGATGAAATCACCAGACACTTGCCTGGTCCATCTGGCTCCACCACCAGCCCCAGC
CTT-CCCATCTCTTTGGTCTGCTCAGCCACATAACTTCTAAAAACAATATTGCGGATCTC
AGTGTTTTTCTACTGATTTCCTAAGCCTTAGCTCAGGCTCTCCTTCCAGAAAATGTTCTC
CA---------CCCTCCACACCAAGCTGGGTTAGGTACCTTATCCACACTTCCCTCTTGC
TCTGTGCATTTCTTGATCACCAAACTTACTATGTGGCATCATGATAGTTGGCGTTGGCTT
CCATCTCCCTCAGTTGAGAGTTCACTAGGGTCAGGTGTATGTTTCAATCATCTCTGATTC
TCTGACGCCTAGTACAAAATCTGGCGGAAGCAACATATAACTATTTGTTGAGTAAACAAC
ATCAGCTTCAGTGATACCTCCACCCCTCATGTTAGACCAGTACTAAATACATTTTTAGAA
CATTGTCTTTATACT-----GTGATTATCCATATGAAAGCAATAACTGGGACTAAGCTAT
TAACAAATTATGAATTTCTTCTGAAGCACTGTTACAAGTTTAG-TTTACCACCGTCACTG
CACAGGCTGAAAGGACTTTGTGATACGGTTTCTAAAAAGGGACACAACACCATAGATGAA
TTTCTATTTTAAATGAGATGCTACCCAGATCACAAAAGACATACATGCTAAGGGACTATA
AAGGTCTGCAGAATTATGTGCCCTTCCTGGGACGTGGCCTGTTCGATAAGGATGAGGTCA
GAAAGGGAACAAAGCGGGCAGACCTTCCTGA--TTTTTGTTCCTTTAATCTAGAAAGCCA
TGGATTTGCTCTTTGGAATTGCTGGAAAAGAAGTTTTCTGGTTCCCTCGACTGGTGTTAG
TGCTTTCAAGCCATTTCAGATTTCACCTTCTCAAATACAGAGGAGCCATCTACCAAGGAT
AATAATTTATTTAGAACTTTATAGTTCACAAAGCATTTTTACATGTGTTCTCACTTGACT
TATAAAAATTCGTATCAGATAGGTAG---TAGGTAGTTGTTTTGGTGCCCCAGTGTCTGC
ATTCTTTTTTATGTATAAGGAATGTTCTGTCTTTTGAGTCTTGGTGGAGAGCCAAGACTA
CTCTCCAGTATGGTGGCTGGAATTACCAGATCCAATA---GTGATTTGCTCATCCTGCAC
TGCTCTAGTCTCGGACATGAACCATATGGTCTAGATTCTAAAAATCAGTAGCACATGTGC
AGCCTAGTGACAGAAAGGGCCAAGTAAGCTCTCNNNNNNNNNNNNNNNNNNNNNNNNNNN
NNNNNNNNNNNNNNNNNNNNNNNNNNNNNNNNNNNNNNNNNNNNNNNNNNNNNNNNNNNN
NNNNNNNNNNNNNNNNNNNNNNNNNNNNNNNNNNNNNNNNNNNNNNNNNNNNNNNNNNNN
NNNNNNNNNNNNNNNNNNNNNNNNNNNNNNNNNNNNNNNNNNNNNNNNNNNNNNNNNNNN
NNNNNNNNNNNNNNNNNNNNNNNNNNNNNNNNNNNNNNNNNNNNNNNNNNNNNNNNNNNN
NNNNNNNNNNNNNNNNNNNNNNNNNNNNNNNNNNNNNNNNNNNNNNNNNNNNNNNNNNNN
NNNNNNNNNNNNNNNNNNNNNNNNNNNNNNNNNNNNNNNNNNNNNNNNNNNNNNNNNNNN
NNNNNNNNNNNNNNNNNNNNNNNNNNNNGTCTCAGAACAGGCATGCTACTCAAACTCCCC
GACACAGCATGCGGCTAATACAAACAAATACCAGGAGCAGCTATTTTAAAGTCAACACAC
AGAGCTGAAAGGGCCTTTGAATGAGCCGACCACTATGGTTTTTATTGTGACAACTGTTTG
GCACTAAATATTCTAAATATTAACGTAGTGCCAAGTAATCTAGATATTAAGAAGCACAAT
CTCATGCAGGATATAAAGTCTGTTCCCCTCACTGCCTAGGAATTAATTGCCTTAAAAGGG
TAAATACTTTTTACTCTATGGTCTAGAAAAATGTCAAATCATAAAAATGTAAAAGGACTT
TGTACACCAAAATACAGGGTTCCATTTTGCTCAAGGGTTAAGTCTTTGGTTACAAGAAAA
AGTATTACAAATAAGATGTCAA
>Orcinus_orca
GAGAAAGGCAGGCACCAACTTTCCCACCTAACTTTTAGGGAAGTAAGTGTAGCTTGGAAA
CTGCTGGAGGCTACCTTGCCACCATGTGGATGCCTAGAGTGAAACAAAAGGGAGGGTAGC
AGAGCCAAAAGTTAGATGGCAAGAGACTAGGCTTTGGTGACACTCTTTGAGCTCCTGGAT
CAAACCATACCTGAAGGTGTCTATAT--------GGGTTTTTTTT----GATGTTATACA
AGCCAACACAATTTTCTCC----------------TTTT-TTTTGCCTTAAATCTGTTTG
AACTGTGTTTCAATTTCATGCAACCTGAGCCCTAACTGTCATAGTCCTCCTAGTTTATGA
TCCGATTCCTGGGGATTGGAATCCTTGAGATCTGTGCAGATTGCATGGAGCAGCCACACA
CCTGGATCATAGAATTCTGAAGTGTTCCCATGAGCCCCGCAGAGTGGCTGGACTTAATCT
GGCTCAAAACCCAAACCATGGGGTAAACCAAGGTCCCCACGAGCTCAGGCTCAGCGTGGA
CAACAATCTGACGGACCACTTGTAAAAACCAACAAGAATGGTGGAACCACAAAGTTCAGG
G-AAACAAGCCAGACTCTCAGTGAATTTATATCTCTATTTGCCATGTAAAAAAACAACGA
AGAGGAGAATTAAGAAGACTGGAGGGAAA-ATCTCCCAAAACATGAACTGTATCTGCATC
TGTGGGCTGGAACCTGTGATATCCTTTCTCTGCTATTTCACTGTCTCCCACTTCTCACTG
ATGGACCACCTTTCTACAGCACATCAGCAGAGCTCTTGGGGAGGCTCCAGGCCCTGCACT
GAGGCACCCACGCTCCTCCCGGGAAGACAGGCAATGCACTAGCAAACTCATGGTCACTAT
TAGAGCTGGGGTCCCTGCTTGCCTTCCGCACACCCAAGGGTAAGCCCTTTTGTATCCGCT
CCAC-TCCACCAGATCCAGGGGTCCTGTTGTCAGAAGCTGTAGTCACACTAAGGGAACAA
ATTCTCACCTGGCCTGAAAAAGTATATGCCATAAATCAGCCTTTTTGATTTCCTGGGTTC
TTTTTAATACAAAAAGATTTTAGTCCCAACCTTAGATCACGATCATGTTCTTGGCTAAGA
AAACCTG--CTCTGATTTGAGGAACTGACATTCATACAACTAACTGATAATATTGATTGT
CTGTCTCTTAACCATGTTAAGAATATAATTAAGGAAAACCGCAATAATGATAGCCATTTT
ACCGCTGATGAAATCACCAGACACTTGCCTGGCCCATCTGGCTCCACCACCAGCCCCAGC
CTT-CCCATCTCTTTGGTCTGCTCAGCCACATAACTTCTAAAAACAATATTGCGGACCTC
AGTGTTTTTCTACTGATTTCCTAAGCCTTAGCTCAGGCTCTCCTTCCAGAAAATGTTCTC
CA---------CCCTCCACACCAAGCTGGGTTAGGTACCTTATCCACACTTCCCTCTTGC
TCTGTGCATTTCTTGACCACCAAACTTACTATGTGGCATCATGATAGCTTGTGTTGGCTT
CCATCTCCCTCAGTTGAGAGTTCACTAGGGTCAGGTGTATGTTTCAATCATCTCTGATTC
TCTGACGCCTAGTACAAAATCTGGCGGAAGCAACATATAACTATTTGTTGAGTAAACAAC
ATCAGCTTCAGTGATACCTCCACCCCTCATGTTAGACCAGTACTAAATACATTTTTAGAA
CATTGTCTTTATACTGTATGGTGATTATCCATATGAAAGCAATAACTGGGACTAAGCTAT
TAACAAATTATGAATTTCTTTTGAAGCACTGTTACAAGTTCAG-TTTACCACCGTCAATG
CACAGGCTG-AAGGACTTTGTGATACGGTTTCTAAAAAGGGACACAACACCATAGATGAA
TTTCTATTTTAAATGAGATGCTACCCAGATCACAAAAGACATACGTGCTAAGGGAATATA
AAGGTCTGCAGAATTATGTGCCCTTCCTGGGACGTGGCCTGTTCGATAAGGATGAGGTCA
GAAGGGGAACAAAGCGGGCAGAGCTTCCTGA--TTTTTGTTCCTTTAATCTAGAAAGCCA
TGGGTTTGCTCTTTGGAATTGCTGGAAAAGAAGTTTTCTGGTTCCCTCGACTGGCATTAG
TCCTTTCAAGCCATCTCAGATTTCACCCTCTCGAATACAGAGGCACCATCTACCAAGGAT
AATAATTTATTTAGAACTTTACAGTTCACAAAGCATTTTTACATGTATTCTC--TTGACT
TATAAAAATTCGTATCAGATAGGTAG---TAGGTAGTTGTTTTGGTCCCCCAGTGGCTGC
ATTCTTTTTTATGTATGAGGAATGTTCTGTCTTTTGAGTCTTGGTGGAGAGCCAAGACTG
CTCTCCAGTATGGCGGCTGGAATTACCAGATCCAACA---GTGATTTGCTCATCCTGCAC
TGCTCTAGTCTCGGACATGAACCATATGGTCTAGATTCTAAAAATCAGTAGCACATGTGC
AGCCTGGTGACAGAAAGGGCCAAGTAAGCTCTCGGATCCTCCCACTGGGACCAGATGACA
ATATCAGGGGACAGAATCTACACAAAGGAGGCTCCAAGAGAATGAAGACACTACACAGAA
AACCTCTAAGAAGCAAGAGAATGTGAACAGAAGACACAGCCTGGAGGACAAAATCTCTCG
CTCACATATCACCACTTGGAGCTGGGAGTGGAAGCTGCCTGTCTCTGAAGATATCAAGAA
AGGATTTTAAAACCTGAGCTCTAAGTTGCTACACAGGAATGCAGCAAGAAGCACTAACAT
AATGAAAGATTGTTTTCAAAAGTATCTCCAAGCTCTCAGAGAAAGGCGTTTGTTTGATTG
AGCTAAAAGGCCGATGATTATTGAATACCTATTAAATGTTCAGCACTGTGTTATGAGCTG
AAGACGTAAAGAGCTATTCACAAGGACCGTCTCAGAACAGGCATGCTACTCAAACTCCCC
GACACAGCATGCGGCTAAT----ACAAATACCAGGAGCAGCTATTTTAAAGTCAACACAC
AGAGCTGAAAGGGCCTTTGAATGAGCTGACCACTATGGTTTTTATTGTGACAACTGTTTG
GCACTAAATATTCTAAATATTAACGTAGTGCCAAGTAATCTAGATATTAAGAAGCACAAT
CTCATGCAGGATATAAAGTCTGTTCCCCTCACTGCCTAGGAATTAATTGCCTTAAAAGGG
TAAATACTTTTTACTCTATGGTCTAGAAAAATGTCAAATCATAAAAATGTAAAAGGACTT
TGTACACCAAAATACAGGGTTCCATTTTGCTCAAGGGTTAAGTCTTTGGTTACAAGAAAA
AGTATTACAAATAAGATGTCAA
>Phocoena_sinus
GAGAAAGGCAGGCACCAACTTTCCCACCTAACTTTTAGGGAGGTAAGTGTAGCTTGGAAA
CTGCTGGAGGCTACCTTGCCACCATGTGGATGCCTAGAGTGAGACAAAAGGGAGGGTAGC
AAAGCCAAAAGTTAGATGGCAAGAGACTAGGCCTTGGTGACACTCTTTGAGCTCCTGCAT
CAAACCATACCTGAAGGTGTCTATAT--------GGGTTTTTTTT----GATGTTATAAA
AGCCAACACAATTTTCTCC----------------TTTT-TTTTGCCTTAAATCTGTTTG
AACTGTGTTTCAATTTCATGCAACCTGAGCCCTAACTGTCATAGTCCTCCTAGTTTATGA
TCCGATTCCTGGGGATTGGAATCCTTGAGATCTGTGCAGATTGCATGGAGCAGCCACACA
CCTGGATCATAGAATTCTAAAGTGTTCCCATGAGCCCCGCAGAGGGGCTGGACTTAATCT
GGCTCAAAACCCAAACCACGGGGTAAATCAAGGTCCCCACGAACTCAGGCTCAGCGTGGA
CAACAATCTGACGGACCATTTGTAAAAACCAACAAGCACGGTGGAACCACAAAGTTCAGG
G-AAACAAGCCAGACTCTCAGTGAATTTATATCTCTATTTGCCATGTAAAAAAACAACGA
AGAGGAGAATTAAGAAGACTGGAGGGAAA-ATCTCCCCAAACATGAACTGTATCTGCATC
TGTGGGCTGGAACCTGTGATATCCTTTCTCTGCTATTTCACTGTCTCCCACTTCTCACTG
ATGGACCATCTTCCTACAGCACATCAGTAGAGCTCTTGGGGAGGCTCCAGGCCCTGCGCT
GAGGCACCCACGCTCCTCCCGGGAAGACAGGCAATGCACTAGCAAACTCATGGTCACTAT
TGGAGCTGGGGTCCCTGCTTGCCTTCCACACACCCAAGGGTAAGCCCTTTTGTATCTGCT
CCAC-TCCACCAGATCCAGGGGTCCTGTTGTCAGAAGCTGTAGTCACACTAAGGGAACAA
ATTCTCACCTGGCCTGAAAAAGTATATGCCATAAATCAGCCTTTTTGATTTCCTGTGTTC
TTTTCAACACAAAAAGATTTTAGTCCCAGCCTTAGACCACGATCATGTTCTTGGCTAAGA
AAACCTG--CTCTGATTTGAGGAACTGACATTCATGCAACTAACTGATAATATTGAT---
-TGTCTCTTAACCATGTTAAGAATATAATTAAGGAAAACCGCAATAATGATAGCCGTTTT
ACCGCTGATGAAATCACCAGACACTTGCCTGGTCCATCTGGCTCCACCACCAGCCCCAGC
CTT-CCCATCTCTTTGGTCTGCTCAGCCACATAACTTCTAAAAACAATATTGTGGATCTC
AGTGTTTTTCTACTGATTTCCTAAGCCTTAGCTCAGGCTCTCCTTCCAGAAAATGTTCTC
CA---------CCCTCCACACCAAGCTGGGTTAGGTACCTTATCCACACTTCCCTCTTGC
TCTGTGCATTTCTTGATCACCAAACTTACTATGTGGCATCATGATAGTTTGCATTGGCTT
CCATCTCCCTCAGTTGAGAGTTCACTAGGGTCAGGTGTATGTTTCAATCATCTCTGATTC
TCTGACGCCTAGTACAAAATCTGGCGGAAGCAACATATAACTATTCGTTGAGTAAACAAC
ATCAGCTTCAGTGATACCTCCACCCCTCATGTTAGACCAGTACTAAATACATTTTTAGAA
CATTGTCTTTATACT-----GTGATTATCCATATGAAAGCAATAACTGGGACTAAGCTAT
TAACAAATTATGAATTTCTTCTGAAGCACTGTTACAAGTTTAG-TTTACCACCGTCACTG
CACAGGCTGAAAGGACTTTGTGATACGGTTTCTAAAAAGGGACACACCACCATAGATGAA
TTTCTATTTTAAATGAGATGCTACCCAGATCACAAAAGACATACATGCTAAGGGACTATA
AAGGTCTGCAGAATTATGTGCTCTTCCTGGGACGTGGCCTGTTCGATAAGGATGAGGTCA
GAAAGGGAACAAAGCGGGCAGAGCTTCCTGA--TTTTTGTTCCTTTAATCTAGAAAGCCA
TGGATTTGCTCTTTGGAATTGCTGGAAAAGAAGTTTTCTGGTTCCCTCGACTGGTGTTAG
TGCTTTCAAGCCATTTCAGATTTCACCTTCTCAAATACAGAGGAGCCATCTACCAAGGAT
AATAATTTATTTAGAACTTTATAGTTCACAAAGCATTTTTACATGTGTTCTCACTTGACT
TATAAAAATTCGTATCAGATAGGTAG---TAGGTAGTTGTTTTGGTCCCCCAGTGTCTGC
ATTCTTTTTTATGTATAAGGAATGTTCTGTCTTTTGAGTCTTGGTGGAGAGCCAAGACTA
CTCTCCAGTATGGTGGCTGGAATTACCAGATCCAATA---GTGATTTGCTCATCCTGCAC
TGCTCTAGTCTCGGACATGAACCATATGGTCTAGATTCTAAAAATCAGTAGCACATGTGC
AGCCTAGTGACAAAAAGGGCCAAGTAAGCTTTCGGATCCTCCCACTGGGGCCAGATGACA
ATCTCAGGGGACAGAATCTACACAAAGGAGGCTCCAAGAGAATGAAGACACTACACAGAA
AACCTCTAAGAAGCAAGAGGATGTGAACAGAAGACACAGCCTGGAGGACAAAATCTCTCG
CTCACATATCACCACTTGGAGCTGGGAGTGGAAGCTGCTTGTCTCTGAAGATACCAAGAA
AGGATTTTAAAACCTGAGTTCTAAGTTGCTACACAGGAATGCAGCAAGAAGCAGTAACAT
AATGAAAGATTGTTTTCAAAAGTATCTCCAAGCTCTCAGAGAAAGGCGTTTGTTTGATTG
AGCTAAAAGGCCAATGATTATTGAATACCCATTAAATGTTCAGCACTGTGTTATGAGCTG
AAGACGTAAAGAGCTATTCACAAGGACCGTCTCAGAACAGGCATGCTACTCAAACTCCCC
GACACAGCATGCGGCTAATACAAACAAATACCAGGAGCAGCTATTTTAAAGTCAACACAC
AGAGCTGAAAGGGCCTTTGAATGAGCCGACCACTATGGTTTTTATTGTGACAACTGTTTG
GCACTAAATATTCTAAATATTAACGTAGTGCCAAGTAATCTAGATATTAAGAAGCACAAT
CTCATGTAGGATATAAAGTCTGTTCCCCTCACTGCCTAGGAATTAATTGCCTTAAAAGGG
TAAATACTTTTTACTCTATGGTCTAGAAAAATGTCAAATCATAAAAATGTAAAAGGACTT
TGTACACCAAAATACAGGGTTCCATTTTGCTCAAGGGTTAAGTCTTTGGTTACAAGAAAA
AGTATTACAAATAAGATGTCAA
>Physeter_macrocephalus
GAGAAAGGCAGGCACCAACTTTCTCACCTAACTTTTAGGGAGGTAAGCGTAGCTTGGAAA
CTGCTGGAGGCTACCTTGCCACCATGTGGATGCCTAGAGTGAAACAAAAGGGAGGGTAGG
AGAGCCAAAAGATAGATGGCAAGAGACTAGGCCTTGGTGACGCTCTTTGAGCTCCTGGAT
CAAACCATACCTGAAGGTGTCTATATATAT----GGGGATTTTTTT---GAAGTTATACA
AGCCAACACAATTTTCTCC----------------TTTT-TTTTGCCTTAAACCTGTTTG
AACTGTGTTTCAATTTCGTGCAACCTGAGCCCTAATTGTCATAGTCCTCCTAGTTTATGA
TCGGATTCCTGGGGATTGGAATCCTTGAGATCTGTGCAGATTGCATGGAGCAGCCACACA
CCTGGATCATAGAATTCTAAAGTGTTCCCATGAGCCCCGCAGAGGGGCTGGACTTAATCT
GGCTCAAAACCCAAACCATGGGGTAAATCAAGGTCCCCACGAGCTCAGGCTCAGCATGGA
CAACAATCTGACGGACCATTCGTAAAAACCGACAAGAATGGCGGAACCACAAAGTTCAGG
G-AAACAAGCCAGACGTTCAGTGAATTTATATCTCTATTTGCCATGTACAAAAACAACGA
AGAGGAGAATTAAGAAGACCGGAGGGAAA-ATCTACCAAAACATGAACTGTATGTGCATC
TGTGGGCTGGAACTTGTGATATTCTTTCTCTGCTATTTTACTCTCTCCAATTTCTCACTG
ATGGACCACCTTTCTACAGCAAATCAGCAGAGGTCTTGGGGAGGCTCCAAGCCCTGTGCT
GAGGCACCCGCGCTCCTCCCGGGAAGACAGGCAATGCACTAGCGAACTCATGGTCACTAT
TAGAGCTGGGGTCCCTGCTTGCCTTCTGCACACCCAAGGGTAAGCCGTTTTGTATCCACT
CCAA-TCCACCAGATCCAGGGGACCTGTTGTCAGAAGCTGTAGTCACACTAAGGGAACAA
ATTCTCACCTGGCCTGAAAAAGTATATGCTATAAATCAGCCTTTTTGATTTCCTGGGTTC
TTTTTAATATAAAAAGATTTTAGTCCCAACCTTAGACCATGATCATGTTCTTGGCTAAGA
AAACCTG--CTCTGATTTGAGGAACTGACATTCATACAACTAACTGATAATATTGATTGT
CTGTCCCTTAACCATGTTAAGAATATAATTAAGGAAAACCGCAATAATGGTAGCTGTTTT
ACCGCTGATGAAATCACCAAACACTTGCCTGGTCCATCTGGCTCCACCACCAGCCCCAGC
CTT-CCCCTATCTTTGGTCTGCTCAGCCACATAGCTTCTAAAAACAATATTGCGGATCTC
AGTGTTTTTCTACTGATTTCCTAAGCCTTAGCTCAGGCTCTCCTTCCAGAAAATGTTCTC
CA---------CCCTCCACACCAAGCTGGGTTAGGTACCTTATCCACACGTCCCTCTTGC
TCTGTGCATTTCTTGATCACCAAACTTACTATGTGGCATCATGATGGTTTGTGTTGGCTT
CCATCTCCCTCAGTTGAGAGTTCACTAGGGTCAGGTGTATGTTTCAGTCATCTCTGATTC
CCTGACACCTAGTACAAAATCTGGCAGAAGCAACATATAACTATTTGTTGAGTAAACAAC
ATCAGCTTCAGTGATACCTCCACCCCTCATGTTAAACCAGTACTAAATACATTTCTAGAA
CATTGTCTTTATACTGTATAGTGATTGTCCATATGAAAGCAATAACTGGGACTAAGCTAT
TAACAAATTATGAATTTCTTTTGAAGCACTGTTACAAGTTTAG-TTTACCATTGTCACTG
CACAGGATG-AAGGACTTTGTGATATGGTTTCTAAAAAGGGACA--ACACCATAGATGAA
TTTCTGTTTTAAATGAGATGCTACCCAGATCACAAAAGACATACATGCTAAGGGACTATA
AAGGTCTGCAGAATTACGTGCCCTCCCTGGGACGTGGCCTGTTCGATAAGGATGAGGTCA
GAAGGGGAACAAAGAGGGCAGAGCTTCCTGA--TTTCTGTTCCTTTAATCTAGAAAGCCA
TGGGTTTGCTCTTTGGAATTGCTGGAAGAGAAGTTTTCTGGTTCCCTCGACTGGCGTTAG
TCCTTCCAAGCCATTTCAGATTTCACCTTCTCAAATACAGAGGAGCCATCTACCAAGGAT
AATAATTTATTTAGAACTTTACAGTTCACAAAGCATTTTTACATGTATTCTCACTTGACT
TATAAAAATTCGTATCAGATAGGTAG---TAGGTAGTTGTTTTGGTCCCCCAGTGTCTGC
ATTCTTTTTTATGTATAAGGAATGTTCTGTCTTTTGAGTCTTGGTGGAGAGCCAAGACTA
CTCTCCAGTATGGCGGCTGGAATTACCAGATCCAATA---GTGATTTGCTCATCCTGCAC
TGCTCTAGTCTCGGACATGAACCATATGGTCTAGATTCTAAAAATCAGTAGCACATGTGC
AGCCTGGTGACAGAAAGGGCCAAGTAGGCTCTCGGATCCTCCCACTGGGACCAGATGACA
ATCTCAGGGGACAGAATCTACACAAAGGAGGCTCCAAGAGAATGAAGACACTACACAGAA
AACCTCTAAGAAGCAAGAGAATGTGAACAGAAGACACAGCCTGGAGGACAAAATCTCTCT
CTCACCTATCACCACTTGGAGCTGGGAGTGGAAGCTGCCTGTCTCTGAAGATACCAAGAA
AGGATTTAAAAACCTGAGTTCTAAGTTGCTACACAGGAATGCAGCAAGAAGCACTAACAT
AATGAAAGATTGTTTTCAAAAGTATCTCCATGCTCTCAGAGAAAGGCGTTTGTTTGATTG
AGCTAAAAGGCCAATGATTATTGAATACCTATTAAATGTTCAGCACTGTGTTATGAGCTG
AAGACGTAAAGAGCTATTCACAAGGACCGTCTCAGAACAGGCATGCTACTCAAACTCCCC
GACACAGCATGCGGCTAATACAAACAAATACCAGGAGTAGCTATTTTAAAGTCAACACAG
AGAGCTGAAAGGGCCTTTGAGTGAGCTGGCCACTATGGTTTTTATTGTGACAACTGTTTG
GCACTAAAAATTCTAAATATTAATGTAGTGCCAAGTAATCTAGATATTAAGAAGCACAAT
CACATGCGGGATATAAAGTCTGTTCCCCTCACTGCCTAGGAATTAATTGCCTTAAGAGGG
TAAATACTTTTTACTCTATGGTCTAGAAAAATGTCAAATCATAAAAATGTAAAAGGACTT
TGTACACCAAAATACAGGGTTCCATTTTGCTCAAGGGTTAAGTCTTTGGTTACAAGAAAA
AGTATTATAAATAAGATGTCAA
>Platanista_minor
GAGAAAGGCAGGCACCAACTTTCCCACCTAACTTCTAGGGAGGTAAGTGTAGCTTGGAAA
CTGCTGGAGGCTACCTTGTCACCATGTGGATGCTTAGAGTGAAACAAAAGGGAGGGTAGC
AGAGCCAAAAGATAGATGGCAAGAGACTAGACCTTGGTGACACTCTTTGAGCTCCTGGAT
CAAACCTCACCTGAAGGTGTCTATATATAT----GGGTTTTTTTT----GATGTTATACA
AGCCACCACAATTTTCTCC---------------TTTTT-TTTTGCCTTAAACCTGTTTG
AACTGTGTTTCAATTTCGTGCAACCTGAGCCCTAACTGTCATAGTCCTCCTAGTTTATGA
TCGGATTCCTGGGGATTGGAATCCTTGAGATCTGTGCAGATTGCATGGAGCAGCCACACA
CCTGGATCAGAGAATTCTAAAGTGTTCCCATGAGCCCGGCAGAGGGGCTGGACTTAATCT
GGCTCAAAACCCAAACCATGGGGTAAATCAAGGTCCCCACGAGCTCAGGCTCAGCGTGGA
CAACAATCTGACGGAACATTTGTAAAAACCGACAAGAATGGTGGAACCACAAAGTTCAGG
GAAAACAAGCCAGACTCTCAGTGAATTTATCTCTCTATTTGCCATGTAAAAAAACAACGG
AGAGGAGAATTAAGAAGACTGGAGGGAAA-ATCTACCAAAACATGAACTGTATCTGCATC
TGTGGGCTGGAACTTGTGATATTCTTTCTCTGCTATTTTACTCTCTCCAATTTCTCACTG
ATGGACCACCTTTCTACAGCAAATCAGCAGAGGTCTTGGGGAGGCTCCAGGCCCTGCGCT
GAGGCACCCGCGCTCCTCCCGGGAAGACAGGCAATGCACTAGCAAACTCATGGTCACTAT
TAGAGCTGGGGTCCCTGCTTGCCTTCCGCACACCCAAGGGTAAGCCCTTTTGTATCCACT
CCAA-TCCACCAGATCCAGGGGTCCTGTTGTCAGAAGCTGTAGTCACACTAAAGGAACAA
ATTCTCACCTGGCCTGAAAAAGTATATGCCATAAATCAGCCTTTTTGATTTCCTGGGTTC
TTTTTAATACAAAAAAATTTTAGTCCCAACCTTAGACCATGATCATGTTCTTGGCTAAGA
AAACCTG--CTCTGATTTGAGGAACTGACATGCATACAACTAACTGACAATATTGATTGT
CTGTCTGTTAACCGTGTTAAGAATATAATTAAGGAAAACCGCAATAATGATAGCTGTTTT
ACTGCTGATGAAATCACCAAACACTTGCCTGGTCCATCTGGCTCCACCACCAGCCCCAGC
CTT-CCCATCTCTTTGGTCAGCTCAGCCACATAACTTCTAAAAACAATATTGCGGATCTC
AGTGTTTTTCTACTGATTTCCTAAGCCTTAGCTCAGGCTCTCCTTCCAGAAGATGTTCTC
CA---------CCCTCCACACCAAGCTGGGTTAGGGACCTTATCCACACTTCCCTCTTGC
TCTGTGCATTTCTTGATCACCAAACTTACTATGTGGCAGCATGATAGTCTGTGTTGGCTT
CCAGCTCCCTCAGTTGAGAGTTCACTAGGGTCAGGTGTATGTTTCAATCATCTCTGATTC
TCTGACGCCTAGTACAAAATCTGGCGGAAGCAACATACAACTATTTGTTGAGTAAACAAC
ATCAGCTTCAGTGATACCTCCACCCCTCATGTTAGACCAGTACTAAATACATTTTTAGAA
CATTGTCTTTATACTGTATAGTGATTGTCCATATGAAAGCAATAACTGGGACTAAGCTAT
TAACAAATTATGAATTTCTTTTAAAGCACTGTTACAAGTTTAG-TTTACCATTGTCACTG
CACAGGCTG-AAGGACTTTGTGATACGGTTTCTAAAAAGGGACA--ACACCATAGATGAA
TTTCTATTTTAAATGAGATGCTACCCAGATCACAAAAGACATACATGCTAAGGGACTATA
AAGGTCTGCAGAGTTACGTGCCCTTCCTGGGACGTGGCCTGTTTAATAAGGATGAGGTCA
GAAGGGGAACAAAGTGGGCAGAGCCTCCTGA--GTTCTGTTCCTTTAATCTAGAAAGCCA
TGGGTTTGCTCTTCAGAATTGCTGGAAAAGAAGTTTTCTGGTTCCCTCGACTGGCGTTAG
TCCTTCCAAGCCATTTCAGATTTCACCTTCTCAAATACAGAGGAGCCATCTACCAAGGAT
AATAATTTATTTAGAACTTTACAGTTCACAAAGCATCTTTACATGTATTCTC-----CCT
TATAACAATTCGTATCAGATAGGTAG---TGGGTAGTTGTTTTGGTCCCCCAGTGTCTAC
ATTCTTTTTTATGTATAAGGAATGTTCTGTCTTTTGAGTCTTGGTGGAGAGCCAAGACTA
CTCTCCAGTATGGCGGCTGGAATTACCAGATCCAATA---GTGATTTGCTCATCCTGCCC
TGCTGTAGTCTCGGACACGAACCATATGGTCTAGATTCTAAAAATCAGTAGCACATGTGC
AGCCTGGTGACAGAAAGGGCCAAGTAAGCTCTCGGATCCTCCCACTGGGACCAGATGACA
ATCTCAGGGGACAGAATCTACACAAAGGAGACTCCAGGAGAATGAAGACACTACACAGAA
AACCTCTAAGAAGCAAGAGAATGTGAACAGAAGACACAATCTGGAGGACAAAATCTCTCG
CTCACCTATCACCACTTGGAGCTGGGAGTGGAAGCTGCCTGTCTCTGAAGATACCAAGAA
AGGATTTTAAAACCTGAGTTCTAAGTTGCTACACAGGAATGCAGCAAGAAGCACTAACAT
AATGAAAGATTGTTTTCAAACGTATCTCCATGCTCTCAGAGAAAGGCG----TTTGTTTG
AGCTAAAAGGCCAATGATTATTGAATACCTATTAAATGTTCAGCACTGTGTTATGAGCTG
AAGACGTAAAGAGCTATTCACAAGGACCGTCTCAGAACAGGCATGCTACTCAAACTCCCC
GACACAGCATGCGGCTAATACAAACAAATACCAGGAACAGCTATTTTAAAGTCAACACAG
AATGCTGAAAGGGTCTTTGAATGAGCTGGCCACTATGGTTTTTATTGTGACAACTGTTTG
GCACTAAATATTCTAAATATCAATGTAGTGCCAAGTAATCTAGATATTAAGAAGCACAAT
CACATGCGGGATATAAAGTCTGTTCCCCTCACTGCCTAGGAATTAATTGCCTTAAGAGGG
TAAATACTTTTTACTCTATGGTCTAGAAAAATGTCAAATCATAAAAATGTAAAAGGACTT
TGTACACCAAAATACAGGGTTCCATTTTGCTCAAGGGTTAAGTCTTTGGTTACAAGAAAA
AGTATTACAAATAAGATGTCAA
>Pontoporia_blainvillei
GAAAAAGGCAGGCACCAACTTTCCCACCTAACTTTTAGGGAGGTAAGTGTAGCTTGGAAA
CTGCTGGAGGCTACCTTGC--------------CTAGAGTGAAACAAAAGGGAGGGTAGC
AGAGCCAAAAGTTAGATGGCAAGAGACTAGGCCTTGGTGACACTCTTTGAGCTCCTGGAT
CAAACCATACCTGAAGGTGTCTATATATGT----GGGGTTTTTTT----GATGTCATGCA
AGCCAACACAATTTTCTCC---------------TTTTTCTTTTGCCTTAAATCTGTTTG
AACTGTGTTTCAATTTCATGCAACCTGAGTCCTAACTGTCATAGTCCTCCTAGTTTATGA
TCGGATTCCTGGGGATTGGAATCCTTGAGATCTGTGCAGATTGCATGGAGCAGCCACACA
CCTGGATCATGGAATTCTAAAGTGTTCCCATGAGCCCCGCAGAGGGGCTGGACTTAATCT
GGCTCAAAACCCAAACCATGGGGTAAATCAAGGTCCCCACGAGCTCAGGCTCAGCGTGGA
CAACAATCTGACGGACCATTTGTAAAAACCAACAAGAATGGTGGAACCACAAAGTTCAGG
G-AAACAAGCCAGACTCTCAGTGAACTTATATCTCTGTTTGCCACGTAAAAAAACAACGA
AGAGGAGAATTAAGAAGACTGGGGGGAAA-ATCTACCAAAACATGAACTGTATCTCCATC
TGTGGGCTGGAACTTGCGAGATTCTTTCTCTGCTATTTTACTGTCTCCCATTTCTCACTG
ATGGACCACCTTTCTACAGCAAATCAGCAGAGCTCTTGGGGAGGTCGCAGGCCCTGCGCT
GAGGCACCCGCGCTCCTCCCGGGAAGACAGGCAATGCACTAGCAAACTCATGGTCACTAT
TAGAGCTGGGGTCCCTGCTTGCCTTCCGCACAGCCAAGGGTAAGCCCTTTTGTATCCACT
CCAA-TCCACCAGATCCAGGGGTCCTGTTGTCAGAAGCTGTAGTTACACTAAGGGAACAA
GTTCTCACCTGGCCTGAAAACGTATATGCCATAAATCAGCCTTTTTGATTTCCTGGGTTC
TTTTTAATACAGAAAGATTTTAGTCCCAACCTTAGACCACGACCATGTTCTTGGCTAAGA
AAACCTG--CTCTGATTTGAGGAACTGACATTCATACAACTAACTGATAATATTGATTGC
CTGTCTCTTAACCGTGTTAAGAATATAATTAAGGAAAACCGCAATAATGATCGCTGTTTT
ACCGCTGATGAAATCAGCAGACACTTGCCTGGTCCATCTGGCTCCACCACCAGCCCCAGC
CTT-CCCATCTCTTTGGTCTGCTCAGCCACATAACTTCTAAAAACAATATTGCGGATCTC
GGTGTTTTTCTACTGATTTCCTAAGCCTTAGCTCAGGCTCTCCTTCCAGAAAATGTTCTC
CA---------CCCTCCACACCAAGCTGGGTTAGGTACCTTATCCACACTTCCCTCTTGC
TCTGTGCATTTCTTGATCACCAAACTTACTATGTGGCATCATGATAGTTTGCGTTGGCTT
CCATCTCCCTCAGTTGAGAGTTCACTAGGGTCAGGTGTATGTTTCAATCATACCTGATTC
TCTGACGCCTAGTACAAAATCTGGCGGAAGCAACATATAACTATTTGTTGAGTAAACAAC
AACAGCTTCAGTGATACCTCCACCCCTCATGTTAGACCAGCACTAAATACATTTTTAGAA
CATTGTCTTTATACTGTATTGTGATTATCCAAATGAAAGCAATAACTGGGACTAAGCTAT
TAACAAATTATGAATTTCTTTTGAAGCACTGTTACACGTTTAG-TTTACCACTGTCACTG
CACAGGCTG-AAGGACTTTGTGATACGGTTTCTAAAAAGGGACA--ACACCATAGATGAA
TTTCTATTTTAAATGGGACGCTACCCGGATCACAAAAGACATACATGCTAAGGGACTATA
ATGGTCTGCAGAATTATGTGCCCTTCCTGGGACGTGGTCTGTTCGATAAGGATGAGATCA
GAAGGGGAACAAAGTGGGCAGAGCTTCCTGATTTTTCTGTTCCTTTAATCTAGAAAGCCA
TGGGTTTGCTCTTTGGAATTGCTGGAAAAGAAGTTTTCTGGTTCCCTCGACTGGCGTTAG
TCTTTTCAAGCCATCTCAGATTTCAGCTTCTCAAATAAAGAGGAGCCATCTACCAAGGAT
AATAATTTATTTAGAACCTTACAGTTCACAAAGCATTTTTACGTGTATTCTC-----ACT
TATAAAAATCCGTATCAGATAGGTAGTAGTAGGTAGGTGTTTTGGTCCCCCAGTGTCTGC
ATTCTTTTTTATGTATAAGGAATGTACTGTCTTTTGAGTCTTGGTGGAGAGCCAAGACTG
CTCTCCAGTATGGTGGCTGGAATTACCAGATCCAGTA---GTGATTTGCTCATCCTGCAC
TGCTCTAGTCTCGGACATGAACCACATGGTCTAGATTCTAAAAATCAGTAGCACGTGTGC
AGCCTGGTGACAGAAAGGGTCAAGTAAGCTCTCGGATCCTCCCACTGGGGCCAGATGACG
ATCTCAGGGGACAGAATCTACACAAAGGAGGCTCCAAGAGAATGAAGACACTACACAGAA
AACCTCTAAGAAGCAAGAGAATGTGAACAGAAGACACAGCCTGGAGGACAAAATCTCTCG
CTCACCTATCACCACTTGGAGCTGGGAGTGGAAGCTGCCTGTCTCTGAAGATACCAAGAA
AGGATTTTAAAACCTGAGTTCTAAGTTGCTACACAGGAATGCAGCAAGAAGCACTAACAT
AACGAAAGACTGTTTTCAAAAGTATCTCCATACTCTCAGAGAAAGGCGTTTGTTTGATTG
AGCTAAAAGGCCAATGATTATTGAATACCTATTAAATGTTCAGCACTGTGTTATGAGCTG
AAGACGTAAGGAGCTATTCACAAGGACCGTCTCAGAACAGGCATGCTACTCAAACTCCCC
GACACAGCATGCGGCTAAGACAAACAAATACCAGAAGCAGCTATTTTAAAGTCAACACAC
AGAGCTGAAAGGGCCTTTGAATGAGCTGACCACTATGGTTTTTATTGTGACAACTGTTTG
GCACTAAATATTCTAAATATTAACGTAGTGCCAAGTAATCTAGATACTAAGAAGCACAAT
CACATGTGGGATATAAAGTCTGTTCCCCTCACTGCCTAGGAATTAATTGCCGTAAGAGGG
TAAATACTTTTTACTCTATGGTCTAGAAAAATGTCAAATCATAAAAATGTAAAAGGACTT
TGTACACCAAAAGACAGGGTTCCATTTTGCTCAAGGGTTAAGTCTTTGGTTACAAGAAAA
AGTATTACAAATAAGATGTCAA
>Sousa_chinensis
GAGAAAGGCAGGCACCAACTTTCCCACCTAACTTTTAGGGAAGTAAGTGTAGCTTGGAAA
CTGCTGGAGGCTACCTTGCCACCATGTGGATGCCTAGAGTGAAACAAAAGGGAGGGTAGC
AGAGCCAAAAGTTAGATGGCAAGAGACTAGGCCTTGGTGACACTCTTTGAGCTCCTGGAT
CAAACCATACCTGAAGGTGTCTATAT--------GGGTTTTTTTT----GATGTTATACA
AGCCAACACAATTTTCTCC----------------TTTT-TTTTGCCTTAAATCTGTTTG
AACTGTGTTTCAATTTCATGCAACCTGAGCCCTAACTGTCATAGTCCTCCTAGTTTATGA
TCCGATTCCTGGGGATTGGAATCCTTGAGATTTGTGCAGATTGCATGGAGCAGCCACACA
CCTGGATCATAGAATTCTAAAGTGTTCCCATGAGCCCCGCAGAGGGGCTGGACTTAATCT
GGCTCAAAACCCAAACCATGGGGTAAATCAAGGTCCCCACGAGCTCAGGCTCAGCGTGGA
CAACAATGTGACGGACCATTTGTAAAAACCAACAAGAATGGTGGAACCACAAAGTTCAGG
G-AAACAAGCCAGACTCTCAGTGAATTTATATCTCTATTTGCCATGTAAAAAAACAACGA
AGAGGAGAATTAAGAAGACTGGAGGGAAA-ATCTCCCAAAACATGAACTGTATCTGCATC
TGTGGGCTGGAACCTGTGATATCCTTTCTCTGCTATTTCACTGTCTCCCACTTCTCACTG
ATGGACCACCTTTCTACAGCACATCAGCAGAGCTCTTGGGGAGGCTCCAGGCCCTGCGCT
GAGGCACCCACGCTCCTCCCGGGAAGACAGGCAATGCACTAGCAAACTCATGGTCACTAT
TAGAGCTGGGGTCCCTGCTTGCCTTCCGCACACCCAAGGGTAAGCCCTTTTGTATCCGCT
CCA-------CAGATCCAGGGGTCCTGTTGTCAGAAGCTGTAGTCACACTAAGGGAACAA
ATTCTCACCTGGCCTGAAAAAGTATATGCCATAAATCAGCCTTTTTGATTTCCTGGGTTC
TTTTTAATACAAAAAGATTTTAGTCCCAACCTTAGACCACGATCATGTTCTTGGCTAAGA
AAACCTG--CTCTGATTTGAGGAACTGACATTCATACAACTAACTGATAATATTGATTGT
CTGTCTCTTAACCATGTTAAGAATATAATTAAGGAAAACCGCAATAATGATAGCCATTTT
ACCGCTGATGAAATCACCAGACACTTGCCTGGCCCATCTGGCTCCACCACCAGCCCCAGC
CTT-CCCATCTCTTTGGTCTGCTCAGCCACATAACTTCTAAAAACAATATTGCGGACCTC
AGTGTTTTTCTACTGATTTCCTAAGCCTTAGCTCAGGCTCTCCTTCCAGAAAATGTTCTC
TA---------CCCTCCACACCAAGCTGGGTTAGGTACCTTATCCACACTTCCCTCTTGC
TCTGTGCATTTCTTGACCACCAAACTTACTATGTGGCATCATGATAGTTTGTGTTGGCTT
CCATCTCCCTCAGTTGAGAGTTCACTAGGGTCAGGTGTATGTTTCAATCATCTCTGATTC
TCTGACGCCTAGTACAAAATCTGGCGGAAGCAACATATAACTATTTGTTGAGTAAACAAC
ATCAGCTTCAGTGATACCTCCACCCCTCATGTTAGACCAGTACTAAATACATTTTTAGAA
CATTGTCTTTATACTGTATTGTGATTATCCATATGAAAGCAATAACTGGGACTAAGCTAT
TAACAAATTATGGATTTCTTTTGAAGCACTGTTACAAGTTTAG-TTTACCACCGTCAATG
CACAGGCTC-AAGGACTTTGTGATACGGTTTCTAAAAAGGGACACAACACCATAGATGAA
TTTCTATTTTAAACGAGATGCTACCCAGATCACAAAAGACATACATGCTAAGGGACTATA
AAGGTCTGCAGAATTATGTGCCCTTCCTGGGACGTGGCCTGTTCGATAAGGATGAGGTCA
GAAGGGGAACAAAGCGGGCAGAGCTTCCTGA--TTTTTGTTCCTTTAATCTAGAAAGCCA
TGGGTTTGCTCTTTGGAATTGCTGGAAAAGAAGTTTTCTGGTTCCCTCGATTGGCATTAG
TCCTTTCAAGCCATCTCAGATTTCACCTTCTCAAATAAAGAGGAGCCATCTACCAAGGAT
AATAATTTATTTAGAACTTTACAGTTCACAAAGCATTTTTACATGTATTCTC--TTGACT
TATAAAAATTCGTATCAGATAGGTAG---TAGGTAGTTGTTTTGGTCCCCCAGTGTCTGC
ATTCTTTTTTATGTATAAGGAATGTTCTGTCTTTTGAGTCTTGGTGGAGAGCCAAGACTA
CTCTCCAGTATGGCGGCTGGAATTACCAGATCCAATA---GTGATTTGCTCATCCTGCAC
TGCTCTAGTCTCGGACATGAACCATATGGTCTAGATTCTAAAAATCAGTAGCACATGTGC
AGCCTGGTGACAGAAAGGGCCAAGTAAGCTGTCGGATCCTCCCACTGGGACCAGATGACA
ATCTCAGGGGACAGAATCTACACAAAGGAGGCTCCAAGAGAATGAAGACACTACACAGAA
AACCTCTAAGAAGCAAGAGAATGTGAACAGAAGACACAGCCTGGAGGACAAAATCTCTCG
CTCACATATCACCACTTGGAGCTGGGAGTGGAAGCTGCCTGTCTCTGAGGATACCAATAA
AGGATTTTAAAACCTGAGTTCTAAGTTGCTACACAGGAATGCAGCAAGAAGCACTAATAT
AATGAAAGATTGTTTTCAAAAGTATCTCCAAGCTCTCAGAGAAAGGCGTTTGTTTGATTG
AGCTAAAAGGCCGATGATTATTGAATACCTATTAAATGTTCAGCACTGTGTTATGAGCTG
AAGACGTAAAGAGCTATTCACAAGGACCGTCTCAGAACAGGCATGCTACTCAAACTCCCC
GACACAGCATGCGGCTAATACAAACAAATACCAGGAGCAGCTATTTTAAAGTCAACACAC
AGAGCTGAAAGGGCCTTTGAATGAGCTGACCACTATGGTTTTTATTGTGACAACTGTTTG
GCACTAAATATTCTAAATATTAACGTAGTGCCAAGTAATCTAGATATTAAGAAGCACAAT
CTCATGCAGGATATAAAGTCTGTTCCCCTCACTGCCTAGGAATTAATTGCCTTAAAAGGG
TAAATACTTTTTACTCTATGGTCTAGAAAAATGTCAAATCATAAAAATGTAAAAGGACTT
TGTACACCAAAATACAGGGTTCCATTTTGCTCAAGGGTTAAGTCTTTGGTTACAAGAAAA
AGTACTACAAATAAGATGTCAA
>Tursiops_aduncus
GAGAAAGGCAGGCACCAACTTTCCCACCTGACTTTTAGGGAAGTAAGTGTAGCTTGGAAA
CTGCTGGAGGCTACCTTGCCACCATGTGGATGCCTAGAGTGAAACAAAAGGGAGGGTAGC
AGAGCTAAAAGTTAGATGGCAAGAGACTAGGCCTTGGTGACACTCTTTGAGCTCCTGGAT
CAAACCATACCTGAAGGTGTCTATAT--------GGGTTTTTTTT----GATGTTATACA
AGCCAACACAATTTTCTCC----------------TTTT-TTTTGCCTTAAATCTGTTTG
AACTGTGTTTCAATTTCATGCAACCTGAGCCCTAACTGTCATAGTCCTCCTAGTTTATGA
TCCGATTCCTGGGGATTGGAATCCTTGAGATTTGTGCAGATTGCATGGAGCAGCCACACA
CCTGGATCATAGAATTCTAAAGCGTTCCCATGAGCCCCGCAGAGGGGCTGGACTTAATCT
GGCTCAAAACCCAAACCATGGGGTAAATCAAGGTCCCCACGAGCTCAGGCTCAGCGTGGA
CAACAATCTGACGGACCATTTGTAAAAACCAACAAGAATGGTGGAACCACAAAGTTCAGG
G-AAACAAGCCAGACTCTCAGTGAATTTATATCTCTATTTGCCATGTAAAAAAACAACGA
AGAGGAGAATTAAGAAGACTGGAGGGAAA-ATCTCCCAAAACATGAACTGTATCTGCACC
TGTGGGCTGGAACCTGTGATATCCTTTCTCTGCTATTTCACTGTCTCCCACTTCTCACTG
ATGGACCACCTTTCTACAGCACATCAGCAGAGCTCTTGGGGAGGCTCCAGGCCCTGCGCT
GAGGCACCCACGCTCCTCCCGGGAAGACAGGCAATGCGCTAGCAAACTCATGGTCACTAT
TAGAGCTGGGGTCCCTGCTTGCCTTCCGCACACCCAAGGGTAAGCCCTTTTGTATCCGCT
CCA-------CAGATCCGGGGGTCCTGTTGTCAGAAGCTGTAGTCACACTAAGGGAACAA
ATTCTCACCTGGCCTGAAAAAGTATATGCCATAAATCAGCCTTTTTGATTTCCTGGGTTC
TTTTTAATACAAAAAGATTTTAGTCCCAACCTTAGACCACGATCATGTTCTTGGCTAAGA
AAACCTG--CTCTGATTTGAGGAACTGACATTCATACAACTAACTGATAATATTGATTGT
CTGTCTCTTAACCATGTTAAGAATATAATTAAGGAAAACCGCAATAATGATAGCCATTTT
ACTGCTGATGAAATCACCAGACACTTGCTTGGCCCATCTGGCTCCACCACCAGCCCCAGC
CTT-CCCATCTCTTTGGTCTGCTCAGCCACATAACTTCTAAAAACAATATTGCGGACCTC
AGTGTTTTTCTACTGATTTCCTAAGCCTTAGCTCAGGCTCTCCTTCCAGAAAATGTTCTC
CA---------CCCTCCACACCAAGCTGGGTTAGGTACCTTATCCACACTTCCCTCTTGC
TCTGTGCATTTCTTGACCACCAAACTTACTATGTGGCATCATGATAGTTTGTGTTGGCTT
CCATCTCCCTCAGTTGAGAGTTCACTAGGGTCAGGTGTATGTTTCAATCATCTCTGATTC
TCTGACACCTAGTACAAAATCTGGCGGAAGCAACATATAACTATTTGTTGAGTAAACAAC
ATCAGCTTCAGTGATACCTCCACCCCTCATGTTAGACCAGTACTAAATACATTTTTAGAA
CATTGTCTTTATACTGTATTGTGATTATCCATATGAAAGCAATAACTGGGACTAAGCTAT
TAACAAATTATGAATTTCTTTTGAAGCACTGTTACAAGTTTAG-TTTACCACCGTCAATG
CACAGGCTC-AAGGACTTTGTGATACGGTTTCTAAAAAGGGACACAACACCATAGATGAA
TTTCTATTTTAAACGAGATGCTACCCAGATCACAAAAGACATACATGCTAAGGGACTATA
AAGGTCTGCAGAATTATGTGCCCTTCCTGGGACGTGGCCTGTTCGATAAGGATGAGGTCA
GAAGGGGAACAAAGCGGGCAGAGCTTCCTGA--TTTTTGTTCCTTTAATCTAGAAAGCCA
TGGGTTTGCTCTTTGGAATTGCTGGAAAAGAAGTTTTCTGGTTCCCTCGACTGGCATTAG
TCTTTTCAAGCCATCTCAGATTTCACCTTCTCAAATACAGAGGAGCCATCTACCAAGGAT
AATAATTTATTTAGAACTTCATAGTTCACAAAGCATTTTTACATGTATTCTT--TTGACT
TATAAAAATTTGTATCAGATAGGTAG---TAGGTAGTTGTTTTGGTCCCCCAGTGTCTGC
ATTCTTTTTTATGTATAAGGAATGTTCTGTCTTTTGAGTCTTGGTGGAGAGCCAAGACTA
CTCTCCAGTATGGCGGCTGGAATTACCAGATCCAATA---GTGATTTGCTCATCCTGCAC
TGCTCTAGTCTCGGACATGAACCATATGGTCTAGATTCTAAAAATCAGTAGCACATGTGC
AGCCTGGTGACAGAAAGGGCCAAGTAAGCTGTCGGATCCTCCCACTGGGACCAGATGACA
ATCTCAGGGGACAGAATCTACACAAAGGAGGCTCCAAGAGAATGAAGACACTACACAGAA
AACCTCTAAGAAGCAAGAGAATGTGAACAGAAGACACAGCCTGGAGGACAAAATCTCTCG
CTCACATATCACCACTTGGAGCTGGGAGTGGAAGCTGCCTGTCTCTGAAGATACCAATAA
AGGATTTTAAAACCTGAGTTCTAAGTTGCTACACAGGAATGCAGCAAGAAGCACTAATAT
AATGAAAGATTGTTTTCAAAAGTATCTCCAAGCTCTCAGAGAAAGGCGTTTGTTTGATTG
AGCTAAAAGGCCGATGATTATTGAATACCTATTAAATGTTCAGCACTGTGTTATGAGCTG
AAGACGTAAAGAGCTATTCACAAGGACCGTCTCAGAACAGGCATGCTACTCAAACTCCCC
GACACAGCATGCGGCTAATACAAACAAATACCAGGAGCAGCTATTTTAAAGTCAACACAC
AGAGCTGAAAGGGCCTTTGAATGAGCTGACCACTATGGTTTTTATTGTGACAACTGTTTG
GCACTAAATATTCTAAATATTAACGTAGTGCCAAGTAATCTAGATATTAAGAAGCACAAT
CTCATGCAGGATATAAAGTCTGTTCCCCTCACTGCCTAGGAATTAATTGCCTTAAAAGGG
TAAATACTTTTTACTCTATGGTCTAGAAAAATGTCAAATCATAAAAATGTAAAAGGACTT
TGTACACCAAAATACAGGGTTCCATTTTGCTCAAGGGTTAAGTCTTTGGTTACAAGAAAA
AGTACTACAAATAAGATGTCAA
>Tursiops_truncatus
GAGAAAGGCAGGCACCAACTTTCCCACCTAACTTTTAGGGAAGTAAGTGTAGCTTGGAAA
CTGCTGGAGGCTACCTTGCCACCATGTGGATGCCTAGAGTGAAACAAAAGGGAGGGTAGC
AGAGCCAAAAGTTAGATGGCAAGAGACTAGGCCTTGGTGACACTCTTTGAGCTCCTGGAT
CAAACCATACCTGAAGGTGTCTATAT--------GGGTTTTTTTT----GATGTTATACA
AGCCAACACAATTTTCTCC----------------TTTT-TTTTGCCTTAAATCTGTTTG
AACTGTGTTTCAATTTCATGCAACCTGAGCCCTAACTGTCATAGTCCTCCTAGTTTATGA
TCCGATTCCTGGGGATTGGAATCCTTGAGATTTGTGCAGATTGCATGGAGCAGCCACACA
CCTGGATCATAGAATTCTAAAGTGTTCCCATGAGCCCCACAGAGGGGCTGGACTTAATCT
GGCTCAAAACCCAAACCATGGGGTAAATCAAGGTCCCCACGAGCTCAGGCTCAGCGTGGA
CAACAATCTGACGGACCATTTGTAAAAACCAACAAGAATGGTGGAACCACAAAGTTCAGG
G-AAACAAGCCAGACTCTCAGTGAATTTATATCTCTATTTGCCATGTAAAAAAACAACGA
AGAGGAGAATTAAGAAGACTGGAGGGAAA-ATCTCCCAAAACATGAACTGTATCTGCACC
TGTGGGCTGGAACCTGTGATATCCTTTCTCTGCTATTTCACTGTCTCCCACTTCTCACTG
ATGGACCACCTTTCTACAGCACATCAGCAGAGCTCTTGGGGAGGCTCCAGGCCCTGCGCT
GAGGCACCCACGCTCCTCCCGGGAAGACAGGCAATGCACTAGCAAACTCATGGTCACTAT
TAGAGCTGGGGTCCCTGCTTGCTTTCCACACACCCAAGGGTAAGCCCTTTTGTATCCGCT
CCA-------CAGATCCAGGGGTCCTGTTGTCAGAAGCTGTAGTCACACTAAGGGAACAA
ATTCTCACCTGGCCTGAAAAAGTATATGCCATAAATCAGCCTTTTTGATTTCCTGGGTTC
TTTTTAATACAAAAAGATTTTAGTCCCAACCTTAGACCACGATCATGTTCTTGGCTAAGA
AAACCTG--CTCTGATTTGAGGAACTGACATTCATACAACTAACTGATAATATTGATTGT
CTGTCTCTTAACCATGTTAAGAATATAATTAAGGAAAACCACAATAATGATAGCCATTTT
ACCGCTGATGAAATCACCAGACACTTGCCTGGCCCATCTGGCTCCACCACCAGCCCCAGC
CTT-CCCATCTCTTTGGTCTGCTCAGCCACATAACTTCTAAAAACAATATTGCGGACCTC
AGTGTTTTTCTACTGATTTCCTAAGCCTTAGCTCAGGCTCTCCTTCCAGAAAATGTTCTC
CA---------CCTTCCACACCAAGCTGGGTTAGGTACCTTATCCACACTTCCCTCTTGC
TCTGTGCATTTCTTGACCACCAAACTTACTATGTGGCATCATGATAGTTTGTGTTGGCTT
CCATCTCCCTCAGTTGAGAGTTCACTAGGGTCAGGTGTATGTTTCAATCATCTCTGATTC
TCTGACGCCTAGTACAAAATCTGGCGGAAGCAACATATAACTATTTGTTGAGTAAACAAC
ATCAGCTTCAGTGATACCTCCACCCCTCATGTTAGACCAGTACTAAATACATTTTTAGAA
CATTGTCTTTATACTGTATTGTGATTATCCATATGAAAGCAATAACTGGGACTAAGCTAT
TAACAAATTATGAATTTCTTTTGAAGCACTGTTACAAGTTTAG-TTTACCACCGTCAATG
CACAGGCTC-AAGGACTTTGTGATACGGTTTCTAAAAAGGGACACAACACCATAGATGAA
TTTCTATTTTAAACGAGATGCTACCCAGATCACAAAAGACATACATGCTAAGGGACTATA
AAGGTCTGCAGAATTATGTGCCCTTCCTGGGACGTGGCCTGTTCGATAAGGATGAGGTCA
GAAGGGGAACAAAGCGGGCAGAGCTTCCTGA--TTTTTGTTCCTTTAATCTAGAAAGCCA
TGGGTTTGCTCTTTGGAATTGCTGGAAAAGAAGTTTTCTGGTTCCCTTGATTGGCATTAG
TCCTTTCAAGCCATCTCAGATTTCACCTTCTCAAATACAGAGGAGCCATCTACCAAGGAT
AATAATTTATTTAGAACTTTACAGTTCACAAAGCATTTTTACATGTATTCTC--TTGACT
TATAAAAATTCGTATCAGATAGGTAG---TAGGTAGTTGTTTTGGTCCCCCAGTGTCTGC
ATTCTTTTTTATGTATAAGGAATGTTCTGTCTTTTGAGTCTTGGTGGAGAGCCAAGACTA
CTCTCCAGTATGGCGGCTGGAATTACCAGATCCAATA---GTGATTTGCTCATCCTGCAC
TGCTCTAGTCTCGGACATGAACCATATGGTCTAGATTCTAAAAATCAGTAGCACATGTGC
AGCCTGGTGACAGAAAGGGCCAAGTAAGCTGTCGGATCCTCCCACTGGGACCAGATGACA
ATCTCAGGGGACAGAATCTACACAAAGGAGGCTCCAAGAGAATGAAGACACTACACAGAA
AACCTCTAAGAAGCAAGAGAATGTGAACAGAAGACACAGCCTGGAGGACAAAATCTCTCG
CTCACATATCACCACTTGGAGCTGGGAGTGGAAGCTGCCTGTCTCTGAAGATACCAATAA
AGGATTTTAAAACCTGAGTTCTAAGTTGCTACACAGGAATGCAGCAAGAAGCACTAATAT
AATGAAAGATTGTTTTCAAAAGTATCTCCAAGCTATCAGAGAAAGGCGTTTGTTTGATTG
AGCTAAAAGGCCGATGATTATTGAATACCTATTAAATATTCAGCACTGTGTTATGAGCTG
AAGACGTAAAGAGCTATTCACAAGGACCGTCTCAGAACAGGCATGCTACTCAAACTCCCC
GACACAGCATGCGGCTAATACAAACAAATACCAGGAGCAGCTATTTTAAAGTCAACACAC
AGAGCTGAAAGGGCCTTTGAATGAGCTGACCACTATGGTTTTTATTGTGACAACTGTTTG
GCACTAAATATTCTAAATATTAACGTAGTCCCAAGTAATCTAGATATTAAGAAGCACAAT
CTCATGCAGGATATAAAGTCTGTTCCCCTCACTGCCTAGGAATTAATTGCCTTAAAAGGG
TAAATACTTTTTACTCTATGGTCTAGAAAAATGTCAAATCATAAAAATGTAAAAGGACTT
TGTACACCAAAATACAGGGTTCCATTTTGCTCAAGGGTTAAGTCTTTGGTTACAAGAAAA
AGTACTACAAATAAGATGTCAA
>Ziphius_cavirostris
GAGAAAGGCAGGCACCAACTTTCCCACCCAACTTTTAGGGAGGTAAGTGTAGCTTGGAAA
CTGCTGGAGGCTACCTTGCCACCATGTGGATGCCTAGAGTGAAACAAAAGGGAGGGTAGC
AGAGCCAAATGTTAGATGGCAAGAGACTAGGCCTTGGTGACACTCTTTGAGCTCCTGGAT
CAAACCATACCTGAAGGTGCCTATATATAT----GGGGGGTTTTTT---GCTGTTATACA
AGCCAACACAATTTTCTCC----------------TTCT-TTTTGCCTTAAACCTGTTTG
AACTGTGTTTCAATTTCATGCAACCTGAGCCCTAACTGTCATAGTCCTCCTAGTTTATGA
TCGGATTCCTGGGGATTGGAATCCTTGAGATCCGTGCAGATCGCATGGAGCAGCCACACA
CCTGGATCATAGAATTCTAAAGTGTTCCCATGAGCCCCGCAGAGGGGCTGGACTTAATCT
GGCTCAAAACCCAAACCATGGGGTAAATCAAGGTCCCCACGAGCTCAGGCTCAGCGTGGA
CAACAATCTGACGGACCATTTGTAAAAATCGACAAGAATGGCGGAACCACAAAGTTCAGG
G-AAACAAGCCAGACTCTCAGTGAATTTATATCTCTATTTGCCACGTAAAAAAACAACAA
AGAGGAGAATTAAGAAGACTGGAGGGAAA-ATCTACCAAAACATGAACTATATCTGCATC
TGTGGGCTGGAACTTGTGATATTCTTTCTCTGCTATTTTACTCTCTCCAATTTCTCACTG
ATGGACCACCTTTCTACAGCAAATCAGCAGAGGTCTTGGGGAGGCTCCAGACCCTGCGCT
GAGGCACCCGCGCTCCTCCCGGGAAGACAGGCAATGCACTAGCAAACTCATGGTCACTAT
TAGAGCTGGGGTCCCTGCTTGCCTTCTGCACACCCAAGGGTAAACCCTTTTATATCCACT
CCAA-TCCACCAGATCCAGGGGTCCTGTTGTCAGAAGCTGTAGTCACACTAAGGGAACAA
ATTCTCACCTGGCCTGAAAAAGTATATGCCATAAATCAGCCTTTTTGATATCCTGGGTTC
TTTTTAATACAAAAAGATTTTAGTCCCAACCTTAGACCATGATCATGTTCTTGGCTAAGA
AAACCTG--CTCTGATTTGAGGAACTGACATTCATACAACTAACTGATAATATTGATTGT
CTGTCTCTTAACCATGTTAAGAATATAATTAAGGAAAACCGCAATAATGATAGCTGTTTT
ACCGCTGATGAAATCACCAAACACTTGNNNNNNNNNNNNNNNNNNNNNNNNNNNCCCAGC
CTTCCCCATCTCTTTGGTCTGCTCAGCCACATAACTTCTAAAAACAATACTGTGGATCTC
AGTGTTTTTCTACTGAGTTCCTAAGCCTTAGCTCAGGCTCTCCTTCCAGAAAATGTTCTC
CA---------CCCTCCACACCAAGCTGGGTTAGGTACCTTATCCACACTTCCCTCTTGC
TCTGTGCATTTCTTGATCACCAAACTTACTATGTGGCATCATGATAGTTTGTGTTGGCTT
CCATCTCCCTCAGTTGAGAGTTCACTAGGGTCAGGTGTATGTTTCAATCATCTCTGATTC
TCTGACGCCTAGTACAAAATCTGGCGGAAGCAACATATAACTATTTGTTGAGTAAACAAA
TTCAGCTTCAGTGATACCTCCACCCCTCATGTTAGACCAGTACTAAATACATTTTTAGAA
CATTGTCTTTATACTGTATAGTGATTGTCCATAGGAAAGCAATAACTGGGACTAAGCTAT
TAACAGATTATGAATTTCTTCTGAAGCACTGTTACAAGTTTAG-TTTACCACGGTCGCTG
CACAGGCTG-AAGGACTTTGTGATATGGTTTCTAAAAAGGGACA--ACACCATAGATGAA
TTTCTATTTTAAATGAGATGCTACCCAGATCACAGAAGACATACATGCTAAGGGACTATA
AAGGTCTGCAGAATTACGTGCCCTTCCTGGGACGTGGCCTGTTCGATAAGGATGAGGTCA
GAAGGGGAACAAAGCGGGCAGAGCTTCCTGA--TTTCTGTTCCTTTAATCTAGAAAGCCA
TGGGTTTGCTCTTTGGAATTGCTGAAAAAGAAGTTTTCTGG-TCGCTTGACTGGCGTTAG
TCCTTTCAAGCCATTTCAGATTTCACCTTCTCAAATACAGAGGAGCCATCTACCAAGGAT
AATAATTTATTTAGAACTTTACAGTTCACAAAGCATTTTTACATGTATTCTCACTTGACT
TATAAAAATTCGTATCAGATAGGTAG---TAGGTAGTTGTTTTGGTCCTCCAGTGTCTGC
ATTCTTTTTTATGTATAAGGAATGTTCTGTCTTTTGAGTCTTGGTGGAGAGTCAAGACTA
CTCTCCAGTATGGCAGCTGGAATTACCAGATCCAATA---GCGATTTGCTCATCCTGCAC
TGCTCTAGTCTCGGACACGAACCATATGGTCTAGATTCTAAAAATCAGTAGCACATGTAC
AGCCTGGTGACAGAAAAGGCCAAGTAAGCTCTCGGATCCTCCCACTGGGGCCAGATGACA
ATCTCAAGGGACAGAATCTACACAAAGGAGGCTCCAAGAGAATGAAGACACTACCCAGAA
AACCTCTAAGAAGCAAGAGAATGTGAACAGAAG--ACAGCCTGGAGGACAAAATCTCTCG
CTCACCTATCACCACTTGGAGCTGGGAGTGGAAGATGCCTGTCTCTGAAGATACCAGGAA
TGGATTTTAAAACCTGAGTTCTAAGTTGCTACACAGGAATGCAGCAAGAAGCACTAACAT
AATGAAAGATTGTTTTCAAAAGTATCTCCATGCTCTCAGAGAAAGGTGTTTGTTTGATTG
AGCTAAAAGGCCAATGATTATTGAATACCTATTAAATGTTCAGCACTGTGCTATGAGCTG
AAGACGTAAAGAGCTATTCACAAGGACCGTCTCAGAACAGGCATGCTACGCAAACTCCCT
GACACAGCATGCGGCTAATGCAAACAAATACCAGGAGCAGCTATTTTAAAGTCAACACAG
AGAGCTGAAAGGGCCTTTGAATGAGCTGACCGCTAT--TTTTTATTGCGACAACTGTTTG
GCACTAAATATTCTAAATATTAACGTAGTGCCAAGTAATCTAGATATTAAGAAGCACAAT
CACATGCGGGATATCAAGTCTGTTCCCCTCACTGCCTAGGAATTAATTGCCTTATGAGGG
TAAATACTTTTTACTCTATGGTCTAGAAAAATGTCAAATCATAAAAATGTAAAAGGACTT
TGTACACCAAAATACAGGGTTCCATTTTGCTCAAGGGTTAAGCCTTTGGTTACAAGAAAA
AGTATTACNNNNNNNNNNNNNN


1.4. Tursiops truncatus + Lipotes vexillifer (Delphinida) (39 loci)

>Balaenoptera_acutorostrata
AGTGCAGTGGGAGGGGATTTAAGAGTTCGTAAGGCCAGCTAGACTAGTTGTGTGAAGCCT
AAAATGAGGCCAGCGTATGGCATTTACCCCAGGATTTGGGTTAAACATTTTCACTTGTGG
CCCCCAAATGACTACCAGCCTAGAGGATACCTAAGGATTGACAGAGCAGTTCAATAGGGA
AGGAAAGAAACATTTCAATTAAACATTC--------------ATCATAGACGTTTTATGA
T-GTGCATTAGGCATGGCTGTGGGGAAACAATCTTAGCAGATTTCAGTAGTTCTTCCTCA
ATGACGCAGTCATTAGAAAACAGAACCAGGATTCTAAGCAACCCAGCTCTGACTGACTCT
AAATCCTATGGTCCTTCTACTATACCACGCTGCTCTTCAACAGATCCATCCATAAGGCTC
GAGGGACAGTAACCACAGGGCTTGTCCTTCAGAATACCCAGCCCCCAACTACAGCCCACA
GGGACTATGAAGAGGTCAGATAAACTTGGGGGGTGGGGGACAAGTCTGCTGAGATCTCAG
ACCACCCAGCACCTGGCCCATCTGGGACAAAGCTGATCATTTAAGAAACAAGCTCACAGC
TTGTTTTGAAAAACATCCCTGAAGTTGAGATGTCCACGGCAGCACATTTGGTGCTGGAAC
GAAGGCAGATTTGTGATAGTTAATGATCTCTTAGGAACGCAGAGCCTGGCAGGTGAAGTT
GCTTGACCCAGCATCCTCACTCCTATTACCTTCCCAGAGCTAGCCTGGCCCACCTCACAG
GAACTGAGCAAGGGAGAGAAACTGAGAGCTGCATATCCCTCAAGGAATACAAGATAATGT
AACCAGGGCACCTATTATGTAGTGAGCACTGAACATATATTAGCCACAACTGATAGCAAC
CTTAACAAATCCCGAGAGCCAGGACACCTGCAGGACCAGGGCTGGGGTAGCAGGCAGCCC
CTGTATATTGTGACCTCCATTCTGTGGGGCCCTGTCTAATTCTTATGTATTTAGATCCTG
CTTCATTCAAAAG-AAAAAGGAGGGCGAATGGACGAAAGAATGCTTACAGAAA-GTATAC
GAGGATAAAAATGAGTAGATGGGGACGTTTGGACAAAGGGAAAGAAAGATCAAGCAAAGT
TTAAGCAAAAGTAGCACACAAAACACCACCAAGAATGGGCCAGGGTGGGAGAAATGGGCA
CACTCGCCTACTCAGCACAACTGTTCTAGAAGAGCAATTTGGCAAGATTTCGGAAGATAA
GGGGGAGGAGAGCAAACCAAAGAAGAAGAAAGAAGAGGTAAGGCTCGAAGTAAGAATTTT
TACTAGCCTAGAATTCATGCTGCTGTCAAAGAAGCTGAAAGCCAGATAATTTAAGCACTT
TTG-TCTGCTGCTCCTTAGATCTCAGCAGCTGGCTCTCAATCCTTTTGGAATGTTAGATA
GGCTAATGCTTTAAAAATGTTTGAGGGCTCAATCTCATGAAGCCACATAATCTACTCTTA
TTTTTTGTTAGGTTCAAGAACAGTAAGTGCAAGGGAATTCATTCCTGTGAGGAGATGGCT
GTCAATGTTTTAATCATTACAGGTTTTAATCTATTCAATACTGTAAAGTAAGGTACCTTT
TGAGGGTGAAGAACAGTTGTAAACATTTATTTTGCTTGAGATGTGGGTCTTCTTTAAAAT
CAGAGCTTGCCTTTTAAGTACATACGGGTCTTTCAGGACATACAGGTGGATTGAATGCAG
AAAATCCTCAGAGGCTGCCTCTGCCTGTGAAGTAATAAGTTTTGGAAAAGGCATTTTACT
GATGTCCTTTGGTTTCCAGCAGAAACATGTAGGACTAAGACCATCACCAGCTGAGAGGCC
ACTCATAAAATATGACGAGGCCCAGAAGTTTGGGGATTTTTAACGTCAAGGAACATTCTC
CCTGGAATATCAGCCTCACAGTTATTATCATTTCAAGAGGAGGCCCGAAACAGGTAAGGA
AAACTCTGGACACTGTTGGCTGAAGCAGGGCTTCATCTGAAATCTGCACTCAGAGCTGAC
TGAGGACACCTTGTGGAGATCAACAGTGCTTCATGAGAAGGGGAGACAGGGGAAAGCAGC
GGGGAAAACTGCCCAGCAGATGCAGGGGTGGGAGGCTAGAGCGGGCAAAGCTCTCACATC
AGAGGGGAGCCCTTTCGGAGAAGGGACCTCCCATCTCCAGGCTGAGGAGAGAGACAGGGG
AAATAGATAAATGGAGTGGGAGAGTGGAGGGGTTAAAAGATGCTCTTTGAATGTGTGATG
TAAAACCCACCTTCTTCTTCCCTATGTGACTGCAGGTATAACCTTCATTTCTCAGACATG
CTCTGTGGAGTATATTTTCTTTGAGGGCACTGCAAAGCCTTGTTGATTCCTCACTGAAGT
CTTCAGTGAGGAAAAAGCTGATGCTATTCATGTAGATATGTTATGTAGTCTAGAGTGGAA
ATATCACAAAGATTTTCCCTCGGCACAGTCCATGTCTCACTTCTTTCCTTCCTTCCTGTT
GGGAGTGGGTATCACACTTGACAGCACACTCTTGGATTGAACTGGCTTGAATCTTAGAAG
GGTCAAGTGTAATGGAATTAAGTTTGGAAATAGACCAATCTAGGTTTGAATTGTGGTTCT
ACCACTTGATCTTGACTACCTCCACAAGCCTCAAATTTTCTTATTTGTAAAATGGAGACA
AATAAGTTGTATTAAAAGAGATGATGCAAGTGAAGCACTTAGCATTGGCACTTATTTCTT
GCTGTCAGTAAGTGCCACAGATATGTTTGTGCTGCTCCTCCGTCATCCAGGTGCCCCCAG
AAGAAGCAGAACTGCTGCTACAGAACCTGCAAAGTGGAGGTCCCAGGGACTGCGTGGTGC
TCTTCTCTGAGTATCTATTTTCTTACCTGTGAATTGGGAACAATAATGATACCTGTAAGG
TGGCTGTGAGGATTAAATGATGTACCGCATGGACTTAGTAAGCATCCAGCGAATGTTAGC
TAGAATAACAATTGTTAACCTGCTATTACATTGCATAAGAGGGTTTCAAACAACTTACAA
GATAGTCATCTTGCTCCATATTCAGGATGACCAATTGCCTTAACTCTGTTCCACTTGTGT
GGTGGAAGAGGGA-GGGAGAGGCTGATATTGCCTGGGTACCTACCAGAAGGTTCTCCAGG
GCTTGTTCATGGGGCTTGTTTGCACCCTCCCACCGAGGGTCTGGCCACCACCTTGTCCAT
GACAGAATCAGATACAGGAGAATTGAGGATTAGAGGGCTTCAGTGGAGACCAGACAGAGC
TCCTGAGTTCTCTCATTTTCCCTAAGCACTTTCTTCTGAAAGCCATGATATAGGTCCTTG
CTGGGGATGCAGGGCTGTAATGTCTCCTCAGAGACAGCCCACAGAAGGAACCTCGGCAAA
TTCCAAATGCCTTCAACGAGCTGTATTGTTTGCCCTTGCATAAGATTTTTCCAGGTGTCA
AAGTTACTGTGAGGGAATGGCATAAAAAAAGGAACTAAAAGCCTATGTATAGCCTCCGCT
ACACCTGCTATATGGTAACGCAATCATCAGTGTACACATCCATCTGCCTACTGAACCGTG
ACCATGAGGGCAAGCACCTCGCCTTCGATTCTCAGTATTTCCAAAATCTAGCCCACATCC
TAGAACAGCGCCCGCCACGTGCATTGTTCTTGCAATTGGCTGACCGGTGTTGAGGAAGCT
AAGGGGCCAGCAGCCCCTTCTTACCCCTCCACCCCAGGTGTGACAACCGAAAACGTCTCC
AGACATTGCCTGGTTTCCCTGGGGGCAACATTGCCCCGTTGGGAACCACTGATTTATACG
TGGGTGTGGGCTCTGCGTGCGGCCCCTCGTTCATTTCTCAAACGCTGTGAGGCAGCTCCC
CTGTGGCCGGCGCTGGGGGTGCAAAGTGCATTCTTTACAGCGCTTCTCATGCAGTTCACA
GTGCAGCAGGGGAGGCAGGTCATCAGGGTGGTGATGCTCGAAGAGTCTTTGTCTGAGTGG
CCCCTGTGCCCGTGAAGCACCGTCTTGCGTCTAAGTCCTGTAGTGCTCACTCAAGGGTCA
CCTCATCCTGGAAACCAACCCTAGCACCACTGCCAAAGTGAGCTCTACCTCCTGGGTAAG
CACGGGTTGTTAGGGGAATACACAGGAGAAATACCTAACCTAAACTTGGGAGTCAGGGAA
GTCTTCTGAGAAGAAGTTCCATCTAAGTTGACACTAAGAGATAAATAGGACTTTTCTGAG
CAAAAAAAGTGTGTGTGGAGGAACAGATGTTGGGGACGGTAGGAGTAACAAGAAAGAGTG
GTCAAGAATGAGAGAATGCTGTGTGTAAGGTTTAGTGGCAGGAAGATCACAGCCCCTTGG
AAAAGTTGTGTCCATATGGAGCCCATCCTTCTACTGTCTTTCACTTCCTTCCTGAATTTC
CCCTCTCACTCCCCAGTATCCTTGGCCTTGTCCAGGTGTCCCAATTCCAATCTTTGTTTT
TAGGCGCTGACTCTATCCAACCAGGCCAGGAAGCAGTACACCATTGGAGAAACAGTGAAC
CTGAGTTGTTTTCTGGTTGCTTCATGTGTGCAGGTTTAGACTTAAATGACCTGTGACCCC
TTTGAAGCTGGGACTATTATTCCTTCCCCCACCCCCATTCCGTGCATCCCAAGCCTAGTT
TAATATTGTGAATCTTGGAATCTTGCCATGTTGCTGATGATGGTAAAATAAATACCCTCT
CCTGTGTTATGGAGGAGTACTCAGAATCCAGCTTGTCTGCCCTCTCAGAGGATGTTATCA
TCTTACGAGGGTTAAAGTGTTAGGGATTTGAAATGCCCGCAGGCCTGTCCAGATACCAGG
CAGCTTGGATGCTTCATGGAACACAAAAGCACCCGGAACCGTGCTGCTCATGGAAAGGAT
GATTACACACATGCTCCCGACAAGAACTGTAGGATACGCTGCCCTGTCATTTCCTCCCAA
AAGGGAACAAAAACATAGATGAATGACTGTGTTCCTTGATCTCTACATCACTTAAGTCAA
TTGGAAATTTACCTTACTACTTACTGATTGATAAAGCACTTTATCTTGTTTGGATGAAAG
GATTATTTCAATAACTTCCTAACTAGCCTCCCAGCTTTAGCCCTTGTTCTCTACAGTCTA
TTCTCTGCAGAACAGCCAGCTAAAAACATAAGGCAGATCACTCACTCTTCTGCACAAACC
CATCCAGTCCCTACCTCAGAGTAAAAGCCCAACTCTTTTAAATGGCTCACAAGGCCAATA
CACATTCACCCCATACTTCAGCTCAGCTCACACTACTCTCCCTTTGCTCACTCACAATAG
CTTCTTTGCAGTTGCTTGAACACACTAGGCAAATTCCAGACCCAGGGCCTTTGCAATAAG
AAATATACTCTAAAATTTACTTTGTGGTTGACTAAGACATGTTTACGTGCAACTATAAAT
GGTATAGAGTGAAACTCGTGTATTCATTTCTAGGACCCATTCACTAAGAATTGGGTAATA
CCCACACTGAAATTTTCTTCCTTTAGGTTCTTTTGATCCTGCTTGGTTTCCAGACTATTC
TTGCCTTGTCCCAGTGTGTGTTGGATTATTGCATTCTTGCTTGGGGCCCCTCATTTTTAT
TCTAAGTCTTTTTATCCACTTGATCTTTTAAAGTGTAGCTTCTCACTGAATTTCTAAGAA
AGATTGCATCCTTTAAAAAATATGAGTTGTTACATGTACTTCTAATGCTCACTTTGCCTG
CTTCTCTGTTTGTAGGAGGATGTGGCTATGATTGCTTCCTTATGATCTGGATTTCTTGTT
TCCTCCTAGTGTAATTCCCTAAGAAATCAAGATTCTCAAAGAATAAGCACAACTTGCTCA
TTCCTACAACATTGTTTGCAAGTCATAGTACTTCTGACAGCCATCTTTCTCTCCAAAGCT
CTTCCTTTTTCAGGGTTAGTTCTGATTTTAGTTGGCAGAAACCGGGAGTATGTAACTGGG
GGTTTCTGTAGTACTACTTTTTAATATGACAAGTTGACCCAGTTCTGAGTTGGTAGCAAG
CAAGACTAGAGCACAGTAAATACTGTTGCGTATCCTTCTTTGGTTGGGAGTTTTTGGATG
TCAGTGTAATCATT------AGAGACAGAGGCATCAGTGTTAATCAAGTTGTTGGCTTAA
AAGTATTAAAAAGTTTATTTACAATTTGAAACAACATGTAAATTTCAGATCTATAGACAT
CCACTCCCTGGAAATACACATTAGCACATGAAAGGCTCTGAGTTCTGCGGTCATCCGT-T
GACTTGGT---TTAGCTCAGCACGTACCAAACTTATTTGCCTCCTGAACTACCGTTTCCC
ATGAACCATTAATATTCTATGAAACCAGTGTTCTAAGGGACATATACGAGGAAACTCCGC
TTTAGAAACTTTTTATAGGAAGCAGTTAAAGGTGTGAATGAAAGTTGTCATAAGCATCAT
CATACCTTTTGTGTACATAGGATTTGACAGATTCTTTTTCTTTCGGTGAAGAAGCAGAGG
CTCAGGAGGTTAATCACATGAGCAAGATCACCTTGAGTAAAAGCTTGTGTGGAGACTCCA
GAGCAGCGTGGTGCTTTGGGGGTGAACATTTCAAATTTTCACAAAGAAATGGAACTTGTG
TGTAACATAGTCATGAGGACAAACAATTTAATTTATGACTCACTCATCAGCTAAACCTTG
TTATGTCTTGAACTCAGTTGCCTGATATTTTTATTTTGTTGATGATTCTGTTTGATTTCA
CCTATTTTTGAAAGAGACAACTTATCCTTGTGAATCACCACGATCACCAGGATCTTTAAA
ACGGATTTTGGTCTAGAAATCTTTAGACCGTTAAAGACACTGATTTAGAACTCTTAACCA
CAGAAATCAAATTTCTTGGGGTATTTGACCACGATAGTGAAAGGCCCGAAAAAAAGACTT
GTTTACTGTAAGGCTCTTGGTTTGAGATTATCTGAGGAACTAGACTACTGGCCTGAATGT
TACAGATCTCCCTAGAGGACTCTAGTTGACAGGAAATCAGTTGAAGAATATGAAAATTCT
TCATATTGGAAGTTAGTTAATTACATGGTTAATTACATGGTTAGCTAGTTGGTCTCTACC
GGTTCATTGAGAGCCACAAATCACAATAGATAAAGATATAGCTTTAGATATGAATAAAAA
TTGATATAGATATGGATAGATATAGATTTAAATATAAATAGATTTTCCTCAAGGAGCTTA
AAACATACCCAAGGAAATAAGACTTTTCTATGTCAAAAAAACCTGCTGGTACTCAGAAGG
GTCTTAGTTCTTCCCCACCACTTTC-TTCCACATCCCAAGAGACAGAATCGGTGCATTTA
TCTGAAAGCTGGAAAAATTAGTTTAATTGGCCAATAACTATTTATTGAGCAGAAACTGTG
CTAGACTCTGGGAATACAGTGGTGGACAAGGCAGATCTCCCTTTGCTCCCTCCCAAGAAA
GTCTCTGACCTACTCAGACTGGATGAGTCACCAATTCCCCCCTAATTTTCCATGCCTGTC
CTTTCTTAACACTGTTCTCCTTGCCTAGAATGCACTGTCCTTTTTATTCCTTTCTATCAA
AATTCTATCCATCCTTCAGTGCTCCAGTTTACTTTGCCTCACCCATGAAGCCTTTCTGAA
TCACCAGTTTTAAATAAATTTTCTGTCTGAATTTCCACAGAACATTTAAGCACCTTGCAT
AATATAGGTCATCTTCTATTTTACAGTGGTACTATCAGTGTACCAGCCTCAACTCTTTGT
GGTAGAAAGTAGAGATTAAATAAATATATTCAAGTATTAGACATGGTATGAACCCTTAAA
ATGCCTGAAAGTTACATAGACCCCTTTCTTCCAGCCGCCTGGTTTGGTTAAATGCGTTCG
CTGTCCTTTGACATTGGAATGAACGTTACCCACCCGCTCCCTGGCTCACATCTTCCTTTG
GCTGGTGTGGATGAGGATTTGGGGACCCAAACGATGCAACAGCCTCAGGTCCTGGAGTTC
ACCATATTTCCTTCTGGAGCGGCTGCAATGAGTCTGTCCAAATTTAGTACTTGAGAGAAT
GCATTTTAACAACCCCTTCAAGCAGCCAAAGTCCTGTACCTTTCAGTTTCACGGAGCTCT
TACTTCTGCTGTTCAACTCCTCCATCAACATGACTAGACCCTTTGGTTTGGTTTTTAATA
AAGGGATTGATGCTTCAGACATTTGGAAGCCAAGCTGGGTTTATTAGAACTTATCAAAAG
TATGCTCCCTGCCTCCAAGTATATAATCTTCCCCAGACCTCCCTGGGCACAGTGTAGCCT
CTTAAAGGCAGGCTCTTAGCTGGAGGCAGGGGCCGGGCTGGGGGACCCAAACCCAAGGAG
AGGACATCTCCTTCTGATAACCAGACCCTCAATCACCTCGCCAATGATTCTGCAACTGTC
CGGGGGCCTCCAAGGTCCTGACCCCACCTAGTAGACATACTCAGACACCACCCATTTCTT
TAATCACCCTCATCCAAATGCCCATCTAACACGTCCAGCTGTAACACATTTCTTTCCTGG
GAGAGGGATGGTGAGATGTGCATCTTTCGCTACAAAGAATTCTTTCCTCCATAAATATGT
AAAATTTCATAGATGAACACTTTCCAATAGCTCTGTACTTTCCGAACAAGGTTGTTTAAG
TTATAACAGTTCATAAGCAGCATCTTGAAGTGCTGTGTATTTTCTACAGATACCAGCGTG
TCCACATGTACGTAAACACGAGAGGGCTCTGACAGGATATATGCCAAACTGACAATGGTG
CTTCCACGTGGAGCTGGAAGGAAGGGACAGGGCGGGCAACGTATCCTTCCTCATCTGTCA
CGGTTTCCCTTTTTCCGAGAACTCAGTCTTCAGTGTTCTCCTTATATAATTAAAACTTAG
GAAAGACAGGCATCTGACAGGCAGTTTCCTGACCCTCATGGGCCCAGTGGTCTTGCCTTC
GACTCAGGCCCCTTTCCGTATCTTAAGGGGGCCCCTGTGGAGCCCTCTGCCTGGGACACC
CTTCTCTGGGGTCTTCAAGGGGCTGGCCCCACTGCAGGCCCACCCTGACCACCCCGTCGG
AGGCAGCCCCTGCCCAGCCACTATTATGTATCTGTGCATTAATACCTATCTATTTATTAA
GCAGATGGTACTACATATCCAAAGCTTTGGTATCAGTAACCTACAGATGCTGACACCTTG
TTTCTGGGACCTTGAAAACGGAGAGGAGACTATATTCTCACTTACCCTTTTTATGTAATA
AATTCCAGAATCTTCTATTGAGTGAGTCTTTCCCTGAATTTGATTCCTGAATTGAATTCT
TGATCCTTGAATCCATAAAGCCACTCTAAGATCATCATGAAATCATGTATTTTAGAGTTT
GAAGTCCAAACTTTTAATTTGAAAAGATAAAAAAAAAATAGGGCTTAGTGATAAAAAA--
CATCTTATTCAATTATTTTTTAAACACTGATTTCACTGTTGCCTGAGGTACGAAGATGAT
TGAGTAATGGGTCCTGCATTACTCAAGAAACTCAGTCTCATGGGAGAGTCACATATATGG
ACAGATCTTAAAGTTCAGTGGGATAAATGTTCAAACAGCAACATGCATAAAGCCTTGCCC
TTGTCTGTGCTAAGATAAAGGCCAGCCTCCTCTGCATGGCTTGTAAGTGTCTCTGTGACC
TGGATCTGGCATCCACATCTTCCCCAAGAACCTCTTCCGCTTGGCCTCATATTTAGACTA
TACCAAACTGTCTGGGATTCTCCATAGACAGGTGGGCTCACATCTCTGCACCTTGGCTAT
GTTGCTTTCCAAGCTTGAAATTCCAGCCTNNNNNNNNNNNNNNNNNNNNNNNNNNNNNNN
NNNNNNNNNNNNNNNNNNNNNNNNNNNNNNNNNNNNNNNNNNNNNNNNNNNNNNNNNNNN
NNNNNNNNNNNNNNNCACTATAGTATACATGCTCTTACTCTATATTTTAAATGGCAGTAC
TTATACATCAATCTGAACTTGCATGCCATTGAGCTAATGACATCCCCACCTAATGACTAT
TTACCAGGGAATGTCCAATTTAGTTCCATCATATGACCTGCAAAATCCTAAATCAGAGGC
TATACCTAGAACTGACTATAAGTTGCTATAATTTTAAATTTAACTGCCATTAAAGTGTGG
ACCATACACCAACTCTACCTACTGTATCATAAACTTTGACTGGGAAACAACAGCTTTTTA
ATAATATTGTGTTCCCAGAAATGCCTACTACATGGATTACAAACTCTCACACCAACAAAA
TATACAAAGTGACTACTGTGTATTAGGTGTCTGGACAATTGTTCTATGGAGTGAGACTAC
TGGGTAAACAATTATAGTAATGGGTCTGCAGTAGTCAGAAATGAGATATGAAGAAGGGAG
AAGCAACCCGAGTTTTATATTAGTGATGTTATATTAAGACGGAGAAGGCTTTCCTATTAT
AAGCCTCGTTTTTAAGATGTTTGAAACTTTCCCATAGGAATTTTTCTCATGACAGTTTTT
TATTTTGCCTAGTAATGAAAATAGGAGATTGTTTTTTAGTGTTTTTTGAAAGATGTTATC
TAGGAGTAAAAGTGTTTTTCTAAACATTAGAACATTTTTAAGGTACTTTTTGTTCTGAAA
CCTCAAAACAAATAGCTTTTTAATGACCTTCAAACTTGTCTCCAGTGAAGAAGTTTAGTG
CCTCTGGTGTATGAGGCAATGTTTGATTTGTAAATAATTAAATAACAAGCATTATCCAAT
GCTTCCTGACAAAAATAGCATTTTGGAAAACGTTTTGGATGACATATGCAGGAACTGGAC
TAAGCATGAAATGGTGTGATTTACTGGAGAGAAGACGTGCTCTTCAGTTAGTAGCCTTGA
TTCACGGCACTCACTCTGCCATTCACCAACTGGGGGAACTTGGCCAAGTCATTTGGCCTC
TCGAAGCCTCATGATCCTCCTCATCTTAAAAGGGACCAAGAATATCTCTCTTACCAACCT
GCAGGGTGCTTGTAAGTATTGGATTATTTGTAAAGTGCTACAAATAAGTGGGTCACTTAC
TGGTATCCAATGACTGGTTTCTGTGCTAAAGAAAGCTAGAGGTACTTCTAGAGATTATCT
GGTAAAACCAGTTCATTTTCTAGATGAGTGATCTGAGGCACAAAGAAGAGAAGAAACTCA
AAAATTTTCCACAGAAACCATATGCATAACTTATAAGGCCAAATACCACCCTGAGTACAA
AGCTGATGGCCTAGGCTCATTTGTGTTAGCTGTAGAGTTTGTACTTTCAAATCTGCTATG
GCAATGTGTTCTTGTTGACATCCACAGACAAAATACAAATTCCACGTGTCATGAGGGCCA
AGCTGGCCCAGCGTTTATATGGCCTGGGTTTTTTTTTAATGTCATTCTTGCCTGTTGTCC
TTGCCACAAACTGGAGCAGGAATAGCTAATTGGCAGCAGCCTGCACAGGCTATGAAACTT
TAGACCAAATCCCCTCAGCCACAAGCCACCCATTGTCACCTGTCACCAGGTGCAAAGGAA
GGGGGGCCTGCCTAACTGGCTCTGCTCTCGTGTTGTATTAGTTGTGCTGTGTTGCAGATC
GTGCCCTCCTCGTCCGTCACTTGGGTGGCAAAATCAGCTTCAGGTCTGCCATTTGAGCAC
AGAGTAAAAACTCGATCATCTGTATCCAGCTCATTTGACGTTTGTGACTTTTTAAACAGG
GGCTATGCTGTTTACCCTTGCACCATCTCTCTTTCTCAAACCACAAACTGATAATATAAA
GAAGACTGTGATAATATTAATCTATTTTTTTAAACTGAAATCTTCAAGCTCTCATATGAA
TATCAGCAATTAATATGCTAATTACAAAGGGTGCTTCCCTAATCATAAAAGCAAGTCTAA
CAAGAATTCGTTAACCATTGCATCTTCTTTTAATTGCTTGCAAGTGACAAGACAGAACTT
ATTTTGAAATCTTTTTTTATTTGGTTTTATCACAAATTTGAGACCAGCTTCTAAGTAGAA
TTACTGACATTTTATTGCATCTTAAAAGTGAAGAAAATGTAGATTCAGTGCAGAAAAGTA
CTCCATTATTTTTTACGTTAAATTAGGGTTATTCATTGTAAATTTTCATGCTTACTGATT
TCCTCATTTTAACTAGGTCTAGCTTTAAAGATACATATACCTATTAAAAGTTATTACAAC
ATAATGGCTATAAAAAATACATACACCTAAACCATGACAAGTTTTATCCAACGCTAAATA
TAGTTTTGTTTAATCCCTTTAATATTATAGAAAAGATATACTTGTAGAATTTTAATGATG
TGATCTTTAAATGTGAAGTTTAAAGATTTTTGCTAAATTCACCCTAGTGAGGCAGTTTAA
TTCACTCACTAAAATTATTGCACTCTTCTTTGAAAGTAGTCTCATATGTAACAAACCATA
GTCACAGAAATGTGATGTGGTCCAATTAATTTAGCCAAAGAAGGGAGTCATATTTTATGA
TTTGTGGCCCTCCCAGATGGAGCTATTATTGAGCTTCCTCCATGGGGTTACACTTTCTCT
TGGAGTGTTCAACCCTAATGCAGGGTTGGAATGAGAAAAGTAACCTCCTGGACAGGTCTG
CACAGCTAGAAGATCAAGAAGCATCACCTTAAAAATATGCCTGCCTCAGTTAGAGCAAAA
GAGTTAACATCTTTCTAGATGCAAAAAATAGATGTCACATTAAAAGAAGAGTGGAAATGG
CTTGTAGCTGGCAATTCTGT-CCCTCATGTGGGGCTACTGAAGAAATAGCCATGTGTACT
GAGCTGCCAGCGGCTGCTCACACTTTGCAAAATTTAATAAAACGT--GAGTTGTTTCTAG
CAGTGGGCCTAATACAATAAGTATTTAAGACTTCAACTAAAAATCGTATCTTTTAAAATA
GGAGCGAGAAAGAAGAGTGAACACAATGAATCATCTATTCAACTCATCCTTTCTAACTTG
ACTGTATAGAGTGTTCATACTGCTTTAAATATATTGCTTCTTTTTAATATTGGTTTTAAC
AAGTAAGTTTTTAACAGTGTGAATTGAGATCAATAATATTTTACTCACAGAAATTAATCA
TCTCTAACATAGATCCTGGCTGCTGAGTGAGAGTGATTTCAGCTACCATAATCAGGCCAG
TCATCAGACCTTCATGGCCATTATTTTTTATCTAATATTTCTTAATTGTTACTAATGTAA
CATTAATATATCTATTTAGTCGTTCACATATTTTATTGGTAATACAATTAACCATTTTGT
TCAAGAGCTTTCGTTCTGCAGAGATGGGTGCTCAGGCAGGCGGGTCCTGCAGGAGCGCAG
GCGGTGTTACTTAGGCCTGGTCTGTTCTCCCGCCTCATCCTGGGTGCAGCTGAGCGTCAG
AGGCGGGATGTCAGTGAGGGGGTGTGGAGGCAGCAGCCACACCCCCAGCTTCACCAAACA
CTGCTCACAGCACAGTCCTCTAAAGAGTTCCAATTTCAACAGTCAGCTACTCGTACAAAT
TCCCACAATCAGAAAACGCAACCTTTTGCATTAACATGGATTATTTTTTCTACTGTGGAA
ACAAAACTCAAACTTGTGCTAGTAGCCACTGCAGTAAGTGGCATGAAGGGGGGAAAACAC
ACACCTCAGGAACATTCCCTCACGCCGTCCACTCACATACACCCTTTCTACCGGCTTAAC
AAGTGGAACCTCCAGCTCACAGGCACATATGGCCATGACTTCCTCCCCCTTCACCACGCA
GCTCCAACAGCCTGCTTTATATTGTCTGGTTTTTTGCTTGGAAGGAAACATGCAAACTAT
CATATTAACTTCCTTTAAATTCAATGGTACTCTGTGTGTAATCAAATAAACTTATTTGGT
TAAAACGGAACATGTTTGGAACAGCTTCTAGGGTTTTCGCTTCTGCTCTTATTGACGAAT
TTTTTTAAGCCATCCAGCTGTGCTCATTGGTTGCCTCGCCCTTGGATGGTCTGATGTCTG
GGATGCACAGACAGTGTGACTTGGCCCAGCTCCTCTTACCCATTTGATCTTAGCTCACAG
CGAGTGGCCAGTTCAGTTCCAGGTAGGACACAAGGACCTGCTTCCCCATCTTCCCTTGTT
CACCCAGGATAAAGGAAGAAAGACAAGGTTTTCATGACGGGCTAAGCAGAGGTGTGTTGG
GACCCAGTTTTCCAAATGTAGGTAAGCATATTTTCCCTCTCCTTTTGGTTCAGAGGCTTG
TGGGCAGGTTCAAATGAGTCATTGGTACCTAGAAGCCGAGCAGTCTGGCTGTCACTGAGT
CACCACCACATCACTGCATCAAGAGATGCTTGGCTGCAGGTATTTCATCTCCAACAATTT
GGGATCCAGCGCCCTCACGGTATTAGCAGTGGATCTATATCCATGTCTATTAACTACGTT
CAAGAGGATCCTGATACGCCAAGGCTCAAAATCACCTGAATTTAGGCTATTACATGGCTC
AACATCCCCCAAATAGCCTAACTGCATTTACCAAACGCTGTATCCACACGGGTAAGGGGA
GGTGGTAGATTATGGCATAAATTCAGGATTGGAGTTTCGCTTTGTGGTATCATGGGAGGT
TTGCAAGGGATTTGAGGATATGTTATGTATTTCTGGTGAAAGCAAAAGTAGCTGATGATC
ATTAGGAAATTACTGGCCTTAGGAATGCAGATGTGAGAGAGACTGAAAGAATGAGAGATT
GTGGTCATACAAAGGTATGCTGGAGTTCAAAATTTCAGAGAAGCAGCAGGCCCTCATGTC
AGATCTTAGTGTAAGGGAAG---TGTCTAAGGTATCAATGCTTCCACATTTTTCGAGAGT
AATAGATGACTGGAGAATGACAGCTGTGGGATAGAGGGATAGAGTGTGGCAGGAAACTCA
AAGAAAGAAGGGGTTTTGCACAAGGGTAAAAGAATCAACATTGGGAGTAAATTTGTCACT
TTATGTTCCCCTCCTTTTTGCTAAGTGTGAATGCAAGTTTGCAGTTGAATTTCAGATATT
CTGAAATTGTGTTTCTTTCTTGGCATTCATTGACGCTACACTGAAAGCAGAGTGGGAAGT
ACAGTATATTTTTCTTTTGCACCCAAAATGAATCTTGGAACTACATCCATAGTATATATC
TTTCTTCAATTATCCTCTTTGCTTTGGCTTTTCAGTCTCCTGACCCAGACACCATCCCAT
CTCATTTAGTTCCTGAAGTTTCTGTTTAGCCATTGCTACTGCACCAACATTACCACACGA
GTTGTACCCAGACTTTTAAAATAGGAGGCAAATGTATTTTTTTGGAGTCAGGTAAATAAT
GTCTGATTTTAGGATTTGTCCTGGCATTCTTTAGGGTCAGGAATGTGCCAGAGAGGCCAA
CCTAGCTCTGAGGCTAAGAATGGCCAGCAGCCCAAAGCACAGCGTCTGAGTTCAAGTGGA
GATATGGTTGTGAGCCAGGCTCTTTAACTGCTGAGAGGTCTGAGCCTGTGAGTTAAGTAG
GGCACTGGTTCGGATCCCCATGTGGCGGAATCAGGATCCTGGAGCACTTTGAGTGAGGAA
GCGGGAAAACCATTTTTGCAGGTATGAGGACAGGTAGGGGTTAAAACGTAGTTGCAACTG
TAACTCAGTAGATCATGGTTGGGGCTTTATCCCAATGGGACCATAGAGAGCAAATCTGAG
CCCCAGGCAGAGCAAATCCTAGAACTACTCCAGAAACAACCTGCTCGTGGGGTTGAGGCC
AAGTTGGTCAGCATTGACCAAGCGCCAAGCAATACTGCGGTGCAATCAGACACACCCAGC
TCTAATCCCAGATTTACCTCCTACTAACCTGCTTCTGGGGAAACAGATCTAC---TGCGC
CCAGCTCCAGGGCTGCTGCTAGGATTAGGTGACAATCCATGTGCTCTGCACGGTGATGGA
TACG-AATAATTACTGAAACATCAACTGCTGTAAGGATAAGATAATGT-AAAAAACCAAT
TTTAGAATTACTTACGGTTTTCCAGTTGCAATCCAGCTCTTAGCTCAGGATAGCGCAGCA
ATACCCAAAGGGCC--TGTCCCTTCATTCCAAGCCACTGAAAGGCTTTTGAGTACGGTCC
ACAGAGAGTGGAAAAGAAAACGTC-TA--AGAGTCCAGTTT
>Balaenoptera_bonaerensis
AGTGCAGTGGGAGGGGATTTAAGAGTTCGTAAGGCCAGCTAGACTAGTTGTGTGAAGCCT
AAAATGAGGCCAGCGTATGGCATTTACCCCAGGATTTGGGTTAAACATTTTCACTTGTGG
CCCCCAAATGACTACCAGCCTAGAGGATACCTAAGGATTGACAGAGCAGTTCAATAGGGA
AGGAAAGAAACATTTCAATTAAACATTCACCATAGCCAGTGGATCATAGACGTTTTATGA
T-GTGCATTAGGCATGGCTGTGGGGAAACAATCTTAGCAGATTTCAGTAGTTCTTCCTCA
ATGACGCAGTCATTAGAAAACAGAACCAGGATTCTAAGCAACCCAGCTCTGACTGACTCT
AAATCCTATGGTCCTTCTACTATACCACGCTGCTCTTCAACAGATCCATCCATAAGGCTC
GAGGGACAGTAACCATAGGGCTTGTCCTTCAGAATACCCAGCCCCCAACTACAGCCCACA
GGGACTATGAAGAGGTCAGATAAACTTGGGGGGTGGGGGACAAGTCTGCTGAGATCTCAG
ACCACCCAGCACCTGGCCCATCTGGGACAAAGCTGATCATTTAAGAAACAAGCTCACAGC
TTGTTTTGAAAAACATCCCTGAAGTTGAGATGTCCACGGCAGCACATTTGGTGCTGGAAC
GAAGGCAGATTTGTGATAGTTAATGATCTCTTAGGAACGCAGAGCCTGGCAGGTGAAGTT
GCTTGACCCAGCATCCTCACTCCTATTACCTTCCCAGAGCTAGCCTGGCCCACCTCACAG
GAACTGAGCAAGGGAGAGAAACTGAGAGCTGCATATCCCTCAAGGAATACAAGATAATGT
AACCAGGGCACCTATTATGTAGTGAGCACTGAACATATATTAGCCACAACTGATAGCAAC
CTTAACAAATCCCGAGAGCCAGGACACCTGCAGGACCAGGGCTGGGGTAGCAGGCAGCCC
CTGTGTAGTGTGACCTCCATTCTGTGGGGCCCTGTCTAATTCTTATGTATTTAGATCCTG
CTTCATTCAAAAGAAAAAAGGAGGGCGAATGGACGAAAGAATGCTTACAGAAA-GTATAC
GAGGATAAAAATGAGTAGATGGGGACGTTTGGACAAAGGGAAAGAAAGATCAAGCAAAGT
TTAAGCAAAAGTAGCACACAAAACACCACCAAGAATGGGCCAGGGTGGGAGAAATGGGCA
CACTCGCCTACTCAGCACAACTATTCTAGAAGAGCAATTTGGCAAGATNNNNNNNNNNNN
NNNNNNNNAGAGCAAACCAAAGAAGAAGAAAGAAGAGGTAAGGCTCGAAGTAAGAATTTT
TACTAGCCTAGAATTCATGCTGCTGTCAAAGAAGCTGAAAGCCAGATAATTTAAGCACTT
TTG-TCTGCTGCTCCTTAGATCTCAGCAGCTGGCTCTCAATCCTTTTGGAATGTTAGATA
GGCTAATGCTTTAAAAATGTTTGAGGGCTCAATCTCATGAAGCCACATAATCTACTCTTA
TTTTATGTTAGGTTCAAGAACAGTAAGTGCAAGGGAATTCATTCCTGTGAGGAGATGGCT
GTCAATGTTTTAATCATTACAGGTTTTAATCTATTCAATACTGTAAAGTAAGGTACCTTT
TGAGGGTGAAGAACAGTTGTAAACATTTATTTTGCTTGAGATGTGGGTCTTCTTTAAAAT
CAGAGCTTGCCTTTTAAGTACATACGGGTCTTTCAGGACATACAGGTGGATTGAATGCAG
AAAATCCTCAGAGGCTGCCTCTGCCTGTGAAGTAATAAGTTTTGGAAAAGGCATTTTACT
GATGTCCTTTGGTTTCCAGCAGAAACATGTAGGACTAAGACCATCACCAGCTGAGAGGCC
ACTCATAAAATATGACGAGGCCCAGAAGTTTGGGGATTTTTAACGTCAAGGAACATTCTC
CCTGGAATATCAGCCTCACAGTTATTATCATTTCAAGAGGAGGCCCGAAACAGGTAAGGA
AACCTCTGGACACTGTTGGCTGAAGCAGGGCTTCATCTGAAATCTGCACTCAGAGCTGAC
TGAGGACACCTTGTGGAGATCAACAGTGCTTCATGAGAAGGGGAGACAGGGGAAAGCAGC
GGGGAAAACTGCCCAGCAGATGCAGGGGTGGGAGGCTAGAGCGGGCAAAGCTCTCACATC
AGAGGGGAGCCCTTTCGGAGAAGGGACCTCCCATCTCCAGGCTGAGGAGAGAGACAGGGG
AAATAGATAAATGGAGTGGGGGAGTGGAGGGGTTAAAAGATGCTCTTTGAATGTGTGATG
TAAAACCCACCTTCTTCTTCCCTATGTGACTGCAGGTATAACCTTCATTTCTCAGACATG
CTCTGTGGAGTATATTTTCTTTGAGGGCACTGCAAAGCCTTGTTGATTCCTCACTGAAGT
CTTCAGTGAGGAAAAAGCTGATGCTATTCATGTAGATATGTTATGTAGTCTAGAGTGGAA
ATATCACAAAGATTTTCCCTCAGCACAGTCCATGTCTCACTTCTTTCCTTCCTTCCTGTT
GGGAGTGGGTATCACACTTGACAGCACAGTCTTGGATTGAACTGGCTTGAATCTTAGAAG
GGTCAAGTGTAATGGAATTAAGTTTGGAAATAGACCAATCTAGGTTTGAATTGTGGTTCT
ACCACTTGATCTTGACTACCTCCACAAGCCTCAAATTTTCTTATTTGTAAAATGGAGACA
AATAAGTTGTATTAAAAGAGATGATGCAAGTGAAGCACTTAGCATTGGCACTTATTTCTT
GCTGTCAGTAAGTGCCACAGATATGTTTGTGCTGCTCCTCCGTCATCCAGGTGCCCCCAG
AAGAAGCAGAACTGCTGCTACAGCACCTGCAAAGTGGAGGTCCCAGGGACTGCGTGGTGC
TCTTCTCTGAGTATCTATTTTCTTACCTGTGAACTGGGAACAATAATGATACCTGTAAGG
TGGCTGTGAGGATTAAATGATGTACCTCATGGACTTAGTAAGCATCCAGAGAATGTTAGC
TAGAATAACAATTGTTAACCTGCTATTACATTGCATAAGAGGGTTTCAAACAACTTACAA
GATAGTCATCTTGCTCCATATTCAGGATGACCAATGGCCTTAACTCTGCTCCACTTGTGT
GGCGGAAGAGGGAGGGGAGAGGCTGATATTGCCTGGGTACCTACCAGAAGGTTCTCCAGG
GCTTGTTCATGGGGCTTGTTTGCACCCTCCCACCGAGGGTCTGGCCACCACCTTGTCCAT
GACAGAATCAGATACAGGAGAATTGAGGATTAGAGGGCTTCAGTGGAGACCAGACAGAGC
TCCTGAGTTCTCTCATTTTCCCTAAGCACTTTCTTCTGAAAGCCATGATATAGGTCCTTG
CTGGGGATGCAGGGCTGTAATGTCTCCTCAGAGACAGCCCACAGAAGGAACCTCGGCAAA
TTCCAAATGCCTTCAACGAGCTGTATTGTTTGCCCTTGCATAAGATTTTTCCAGGTGTCA
AAGTTACTGTGAGGGAATGGCATAAAAAAAGGAACTAAAAGCCTATGTATAGCCTCTGCT
ACACCTGCTATATGGTAACGCAATCATCAGTGTACACATCCATCTGCCTACTGAACCGTG
ACCATGAGGGCAAGCACCTCGCCTTCGATTCTCAGTATTTCCAAAATCTAGCCCACATCC
TAGAACAGCGCCCGCCACGTGCATTGTTCTTGCAATTGGCTGACCGGTGTTGAGGAAGCT
ANNNNNNNNNNNNNNNNNNNNNNNNNNNNNNNNNNNNNNNNNNNNNNNNNNNNNNNNNNN
NNNNNNNNNNNNNNNNNNNNNNNNNNNNNNNNNNNNNNNNNNNNNNNNNNNNNNNNNNNN
NNNNNNNNNNNNNNNNNNNNNNNNNNNNNNNNNNNNNNNNNNNNNNNNNNNNNNNNNNNN
NNNNNNNNNNNNNNNNNNNNNNNNNNNNNNNNNNNNNNNNNNNNNNNNNNNNNNNNNNNN
NNNNNNNNNNNNNNNNNNNNNNNNNNNNNNNNNNNNNNNNNNNNNNNNNNNNNNNNNNNN
NNNNNNNNNNNNNNNNNNNNNNNNNNNNNNNNNNNNNNNNNNNNNNNNNNNNNNNNNNNN
NNNNNNNNNNNNNNNNNNNNNNNNNNNNNNNNNNNNNNNNNNNNNNNNNNNNNNNNTAAG
CACGGGTTGTTAGGGGAATACACAGGAGAAATACCTAACCTAAACTTGGGAGTCAGGGAA
GTCTTCTGAGAAGAAGTTCCATCTAAGTTGACACTAAGAGATAAATAGGACTTTTCTGAG
CAAAAAAAGTGTGTGTGGAGGAACAGATGTTGGGGAAGGTAGGAATAGCAGGAAAGAGTG
GTCACGAATGAGAGAACGCTGTGTGTAAGGTTTAGTGGCAGGAAGATCACAGCCCCTTGG
AAAAGTTGTGTCCATATGGAGCCCATCCTTCTACTGTCTTTCACTTCCTTCCTGAATTTC
CCCTCTCACTCCCCAGTATCCTTGGCCTTGTCCAGGTGTCCCAATTCCAATCTTTGTTTT
TAGGCGCTGACTCTATCCAACCAGGCCAGGAAGCAGTACACCATTGGAGAAACAGTGAAC
CTGAGTTGTTTTCTGGTTGCTTCATGTGTGCAGGTTTAGACTCAAATGACCTGTGAACAC
TTTGAAGCTGGGACTATTATTCCTTCCCCTACCCCCATTCCGTGCATCCCAAGCCTAGTT
TAATATTGTGAATCTTGGAATCTTGCCATGTTGCTGATGATGGTAAAATAAATACCCTCT
CCTGTGTTATGGAGGAGTACTCAGAATCCAGCTTCTCTGCCCTCTCAGAGGATGTTATCA
TCTTACGAGTGTTAAAGTGTTAGGGATTTGAAATGCCCGCAGGCCTGCCCAGATACCAGG
CAGCTTGGATGCTGCATGGAGCACAAAAGCACCCGGAACCGTGCTGCTCATGGAAAGGAT
GATTACACACATGCTCCCGACAAGAACTGTAGGATATTTT----TAGAAATTTCTTCTAA
ANNNNNNNNNNNNNNNNNNNNNNNNNNNNNNNNNNNNNNNNNNNNNNNNNNNNNNNNNNN
NNNNNNNNNNNNNNNNNNNNNNNNNNNNNNNNNNNNNNNNNNNNNNNNNNNNNNNNNNNN
NNNNNNNNNNNNNNNNNNNNNNNNNNNNNNNNNNNNNNNNNNNNNNNNNNNNNNNNNNNN
NNNNNNNNNNNNNNNNNNNNNNNNNNNNNNNNNNNNNNNNNNNNNNNNNNNNNNNNNNNN
NNNNNNNNNNNNNNNNNNNNNNNNNNNNNNNNNNNNNNNNNNNNNNNNNNNNNNNNNNNN
NNNNNNNNNNNNNNNNNNNNNNNNNNNNNNNNNNNNNNNNNNNNNNNNNNNNNNNNNNNN
NNNNNNNNNNNNNNNNNNNNNNNNNNNNNNNNNNNNNNNNNNNNNNNNNNNNNNNATAAG
AAATATACTCTAAAATTTACTTTGTGGTTGACTAAGACATGTTTACGTGCAACTACAAAT
GGTATAGAGTGAAACTCGTCTATTCATTTCTAGGACCCATTCACTAAGAATTGGGTAATA
CCCACACTGAAATTTTCTTCCTTTAGGTTCTTTTGATCCTGCTTGGTTTCCAGATTATTC
TTGCCTTGTCCCAGTGTGTGTTGGATTATTGCATTCTTGCTTGGGGCCCCTCATTTTTAT
TCTAAGTCTTTTTATCCACTTGATCTTTTAAAGTGTAGCTTCTTACTGAAATTCTAAGAA
AGATTGCATCCTTTAAAAAATATGAGTTGTTACATGTACTTCTAATGCTCACTTTGCCTG
CTTCTCTGTTTGTAGGAGGATGTGGCTATGATTGCTTCCTTATGATCTGGATTTCTTGTT
TCCTCCTAGTGTAATTCCCTAAGAAATCAAGATTCTCAAAGAATAAGCACAACTTGCTCA
TTCCTACAACATTGTTTGCAAGTCATAGTACTTCTGACAGCCATCTTTTTCTCCAAAGCT
CTTCCTTTTTCAGGGTTAGTTCTGATTTTAGTTGGCAGAAACCGGGAGTATGTAACTGGG
GGTTTCTGTAGTATTACTTTTTAATATGACAAGTTGACCCAGTTCTGAGTTGGTAGCAAG
CAAGACTAGAGCACAGTAAATACTGTTGTGTATCCTTCTTTGGTTGGGAGTTTTTGGATA
TCAGTGTAATCATT------AGAGACAGAGGCATCAGTGTTAATCAAGTTGTTGGCTTAA
AAGTATTAAAAAGTTTATTTACAATTTGAAACAACATGTAAATTTCAGATCTATAGACAT
CCACTCCCTGGAAATACACATTAGCACATGAAAGGCTCTGAGTTCTGCGGTCATCCGTTT
GACTTGGT---TTAGCTCAGCACGTACCAAACTTATTTGCCTCCTGAACTACCGTTTCCC
ATGAACCATTAATATTCTATGAAACCAGTGTTCTAAGGGACATATACGAGGAAACTCTGC
TTTAGAAACTTTTTATAGGAAGCAGTTAAAGGTGTGAATGAAAGTTGTCATAAGCATCAT
CATACCTTTTGTGTACATAGGATTTGACAGATTCTTTTTCTTTCGGTGAAGAAGCAGAGG
CTCAGGAGGTTAATCACATGAGCAAGATCACCTTGAGTAAAAGCTTGTGCGGAGACTCCA
GAGCAGCGTGGTGCTTTGGGGGTGAACATTTCAAATTTTCACAAAGAAATGGAACTTGTG
TGTAACATAGTCATGAGGACAAACAATTTAATTTATGACTCACTCATCAGCTAAACCTTG
TTATGTCTTGAACTCAGTTGCCTGATATTTTTATTTTGTTGATGATTCTGTTTGATTTCA
CCTGTTTTTGAAAGAGACAACTTATCCTTGTGAATCACCACGATCACCAGGATCTTTAAA
ACGGATTTTGGTCTAGAAATCTTTAGACCGTTAAAGACACTGATTTAGAACTCTTAAGCA
CAGAAATCAAATTTCTTGGGGTATTTGACCAAGAGCCAGTTGCTTCTTAAAGACAGACTT
GTTTACTGTAAGGCTCTTGGTTTGAGATTATCTGAGGAACTAGACTACTGGCCTGAATGT
TACAGATCTCCCTAGAGGACTCTAGTTGACAGGAAATCAGTTGAAGAATATGAAAATTCT
TCATATTGGAAGTTAGTTAATTACATGGTTAATTACATGGTTAGCTAGTTGGTCTCTACC
TGTTCACTGAGAGCCACAAATCACAATAGATAAAGATATAGCTTTAGATATGAATAAAAA
TTGATATAGATATGGATAGATATAGATTTAAATATAAATAGATTCTCCTCAAGGAGCTTA
AAACATACCCAAGGAAATAAGACTTTTCTATGTCAAAAAAACCTGCTGGTACTCAGAAGG
GTCTTATTTCTTCCCCACCACTTTC-TTCCACATCCCAAGAGACAGAATCGGTGCATTTA
TCTGAAAGCTGGAAAAATTAGTTTAATTGGCCAATAACTATTTATTGAGCAGAAACTGTG
CTAGACTCTGGGAATACAGTGGTGGACAAGGCAGATCTCCCTTTGCTCCCTCCCAAGAAA
GTCTCTGACCTACTCAGACTGGATGAGTCACCAATTCCCCCCTAATTTTCCATGCCTGTC
CTTTCTTAACACTGTTCTCCTTGCCTAGAATGCACTGTCCTTTTTATTCCTTTCTATCAA
AATTCTATCCATCCTTCAGTGCTCCAGTTTACTTTGCCTCACCCATGAAGCCTTTCTGAA
TCACCAGTTTTAAATAAATTTTCTGTCTGAATTTCCACAGAACATTTAAGCACCTTGCAT
AATATAGGTCATCTTCTATTTTACAGTGGTACTATCAGTGTACCAGCCTCAACTCTTTGT
GGTACAAAGTAGAGATTAAATAAATATATTCAAGTATTAGACATGGTATGAACCCTTAAA
ATGCCTGAAAGTTACATAGACCCCTTTCTTCCAGCCGCCTGGTTTGGTTAACTGCGTTCG
CTGTCTTTTGACATTGGAATGAACGTTACCCACCCGCTCCCTGGCTCACATCTTCCTTTG
GCTGGTGTGGATGAGGATTTGGGGACCCAAACGATGCAACTGCCTCAGGTCCTGGAGTTC
ACCATATTTCCTTCTGGAGCGGCTGCAATGAGTCTGTCCAAATTTAGTACTTGAGAGAAT
GCATTTTAACAACCCCTTCAGGCAGCCAAAGTCCTGTACCTTTCAGTTTCACGGAGCTCT
TACTTCTGCTGTTCAACTCCTCCATCAACATGACCAAACCCTTTGGTTTAGTTTTTAATA
AAGGGATTGATGCTTCAGACATTTGGAAGCCAAGCTGGGTTTATTAGAACTTATCAAAAG
TATGCTCCCTGCCTCCAAGTATATAATCTTCCCCAGACCTCCCTGGGCACAGTGTAGCCT
CTTAAAGGCAGGCTCTTAGCTGGAGGCAGGGGCCGGGCTGGGGGACCCAGACCCAAGGAG
AGGACATCTCCTTCTGATAACCAGACCCTCAATCACCTCGCCAATGATTCTGCAACTGTC
CGGGGGCCTCCAAGGTCCTGACCCCACCTAGTAGACATACTCAGACACCACCCATTTCTT
TAATCACCCTCATCCAAATGCCCATCTAACATGTCCAGCTGTAACACATTTCTTTCCTGG
GAGAGGGATGGTGAGATGTGCATCTTTCGCTACAAAGAATTCTTTCCTCCATAAATATGT
AAAATTTCATAGATGAACACTTTCCAATAGCTCTGTACTTTCTGAACAAGGTTGTTTAAG
TTATAACAGTTCATAAGCAGCATCTTGAAGTGCTGTGTATTTTCTACAGATACCAGCGTG
TCCACATGTACGTAAACACGAGAGGGCTCTGACAGGATATATGCCAAACTGACAATGGTG
CTTCCACGTGGAGCTGGAAGGAAGGGACAGGGCGGGCAACGTATCCTTCCTCATCTGTCA
TGGTTTCCCTTTTTCCAAGAACTCAGTCTTCAGTGTTCTACTTATATAATTAAAACTTAG
GAAAGACAGGCATCTGACAGGCAGTTTCCTGACCCTCATGGGTCCAGTGGTCTTGCCTTC
GACTCAGGCCCCTTTGCGTATCTGAAGGGGGC-CCTGTGGAGCCCTCTGCCTGGGACACC
CTTCTCTGGGGTCTTCAAGGGGCTGGTCCCACTGCAGGCCCGCCCTGACCACCCCGTCGG
AGGCAGCCCCTGCCCAGCCACTATTATGTATCTGTGCATTAATACCTATCTATTTAT-AA
GCAGATGGTGCTACACATCCAAAGCTTTGGTATCAGTAACCTGCAGATGCTGACACCTTG
TTTCTGGGACCTTGAAAACGGAGAGGAGACTATATTCTCACTTACCCTTTTTATGTAATA
AATTCCAGAATCTTCTATTGAGTGAGTCTTTCCCTGAATTTGATTCCTGAATTGAATTCT
TGATCCTTGAATCCATAAAGCCACTCTAAGATCATCATGAAATCATGTATTTTAGAGTTT
GAAGTCCAAACTTTTAATTTGAAAAGATAAAAAAAAAATAGGGCTTAGTGATAAAAAA--
CATCTTATTCAATTTTTTTTTAAACACTGATTTCACTGTTGCCTGAGGTACGAAGATGAT
TGAGTAATGGGTCCTGCATTACTCAAGAAACTCAGTCTCATGGGAGAGTCACATATATGG
ACAGATCTTAAAGTTCAGTGGGATAAATGTTCAAACAGCAACATGCATAAAGCCTTGCCC
TTGTCTGTGCTAAGATAAAGGCCAGCCTCCTCTGCATGGCTTGTAAGTGTCTCTGTGACC
TGGATCTGGCATCCACATCTTCCCCAAGAACCTCTTCCGCTTGGCCTCATATTTAGACTA
TACCAAACTGTCTGGGATTCTCCATAGACAGGTGGGCTCACATCTCTGCACCTTGGCTAT
GTTGCTTTCCAAGCTTGAAATTCCAGCCTNNNNNNNNNNNNNNNNNNNNNNNNNNNNNNN
NNNNNNNNNNNNNNNNNNNNNNNNNNNNNNNNNNNNNNNNNNNNNNNNNNNNNNNNNNNN
NNNNNNNNNNNNNNNCACTATAGTATACATGCTCTTACTCTATATTTTAAATGGCAGTAC
TTACACATCAATCTGAACTTGCATGCCATTGAGCTAATGACATCCCCACCTAATGACTAT
TTACCAGGGAATGTCCAATTTAGTTCCATCATATGACCTGCAAAATCCTAAATCAGAGGC
TATACCTAGAACTGACTATAAGTTGCTATAACTTTAAATTTAACTGCCATTAAAATGTGG
ACAATACACCAACTCTACCTACTGTATCATAAACTTTGACTGGGAAACAACAGCTTTTTA
ATAATATTGTGTTCCCAGAAATGCCTACTACATGGATTACAAACTCTCACACCAACAAAA
TATACAAAGTGACTACTGTGTATTAGGTGTCTGGACAATTGTTCTATGGAGTGAGACTAC
TGGGTAAACAATTATAGTAATGGGTCTGCAGTAGTCAGAAATGAGATATGAAGAAGGGAG
AAGCAACCCGAGTTTTATATTAGTGATGTTATATTAAGACGGAGAAGGCTTTCCTATTAT
AAGCCTCGTTTTTAAGATGTTTGAAACTTTCCCATAGGAATTTTTCTCATGACAGTTTTT
TATTTTGCCTAGTAATGAAAATAGGAGATTGTTTTTTAGTGTTTTTTGAAAGATGTTATC
TAGGAGTAAAAGTGTTTTTCTAAACATTAGAACATTTTTAAGGTACTTTTTGTTCTGAAA
CCTCAAAACAAATAGCTTTTTAATGACCTTCAAACTTGTCTCCAGTGAAGAAGTTTAGTG
CCTCTGGTGTATGAGGCAATGTTTGATTTGCAAATAATTAAATAACAAGCATTATCCAAT
GCTTCCTGACAAAAATAGCATTTTGGAAAACGTTTTGGATGACATATGCAGGAACTGGAC
TAAGCATGAAATGGTGTGATTTACTGGAGAGAAGACATGCTCTTCAGTTAGTAGCCTTGA
TTCACGGCACTCACTCTGCCATTCACCAACTGGGGGAACTTGGCCAAGTCATTTGGCCTC
TCGAAGCCTCATGATCCTCCTCATCTTAAAAGGGACCAAGAATATCTCTCTTACCAACCT
GCAGGGTGCTTGTAAGTATTGGATTATTTGTAAAGTGCTACAAATAAGTGGGTCACTTAC
TGGTATCCAATGACTGGTTTCTGTGCTAAAGAAAGCTAGAGGTACTTCTAGAGATTATCT
GGTAAAACCAGTTCATTTTCTAGATGAGTGATCTGAGGCACAAAGAAGAGAAGAAACTCA
AAAATTTTCCACAGAAACCATATGCATAACTTATAAGGCCAAATACCACCCTGAGTACAA
AGCTGATGGCCTAGGCTCATTTGTGTTAGCTGTAGAGTTTGTACTTTCAAATCTGCTATG
GCAATGTGTTCTTGTTGACATCCACAGACAAAATACAAATTCCACGTGTCATGAGGGCCA
AGCTGGCCCAGCGTTTATATGGCCTGGGTTTTTTTTTAATGTCATTCTTGCCTGTTGTCC
CTGCCACAAACTGGAGCAGGAATAGCTAATTGGCAGCAGCCTGCACAGGCTATGAAACTT
TAGACCAAATCCCCTCAGCCACAAGCCACCCATTGTCACCTGTCACCAGGTGCAAAGGAA
GGGGGGCCTGCCTAACTGGCTCTGCTCTCGTGTTTTATTAGTTGTGCTGTGTTGCAGATC
GTGCCCTCCTCGTCCGTCACTTGGGTGGCAAAATCAGCTTCAGGTCTGCCATTTGAGCAC
AGAGTAAAAACTCGATCATCTGTATCCAGCTCATTTGACGTTTGTGACTTTTTAAACAGG
GGCTATGCTGTTTACCCTTGCACCATCTCTCTTTCTCAAAACACAAACTGATAATATAAA
GAAGATTGTGATAATATTAATCTATTTTTTTAAACTGAAATCTTCAAGCTCTCATATGAA
TATCAGCAATTAATATGCTAATTACAAAGGGTGCTTCCCTAATCATAAAAGCAAGTCTAA
CAAGAATTCGTTAACCATTGCATCTTCTTTTAATTGCTTGCAAGTGACAAGACAGAACTT
ATTTTGAAATCTTTTTTTATTTGGTTTTATCACAAATTTGAGACCAGCTTCTAAGTAGAA
TTACTGACATTTTATTGCATCTTAAAAGTGAAGAAAATGTACATTCAGTGCAGAAAAGTA
CTCCATTATTTTTTACGTTAAATTAGGGTTATTCATTGTAAATTTTCATGCTTACTGATT
TCCTCATTTTAACTAGGTCTAGCTTTAAAGATACATATACCTATTAAAAGTTATTACAAC
ATAATGGCTATAAAAAATACATACACCTAAACCATGACAAGTTTTATCCAACGCTAAATA
TAGTTTTGTTTAATCCCTTTAATATTATAGAAAAGATATACTTGTAGAATTTTAATGATG
TGATCTTTAAATGTGAAGTTTAAAGATTTTTGCTAAATTCACCCTAGTGAGGCACTTTAA
TTCACTCACTAAAATTATTGCACTCTTCTTTGAAAGTAGTCTCATATGTAACAAACCATA
GTCACAGAAATGTGATGTGGTCCAATTAATTTAGCCAAAGAAGGGAGTCATATTTTATGA
TTTGTGGCCCTCCCAGATGGAGCTATTATTGAGCTTCCTCGATGGGGTTACACTTTCTCT
TGGAGTGTTCAACCCTAATGCAGGGTTGGAATGAGAAAAGTAACCTCCTGGACAGGTCTG
CACAGCTAGAAGATCAAGAAGCATCACCTTAAAAATATGCCTGCCTCAGTTAGAGCAAAA
GAGTTAACATCTTTCTAGATGCAAAAAATAGATGTCACATTAAAAGAAGAGTGGAAATGG
CTTGTAGCTGGCAATTCTGT-CCCTCATGTGGGGCTACTGAAGAAATAGCCATGTGTACT
GAGCTGCCAGCGGCTGCTCACACTTTGCAAAATTTAATAAAACGT--GAGTTGTTTCTAG
CAGTGGGCCTAATACAATAAGTATTTAAGACTTCAACTAAAAATTGTATCTTTTAAAATA
GGAGCGAGAAAGAAGAGTGAACACAATGAATCATCTATTCAACTCATCCTTTCTAACTTG
ACTGTATAGAGTGTTCATACTGCTTTAAATATATTGCTTCTTTTTAATATTGGTTTTAAC
AAGTAAGTTTTTAACAGTGTGAATTGAGATCAATAATATTTTATTCACAGAAATTAATCA
TCTCTAACATAGATTCTGGCTGCTGAGTGAGAGTGATTTCAGCTACCATAATCAGGCCAG
TCATCAGACCTTCATGGCCATTATTTTTTATCTAATATTTCTTAATTGTTACTAATGTAA
CATTAATATATCTATTTAGTCGTTCACATATTTTATTAGTAATGCAATTAACCATTTTGT
TCAAGAGCTTTCGTTCTGCAGAGATGGGTGCTCAGGCAGGCGGGTCCTGCAGGAGCGCAG
GTGCTGTTACTTAGGCCTGGTCTGTTCTCCCGCCTCATCCTGGATGCAGCTGAGCGTCAG
AGGCGGGATGTCAGTGAGGGGGTGTGGAGGCAGCGGCCACACCCCCAGCTTCACCAAACA
CTGCTCACAGCACAGTCCTCTAAAGAGTTCCAATTTCAACGGTCAGCTACTCGTACAAAT
TCCCACAATCAGAAAACGCAACCTTTTGCATTAACATGGATTATTTTTTCTACTGTGGAA
ACAAAACTCAAACTTGTGCTAGTAGCCACTGCAGCAAGTGGCATGAAGGGGGGAAAACAC
ACACCTCAGGAACATTCCCTCACGCCGTCCACTCACATACACCCTTTCTACCGGCTTAAC
AAGTGGAACTTCCAGCTCACAGGCACATATGGCCATGACTTCCTCCCCCTTCACCACGCA
GCTCCAACAGCCTGCTTTATATTGTCTGGTTTTTCGCTTGGAAGGAAACATGCAAACTAT
CGTATTAACTTCCTTTAAATTCAATGGTACTCTGTGTGTAATCAAATAAACCTATTTGGT
TAAAATGGAACACGTTTGGAACAGCTTCTAGGGTTTTCGCTTCTGCTCTTATTGACGAAT
TTTTTTAAGCCATCCAGCTATGCTCATTGGTTGCCTCGCCCTTGGATGGTCTGATGTCTG
GGATGCACAGACAGTGTGACTTGGCCCAGCTCCTCTTACCCATTTGATCTTAGCTCACAG
CGGGTGGCCAGTTCAGTTCCAGGTAGGACACAAGGACCTGCCTCCCCATCTTCCCTTGTT
NNNNNNNNNNNNNNNNNNNNNNNNNNNNNNNNNNNNNNNNNNNNNNNNNNNNNNNNNNNN
NNNNNNNNNNNNNNNNNNNNNNNNNNNNNNNNNNNNNNNNNNNNNNNNNNNNNNNNNNNN
NNNNNNNNNNNNNNNNNNNNNNNNNNNNNNNNNNNNNNNNNNNNNNNNNNNNNNNNNNNN
NNNNNNNNNNNNNNNNNNNNNNNNNNNNNNNNNNNNNNNNNNNNNNNNNNNNNNNNNNNN
NNNNNNNNNNNNNNNNNNNNNNNNNNNNNNNNNNNNNNNNNNNNNNNNNNNNNNNNNNNN
NNNNNNNNNNNNNNNNNNNNNNNNNNNNNNNNNNNNNNNNNNNNNNNNNNNNNNNNNNNN
NNNNNNNNNNNNNNNNNNNNNNNNNNNNNNNNNNNNNNNNNNNNNNNNNNGGTAAGGGGA
GGTGGTAGATTATGGCATAAATTCAGGATTGGAGTTTCGCTTTGTGGTATCATGGGAGGT
TTGCAAGGGAGTTGAGGATATGTTATGTATTTCTGGTGAAAGCAAAAGTAGCTGATGATC
ATTAGGAAATTACTGGCCTTAGGAATGCAGGTGTGAGAGAGACTGAAAGAATGAGAGATT
GTGGTCATACAAAGGTATGCTGGAGTTCAAAATTTCAGAGAAGCAGCAGACCCTCATGTC
AGATCTTAGTGTAAGGGAAG---TGTCTAAGGTATCAATGCTTCCACATTTTTCGAGAGT
AATAGATGACTGGAGAATGACAGCTGTGGGATAGAGGGATGGAGTGTGGCAGGAAACTCA
AAGAAAGAAGGGGTTTTGCACAAGGGTAAAAGAATCAACATTGGGAGTAAATTTGTCACT
TTATGTTCCCCTCCTTTTTGCTAAGTGTGAATGCAAGTTTGCAGTTGAATTTCAGATATT
CTGAAATTGTGTTTCTTTCTTGGCATTCATTGATGCTACACTGAAAGCAGAGTGGGAAGT
ACAGTATATTTTTCTTTTGCACCCAAAATGAATCTTGGAACTACATCCATAGTATATATC
TTTCTTCAATTATCCTCTTTGCTTTGGCTTTTCAGTCTCCTGACCCAGACACCATCCCAT
CTCATTTAGTTCCTGAGATTTCTGTTTAGCCATTGCTACTGCACCAACATTGCCACACGA
GTTGTACCCAGACTTTTAAAATAGAAGGCAAATGTATTTTTTTGGAGTCAGGTAAATAAT
GTCTGATTTTAGGATTTGTCCTGGCATTCTTTAGGGTCAGGAATGTGCCAGAGAGGCCAA
CCTAGCTCTGAGGCTAAGAATGGCCAGCAGCCCAAAGCACAGCATCTGAGTTCAAGTGGA
GATACGGTTGTGAGCCAGGCTCTTTAACTGCTGAGAGGTCTGAGCCTGTGAGTTAAGTAG
GGCACTGGTTCGGATCCCCATGCGGCGGAATCAGGATCCTGGAGCGCTTTGAGTGAGGAA
GCGGGAAAACCATTTTTGCAGGTATGAGGACAGGTAGGGGTTAAAACGTAGTTGCAACCC
TAACTCAGTAGATCATGGTTGGGGCTTTATCCCAATGGGACCATAGAGAGCAAATCTGAG
CCCCAGGAAGAGCAAGTCCTAGAACTACTTCAGAAACAACCTGCTCGTGGGGTTGAGGCC
AAGTTGGTCAGCATTGACCAAGCGCCAAGCAATACTGCGGTGCAATCAGACACACCCAGC
TCTAATCCCACATTTACCTCCTACTAACCTGCTTCTGGGGAAACAGATCTAC---TGCGC
CCAGCTCCAGGGCTGCTGCTAGGATTAGGTGACAATCCATGTGCTCTGCACGGTGATGGA
TACG-AATAATTACTGAAACATCAACTGCTGTAAGGATAAGATAATGT-AAAAAACCAAT
TTTAGAATTACTTACGGTTTTCCAGTTGCAATCCAGCTCTTAGCTCAGGATAGCGCAGCA
ATACCCAAAGGGCC--TGTCCCTTCATTCCAAGCCACTGAAAGGCTTTTGAGTACGGTCC
ACAGAGAGTGGAAAAGAAAACGTC-TA--AGAGTCCAGTTT
>Balaenoptera_physalus
AGTGCAGTGGGAGGGGATTTAAGAGTTCGTAAGGCCAGCTACACTAGTTGTGTGAAGCCT
AAAATGAGGCCAGCGTATGGCATTTACCCCAGGATTTGGGTTAAACATTTTCACTTGTGG
CCCCCAAATGACTACCAGCCTAGAGGGTACCTAAGGATTGACAGAGCAGTTCAATAGGGA
AGGAAAGAAACATTTCAATTAAACATTCACCATAGCCAGTGGATCATAGGCATTTTATGA
T-GTGCATTAGGCATGGCTGTGGGGAAACAATCTTAGCAGATTTCAGTAGTTCTTCCTCA
ATGACGCAGTCATTAGAAAACAGAACCAGGATTCTAAGCAACCCAGCTCTGACTGACTCT
AAATCCTATGGTCCTTCTACTATACCACGCTGCTCTTCAACAGATCCATCCATAAGGCTC
GAGGGACAGTAACCATAGGGCTTGTCCTTCAGAATACCCAGCCCCCAACTACAGCCCACA
GGGACTATGAAGAGGTCAGATAAACTTGGGGGGTGGGGGACAAGTCTGCTGAGATCTCAG
ACCACCCAGCACCTGGCCCATCTGGGACAAAGCTGATCATTTAAGAAACAAGCTCACAGC
TTGTTTTGAAAAACATCCCTGAAGTTGAGATGTCCACGGCAGCACATTTGGTGCTGGAAC
GAAGGCAGATTTGTGATAGTTAATGATCTCTTAGGAACGCAGAGACTGGCAGTTGAAGTT
GCTTGACCCAGCATCCTCACTCCTATTACCTTCCCAGAGCTAACCTGGCCCACCTCACAG
GAACTGAGCAAGGGAGAGAAACTGAGAGCTGCATATCCCTCAAGGAATACAAGATAATGT
AACCAGGGCACCTATTATGTAGTGAGCACTGAACATATATTAGCCACAACTGATAGCAAC
CTTAACAAATCCCGAGAGCCAGGACACCTGCAGGACCAGGGCTGGGGTAGCAGGCAGCCC
CTGTGTATTGTGACCTCCATTCTGTGGGGCCCTGTCTAATTCTTATGTATTTCGATCCTG
CTTCATTCAAAAGAAAAAAGGAGGGCGAATGGACGAAAGAATGCTTACAGAAA-GTATAC
GAGGATAAAAATGAGTAGATGGGGACGTTTGCACAAAGGGAAAGAAAGATCAAGCAAAGT
TTAAGCAAAAGTAGCACACAAAACACCACCAAGAATGGGCCAGGGTGGGAGAAACGGGCA
CACTCGCCTACTCAGCACAACCGTTCTAGAAGAGCAATTTGGCAAGATTTCGGAAGATAA
GGGGGAGGAGAGCAAACCAAAGAAGAAGAAAGAAGAGGTAAGGCTCGAAGTAAGAATTTT
TACTAGCCTAGAATTCATGCTGCTGTCAAAGAAGCTGAAAGCCAGATAATTTAAGCACTT
TTG-TCTGCTGCTCCTTAGATCTCAGCAGCTGGCTCTCAATCCTTTTGGAATGTTAGATA
GGCTAATGCTTTAAAAATGTTTGAGGGCTCAATCTCATGAAGCCACATAATCTACTCTTA
TTTTATGTTAGGTTCAAGAACAGTAAGTGCAAGGGAATTCATTCCTGTGAGGAGATGGCT
GTCAATGTTTTAACCATTACAGGTTTTAATCTATTCAATACTGTAAAGTAAGGTACCTTT
TGAGGGTGAAGAACAGTTGTAAACATTTATTTTGCTTGAGATGTGGGTCTTCTTTAAAAT
CAGAGCTTGCCTTTTAAGTACATACGGGTCTTTCAGGACATACAGGTGGATTGAATGCAG
AAAATCCTCAGAGGCTGCCTCTGCCTGTGAAGTAATAAGGTTTGGAAAAGGCATTTTACT
GATGTCTTTTGGTTTCCAGCAGAAACATGTATGACTAAGACCATCACCAGCTGAGAGGCC
ACTCATAATATATGACGAGGCCCAGAAGTTTGGGGATTTTTAATGTCAAGGAACATTCTC
CCTGGAATATCAGCCTCACAGTTATTATCATTTCAAGAGGAGGCCCGAAACAGGTAAGGA
AACCTCTGGACACTGTTGGCTGAAGCAGGGCTTCATCTGAAATCTGCACTCAGAGCTGAC
TGAGGACACCTTGTGGAGATCAACAGTGCTTCATGAGAAGGGGAGACAGGGGAAAGCAGT
GGGGAAAACCGCCCAGCAGATGCAGGGGTGGGAGGCTACAGTGGGCAAAGCTCTCACATC
AGAGGGGAGCACTTTCGGAGAAGGGACCTCCCATCTCCAGGCTGAGGAGAGAGACAGGGG
AAACAGATAAATGGAGTGGGGGAGTGGAGGGGTTAAAAGATGCTCTTTGAATGTGTGATG
TAAAACCCACCTTCTTCTTCCCTATGTGACTGCAGGTATAATCTTCATTTCTCAGACATG
CTCTGTGGAGTATATTTCCTTTGAGGGCACTGCAAAGCCTTGCTGATTCCTCACTGAAGT
CTTCAGTGAGGAAAAAGCTGATGCTATTCATGTAGATATGTTATGTAGTCTACAATGGAA
ATATCACAAAGATTTTCCCTCAGCACAGTCCATGTCTCACTTCTTTCCTTCCTTCCTGTT
GGGAGTGGGTATCACACTTGACAGCACAGTCTTGGATTGAACTGGCTTGAATCTTAGAAG
GGTCAAGTGTAATGGAATTAAGTTTGGAAATAGACCAATCTAGGTTTGAATTGTGGTTCT
ACCACTTGATCTTGACTACCTCCACAAGCCTCAAATTTTCTTATTTGTAAAATGGAGACA
AATAAGTTGTATTAAAAGAGATGATGCATGTGAAGCACTTAGCATTGGCACTTATTTCTT
GCTGTCAGTAAGTGCCACAGATATGTTTGTGCTGCTCCTCCATCATCCAGGTGCCCCCAG
AAGAAGCAGAACTGCTGCTACAGAACCTGCAAAGTGGAGGTCCCAGGGACTGCGTGGTGC
TCTTCTCTGAGTATCTATTTTCTTACCTGTGAACTGGGAACAATAATGATACCTGTAAGG
TGGCTGTGAGGATTAAATGATGTACCGCATGGACTTAGTAAGCATCCAGCGAATGTTAGC
TAGAATAACAATTGTTAACCTGCTATTACATTGCATAAGAGGGTTTCAAACAACTTACAA
GATAGTCATCTTGCTCCATATTCAGGATGACCAATTGCCTTAACTCTGTTCCACTTGTGT
GGCGGAAGAGGGAGGGGAGAGGCTGATATTGCCTGGGTACCTACCAGAAGGTTCTCCAGG
GCTTGTTCATGGGGCTTGTTTGCACCTTCCCACCGAGGGTCTGGCCACCACCTTGTCCAT
GACAGAATCAGATACAGGAGAATTGAGGGTTAGAGGGCTTCAGTGGAGACCAGACAGAGC
TCCTGAGTTCTCTCATTTTCCCTAAGCAGTTTCTTCTGAAAGCCATGGTATAGGTCCTTG
CTGGGGATGCAGGGCTGTAATGTCTCCTCAGAGACAGCCCACAGAAGGAACCTTGGGAAA
TTCCAAATGCCTTCAACGAGCTGTATTGTTTGCCCTTGCATAAGATTTTTCCAGGTGTCA
AAGTTACTGTGAGGGAATGGCATAAAAAAAGGAACTAAAAGCCTATGTATAGCCTCCGCT
ACACCTGCTATATGGTAATGCAATCATCAGTGTACATGTCCATCTGCCTACTGAACCGTG
ACCATGAGGGCAAGCACTTCGCTTTCGATTCTCAGTATTTCCAAAATCTAGCCCACATCC
TAGAACAGCGCCTGCCACGTGCATTGTTCCTGCAATTGGCTGACCGGTGTTGAGGAAGCT
ANNNNNNNNNNNNNNNNNNNNNNNNNNNNNNNNNNNNNNNNNNNNNNNNNNNNNNNNNNN
NNNNNNNNNNNNNNNNNNNNNNNNNNNNNNNNNNNNNNNNNNNNNNNNNNNNNNNNNNNN
NNNNNNNNNNNNNNNNNNNNNNNNNNNNNNNNNNNNNNNNNNNNNNNNNNNNNNNNNNNN
NNNNNNNNNNNNNNNNNNNNNNNNNNNNNNNNNNNNNNNNNNNNNNNNNNNNNNNNNNNN
NNNNNNNNNNNNNNNNNNNNNNNNNNNNNNNNNNNNNNNNNNNNNNNNNNNNNNNNNNNN
NNNNNNNNNNNNNNNNNNNNNNNNNNNNNNNNNNNNNNNNNNNNNNNNNNNNNNNNNNNN
NNNNNNNNNNNNNNNNNNNNNNNNNNNNNNNNNNNNNNNNNNNNNNNNNNNNNNNNTAAG
CACGGGTCGTTAGGGGAACACACAGGAGAAATACCTAACCTAAACTTGGGAGTCAGGGAA
GTCTTCTG---AGACGTTCCATCTAAGTTGACACTAAGAGATAAATAGGACTTTTCTGAG
CAAAAAAAGTGTGTGTGGAGGAACAGATGTTGGGGAAGGTAGGAATAGCAGGAAAGAGTG
GTCAAGAATGAGAGAACGCTGTGTGTAAGGTTTAGTGGCAAGAAGATCACAGCCCCTTGG
AAAAGTTGTGTCCATATGGAGCCCATCCTTCT---GTCTTTCACTTCCTTCCTGAATTTC
CCCTCTCACTCCCCAGTATCCTTGGCCTTGTCCAGGTGTCCCAATTCCAATCTTTGTTTT
TAGGCGCTGACTCTATCCAACCAGGCCAGGAAGCAGTACACCATTGGAGAAACAGTGAAC
CTGAGTTGTTTTCTGGTTGCTTCATGTGTGCAGGTTTAGACTCAAATGACCTGTGAACAC
TTTGAAGCTGGGACTATTATTCCTTCCCCTACCCCCATTCCATGCATCCCAAGCCTAGTT
TAATATTGTGAATCTTGGAATCTTGCCATGTTGCTGATGATGGTAAAATAAATACCCTCT
CCTGTGTTATGGAGGAGTACTCAGAATCCAGCTTGTCTGCCCTCTCAGAGGATGTTATCA
TCTTACGAGGGTTAAAGTGTTAGGGATTTGAAATGCCCGCAGGCCTGCCCAGATACCGGG
CAGCTTGGATGCTGCATGGAACACAAAAGCACCCGGAACCATGCTGCTCATGGAAAAGAT
GATTACACACGTGCTCCCGACAAGAACTGTAGGATACGCTGCCCTGTCATTTCCTCCCAA
ANNNNNNNNNNNNNNNNNNNNNNNNNNNNNNNNNNNNNNNNNNNNNNNNNNNNNNNNNNN
NNNNNNNNNNNNNNNNNNNNNNNNNNNNNNNNNNNNNNNNNNNNNNNNNNNNNNNNNNNN
NNNNNNNNNNNNNNNNNNNNNNNNNNNNNNNNNNNNNNNNNNNNNNNNNNNNNNNNNNNN
NNNNNNNNNNNNNNNNNNNNNNNNNNNNNNNNNNNNNNNNNNNNNNNNNNNNNNNNNNNN
NNNNNNNNNNNNNNNNNNNNNNNNNNNNNNNNNNNNNNNNNNNNNNNNNNNNNNNNNNNN
NNNNNNNNNNNNNNNNNNNNNNNNNNNNNNNNNNNNNNNNNNNNNNNNNNNNNNNNNNNN
NNNNNNNNNNNNNNNNNNNNNNNNNNNNNNNNNNNNNNNNNNNNNNNNNNNNNNNATAAG
AAATATACTCTAAAATTTACTTTGTGGTTGACTAAGACATGTTTACATGCAACTACAAAT
GGTATAGAGTGAAACTCGTGTATTCATTTCTAGGACCCATTCACTAAGAATTGGGTAATA
CCCACACTGAAATTTTCTTCCTTTAGGTTCTTTTGATCCTGCTTGGTTTCCAGACTATTC
TTGCCTTGTCCCAGTGTGTGTTGGATTATTGCATTCTTGCTTGGGGCCCCTCATTTTTAT
TCTAAGTCTTTTTATCCACTTGATCTTTTAAAGTGTAGCTTCTCACTGAATTTCTAAGAA
AGAGTGCATCCTTTAAAAAATATGAGTTGTTACATGTACTTCTAATGCTCACTTTGCCTG
CTTCTCTGTTTGTAGGAGGATGTGGCTATGATTGCTTCCTTATGATCTGGATTTCTTGTT
TCCTCCTAGTGTAATTCCCTAAGAAATCAAGATTCTCAAAGGATAAGCACAACTTGCTCA
TTCCTACAACATTGTTTGCAAGTCATAGTACTTCTGACAGCCAATTTTTTCTCCAAAGCT
CTTCCTTTTTCAGGGTTAGTTCTGATTTTAGTTGGCAGAAACCTGGAGTATGTAACTGGG
GGTTTCTTTAGTATTACTTTTTAATATGACAAGTTGACCCAGTTGTGAGTTGGTAGCAAG
CAAGACCAGAGCACAGTAAATACTGTTGCGTATCCTTCTTTGGTCGGGAGTTTTTGGATG
TCAGTGTAATCATT------AGAGACAGAGTCATCAGTGTTAATCAAGTCGTTGGCTTAA
AAGTATAAAAAAGTTTATTTACAATTTGAAACAACATGTAAATTTCAGATCTATAGACAT
CCACTCCCTGGAAATACACATTAGCACATGAAAGGCTCTGAGTTCTGCGGTCATCTGTTT
GACTTGGT---TTAGCTCAGCACGTACCAAACTTATTTGCCTCCTGAACTACCGTTTCCC
ATGAACCATTAATAGTCTATGAAACCAGTGTTCTAAGGGACATATACGAGGAAACTCCGC
TTTAGAAACTTCTTATAGGAAGCAGTTAAACGTGTGAATGAAAGTTGTCATAAGCATCAT
CATACCTTTTGTGTACATAGGATTTGACAGATTCTTTTTCTTTCGGTGAAGAAGCAGAGG
CTCAGGAGGTTAATCACATGAGCACGATCACCTTGAGTAAAAGCTTGTGCGGAGACTCCA
GAGCAGCGTGGTGCTTTGGGGGTGAACATTTTAAATTTTCACAAAGAAATGGAACTTGTG
TGTAATATAGTCATGAGGACAAACAATTTAATTTATGACTCACTCATCAGCTAAACCTTT
TTACGTCTTGAACTCAGTTGCCTGATATTTTTATTTTGTTGATGATTCTGTTTGATTTCA
CCTATTTTTGAAAGAGACAACTTATCCTTGTGAATCACCACGATCACCAGGATCTTTAAA
ACGGATTTTGTTCTAGAAATCTTTAGACCGTTAAAGACACTGATTTAGAACTCTTAACCA
CAGAAATCAAATTTCTTGGGGTATTTGACCAAGAGCCAGTTGCTTCTTAAAGACAGACTT
GTTTACTGTAAGGCTCTTGGCTTGAGATTATCTAAGGAACTGGACTACTGGCCTGAATGT
TACAGATCTCCCCAGAGGACTGTAGTTGACAGGAAATCAGTTGAAGAATATGAAAATTCT
TCATATTGGAAGTTAGTTAATTACATGGTTAATTACATGGTTAGCTAGTTGGTCTCTACC
TGTTCATTGAGAGCCACAAATCACAATAGATAAAGATATAGCTTTAGATATGAATAAAAA
TTGATATAGATATGGATAGATATAGATTTAAATATAAATAGATTCTCCTCAGGGAGCTTA
AAACAAACCCAAGGAAATAAGACTTTTCTATGTCAAAAAAGCCTGCTGGTACTCAGAAGG
GTCTTAGTTCTTCCCCACCACTTTCTTTCCACATCCCAAGAGACAGAATCTGTGCATTTA
TCTGAAAGCTGGAAAAATTAGTTTAATTGGCCAATAAATATTTATTGAGCAGAAACTGTG
CTAGACCCTGGGAATACAGTGGTGGACAAGGCAGATCTCCCTTTGCTCCCTCCCAAGAAA
GCCTCTGACCTACTCAGACTGGATGAGTCACCAATTGCCCCCTAATTTTCCATGCCTGTC
CTTTCTTAACACTGTTCTCCCTGCCTAGAATGCACTGTCCTTTTTATTCCTTTCTATCAA
AATTCTATCCATCCTTCAGTGCTCCAGTTTACTTTGCCTCACCCATGAAGCCTTTCTGAA
TCACCAGTTTTAAATCAATTTTCTGTCTGAATTTCCACAGAACATTTAAGCACCTTGCAT
AATATAGGTCATCTTCTATTTTACAGTGGTACTATCAGTGTACCAGCCTCAACTCTTTGT
GGTACAAAGTAGAGATTAAATAAATATATTCAAGTATTAGACATGGTATGAACCCTTAAA
ATGCCTGAAAGTTACATAGACCCCTTTCTTCCAGCCGCCTGGCTTGGTTAACTGCGTTCG
CTGTCCTTTGACATTGGCATGAACGTTACCCACCCGCTCCTTGGCTCACATCTTCCTTTG
GCTGGTGTGGATGAGGATTTGGGGACCCAAACGATGCAACTGCCTCAGGTCCTGGAGTTC
ACCATATTTCCTTCTGGAGCGGCTGCGATGAGTCTGTCCAAATTTAGTACTTGAGAGAAT
GCATTTTAACAACCCCTTCAAGCAGCCAAAGTCCTGTACCTTTCAGTTTCACGGAGCTCT
TACTTCTGCTGTTCAACTCCTCCATCAACATGACTAAACCCTTTGGTTTGGTTTTTAATA
AAGGGATTGATGCTTCAGACATTTGGAAGCCAAGCTGGGTTTATTAGAACTTATCAAAAG
TATGCTCCCTGCCTCCAAGTATATAATCTTCCCCAGACCTCATTGGGCACAGTGTAGCCT
CTTAAAGGCAGGCTCTTAGCTGGAGGCAGGGGCCGGGCTGGGTGACCCAAACCCAAGGAG
AGGACATCTCCTTCTGACAACCAGACCCTCAATCACCTCGCCAATGATTCTGCAACTGTC
CAGGGGCCTCCAAGGTCCTGACCCCACCTAGTAGACATACTCGGACACCACCCATTTTTT
TAATCACCCTCATCCAAATGCCCATCTAACATGTCCAGCTGTAACACATTTCTTTCCTGG
GAGAGGGATGGTGAGATGTGCATCTTTCGCTACAAAGAATTCTTTCCTCCATAAATATGT
AAAATTTCATAGATGAACACTTTCCAATAGCTCTGTACTTTCTGAACAAGGTTGTTTAAG
TTATAACAGTTCATAAGCAGCATCTTGAAGTGCTGTGTATTTTCTACAGGTACCAGCGTG
TCCACATGTACGTAAACACGAGAGGGCTCTGACAGGATATATGCCAAACTGACAATGGTG
CTTCCACGTGGAGCTGGAAGGAAGGGACAGGGCGGGCAACGTATCCTTCCTCATCTGTCA
CGGTTTCCCTTTTCCCGAGAACTCAGTCTTCAGTGTTCTACTTATATAATTAAAACTTAG
GAAAGACAGGCATCTGACAGGCAGTTTCCTGACCCTCATGGGCCCAGTGGTCTTGCCTTC
GACTCAGGCCCCTTTCCATATCTGAAGGGGGCCCCTGTGGAGCCCTCTGCCTGGGACACC
CTTCTCTGGGGTCTTCAAGGGGCTGGCTCCATTGCAGGCCCGCCCTGACCCCCCCGTCGG
AGGCAGCCCCTGCCCAGCCACTATTATGTATCTGTGCATTAATACCTACCTATTTATTAA
GCAGATGGTGCTACATATCCAAAGCTTTGGTATCAGTAACCTACAGATGCTGACACCTTG
TTTCTGGGACCTTGAAAACGGAGAGGAGACTATATTCTCACTTACCCTTTTTATGTAATA
AATTCCAGAATCTTCTATTGAGTGAGTCTTTCCCTGAATTTGATCCCTGAATTGAATTCT
TGATCCTTGAATCCATAAAGCCACTCTAAGATCATCATGAAATCATGTATTTTAGAGTTT
GAAGTCCAAACTTTTAATTTGAAAAGATTAAAAAAAAATAGGGCTTAGTGATAAAAAA--
CATCTTATTCAATTATTTTTTAAACACTGATTTCACTCTTGCCTGAGGTACGAAGATGAT
TGAGTGATGGATCCTGCATTACTCAAGAAGCTCAGTCTCATGGGAGAGTCACATATATGG
ACAGATCTTAAAGTTCAGTGGGATAAATGTTCAAACAGCAACATGCATAAAGCCTTGCCC
TTATCTGTGCTAGGATAAAGGCCAGCCTCCTCTGCATGGCTTATAAGTGTCTCTGTGACC
TGGATCTGTCACCCACATCTTCCCCAAGAACCTCTTCCACTTGGCCTCATATTTAGACTA
TACCAAACTGTCTGGGATTCTCCATAGACAGGTGGGCTCACATCTCTGCACCTTGGCTAT
GTTGCTTTCCAAGCCTGAAATGCCAGCCTNNNNNNNNNNNNNNNNNNNNNNNNNNNNNNN
NNNNNNNNNNNNNNNNNNNNNNNNNNNNNNNNNNNNNNNNNNNNNNNNNNNNNNNNNNNN
NNNNNNNNNNNNNNNCACTATAGTATACATGCTCTTACTCTATATTTTAAATGGCAGTAC
TTACACATCAATCTGAACTTGCATGCCATTGAGCTAATGACATCCCCACCTAATGACTAT
TTACCAGGGCATGTCCAATTTAGTTCCATCATATGACCTGCAAAATCCTAAATCAGAGGC
TATACCTAGAACTGACTATAAGTTGCTACAACTTTAAATTTAACTGCCATTAAAGTGTGG
ACCATACACCAACTCTACCTACTGTATCATAAACTTTGACTGGGAAACAACAGCTTTTTA
ATAATATTGTGTTCCCAGAAATGCCTACTACATGGATTACAAACTCTCACACCAACAAAA
TATACAAAGTGACTACTGTGTATTAGGTGTCTGGACAATTGTTCTATGGAGTGAGACTAC
TGGGTAAACAATTATAGTAATGGGTCTGCAGTAGTCAGAAATGAGATATGAAGAAGGGAG
AAGCAACCCGAGTTTTATATTAGTGATGTTATATTAAGACGGAGAAGGCTTTCCTATTAT
AAGCCTCGTTTTTAAGATGTTTGAAACTTTCCCATAGGAATTTTTCTCATGACAGTTTTT
TATTTTGCCTAGTAATGAAAATAGGAGATTGTTTTTTAGTGTTTTTTGAAAGATGTTATC
TAGGAGTAAAAGTGTTTTTCTAAACATTAGAACATTTTTAAGGTACTTTTTGTTCTGAAA
CCTCAAAACAAATAACTTTTTAATGACCTTCAAACTTGTCTCCAGTGAAGAAGTTTAGTG
CCTCTGGTGTATGAGGCAATGTTTGATTTGCAAATAATTAAATAACAAGCATTATCCAAT
GCTTCCTGACAAAAATAGCATTTTGGAAAACATTTTGGATGACATATGCAGGAACTGGAC
TAAGCATGAAATGGTGTGATTTACTGGAGAGAAGACATGCTCTTCAGTTAGTAGCCTTGA
TTCACGGCACTCACTCTGCCATTCACCAGCTGGGGGAACTTGGCCAAGTCATTTGGCCTC
TCGAAGCCTCATGATCCTCCTCATCTTAAAAGGGACCAAGAATATCTCTCTTACCAACCT
GCAGGGTGCTTGTAAGTATTGGATTATTTGTAAAGTGCTACAAATAAGTGGGTTACTTAC
TGGTATCCAATGACTGGTTTCTGTGCTAAAGAAAGTTAGAGGTACTTCTAGAGATTATTT
GGTAAAACCAGTTCATTTTCTAGATGAGTGATCTGAGGCACAAAGAAGAGAAGAAACTCA
AAAATTTTCCACAGAAACCATATGCATAACTTATAAGGCCAAATACCACCCTGAGTACAA
AGCTGATGGCCTAGGCTCAT---TGTTAGCTGTAGAGTTTGTACTTTCAAATCTGCTATG
GCAATGTGTTCTTGTTCACATCCACAGACAAAATACAAATTCCACGTGTCATGAGGGTCA
AGCTGGCCCAGCATTTATATGGCCTGGGTTTTTTTTAAATGTCATTCTTGCCTGTTGTCC
CTGCCACAAACTGGAGCAGGAATAGCTAATTGGCAGCAGCCTGCACAGGCTATGAAACTT
TAGACCAAATCCCCTCAGCCACAAGCCACCCACTGTCACCTGTCACCAGGTGCAAAGGAA
GGGGGGCCTGCCTAACTGGCTCTGCTCTCGTGTTTTATTAGTTGTGCCGTGTTGCAGATC
GTGCCCTCCTCATCTGTCACTTGGGTGGCAAAATCAGCTTCAGGTCTGCCATTTGAGCAC
AGAGTAAAAACTCGATCATCTGTATCCAGCTCATTTGACGTTTGTGACTTTTTAAACAGG
GGCTATGCTGTTTACCCTTGCACCACCTCTCTTTCTCAAACCACAAACTGATAATATA--
-AAGATTGTGATAATATTAATCTA-TTTTTTAAACTGAAATCTTCAAGCTCTCATATGAA
TATCAGCAATTAATATGCTAATTACAAAGGGTGCTTCCCTAATCATAAAAGCAAGTCTAA
CAAGAATTCGTTAACCATTGCATCTTCTTTTAATTGCTTGCAAGTGACAAGACAGAACTT
ATTTTGAAATCTTTTTTTATTTGGTTTTATCACAAATTTGAGACCAGCTTCTAAGTAGAA
TTACTGACATTTTATTGCATCTTAAAAGTGAAGAAAATGTAGATTCAGTGCAGAAAAGTA
CTCCATTATTTTTTACGTTAAATTAGGGTTATTCATTGTAAATTTTCATGCTTACTGATT
TCCTCATTTTAACTAGGTCTAGCTTTAAAGATACATATACCTATTAAAAGTTATTACAAC
ATAATGGCTATAAAAAATACATACACCTAAACCATGACAAGTTTTATCCATCGCTAAATA
TAGTTTTGTTTAATCCCTTTAATATTATAAAAAAGATATACTTGTAGAATTTTAATGATG
TGATCTTTAAATGTGAAGTTTAAAGGTTTTTGCTAAATTCACCCTAGTGAGGCACTTTAA
TTCACTCACTAAAATTATTGCACTCTTCTTTGAAAGTAGTCTTATATGTAACAAACCATA
GTCACAGAAATGTGATGTGGTCCAATTAATTTAGCCAAAGAAGGGAGTCATATTTTATGA
TTTGTGGCCCTCCCAGATGGAGCTATTATTGAGCTTCCTCGATGGGGTTACACTTTCTCT
TGGAGTGTTCAACCCTAATGCAGGGTTGGAATGAGAAAAGTAACCTCCTGGACAGGTCTG
CACAGCTAGAAGATCAAGAAGCATCACCTTAAAAATATGCCTGCCTCAG----AGCAAAA
GAGTTAACATCTTTCTAGATGCAAAAAATAGATGTCACGTTAAAAGAAGAGTGGAAATGG
CTTGTAGCTGGCAATTCTGT-CCCTCATGTGGGGCTACTGAAGAAATAGCCATGTGTACT
GAGCTGCCAGCGGCTGCTCACACTTTGCAAAATTTAATAAAACGT--GAGTTGTTTCTAG
CAGTGGGCCTAATACAATAAGTATTTAAGACTTCAACTAAAAATTGTATCTTTTAAAATA
GGAGCGAGAAAGAAGAGTGAACACAATGAATCATCTATTCAACTCATCCTTTCTAACTTG
ACTGTACAGAATGTTCATACTGCTTTAAATATATTGCTTCTTTTTAATATTGGTTTTAAC
AAGTAAGTTTTTAACAGTGTGAATTGAGATCGATAATATTTTATTCACAGAAATTAATCA
TCTCTAACATAGATCCTGGCTGCTGAGTGAGAGTGATTTCAGCTACCATAATCAGGCCAG
TCATCAGACCTTCATGGCCATTATTTTTTATCTAATATTTCTTAATTGTTACTAATGTAA
CATTAATATATCTATTTAGTCGTTCACATATTTTATTGGTAATACAATTAACCATTTTGT
TCAAGAGCTGTCGTTCTGCAGAGCTGGGTGCTCAGGCAGGCGGGTCCTGCAGCAGCGCAG
GTGGTGTTACTTAGGCCTGCTCTGTTCTCCCGCCTCATCCTGGGTGCAGCTGAGCGTCAG
AGGCGGGGTGTCAGTGAGGGGGTGCGGAGGCAGCGGCCACACCCCCAGCTTCACCAAACA
CGGCTCGCAGCACAGTCCTCTAAACAGTTCCAATTTCAACAGCCAGCTACTCTTACAAAT
TCCCACAATCAGAAAACGCAACCTTTTGCATTAACATGGATTATTTTTTCTACTGTGGAA
CCAAAACTCAAACTTGTGCTAGTAGCCACTGCAGCAAGTGGCATGAAGGGGGGAAAACAC
ACACCTCAGGGACATTCCCTCACGCCGTCCACTCACATACACCCTTTCTACCGGCTTAAC
AAGTGGAACTTCCAGCTCACAGGCACATATGGCCATGACTTCCTCCCCCTTCACCACGTG
GCTCCAACAGCCTGCTTTATATTGTCTGGTTTTTTGCTTGGAAGGAAACATGCAAACTAT
CGTATTAACTTCCTTTAAATTCAACGGTACTCTGTGTGTAATCAAATAAACTTACTTGGT
GAAAACGGAACATGTTTGGAACAGCTTCTAGGGTTTTCTCTTCTGCTCTTATTGACGCAT
TTTTTTAAGCCATCCAGCTGTGCTCATTGGCTGCCTCGCCCTTGGATGGTCTGATGTCTG
GGATGCACAGACAGTGTGACTTGGCCCAGCTCCTCTTACCCATTTGATCTTAGCTCACAG
CGGGTGGCCAGTTCAGTTCCAGGTAGGACACAAGGACCTGCTTCCCCATCTTCCCCTGTT
NNNNNNNNNNNNNNNNNNNNNNNNNNNNNNNNNNNNNNNNNNNNNNNNNNNNNNNNNNNN
NNNNNNNNNNNNNNNNNNNNNNNNNNNNNNNNNNNNNNNNNNNNNNNNNNNNNNNNNNNN
NNNNNNNNNNNNNNNNNNNNNNNNNNNNNNAGAAGCCGAGCAGTCCGGCTGTCACTGAGT
CACCACCACATCACTGCATCAACAGATGCTTGGCTGCAGGTATTTCATCTCCAACAATTT
GGGATCCAGCGCCCTCACGGTATTAGCAGTGGATCTATATCCATGTCTATTAACTACATT
CAAGAGGATCCTGATATGCCAAGGCTCAAAATCACCTGAATTTAGGCTATTACATGGCTC
AACATCCCCCAAATAGCCTAACTGCGTTTACCAAACACTGTATCCACACGGGTAAGGGGA
GGTGGTAGATTATGGCATAAATTCAGGATTGGAGTTTCGCTTTGTGGTATCATGGGAGGT
TTGCAAGGGAGTTGAGGATATGTTATGTATTTCTGGTGAAAGCAAAAGTAGCTGATGATC
ATTAGGAAATTACTGGCCTTAGGAATGCAGGTGTGAGAGAGACTGAAAGAATGAGAGATT
GTGGTCATACAAAGGTATGCTGGAGTTCAAAATTTCAGAGAAGCAGCAGACCCTCATGTC
AGATCTTAGTGTAAGGGAAG---TGTCTAAGGTATCAATGCTTCCACATTTTTTGAGAGT
AATAGATGACTGGAGAATGACAGCTGTGGGATAGAGGGATAGAGTGTGGCAGGAAACTC-
---AAAGAAGGGGTTTTGCACAAGGGTAAAAGAATCAACATTGGGANNNNNNNNNNNNNN
NNNNNNNNNNNNNNNNNNNNNNNNNNNNNNNNNNNNNNNNNNNNNNNNNNNNNNNNNNNN
NNNNNNNNNNNNNNNNNNNNNNNNNNNNNNNNNNNNNNNNNNNNNNNNNNNNNNNNNNNN
NNNNNNNNNNNNNNNNNNNNNNNNNNNNNNNNNNNNNNNNNNNNNNNNNNNNNNNNNNNN
NNNNNNNNNNNNNNNNNNNNNNNNNNNNNNNNNNNNNNNNNNNNNNNNNNNNNNNNNNNN
NNNNNNNNNNNNNNNNNNNNNNNNNNNNNNNNNNNNNNNNNNNNNNNNNNNNNNNNNNNN
NNNNNNNNNNNNNNNNNNNNNNNNNNNNNNNNNNNNNNNNNNNNNNNNNNNNNNNNNNNN
NNNNNNNNNNNNNNNNNNNNNNNNNNNNNNNNNNNNNNNNGAATGTGCCAGAGAGGCCAA
CCTAGCTCTGAGGCTAAGAATGGCCAGCAGCCCAAAGCACAGTGTCTGAGTTCAACTGGA
GATATGGTTGTGAGCCAGGCTCTTTAACTGCTGAGAGGTCTGAGCCTGTGAGTTAAGTAG
GGCACTGGTTCGGATCCCCATGTGGCGGAATCAGGATCCTGTAGAGCTTTGAGTGAGGAA
GTGAGAAAACCATTTTTGCAGGTATGAAGACAGGTAGGGGTTAAAACGTAGTTGCAACCC
TAACTCAGTAGACCATGGTTGGGGCTTTATCCCAATGGGACCATAGAGAGCAAATCTGAG
CCCCAGGCAGAGCAAATCCTAGAACAACTCCAGAAACAACCTGTTCGTGGGGTTGAGGCC
AAGTTGGTCAGCATTGACCAAGTGCCAAGCAATACTGGGGTGCAATCAGACACACCCAGC
TCTAATCCCAGATTTACCTCCTACTAACCTGCTTCTGGGGAAACAGATCTAC---TGCGC
CCACCTCCAGGGCTGCTGCTAGGATTAGGTGACAATCCATGTGCTCTGCACGGTGATGGA
TACG-AATAATTACTGAAACGTCAACTGTTGTAAGGATAAGATAATGT-AAAAAATCAAT
TTTAGAATTACTTACGGTTTTCCAGTTGAAATCCGGCTCTTAGCTCAGGATAGCACAGCA
ATATCCAAAGGGCC--TGTACCTTCATTCCAAGCCACTGAAAGGCTTTTGAGTACGGTCC
ACAGAGAGTGGAAAAGAAAACGTC-TA--AGACTCCAGTTT
>Bos_taurus
NNNNNNNNNNNNNNNNNNNNNNNNNTTCACAAGACCAGCTATACCAGTTGTATGAAACCT
AAAATGAGGCCAGAGTTTGGCGTGTACCCTGTGATTTCCATTAAACATTTTCACTCATGC
CCCCCAAAAGACTCTCAGCCTAGAGGATACCTAAGGATTGGCCAAGCAGTTCAATAGGGA
AGGAAAGACACATTTCAATTAAACACTCACCATAGCCAGTGGATCACCGACCTTTTATGA
T-ATGAATTAAGTGTGGCTATAGGGAAACAATCTTAGCAGATTTTAGTAGTTTTTCCTTA
ATGACACAGTCATT-AAACACAAAAGCAAGATCCTAACCAACCCAGCTTTGCCTGACTCT
AAATTCTACAGTCTTTCAACTATACCATGCTGATC---AACAAATTCATCCATAAGGCTC
GAAAGACAATAACCTCAAGGCTTGTCCTTCAGAATGCCCAAC-CCCAGCTACAGCCCACA
GGGACCACGGAGAAGTCAGGTCAACTCAGGGGGCAGGGGACAAGTCTGC------CTCAG
ACCAGCCAGCACCTGGACCATCCGTGACAAAGCTGATCATTTAAAGAACAAGTTCATACC
TTGCTCTGAAAAACATCTCTAAATCTGAGATGTCCAAGGCACCACACATAGTGCTGGGAC
TAAGGCAGGTTTGTAATACTCCATGATCCCTTAGGAACACCAAGCCTGGCAGCTGGAGTG
GACTGACTGAGCATCCTCACTCCTACGACCTTCCCAGAGCTGGCCTGGCTTACCTCACAG
GATCGAAGCAGAAGAGAGAAAGCAAGAGTTGCATATCCCTGAAGGAACACAAGATAACGT
AGCCAGGGCACCTATGACATAGTGAACACTCAACTCATATCAGCCGTAAC--ATAGCAAC
CTCTCCAAACGCCGAGAGCCAGGGCGCCTGCAGGTCCAGGGTGGGGGCAGCTGGCAGCCC
---TGTATTATGACCTCCATTCTGTGAGGCC----CTAATTCTTATGCATTTAGATTCTG
CTTCATTCAAAAGAAAAAAGGAGGGTGAAGGGACAAAAGAACGCTTATAGAAATGGGCAT
GAGGATAAAAATGAGTAGATGGGGATATTTGGACAAAGGGAAAGGAAGATCAAGCAAAGT
GTAAGCGAAAGTAGTACACAAAACACCGTTAGGAGAGCGCCACGGTGAGAGCGATGGGCG
CACTCAGCCGCTCAGCACAGCAGTTCCAGGAGAAGGATGTGGCAAGACTTCGGAAGATAA
GGGGGAGGAGAGCAAACCAAAGAAGAAGAAAGAAGAGGTAAGACTTGAAGTAAGAATTTT
TACTAGCCCAGAATTCATGCTGCTGTCAAAGAAGCTGATAGCCAGATAATTTCAGCACTT
TTGTTCCGCTGCTGCTTGGATCTCAGT--------------CCTTTTGCAGTCTTAGATA
GGCTAATGCTTTAAAAATGTCTGGGGGC----TCTCATGAAGCCACATAATCTACTCACA
TC-----TGAGGTTTAAGAACAGTAAGTGCAAGGGTAT---TTTGTGTGAGGAGAT-GCT
GTCAATGTTTTAATTATTTCAGGTTTTAATCCATTCAGTACCATAAAGTAAGGTACCTTT
TGAGAGTGAAGAACAATTGTGAACATTTATTTTGCTTGAGATGAATGTCTTCTTTAAAAC
CAGAGCTTTCCCTGTAAGTACATATGGGTTTTTCAGGGCATACAGGTGAATTCAATGCAG
AAAATCCTCAGATGCTGCTTCTGCCTCTGAAGTGATAAGGTTTGGAAAAGACATTTTCCC
-ATGTCCTCTGGTTTCCAGCAAAAACATGTAGGACTAAGACCATCACCAGCTGAGAGGCC
GCTCATAAAATATGATGAGGCCCAGAAGTTCAGGAATTTTTAATGTCAGGAAACATTCTC
CTTGGAGTATCAGCCTCACAGTTATGGTCGTTTTAAGAGGGGGCGTGAATCAGGTAAGGA
AACCTTTGGACGTTGTTGGCTGGAGCAGGGCTTCGCCTGAAATCTTCTCTCAGAGCTGAG
TGAGGACACCGTGTGGAGATCAGTGGTGCTTCATGAGAAGGGGAGAT--GGGGAAGCAGC
AGGGCAAAGCTCCCAGCGGATGCAGGTGTGGGAGGTTAGAACCAGTAAAGCTCTCATAAC
GGAGGGGAGCACTTCTGGAGAAGGTACCTCCTGCCTCCAGGCTGAGGA---------GGG
AAACAGATAAATGGAGGGAGGTGGTGGAGGAGTTGAAAGATGCTCTCTAAACACATGATA
TAAAACCCAC---CTTCTTCCCTATGTGAGTGCCGCTATAATCTTCATTTCTCAGGCATA
CGCTGTGCAGTATACTTCATTCGACAGCATTGCAAAGCCTTGCTAATTCCTCACTGAAGT
CTTGGGTGAGGAAGGAGCTGATGCTATTCATGTAGAGATGCTATTTAGTATATAATGGAA
ATAGCACAAAGATTTCCCCTCAGCACAGTCTGTTTCTCACTTCTTCCCTTCCTTCCTCTT
CGGGGTGGGTGTCACGCTTGATGGCACAGTC-------GAACTGGCCTGAATCTTAGAAG
GGTCAAGTGCAGTGGAATTCAATTTGGAAATAGAAGGATCTAGGTTGGAATTGTGGTTCT
CCTACTTGGTCTTGACTACCTCTGCAAACCTCTAACTTTCTTATTTATAAAATGGAGACA
AGCATGTTGTATCAAAAGAGATGGTGCCTGTGAATCACGTAGCACTGGCACTTGTTTCTT
ATTCCCAGTAAGTGCCACAGAGATGTTTGTGCTGCTCCTGTGTC-TCCAGGTGCCCCTTG
AAGAATCAGAACTGCTGCTTCAGAACCTGCAGACTGGAGGTCCCAGGGACTGTGTGGTGC
TCTTTTCTGAGCAAGCATCTTTCAATTTCATGGCTG----CAGTCAC--CATCTGCAGTG
AGTTTGGACCCCCCAAAATATATGATTCATGTACTTAGTAAACATCCATGGAATGCTAGC
TGTAATAGTGATCATTAGACTGTTATCACGTTGCATACGAGGGTCTCAAACAATTTGTAA
GACAGTCATCTGGCTCCATATTCAGGTTGACCAACTGCTTTAACTCTGTCCCAGTTGTGT
GACTGTACAGGAAAGGGAGATGCTGATATTACCTGGGTACCTACCAGAAGGTTCTCCAGG
GCTTGTCCATGGGACTTGGTTGCCCCGTCATCCCCAGAATCTGGTCACCCTCCTGTCCGT
GAGAGAATCAGATACAGGGGAGCTGAAGATTACAGGGATTCAGTGGAGACCAGATAGGGC
TCCCGAGTTCTCTCATTTTCCCTAAGGGCTCATTTCTGAAAGTCACAGTGTAGGTCCACG
TTG-----GCAGAGTTATAATATGTAGTCTGACACAACCCACAGAACAAACCTTGGCAAA
TTCCAAATGCCTTCAAAGAGCAGTGTTGTTTGCTCTTGCCTATGACTTTTCCAGGTGTCA
AATTGACTGTGAGGGAACAGAATTTTAAAAGTAACTGAGACCCTATATCCAGCCTCCACT
AGTCCTGCTGTGTGGTCGTGTA-TCATCAGTGTACATGTCCACCC-CTTACTGAACTGTG
AGCCTGAGGGCAAGCACCTTGCCTTTAACTCTCAGCATCTCCAAAGTTTAGCTGGCATCC
TAGACCAGTGCCTGCCACATGCATCACTCTGGCAATTCTCTGACCTGTGTTG---AAGCT
AAGATGCCAGTAGCCTCTTCTTAGCCTTCTATCCCAGATGTGACAACCAAAAATGTCTCC
AGACATTGCCTGGTGGCCCT-GGGGCAGTATCACCCTGTTGAGAACCACCAATCTATACA
TGGATGTGGGCTCTAGGTACTGCCTC--ATTCATTTTTCAGATACTGTGCAGCAGCTCCC
GTGTGCCAGGCACTGTGGGTAAAAAGTGCGTTCTTTACAGTGCTTCTCATGCAGTTCGTG
GTGCAGCAGGAGAGGCAGGTCCCTGGGGAGGTGATGGCCAAAGAGTCTTTGTCTGAGTGG
CCCCTGTGC-CTTGAAGCTCCTTCTTGCGTCTGAATCTTGCAGTGCCCACTCAAGGTTCA
CCTCCTCCTGGAAGCC--------TACCACTGCCAAAGTGAGCTCTACCTCCTGGGTAAG
CA--------TTGGGGAATTCACAGAGG---TATCTAACCCAAACTTGGGAGTCAGGGAA
GGCTTCTC---AGCAGTTCCACCTAAGCTTACACTAAGGGATAAATAGGAGTTTTCCAGG
TAAGACAAGTGTGTGGGGGGGAGCGGGTGTTGGGGAAGGTAGATATAGCAGGAAAGACTG
GTCAAGAATGAGAGAACACTGT---TAAGATTTAGCAGCCGGAAGATCACAGCCCCTTGG
AA--GTTATGTCCATATGGAGCCCATCCTTCTACTGTCTCTCGCTGCCTTCCTGAA--TC
CCCTCTCACTTCCCAGTCTCCTTGGCTTTGTCCATGCGTCTCAATTCCAATCTTTATTTT
CAGGCGCTGACTGTCTCCAACCGGGCCAGGAAGCAGTACACCATTGGAGAAACAGTGAAC
CTGAGCGACTTTCA------CTTGGGTGTGTAGGTTTAATCTCAAATGCTC---------
---------------------CCTTCCCCCATTCCCATTCAGTGCATCCAAAGTCTAGTT
TAATATCGTGCCTCTTGGAATCTTTCCATGTTGCTGAAGATGGTAAAATAAATACTCTCT
CCCATGTTATGGAGGAGTACTCAGAATCTTGCTTCTCTACCCTCTTAGAGCATGTTACCA
CCTTACACGGGTGAGAGGGTTAGGGGTTTGCA--------AGGCCTGCCCAGCTACCAGA
CAGCTTGGATGTTGCATGGAACACAAAAGCAGCTGGGACCGTGTTGTTAATGGAAAGGAT
GATTAT-CACGTGCTCCAGGCAACAACTGTGGGCTACTCTGCCATATCATTTCCTCCCAA
GAAGAAACAAAAACACAGATGAATGGCTGCGGTCCTCAGTCTCTACATCACTTAAATCAA
CTGGAAATTTACCTTAC----TACTGATTTATAAAGCACTTTATCTTGTTTGGCTGAAAG
GTTTATTACAATAACCTCCTAAGTAGCCTCCCT-TGTTAGCCCTTGTTCGCTACAGTCTA
TTCTCCACACAGCGGCAAG-TAAAAACCTAAGTCACGTCAGTCACTCTCCTAGACAAAAC
CATCCAGCACCTATCTCAGAGTGAAAGCCAAAGTTCTTTCAATGGCTCACAAGACCAATA
CACACTCACCCTATCCTTCAGCTCAGCTCACACTACTGTCCCTTTGCTCACTCCTAAGAG
TTTCTATGCAGCTGCTTGAGCACACTAGACAACTTCCAGACCCAGGGCCCTTGCAATAAG
AAATATACTCTAAAATTTACTTTGTGACTGCCTAAAGCATGTTTACGTACAA-GGCAAAT
TCTATAGACTGAAATTCATG--TTCATTTCTAGGATCTGTTCACTAAGAATATGGTAATA
CCCACACTAAAATTTTCTTTCTTTAGGTTGCTTTGATCCTCCTTGG-----------TGC
TTGCCTTGTCCTAATATGTGTTGGATTATTGCATTCTTGCTTGGGG-CCGTCATTTTTAT
TCTAAATCTTTGTGTCTACTTGATCTTTTAAAGTGTAGCCTCTTACTGAATTTCTAAGAA
AGATTGCATCCTTTAAAAAACATGAGTTGTTATATGTACTTATCATTCTCACTTTGCCTG
CTTTTCTGTTTGTAAGAGGATGTAGCTACGGTTGCTTC------ATGTGGATTTCTGGTT
TCCTGCTAGTGTAATTTTCTAAGAAATCAAGATTCTCCAAGGATATACACAACTTGCTCA
TTCATACAACACTGTTTGTAAGTCATAGAACTTGTGACAGCTGTCTCTTTCTTCAGAGCT
CTT-CTTTTTCAGAATCAGTTCTGATTTTAGCAAGCAGAAA-CTGGAATATGTAACTGAG
GGTTTGTTTAGAATTACTCTTTAGTATGCTGAGTTGACCCAGTTCTTAGTTGGTTGTGAA
CATGACTAGGGCACAGTAGATGCTACTGCATATCCTTCTTTGGTTGGGAGTTATTGGATG
TTAGTGTAATCTGTATAGTTAGAGACTGAGTCATCAGTATTAATGAGGTCTTCAGCTTAA
AAGTAT-AATAAGTTAATTTACAGTTTGAAACAACATATAAATTTAAAATCTATAGACAT
CCACTTCCTGAAAATACATGTTAGTACATGAAAGATGCTGAGTTCTGTCATCCTCTATTT
GACTTCAT---TTCTCCCAGCACGCACCAAACTTAGTCACCTCCCAAACTGCCTTTTTCC
ATTCAACTTTGGTGCTCTATGAAACCAGTGCACTGAGGGACATATGCTAGGAAACTCTGC
TTTAGAAAATTTTTATAGGAAGCGGTCAAACGTGTGAATAAAAATTGTCATAACCATCAT
CACACCTCTTGTTTATGTTGGACTGGACAGATTCTTTTTCTCTTGGTATAGAAACGGAGG
CTT-GCAGGTTTATTACAGACACAAGATTACCTGGAGTAAACGCTTGTGCAGACATTCCA
GAGCAGCATAGTGATTTGGGGGTGAACATTTTAAATTTTCACAAAGAAATATAACTTGTG
TGTGATATATATATGAGGAGAGACAGTTTAATTTATGACTCATTCATTGGCTAAATGTTG
TTATATCTTGGCCTCAGTTTCCTGTTATTTTTATTTTGTTGATGATTCTGATTGATTTCA
TCTATTTTTGAAAAAGAAAGCTTATCTCTGTAAATCACC-TGAGTATTAAGATCTTTGAA
GTGAGTTTTGGTCTAGAAATCTTTAGATCACTAAAGGCATTGATTTAGAACTCTTATTTA
TATAAACAAAATTTCTTGGAGTATGTAACCAAGAGCCAGGTTCTTCTTAAAGACA-ATTT
GTTTACTGTAAGGCTTTCAGTTTGGGATTATCTGAGTGACTAGACTACTGCCTTGAATGT
TACAGATCTCCTAAAAGAACTTTAATTAGGAAGAAATCAGTTGAAGAATATGGAAGTT-T
TCATATTTGAAGTTAG------------GTAATTACATGGTTAGCTGATTGGTCTTTATC
TGCTTATTGAAAGCCACAAATCATAGTAGA------------TTTAAATATGGATATAAA
CTGATATAAATATGGATAGATATAGATTTAAATAT------ATTCTCCTCAGAGAGCTTA
AAACATACCCAAGCAAATAAGACTTTTCTATGTCAAATAAGCCTACTAGTACTCAGAAGG
GTTTTAATTCTTCCCCACCACTTCCTTTCCACAGCCCAAGAGACAGAATCGGTACATTTA
TCTGAAAGCAAGAAAGATTAGTTTAATTATCCAATAAATATTTATTGAGAAGAAACTGTG
CTGGACTCTGGGACTATAATGGTGGACAAGGCAGATCTCCTCTTGCTCCCTCCCAAGAAA
GCCGCTGACTTACTTAAACTGGATGAGTCACTAATTGCCCCCTAACTTTTCATACCTGTC
CTTTCATTACGCTGTTCTCCCTGCCCCAAATGCA-TGTCCTCTTTATTCCTTTCTGTCAA
AATTCCGTCCATCCTTCAGGGCTTCATTTTACTTTACCTCACTCATGAAGGCTTTCTGAA
TCACCAGTTTTAAATCAACTTTCTGTCTGAATTTCCACAGGATATTTAAGTACCTCACAT
AATATAGGTCACCTTCTATTTTATAGTAGTACTATTAGTGTAACAGCCTCAACCCTTTGT
GGTACAAAGCAGAAATTAAA----TATATTCAAGTACTGGCTTTGGTATGAACCCTTAAA
ATAACTGAGAGTTACATAGACTCCTTTCTTCCAGCAGCCTGATTGGCTGAAACGGGTTTG
CTGTTCTTTGACATCGGGATGAACGTGACCTGCCCACTCCTTGGTTCACACCTTCGTCTG
GCCCTTCTGGATGTCAATTTGGGGACCCAAACCATGCCACTGCCTCGTGTCCTGGAGTTC
ACCATA-TTCCTTCTGGAGTGTCCACGATGAGTGCGTCCGAACTTAACACTTGAGGGCGT
GCATTTCAACAATCCCGTCAGGCAGCCACAATCCCGTACCTTTCAGTTTCACAGAGCACT
TCCTTCTGCAGTTCACCTCCTCCATCAACATGCCTAAATCCTTCAGTTTGTGGTTCAGTA
AAGGGATTGATGCTTCAGATATTTGAAAGCCAAGCTGCCTTTACGGGAACTTATCAAAGG
TAGTCTCCGTGTCTCC-AGTATGTCACCTCCCCCAGACCTCACTGTGCA--GTGTGGCCT
CTAAAAGGCCAGCTCTTAGCTGGAGGCAGGGGCCAGGCTGGG------------------
-GGACGTCTCC-TCTGATAATAAGACCCTCAACTACCTTGCCAGTGGTTCTGCAACT---
------CCCCCAAGGTACTGACCCCACCTAGCAG--ATACTTGGACAGCACCG---TCTC
T-ATCATCCTCACCCAAAAGCCCACCTAACATCTCCAGCTGTACCACGTTTCCTTCCTGT
GAGAGGGGTGGGGAGCTATGCATCTTTCATTATGAATAAATCTTCCCTCCATAAATATGT
AAAATTTCATAGA-------TTTCTAATAGCTCTGTACGTTCTGAACAAGGTTGTTTAAG
TTAAAACA--------------TCTTGAAGTGCTGTGTACTTT----------------G
TCCATTGGTATGTAAGCGAGAGAGGGGTCTGGCAGGATATACACCAAGCTGACAATGGTG
TTCCCGTGTGGAGCTGGAAGGGAGGGACGGGGTGTGCAGTGTATCCT-CCTCCTGTGTCA
GGGTTTCCCTTTTTCTGAGAATGTGGTCTTCAGTGTTCTATTTTTACAATTAAAATTCAG
GAAAAGCAGACATCTGACAGGCAGTTTCCTGACCCTCATGTGCCCAGTGGTCTTGCCTTC
GACTCAGTTCCCTTTCCACACCTGAAGGAGGCACCTGCGGAGCCCTCTGCCTGGGACACC
CTTCCCAGGGGTCTTC-AGGGGCTGGCTCCATGGCAGGCCCATCCCAACCTCCTCAT-GG
AAGCAGCCCCTGCTCAGTCACTATTAGGTATCTGTGCATTAGTACCTATCTATTTATTAA
GCAAGGAGTGTTACATGTCCACAGCTTTGCTATCAGTAATCTGAAAGTGCTGACGGTCTG
TTTCTGGGACCTTGAAAAGGGAGAGGAGACTATATTCTCACTTATCCTTTTTATGTAACC
GACTTCAGAATCTTCTGTTGAATGAGTCTTTCCCTAAATTTGATTCC-AAATTAAATTCT
TG-------ACTCCTTAAAGCCACTATAAGATGATCATGCAATTAAGTGTTTTAGAGTTT
GAAGTCCAAACTTTTAATTGGAAGAGATTAAAAAAAAAGGGGGCTTAGTGATTTTAAAAA
-----TATT---TCAGTTTTTGAACACTATTTAGACGCTTACCTGAGGTACTCAGATGAT
TGAGGGATGGGTCCCATGTTACACAGCAAGCTCAGTCTCATGGGAGAGACACATATATGG
ATAGATCT---------------TGAATGTTAAAACAGCAACATGCTTAAAGTCTTGCTC
TTATCTGTGCTGGGAAAAAGGCCAGCATCCTCTTCATGGCTTATAAGTGTCTCTATGACC
TGGATCTGGCATCTACATCTTCCTCAAGAACTTCTTTTGCTTGGCCTCATATTTAGGCTA
CACCAGACTACTTGAGCTTCTCTGTAGACAAGTGGGCT-------CTGCACCTTGGTTAT
GTTACTTTCCAAGCTTGAAATGGCACCTTCTTCTGAATCATGGTCCTGACTCCCACTTCC
TGACTCCATTCATTAATCTGCATCTGTTCTTCCAGAGAGACCCTCTTTCCCCTTTCCCCA
CCTCCCGTCCCAGGCNNNNNNNNNNNNNNNNNNNNNNNNNNNNNNNNNNNATATCAGTAC
TTACACATCAATATAAACTTCCTTGCCATTGAGCTGATGACATCCCAAGCCAATGTCTAT
TTACGAGGACATGTC----------CCATCATATGATCTGCAAGATCCTAAATGAGAGGG
TGTTCTTAGGGCTGATTATAAATTGCTATAGCTTCAGATTTAACTGTT-TTGAAGTGTTG
AGCATGCACCAACTCTACTTACTGTATCAGAAACTTTGACTGGGAAACAATAGCTTTTTA
ATTATATTGTTTACCCAGAAATGCCTACTATAGGGATTACCAGGACCCACACCAATAAAA
TATGGAAAGTGAAAACTATGTATTAGGCATCTGGGGAGTTGTTCCAAGGAATGACACTAG
TGCTTGGACACTTATAGTTATGGGTCTGCAGTAGTCAGAAATGAGACAGGAAGACAGGAG
ATGCAACCCGAATTTTATATTAGTGATGTTGTATTAAGACAGAGAAGGCTTTCCTATTAT
AGGCTTCATTTTTCAGATGCTTGAAACTTTCCCACAGGAATTTTTCTCATGACG-TTTTT
T----TGCATAGTAATGAAAACAGGAGATTGGTTTTTAATGTTT-TTGAAAGATTTTATC
TAGGAGTAAAAGTGTTTTT-------TTAGAACATTTTTAAGTTACTTTGTATTCTGAAA
CCTCAAACCAAATAGATTTTTAGTGACCTTCAAACTTATCTCCAATGAAGAATTTTATTG
CCTTTCATGTGTGAGGCAAAGTTTGATTTACAAATAATTAAATTACAAGCATCACCCAAT
GCTTCCTGATAAACATAGCATTTTGGAAGACACTGTGGTTGACATACGCAGGAACTGGAC
TAAGCATGAAATGGTGTGAATTACCAGAGAGAAGATATACTCTTCAGCTAGTAGCCTGGA
TTCACAGTACTCACTCTGCCATTCACCAGCTGGGGGAGTTCAAGCAAGTCATTAGGCCTC
TCGAAGCCTCATGATCCTCCTCATCTTAAAAGAGACCAAGAATACCTCTCTTATCAACTT
GCGGTGTGTTTCTATGAATTGGATTATTTGTAAAGTGCCACAT----GGGGGTTATTTAT
TGGTATCCAATGATTGGTTTCTGTGCTAAAGAAAATGAGAGGGACTTCTAGAGATTATTT
GGTAAAACCAGTTCACTTTCTAGATAAGTGACCTGAGGCACAAAGAAGAGAAGAAACTCA
AAAATTTTCCACAGAAACCATATGTATAACTTACAAGGCCAGCTACCACGCTGAGTACAA
AGCTGATGGCCAAGGCTCATTTCTGTTAGCTG-----TTTATACTTTAAAATCTGCTCTA
GCATTGTGTTCTTGTTGACTTC--CAGACAAAAAACAAATTCTAGAGATCAAGAAGGTCA
AGTTGGCCCAGCATTTATATGCCCTGGGTTTTTTTTTTACATCATACTTGCCTGCTGTCC
CTGCCACAACGTGGAGCAGGAACAGCTAGCTGGCAGCAGTCTGCTCAGGCTGTGAAACTT
TGGACCAAATCCTCTCAACCACAAGCCACCTGT-------TGTCACCAGGTGCAAAGGGA
GGGCAACCTGCCTGACTGACCCTGCTCTCATGTTTTATCAGTTGTACCGTGTTGCAGATC
ATGACCTCTTTTTCTGTCACCTGAGT----------GCTTCAGGTATGTCATTTGAGC--
AGAGTAAAAATTTGATCATCTGCATCCAGCTCACTTGTTGTTTGTGAC-TTTTAAACAGG
GGCTGTGCTGTTTACTGCTGCACCATCTCTGTCTCTCAAAACACTAATTGATAATATAAA
GAAGACTGTGATAATGTTCATC---TTTTTGAAACTAAAATCTTCAAGCTATCACTTTAA
TATCAGCAATTAATATGCTAATTATAAGGTTTACTTCCCTAATCATAAAAACATATCTAA
CAAGAATACATTAACCACTGCATCTTCTTTTAACTGCTTGACAGTGACAAGACAGAACTT
ATTTTAAAGTCTTTTTTTATTTGTTTTTATCACTAATTTGAGACAAGTCTCNNNNNNNNN
NNNNNNNNNNNNNNNNNNNNNNNNNNAATGAAGAAAATGTAG--TCAGCACAGAAAAATA
TTCTATTATTTTTTACATTAAATTTGGGTTATTCGTTGTAAATTTTCATGGGTACTGATT
TTCTCATTTTAACTATGCCTAGTTTTAAAGATACATATACCTATTAAAACTTACTACCAG
ATAATAGCTATAAAAAATACATATATCTAGACCATGACAAGTTTTATCCATTGTTAAATA
TAGTTTTGTTTAATCCCTTTAATATTTCTGAAAAGCTCTACTTGTAGAATTTTAATGATG
TGATCTTTAAAAATGAATTTTAAAGGTTTTTAA-AAATTCACCCTAGTGAAGCACTTTAA
TTCATTCATTAAAATGATCTTATTGCACTTTGAAAGTAATCTCATATGTAACAAACTCTA
GTCACAAAAATCAGTTGCAGTCCAATTAATTTAACCAAAGAAGGGAGTCATATTTTATGA
ATTGTGGTCCTCAAAGGTTGAGCTATTACCAAGTTTCCTTAATGGAG--ACACTTTTTCT
TGGGGTGTTCAGTCCTAATGCAGGGTTGGAATGAGCAAAGTAACCTGCTGTACAGGTCTG
TACAGCTAGAAGATTAAGAAGCAACACCTCAAAAATGTTCCTGCTCGAG----AACAAAA
GAGTTAATATTTTTCTTGATGCAAAAAATGGATATCACATTAAAAACAGAGTGGAGATGG
CTTATAGCTGACAATTCTATATCCTCATGTAGGGCTACTGAAGAAATCACCGTGTGTACT
GAGCTGCCACGGGCTGCTCATGCTTTGCAAAATTAAAAAAGTTAT--TAGTTGTTTCTGC
CAGTGGGCCTAACCC-GTAAGTATTTAAGACTTCAACTAAAACCTGTAT-TTTTAAAATA
AGAGCAAGAAAGAAGAGTGAACACAATG----GTCTCTTCAACTCATTCTTTCTAACTTC
ACTGTAGGTAGTGTTCATACTAATTCAACTATATTGCTCCTTTTTAATATTGATTTTAAC
AA--AAGTGTTTAGCAGTGTGAATTGAGATTGATAATATTTTAATCACAGAAACTAATCA
TCTCTA-TATAGATCCT---------ATGAAAGTGATTTTGGCTACCTTAATCAGGCCAG
TCATTAGACTTTTATAGTTATTATTTTT-ATAGACTATTTCTTAGTTGTTACAAATATAA
CATTAATATATTTACTT----GTTTATGTACTTTATTGGTAATACAATTAACCAGTTTGT
TCAAGAGC-----------------------------AGGCTGGTCTTGCAGGAGCGCAG
GTGGTGCTACTTAGGTCTGGTCCACCCTCCTGCCTGATCCTGGACGCAGCTGAGCATTAG
AGGCAGGAAGTGAGTGGCGGGGTGTGGGGGCAGAGGCCTC-TCCCCAGTTTCACC-TACA
CTGTTCACACCACCGTCCTCTGGAGAGTTCCAACGTCAATGGTCAGCCACTCTCACAACT
TCTCACGATCAGAAAACGTAAACTTTTGCACTNNNNNNNNNNNNNNNNNNNNNNNNNNNN
NNNNNNNNNNNNNNNNNNNNNNNNNNNNNNNNNNNNNNNNNNNNNNNNNNNNNNNNNNNN
NNNNNNNNNNNNNNNNNNNNNNNNNNNNNNNNNNNNNNNNNNNNNNNNNNNNNNNNNNAA
AAGCTGAACCACCAGCTCACAGGCAAATATGGCCATGACATCCTCCCGCCTCACCATCTG
GCTCTAATGACACATTCTATATTATCTGG-CTTTTGCTTAAAAGAAGACATACAAACTTT
CATATTAACTTCCTTTAAATTCAATGATACTCTGCATGTAATAAAATACACTTACTTGGT
TAAAACGGAACATTTTTGGAATAGCTCCTAGGGTTTCTGTTTCTGCTCCCACTGACTTCT
TTTTTTAAGCCACGCAACTGGCCTCGTTGGCTGTCTCACCCTCTGACAGTCTG---TCTG
GGATACACAGACAGCCCGGCTCCG-CCAGCCCCTCTCATCCTTCTGATCTTAGCGCACAG
CAGGTGA--AGTTCATCTCCAAGTAGGACACAAGGACCTGCTTCCCCAGCTTCC--TGTT
CACCTAGGAGAAAGGAAGAAATACAAGGTTTCCACGATGGCCTAAGCAGAGGCGTGTTGG
GACCCAGTTTTCCAAATGTAGGTGAGCAGTTTTTCCCTCCCCTTTTGGTTCAGAGGTTTG
TGGGCAGGTTCAAGTGAGCCTCTGGTATATAGAAGCTGAGCAGTCTGGTTGCCACTGAGT
CAC--------CACTGTATCAAGAGAGGCTTGGCTGCAGGTATTTCATGGCCAACAACTC
AGTACCCAGTGCCCT-ACAGTATTAGCAGTGGATCTATATCCATGTCTA-TAACTACATT
CAAAAGGACCCTGATATGCCAAGGCTAAAAATCACCTGAATTTAGGCTATTACATGGCTC
AACATCCCCCAAAGAGCCTAAGTGCATTTACCAAACACTGTATCCACACGAATAAGGAGG
GTTGGTAGATTATGGCATAAACTCAGGATTGGAGTTTTACTTTGCAGTATCATGGGAGGT
TTGCAAGGGAGTTAAGGTCATGTTATATATTTCTGGTGAAAACAAAGGCAGCTGGTGATC
ATTGAGAAATTATTGGTATTAGGAATGCAGGTATGAAAGTGACTGAAAGAA----AGACT
GTGGTCATACAAAGG----CTGGATTTCAAAATTTTAGAGAAGCAGCAGACCCTCATGTC
AGATCTTAGTGTAGAGGCAGCAATGACTAAGGTATCGATGTTTTCACATTTTTCTAGAGT
AATAGATAATTGGAAAATGACATCTATGGAATGGAAGGACAGAGTGTGGCATGAAGCTC-
---AAAGAACAGGTTTCCCATAAGGATGAAAAAATCAGCACTGGGAGCAAATTTGTCACT
TTGTGTTCCCCTCCTTTTTGCTAAGTGTTAATGCAAGTTTGCAGTTGAATTTCAGATATT
CTGAAATGGTGTTTCTTTCTTGGCATTCATTGATGCCACACTGAAAGCAGAGTGCTAAGT
AGAGCATGTTTTTCTTTTGCACCCAAAATGAGTCTTGGAACTACATCT-TCGCGT-TATC
TTTCTTCAGTTATTCTCT-TGCTTTGGCTTTCCAGTCCCCTGACCCAGACACCATCCCAT
CTCATTTAGTTCCTGAAGCTTCTGTTTAGCCAGTGCTACTGCTCCAACATGACCATGAGA
ACTGCACTTGGACTTTTAAAATAGGAGGCAGATGTGTTTTTTTGGAGTCAAGTAAATCAT
GTCTGATTTTAGGATCTGTCCTGGCATTCCTTAGGGTCAGGAATGTGCCAGAGAGGCTAA
CCTAGTTCTGAGGCTAAGAACAGCCAGCAGCCCAAAGCATGGTGTCTGAGTTCAAGCAGA
GATGTGGTTGTGATCCAGGCTCTTTAAC----------TCTGAGTCTGCGAGTTAAATAA
GGCGTAGGTTGGGGCTTCCAGGTGGAGACATCAGGATCCTGAAAAGTTTTGAGTGAGGAG
GGAAGAAAACCATTTTTGTAGGTATAAGGGCAGGTAGG-GTTAAAATGTAGTTGCAACCC
TAACTCAGTAGCTTGTGGCTGGGTTCTCATCCCAGTGAGACCATAAACAGGAAAACTGAG
CCCCAGACAGAACAAATCCTAGAATTACTCCAGAAACAACCTGCTCGTGGAGCTGAGGCC
AAGCTGGTCTACACTGACCAAGTACCAAGCAAGACTGGGGTGTGATCAGACACACCCAGT
TCTCATCCCAGGTTCCCCTCTTACTAACCTGCTACTGGAGAAGCAGATCCCCTGGTGCGC
CCACCTCCAGGGCTGCTGCTAGGGTTAGT--GCAATCCAAGCACCCTGTGCAGCAATGGA
TACACAATGATTGCTGCAACATTAACTGCTATCAGGATAAGATCATGT-AAAAAAACA-T
TTTAGAATCACTTATGGTTTTCTGGTTGAAATACAGCTTCTAGCTCAGGACAGCACAGCA
ACACCCAAAGGGCC--TGCACCTTCACTCCAAGCCACTGAAAGGCTTTCAAGTACCGTCC
ACAGAGAGCGGAAAAGAAAAACTTTTATTAGAGTCCAGGTT
>Delphinapterus_leucas
AGCGCAGTGGGAGGGGATTTAAGAGTTCATAAGGCCAGCTAGACTAGTTGTGCGAAGCCT
AAAATGAGGCCAGCGTATAGCATTTACCCCAGGATTTGGGTTAAACATTTTCACTTGTGG
CCCCCAAATGACTACCAGCCTAGAGGATACCTAAGGATTGACAGAGCAGTTCAATAGGAT
AGGAAAGAAACATTTCAATTAAACATTCACCATATCCAGTGGATCATAGACATTTTATGA
T-GTGCATTAGGCATGGCTATGCGGAAATAATCTTAGCAGATTTCAGTAGTTCTTCCTCA
ATAACACAGTCATTAAAAAACAGAACCAGGATTCTAACCAACCCAGCTC----TGACTCT
AAATCCTATGGTCTTTCTACTATACCATGCTTCTCTTCAACAGATCCATCCATAAGGCTC
GAGGGACAGTAACCATAGGTCTTGTCCTTCAGAATACCCAACCCCCAACTATAGCCCACA
GGGACTATGAAGAGGTCAGATAAACTTGGGGGGTGGGGGACAAGTCTGCAGAGATCTCAG
ACCACCCAGCACCTGGTCCATCTGGGACAAAGCTGATCATTTATAAAACAAGTTCACAGC
TTGTTTTGAAAAACATCCCTAAAGCTGAGATGTCCAAGGCAGCACATTTGGTGTTGGAAC
GAAGGCAGATTTGTGATAGTTAATGATCCCTTAGGAACACAGAACCTGGCAGCTGAAGTT
GCTTGACCCAGCATCCTCACTCCTATTACCTTCCCAGAGCTGGCCTGGCCCACCTCACAG
GAACTGAGCAAGGGAGAGAAAATGAGACTTGCATATTCCTCAAGGTATACAAGATAATGT
AACCAGGGCACCTATTATGTCCTGAGCACTGAACATATATTAGCCACGACTGATAGCAAC
CTTAACGAATCCCGAGAGCCAGGACACCTGCAGGACCAGGGCTGGGGTAGCGGGCAGCCC
CTGTGTACTGTGATCTCCATTCTGTGGGGCGCTGTCTAATTCTTATGTATTTAGATCCTG
CTTCATTCCAAAGAAAAAAGGAGGGCGAATGGACAAAAGAATGCTTACAGAAA-GTATAC
GAGGATAAAAATGAGTAGATGGGGACATCTGGACAAAGGGAAAGAAAGATCAAGCAAAGT
TTAAGCAAAAGTAGTACACAAAACACCTCCAAGAATGGGCCAGGGTGGGAGAAATGGGCA
CACTCGCCTACTCAGCACTACTGTTCTAGAAGAGCGATTTGGCAAGATTTCGGAAGATAA
GGGGGAGGAGAGCAAACCAAAGAAGAAGAAAGAAGAGGTAAGGCTCGAAGTAAGAATTTT
TACTAGCCTAAAATTCATGCTGCTGTCAAAGAAGCTGAA----AGATAATTTAAGCACTT
TTGTTCTGCTGCTCCTTAGATCTCAGCAGCTGGCTCTCAATCCTTTTGGAATGTTAGATA
GGCTAATGCTTTAAAAATGTTTGAGAGTTCAATCTCATGAAGCCACATAATCTACTGTTA
TTTTATGTGAGGTTCAAGAACAGTAAGTGCAAGGGAATTCATTCCTGTGAGGAGATGGTT
GTCAATGTTTTAATCATTACAGGTTTTAATCTATTCAATACCGTAAAGTAAGGTACCTTT
TGAGGGTGAAGAACAGTTGTGAACATTTATTTTGCTTGAGATGTGGGTCTTCTTTAAAAT
CAGAGCTTGCCTTTTAAGTACATACGGGTCTTTCAGGACATACAGGTGGATTGAATGCAG
AAAATCCTCAGATGCTCCCTCTGCCTGTGAAGTAATAAGGTTTGGAAAAGGCATTTTACT
GATGTCCTTTGGTTTCCAGCAAAAACATGTAGGACTAAGACCATCACCAGCTGAGAGGCC
ACTCATAAAATATGATGAGGCCCAGAAGTTTGGGGATTTTTGATATCAAGAAACATTCTC
CCTGGAATATCAGCCTCCCAGTTATTATCATTTCAAGAGGAGGCCCGAAACAGGTAAGGA
AACCTCTGGACACTGTTGGCTGAAGCAGGGCTTCATCTGAAATCTGCACTCAGAGCTGAC
TGAGGACACCTTGTGGAGATCAACAGTGCTTCATGAGAAGGGGAGACAGGGGAAAGCAGC
AGGGAAAACCACCCAGCAGATGCAAGGGTGGGAGGCTAGAGCTGGCAAAGCTCTCACATC
AGAGGAGAGCACTTTCGGAGAAGGGACCTCCCATCTCCAGGCTGAGGAGAGAGACAGGGG
AAAC--ATAAATGGAGTAGGGGAGTGGAGGGGTTAAAAAGTGCTCTTTGAATGTGTGATG
TAAAACCCACATTCTTCTTCCCTATGTGACTGCAGGTATAATCTTCATTTCTCAGACATG
CTCTGTGGAGTATATTTTCTTTGAGAGCACCGCAAAGCCTTGCTGATTCCTCACTGAAGT
CTTCAGTGAGGAAAAAGCCGATGCTATTCATGTAGATATGCTATGTAGTCTACAATGGAA
ATATCACAAAGACTTTCCCTCAGCACAGTCCGTGTCTCACTTCCTTCCTTCCTTCCTGTT
GGGGGTGGGTATCACACTTGACAGCACAGTCTTGGATTGAACTGGCTTGAATCTTAGAAG
GGTCAAGTGTAATGGAATTAAGTTTGGAAATAGACCAATCTAGGTTTGAATTATGGTTCT
ACCACTTGACCTTGACTACCTCCACAAGCCTCAAATTTTCTTATTTGTAAAATGGGGACA
AATAAGTTGTATTAAAAGAGATGATGCATGTGAAGCACTTAGCATTGGCACTTATTTCTT
GCTGTCAGAAAGTGCCACAGATATGTTCGTGCTGCTCCTCTGTCATCCAGGTGCCCCCAG
AAGCAGCAGAAGTGCTGCTACAAAACCTGAAAAGCGGAGGTCCCAGGGACTGCATGGTGC
TCTTCTCTGAGCATCCATTTTCTTACCTGTGAACTGGGAACAATAATGGTACCTGTAAGG
TGGTTGTGAGGATTAAATGATGTACTGCATGGACTTAGAAAGCATCCAGCGAATGTTAAC
TATAACAACAATTGTTAACCTGCTATTACATTGCGTAAGAGGGTTTCAAACAACTTATAA
GATAGTCACTTTGCTCCATATTCAGGATGACCAATTGCCTTCACTCTGTTCCCCTTGTGT
GGCGGAAGAGGGAGGGGAGGGGCTGATATTGCCTGGGTACCTACCAGGAGGTTCTCCAGG
GCTTGTTCATGGGGCTTGTTTGCACCGGCCCGCCAAGGGTCTGGCCACCATCCTGTCCAT
GACAGAATCAGATACAGGTGAATTGAGGATTAGAGGGCTTCGGTGGAGACCAGACAGAGC
TCCTGAGTTCTCTCATTTTCCCTAAGCACTTTCTTCTGAAAGCCATGGTATAGGTCCTTG
CTGGGGTTGCAGGGCTGTAATGTCTCCTCAGTCACAGCCCACAGAAGGAACCTTGGCAAA
TTCCAGATGCCTTCAACGACCTGTATTGT------TTGCATAAGATTTTTCCAGGTGTCA
AAGTTACTGTGAGGGAATGGCATAAAAAAAGGAACTGAAAGCCTATGTATAGCCTCCACT
ACACCTGCTATATGGTAACGCAATCATCAATGTACACGTCCATCTACCTACTAAACCGTG
AGCATGAGGGCAAGCACCTCGCCTTCCATTCTCAGTATTTCCAAAATCTAGCCCACGTCC
TAGAACAGTGCCCGCCACGTGCATTGTTCCTGCAATTGGCTGACCGGTGTTGAGGAAGCT
AAGAGGCCAGCAGCCCCTTCTTACCCCTCCAGCCCAGGTGTGACAACCAAAAACGTCTCC
AGACATTGCCTGGTTTCCCTGGGGGCAACATTGCCCGGTTGGGAGCCACTGATTTATATG
TGGGTGTGGGCTCTGCCTGCGGCCCCTTGTTCATTTCTCAAACGCTGTGAGGCAGCTCCC
CTGTGGCCGGCGCTGGGGGTGCAAAGTGCATTCTTTACAGTGCTTCTCATGCAGTTCACA
GTGCAGCAGGGGAGGCAGGTCATCAGGGTGGTGATGGTCGAAGAGTCTTTGTCTGAGTGG
CCCCTGTGTCCGTGAAGCACCTTCTTGAGTCTAAGTCTTGTCTTGCTCACTCAAGGGTCA
CCTCATCCTGGAAGCCAACCCTAGCACCACTGCCAAAGTGAGCTCTACCTCCTGGGTAAG
CATGGGTTGTTAGGGGAATACACAGGAGAAATATCTAACCTAAACTTGGGAGTCAGGGAA
GTCTTCTGAGAAGAAGTTCCATCTAAGTTGACACTAAGAGATAAATAGGACTTTTCTGAG
C---AAAAAGGTGTGTGGAGGAACAGATGTTGGGGAAGGTAGGAATAGCAGGAAAGAGTG
GTCAAGAATGAGAGAACACTGTGTGTAAGATTTAGTGGCAAGAAGATCCCAGCCCTCTGG
AAAAGTTGTGTCCATATGGAGCCCATCCTTCTACTGTCTTTCACTTCCTTCTTGAATTTC
CCCTCTCACTCCCCAGTATCCTTGGCCTTGTCCAGGTGTCCCAATTCCAATCTTTGTTTT
TAGGCGCTGACTCTATCCAACCAGGCCAGGAAGCAGTACACCATTGGAGAAACAGTGAAC
CTGAGTTGTTTTCTGGTTGCTTCGTGTGTGCAGGTTTAGACTCAAATGACCTGTGAACCC
TTTGAAGCTGGGACTATTATTCCTTCCCCTACCCCCATTCCGTGCATCCCAAGCCTAGTT
TAATATTGTGAATCTTGGAATCTTGCCATGTTGCTGATGATGGTAAAATAAATACCCTCT
CCTGTGTTACGGAGGAGTACTCAGAATTCAGCTTCTCTGCCCTCTCAGAGGATGTTATCA
TCTCACGAGGGTTAAAGCGTTAGGGATCTGAAATGCCTGCAGGCCTGCCCAGATACCGGG
CAGCTTGGATGCTGCATGGAACACAAACCCACCTGGAACCGTGCTGCTCACGGAAAGGAC
GATTACACACATGCTCCCAACAAGAACTGTAGGATACGTTGCCCTGTCATTTCCTCCCAA
AAAGGAACAAAAACATAGATGAATGACTATGGTCCTTGATCTCTACATCACTTAAGTCAA
TTGGAAATTTACCTTACTACTTACTGATTTATAAAGCACTTTATCCTGTTTGGATGAAAG
GATTATTTCAATAACTTCCTAACTAGCCTCCCTGCTTTAGCCCTTGTTCTCTACAGTCTA
TTCTCCGCAGAACAGCCAGTTAAAAACATAAGGCAGATCACTCACTCTTCTGCACAAAAT
CATCCAGGCGCTATCTCAGAGTACAAGCCCAAATCTTTTAAATGGCTCACAAGGCCAATA
CACATTCACCCCATACTTCAGCTCAGCTCACACTACTCTCCCTTTGCTCACTCACAATAG
CTTCTTTGCAGTTGCTCGAACACACTAGGCAAATTCCAGACCCAGGGCCTTTGCAATAAG
AAATATACTCTAAAATTTACTTTGTGATTGACTAAGACATGTTTATGTACAACTACAAAT
GGTACAGAGTGAAACTCGTGTATTCATTTCTAGGACCCGTTCACTAAGAGTTTGGTAATA
CCCACAATGAAATTTTTTTCCTTTAGGTTCTTTTGATCCTGCTTGGTTTCCAGACTATTC
TTGCCGTGTCCCAGTGTGTGTTGGATTATTGCATTCTTGCTTGGGGCCCCTCATTTTTAT
TCTAAGTCTTTTTATCCACTTGATCTTTTAAGGTGTAGCTTCTCACTGAATTTCTAAGAA
AGATTGCATACTTTAAAAAATATGAGTTGTTACATGTACCTATAATGCTCACTTTGCCTG
CTTCTCTGTTTGTAGGAGGTTGTGGCTATGATGGCTTCCTTATGATCTGGATTTCTTGTT
TCCTCCTAGTGTAATTCCCTAAGAAATCAAGATTCTCAAAGGATAAGCACAACTTGCTCA
TTCCTACAACATTGTTTGCAAGTCATAGTACTTCTGACAGCCATCTTTTTCTCCAAAGCT
CTTCCTTTTTCAGGGTTAGTTCTGATTTTAGTCGGCAGAAACCTGGAGTATGTAACTGGG
AGTTTCTTTAGTATTACTTTTTAATATGACAAGTTGACCCAGTTCTGAGTTGGTAGCAAG
CAGGACTAGAGCACAGTAAATACTGTTGTGTATCCTTCTTTGGTTGGGAGTTTTGGGATA
TCAGTGTAATCATTATAGTTAGAGACAGAGTCATCAGTGTTAATCAAGTCTTTGGCTTAA
AAGTTTAAAAAAGTTTATTTACAATTTGAAACAACATGTAAATTTCAGATCTATAGACAT
CCACTCCCTGGAAATACACATTAGCACATGAAAGGCTCTGAGTTCTGCGGTCATCTGTTT
GACTTGGTTTGTTAGCTCAGCACGTACCAAACTTATTTGCCTCCAGAACTACCGTTTCCC
GTGAACCATTAATATTCTATGAAACCAGTGTTCTAAGGGACATATACTAGGAAACTCCGC
TTTAGAAAATTTTTATAGGAAGCAGTTAAACGTGTGAACGAAAGTTGTCGTAAGCATCGT
CATACCTTTTGT-TACATAGGATTTGACAGATTCTTTTTCTTTCAGTGAAGAAGCAGAGG
CTCAGGGGGTTAATCACATGCACAAGAGCACCTTGAGTAAAAGCTTGTGCAGAGACTCCA
GAGCAGCGTGGTGCTTTGGGGGTGAACATTTTAAATTTTCACAAAGAAATGGAACTTGTG
TGTAATATGGTCATGAGGACAAACAGTTTAATTTATGACTCACTCATCAGCTAAACCTTG
TTACGTCTTGAACTCAGTTTCCTGATGTTTTTATTTTGTTGATGATTCTGTTTGATTTCA
CCTATTTTTGAAAGAGACAACTCATCCTTGTGAATCACCACGATCACCAGGATCTTTAAA
ACGGGTTTTGGTCTAGAAATCTTTAGACCGTTAAAGACACTGATTTAGAACTCTTAACCA
CAGAAATCAAATTTCTTGGGGTATTTGACCAAGAGCCAGCTGCTTCTTAAAGACAGACTC
GTTTACTGTAAGGCTCTCGGTTTGAGATTACCCGAGGAACTGGACTCCTGGCCTGAATGT
TACAGATCTCCCTAGAGGACTCTAGTTGACAGGAAATCAGTTGAAGAATATGAAAATTCT
TCATATTTGAAGTTAGTTAATTACGTGATTAATTACATGGTTAGCTAGTTGGGCTCTACC
TGTTCACTGAGAGCCACAAATCACAATAGATAAAGATATAGCTTTAGATATGAATAAAAA
TTGATATAGATATGGATAGATATAGATTTAAATATAAATAGATTCTCCTCAGGGAGCTTA
AAATATACCCAAGGAAATAAGACTTTTCTATGTCAAAAAAGCCTGCTGGTACTCAGAAGG
GTCTTAGTTCTTCCCCACCACTTTCTTTCCACATCCCAAGAGACAGAATCTGTGCATTTA
TCTGAAAGCTGGAAAAATTAGTTTAATTGGCCAATAAATATTTATTGAGAAGAAACTGTG
CTAGACTCTGGGAATACAGTGGTGGACAAGACAGATCTCCCTTTGCTCCCTCCCAAGAAA
GCCTCTGACCTACTCAGACTGGATGAGTCACCAATTCCCCCCTAATATTCCATGCCTGTC
CTTTCTTAACACTGTTCTCCCTGCCTAGAATGCACTGTCCTTTTTATTCCTTTCTATCAA
AATTCTATCCATCCCTCAGTGCTCCATTTTACTTTGCCTCACCCATGAAGCCTTTCTGAA
TCACCAGTTTTTAATCAATTTTCTGTCTGAACTTCCACAGAACATTTAAGCACCTTGCAT
AATATAGGTCATCTTCTATTTTACAGTGGTACTATCAGTGTACCAGCCTCAACTGTTTGT
GGTACAAAGCAGAGATTAAATAAATATATTCAAGTGTTAGACATGGTATGAACCCTTAAA
ATGCCTGAAAGTTACATAGACCCCTTTCTTCGAGCTGCCTGGTTTGGTTAAATGTGTTCG
CTGTCCTTTGACATTGGAATGAACGTTACCCACCCGCTCCTTGGCTCACATCTTCCTTTG
GCTGGTGTGGGTGAGGATGTGGGGACCCAAACGATGCAACTGCCTCAGGTCCTGGAGTTC
ACCATA--TCATTCTGGAGCGGCTGCAATGAGTCTGTCCAAATTTAGTACTTGAGAGAAT
GCATTTTAACAACCCCTTCAGGCAGCCACAGTCCTGTACCTTTCAGTTTCACGGAGCTCT
ACCTTCTGCTGTTCAACTCCTCCATCAACATGACTAAACCCTTTGGTTTGGTTTTTAATA
AAGGGATTGATGCTTCAGACATTTGGAAGCCAAGCTGGGTTTATTAGAACTTATCAAAAG
TATGCTCCCTGCCTCCAAGTATATAGTCTTCCCCAGACCTCGTTGGGCACAGTGTAGCCT
CTTAAAGGCAGGCTCTTAGCTGGAGGCAGGGGCCAGGCTGGAGGACCCAAACCCAAGGAG
AGGACATCTCCTTCTGATAACCAGACCCTCAATCACCTCACCAACGGTTCTGCAACTATC
CAGGGGCCTCCAAGGTACTGACCCCACCTAGTAGACATACTCGGACACCACCCATTTCTT
TAATCACCCTCATCCAAATGCCCATCTAACATGTCCAGCTGTAACACATTTCTTATCTGG
GAGAGGGATGGTGAGATGTGCATCTTTCACTACAAAGAATTCTTTCCTCCATAAATATGT
AAAATTTCATAGATGAACACTTTCCAATAACTCTGTACTTTCTGAACAAGGTTGTTTAAG
TTATAACAGTTCATAAGCAGCACCTTGAAGTGCTGTGTATTTTCTATAGGTACCAGCGTG
TCCATATGTACGTAAACACGAGAGGGCTCTGACAGGATATATGCCAAACTGACAATGGTG
CTTCCACGTGGAGCTGGAAGGAAGGGACAGGGTGGGCAATGTATCCTTCCTCATCTGTCA
TGGTTTCCCTTTTTCCGAGAACTCAGTCTTCATTGTTCTACTTATATAATTAAAACTTAG
GAAAAATAGGCATCTGAAAGGCAGTTTCCTGACCCCCATGGGCCCAGTGGTCTTGCCTTT
GACTCAGGTCCCTTTCCATATCTGAAGGGGGCACCTGTGGAGCCCTCTGCCTGGGACACC
CTTCTCTGGGGTCTGCAAGGGGCTGGCTCCATTGCAGGCCCGCCCTGACCACCCCGTCTG
AAGCAGCCCCTGCCCAGCCACTATTATGTATCTGTGCATTAATACCTATCTA----TTAA
GCAGATGGTGCTACATATCCAAAGCTTTGGTATCAGTAACCTACAAATGCTGACACCTTG
TTTCTGGGACCTTGAAAGCAGAGAGGTGACTATATTCTCACTTATCCTTTTCATGTAATA
AATTCCAGAATCTTCTGTTGAGTGAATCTTTCCCTGAATTTGATTCAGATCTTGAATCCT
TGATCCTTGAATCCATAAAGCCATTCTAAGATCATCATGAAATCATGTATTTTAAAGTTT
GAAGTCCAAACTTTTAATTTGAAAAGATTAAAAAAAAACAGGGCTTAGTGATTAAAAAAA
-ATCTTATTCAATTATTTTTTAAGCACTGATTTCACTCTTGCTTGAGGTACAGAGATGAT
TGAGTGATGGGTCCTGCATTACTCAAGAAGCTCAGTCTCATGGGAGAGTCACATATCTGG
ACAATTCTTAAAGTTCAGTGGGATAAATGTTCAAACAGCAACGTGCATAAAGCCTTGCCC
TTATCTATGCTAGGATAAAGGCCAGCCTCCTCTGCATGGCTTATAAGTGCCTCTGTGACC
TGGATCTGGCATCCACATCTTCCCCAAGGACCTCTTTCGCTTGGCCTCATATTTAGACTA
TACTAAACTGTATGGGGTTCTCCATAGACAGGTGGGCTCACATCTCTGCACCTTGGTTAT
GTTGCTTTCCAAGCTCGAAATGCCAGCTTCTTCTGACTCATGGTCCTAACTCTCACTTCA
TGACTCCACTCATTAATCTGCTCCTGGTCCTCCAGAGAGACCCCCTGTACCCCTTCCCCA
CTTCCCTCCCCAGGCCACTATAGTATACATGCTCTTACTCTATATTTTAAATGGCAGTAC
TTACACATCAATCTGAACTTGCATACCATTGAGCTAATGACATCCCCACCTAATGACTAC
TTACCAGGGTATGTCCAATATAGTTCCATCATATGACCTGCAAAATCCTAAATCAGAGGC
TATACCTAGGACTGACTATAAGTTGCTATAACTTTAAAATTAACTGCCATTAAAATGTGG
GCCATACACCAACTCTACCTACTATATCAGAAACTTTGACTGGGAAACAACAGCTTTTTA
ATAATATTGTGTTCCCAGAAATGCCTACTACATGGATTATAAACACCCACAGCAACAAAA
TATACAAAGTGACTACTGTGTATCAGGTGTCTGGAGGATTGTTCTATGGAGTGAGACTAC
TGGGTAAACAATTAGAGTAATGGGTCTGCAGTAGTCAGAAATGAGATATGAAGAAGGGAA
AAGCAACTCGAATTTTATATTAGTGATGTTATATTAAGACGGAGAAGGCTTTCCTATTAT
AAGCCTCGTTTTTAAGATGCTTGAAACTTTCCCATAGGAATTTTTCTCATGACAGTGTTT
TATTTTGCCTCGTAATGAAAATAGGATATTGGTTTTTAGTGTTTTTTGAAAGATGTTATC
TAGGAGTAAAAGTGTTTTTCTAAACATTAGAACATTTTAAAGGTAGTTTTTGTTTTGAAA
CCTCAAAACAAATCGCTTTTTAATGACCTTCAAACTTGTCTCCAATGAAGAAGTTTAGTG
CCTCTTGTGTATGAGGCAAAGTTTGATTTGTAAATAATTAAATAACAAGCATTACCCAAT
GCTTCCTGATAAAAACAGTATTTTGGAAAACATTTTGGATGCCATATGCAGGAATTGGAC
TACGCATGAAATGGTGTGATTTACTGGAGAGAAGACATGCTCTGCAGTTAGTAGCCTTGA
TTCACGGCACTCACTCTGCCATTCACCAGCTGGGGGAAGTTGGCCAAGTCATTTGGCCTC
TCGAAGCCTCATGATCCTCCTTATCTTAAAAGGGACCAGGAATATCTCTCTTAACAACCT
GCAGGGTGTTTGTAAGTATTGGATTATTTGTAAAGTGCTACAAATAAGTGGGTTACTTAC
TGGTATCCAACGACTCGTTTCTGTGCTAAAGGAAGTTAGAGGTACTTCTAGAGATTATTT
GGTAAAACCAGTTCATTTTCTAGATGAGTGATCTGAGGCACAAAGAAGAGAAGAAACTCA
AAAATTTTCCACAGAAACCGTATGTATAACTTATAAGGCCAAATACCACCCTGAGTACAA
AGTTGATGGCCTAGGCTCATTTCTGTTAGCTGTAGAGTTTGTACTTTCAAATCTGCTATG
GCAATGTGTTCTTGTTGACGTGCACAGACAAAATACAAATTCCATGTGTCATGAGGGCCA
AGCTGGCCCAGCATTTATATGGCCTGGGATTTTTTTAAATGTCATTCTTGCCTGTTGTCC
CTGCCACAAACTGGAGCAGGAATAGCTAATTGGCTGCAGCCTGCACAGGCTGTGAAACTT
TAGACCAAATCCCCTCAGCCACAAGCCACCCATTGTCACCTGTCACCAGGTGCAAAGGAA
GGGGGGCCTGCCTAACTGGCTCTGCTCTCGTGTTTTATTAGTTGTGCCGTGTTGCAGATC
ATGCCCTCCTCGTCTGTCACTTGGGTGGCAAAATCAGCTTCAGGTCTGCCATTGGAACAT
AGAGTAAAAATTCAATCATCTGTATCCAGCCCATTTGACGTTTGTGACTTTTTAAACAGG
GGCTATGCTGTTTACCCTTGCACCATCTCTCTTTCTCAAAACACAAACTGATAATATAAA
GAAGATTGTGATAATTTTAATCTATTTTTTTTAACTGAAATCTTCAAGCTCTCATACGAA
TATCAGCAATTAATAGGCTAATTACAAAGGGTGCTTCCCTAATCATAAAAGCAAGTCTAA
CAAGAATTCGTTAACCATTGCATCTTCTTTTAATTGCTTGCAAGTGACAAGACAGAACTT
ATTTTGAAATCTTTTTTTATTTGGTTTTATCACAAATTTGAGACCAGCTTCTAAATAGAA
TTACTGACATTTTATTGCATCTTAAAAGTGAAGAAAATGTAGATTCAGTGCAGAAAAGTA
CTCCATTATTTTTTACGTTAAATTAGGGTTATTCATTGTAAATTTTCATGCTTACTGATT
TCCTCATTTTAACTAGGTCTAGCTTTAAAGATACACATACCTATTAAAAGTTATTACAAC
ATAATGGCTATAAAAAATTCATACACCTAAACCATGACAAGTTTTATTCATCGCTAAATA
TAGTTTTGTTTAATCCCTTTAATATTATAGAAAAGATATACTTGTAGAATTTTAATGATG
TGATCTTTAAATGTGAAGTTTAAAGGTTTTTGCTAAATTCACCCTAGTGAGGCACTTTAA
TTCACTCACTAAAATTATTGTGC---TCTTTGAAAGTAGTCTCATACGTAACAAACCATA
GTCACAGAAATGTGATGTGGTCCAATTAATTTAGCCAAAGAAGGGAGTCATATTTTATGA
TTTGTGGCCGTCACAGATTGAGCTATTACTGAGCTTCCTCAATGAGGTTACACTTTCTCT
TGGAGTGTTCAACCCTAATGCAGGGTTGGAATGAGAAAAGTAACCTCCTGGACAGGTCTG
CACAGCTAGAAGATCAAGAAGCATCACCTTAAAAATATGCCTGCCTTAG----AGCAAAA
GAGTTAACACCTTTCTAGATGCAAAAAATAGATGTCACATTAAAAGAAGAGTGGAAATGG
CTTGTAGCCGGCAATTCTGT-CCCTCATGTGGGGCTACTGAAGAAATAGCCATGTGTGCT
GAGCTGCCAGCAGCTGCTCACACTTTGCAAAATTTAATAAAGCATAAGAATTGTTTATAG
CAGTGGGCCTAATACAATAAGTATTTAAGACTTGAACTAAAAATTGTATCTTTTAAAATA
GGAGCAAGAAAGAAGAGTGAACACAACGAATGGTCTATTCAACTCATCCTTTCTAACTTG
ACTGTATAGAGTGTTCATACTGCTTTAAATATATTGCTCCTTTTTAATATTGGTTTTAAC
AAGTAAGTTTTTAACAGTGTGAACTGAGATCGAAAAAAAATTATTCACAGAAATTAATCA
TCTCTAACATAGATCCTGGCTGCCAAGTGAGAGTGATTTCAGCTACCATAATCACGCCAG
TCATTAGACCTTCATGGCCATTATTTTTTATCTAATATTTCTTAATTGTTACTAATGTAA
CATTAATATATCTATTTAGTTGTTCACATATTTTATTGGTAATACAATTAACCATTTTGT
TCAAAAGCTTTCGTTCTGCAGATATGGGTGCTCAGGCAGGCGGGTCCTGCAGGAGCGCAG
GTGGTGTTACTTAGGTCTGGTCTGTTCCCCCGCCTCATCCTGGATACAGCTGAGCATCAG
AGGCGGGATGTCAGTGAGGGGCTGTGGAGGCAGAGGCCACACCCCCAGCTTCACCATACA
CTGCTCATAGCACAGTCCTCTAAAGAGTTCCAATTTCAATGGTCAGCTACTCTCACAAAT
TCCCACAATCAGAAAATGCAAACTTTTGCATTAACATGGATTATTTTTTCTACTGTGGAA
CCAAAACTCAAATTTGTGCTAGTAGCCACTGCAGCAAGTGGCATGAAGGAGGGAAAACAC
ACACCTCAGGAACATTCCCTCACGCCGTCCACTCACATACACCCTTTCTACCGGCTTAAC
AAGTGGCACTTCCAGCTCACAGGCACGTATGGCCCTGACTCCCTCCCCCTGCACCACGCG
GCTCCAACAACCCACTTTATATTGTCTGGTTTTTTGCTTGGAAGGAAACATGCAAACTAT
CATATTAACTTCCTTTAAATTCAATGGTACCCTGTGTGTAATC----AAACTTATTTGGT
TAAAACGGAACATTTTGGGGACC-CTTCTAGGGTTTTTGCTTCTGCTCTTATTGACTAAT
TATTTTAAGCCATCCAGCTGTGCTCACTGGCTACCTCGCCCTTGGATGGTCTGACGTCTG
GGATGCACAGGCA--GTGACCTGGCCCAGCTCCTCTTATCCATTTGATCTCAGCTCACAG
CGGGTGGCCAGCTCATTTCCAGGTAGGACACAAGGACCTGCTTCCCCATCTCCCCTTGTT
CACCCAGGATAAAGGAAAAAAGACAAGGTTTTCATGACGGCCTAAGCAGAGGTGTGTTGG
GACCCAGTTTTCCAAATGTAGGTAAGCACATTTTCCCTCTCCTTTTGGTTCAGAGGCTTG
AGGGCAGGTTCAAATGAGTCGTTGGTACCTAGAAGCCAAGCAGTCTGGCTGTCACTGAGT
CACCACCACATCACTGCATCAAGAGATGCTCGGCTGCAGGTATTTCATCTCCAACAATTT
GGGATCCAGCGCCCTCACAGTATTAGCAGTGGATCTATATCCATGTCTGTTAACTACGTT
CAAAAGGATCCTGATATGCCAAGGCTCAAAATCACCTGAATTTAGGCTATTACATGGCTC
AACATCCCCCAAATAGCCTAACTGCATTTACCAAACACTGTATCTACATGGGTAAGGGGA
GGTGGTAGATTATGGCATAAATTCAGGATTGGAGTTTTGCTTTGTGGTATCACGGGAGGT
TTGCAAGGGAGTTGAGGATATGTTATGTATTTCTGGTGAAAGCAAAAGTAGCTCATGATC
ATTAGGAAATTACTGGCCTTAGGAATGCAGCTGTGAGAGAGATTGAAAGAATGAGAGATT
GTGGTCATACAAGGGTATGCTGGAGTTCAAAATTTCAGAGAAGCAGCAGACCCTCATGTC
AGATCTCAGTGTAAGGGAAGTGATGTCTAATGTATTAATGCTTCCACATTTTTCGAGAGT
AATAGATGATTGGAGAATGACAGCTGTGGGATAGAGGGATAGAGTGTGGCAGGAAACTCA
AAGAAAGAAGGGGTTTTGCACAAGGGTAAAAGAATCAACATTGGGAGTAAATTTGTCACT
TTATGTTCCCCACCTTTTTGCTAAGTGTTAACGCAAGTTTGCAGTTGAATTTCAGATA--
------------TTCTTTCTTGGCATTCATTGATGCTACACGGAAAGCAGAGTGGGAAGT
ACAGTATAGTTTTCTTTTGCACCCAGAATGAATCTGGGAACTACATCCATAGTATATATC
TTTCTTCAATTATTCTCTTTGCTTTGGCTTTTCAGTCTCCTGACCCAGACACCATCCCAT
CTCATTTAGTTCCTGAAGTTTCTGTTCAGCCGTTGCTACTGCACCAACATTACCACATGA
GTTGTACGCAGACTTTTAAAATAGGAGGCAAATGTATTTTTTTGGAGTCAGGTAAATAAT
GTCTGATTTTAGGATTTGTCCTGGCATCCTTTAGGGTCAGGAATGTGCCAGAGAGGCCAG
CCTAGCTCTGAGGCTGAGAATGGCCAGCAGCCCAAAGCACAGTGTCTGAGTTCAAGTGGA
GATGTGGTTGTGATCCAGGCTCTTTAATTGCTGAGAGGTCTGAGGCTGTGAGTTAAGCAG
GGCACTGGTTCAGATCGCCATGTGGTGGAATCAGGATCCTGGAGAGCTTTGAGTGAGGAA
AGGGGAAAACCATTTTTGCAGGTATAAGGACAGGAAGGGGTTAAAACCTAGTTGCAACCC
TAACTCAGTATATCATGGTTGGGGCTTTATCCCAATGGGACCGTAGAGAGCAAATCTGAG
CCCCAGGCAGAGCAAATCCTAGAACTACTCCAGAAACAACCTGCTCGTGAGGTTGAGGCC
AAGTTGGTCAACATTGACCAAGTGCCAAGCAATACTGGGGTGCAATCAGACACACCCAGC
CCTAATCCCAGATTTACCTCCTACTAGCCTGCTTCTGGGGAAACAGATCTGC---TGCAC
CCACCTCCAGGGCTGCTGCTAGGATTAGGTGACAATCCATGTGCTCTGCACAGTGATGGA
GACG-AATAATTACTGAAACATCAACTGTTGTAAGGATAAGATAATGT-AAAAAATCAAT
TTTAGAATTACTTACGGTTTTCCAGTTGAAATCCAGCTCTTAGCTCAGGATAGCACAGCA
ATACCCAAAGGGCC--TGTACCTTCATTCCAAGCCACTGAAAGGCTTTTNNNNNNNNNNN
NNNNNNNNNNNNNNNNNNNNNNNNNNNNNNNNNNNNNNNNN
>Eschrichtius_robustus
AGTGCAGTGGGAGGGGATTTAAGAGTTCGTAAGGCCAGCTAGACTAGTTGTGTGAAGCCT
AAAATGAGGCCAGCGTATGGCATTTACCCCAGGATTTGGGTTAAACATTTTCACTTGTGG
CCCCCAAATGACTACCAGCCTAGAGGATACCTAAGGATTGACAGAGGAGTTCAATAGGGA
AGGAAAGAAACATTTCAATTAAACATTCACCATAGCCAGTGGATCATAGGCATTTTATGA
T-GTGCATTAGGCATGGCTGTGGGGAAACAATCTTAGCAGATTTCAGTAGTTCTTCCTCA
ATGACGCAGTCATTAGAAAACAGAACCAGGATTCTAAGCAACCCAGCTCTGACTGACTCT
AAATCCTATGGTCCTTCTACTATACCACGCTGCTCTTCAACAGATCCATCCATAAGGCTC
GAGGGACAGTAACCATAGAGCTTGTCCTTCAGAATACCCAGCCCCCAACTATAGCCCACA
GGGACTATGAAGAGGTCAGATAAACTTGGGGGGTGGGGGACAAGTCTGCTGAGATCTCAG
ACCACCCAGCACCTGGCCCATCTGGGACAAAGCTGATCATTTAAGAAACAAGCTCACAGC
TTGTTTTGAAAAACATCCCTGAAGTTGAGATGTCCACGGCAGCACATGTGGTGCTGGAAC
GAAGGCAGATTTGTGATAGTTAATGATCTCTTAGGAACGCAGAGCCTGGCAGCTGACGTT
GCTTGACCCAGCATCCTCACTCCTATTACCTTCCCAGAGCTAGCCTGGCCCACCTCACAG
GAACTGAGCAAGGGAGAGAAACTGAGAGCTGCATATCCCTCAAGGAATACAAGATAATGT
AACCAGGGCACCTATTATGTAGTGAGCACTGAACATATATTAGCCACAACTGATAGCAAC
CTTAACAAATCCCGAGAGCCAGGACACCTGCAGGACCAGGGCTGGGGTAGCAGGCAGCCC
CTGTGTATTGTGACCTCCATTCTGTGGGGCCCTGTCTAATTCTTATGTATTTAGATCCTG
CTTCATTCAAAAGAAAAAAGGAGGGCGAATGGACGAAAGAATGCTTACAGAAA-GTATAC
GAGGATAAAAATGAGTAGATGGGGACGTTTGGACAAAGGGAAAGAAATATCAAGCAAAGT
TTAAGCAAAAGTAGCACACAAAACACCACCAAGAATGGGCCAGGGTGGGAGAAATGGGCA
CACTCGCCTACTCAGCACAACTGTTCTAGAAGAGCGATTTGGCAAGATTTCGGAAGATAA
GGGGGAGGAGAGCAAACCAAAGAAGAAGAAAGAAGAGGTAAGGCTCGAAGTAAGAATTTT
TACTAGCCTAGAATTCATGCTGCTGTCAAAGAAGCTGAAAGCCAGATAATTTAAGCACTT
TTG-TCTGCTGCTCCTTAGATCTCAGCAGCTGGCTCTCAATCCTTTTGGAATGTTAGATA
GGCTAATGCTTTAAAAATGTTTGAGGGCTCAATCTCATGAAGCCACATAATCTACTCTTA
TTTTATGTTAGGTTCAAGAACAGTAAGTGCAAGGGAATTCATTCCTGTGAGGAGATGGCT
GTCAATGTTTTAATCATTACAGGTTTTAATCTATTCAATACTGTAAAGTAAGGTACCTTT
TGAGGGTGAAGAACAGTTGTAAACATTTATTTTGCTTGAGATGTGGGTCTTCTTTAAAAT
CAGAGCTTGCCTTTTAAGTACATACGGGTCTTTCAGGACATACAGGTGGATTGAATACAG
AAAATCCTCAGAGGCTGCCTCTGCCTGTGAAGTAATAAGGTTTGGAAAAGGCATTTTACT
GATGTCTTTTGGTTTCCAGCAGAAACATGTATGACTAAGACCATCACCAGCTGAGAGGCC
ACTCATAATATATGACGAGGCCCAGAAGTTTGGGGATTTTTAATGTCAAGGAACATTCTC
CCTGGAATATCAGCCTCACAGTTACTATCATTTCAAGAGGAGGCCCGAAACAGGTAAGGA
AACCTCTGGACACTGTTGGCTGAAGCAGGGCTTCATCTGAAATCTGCACTCAGAGCTGAC
TGAGGACACCTTGTGGAGATCAACAGTGCTTCATGAGAAGGGGAGACAGGGGAAAGCAGC
GGGGAAAACCGCCCAGCAGATGCAGGGGTGGGAGGCTAGAGCGGGCAAAGCTCTCACATC
AGAGGGGAGCACTTTCGGAGAAGGGACCTCCCATCTCCAGGCTGAGGAGAGAGACAGGGG
AAATAGATAAATGGAGTGGGGGAGTGGAGGGGTTAAAAGATGCTCTTTGAATGTGTGATG
TAAAACCCACCTTCTTCTTCCCTATGTGACTGCAGGTATAATCTTCATTTCTCAGACATG
CTCTGTGGAGTATATTTCCTTTGAGGGCACTGCAAAGCCTTGCTGATTCCTCACTGAAGT
CTTCAGTGAGGAAAAAGCTGATGCTATTCATGTAGATATGTTATGTAGTCTACAATGGAA
ATATCACAAAGATTTTCCCTCAGCACAGTCCATGTCTCACTTCTTTCCTTCCTTCCTGTT
GGGAGTGGGTATCACACTTGACAGCACAGTCTTGGATTGAACTGGCTTGAATCTTAGAAG
GGTCAAGTGTAATGGAATTAAGTTTGGAAATAGACCAATCTAGGTTTGAATAGTGGTTCT
ACCACTTGATCTTGACTACCTCCACAAGCCTCAAATTTTCTTATTTGTAAAATGGAGACA
AATAAGTTGTATTAAAAGAGATGATGCATGTGAAGCACTTAGCATTGGCACTTATTTCTT
GCTGTCAGTAAGTGCCACAGATATGTTTGTGCTGCTCCTCCGTCATCCAGGTGCCCCCAG
AAGAAGCAGAACTGCTGCTACAGAACCTGCAAAGTGGAGGTCCCAGGGACTGCGTGGTGC
TCTTCTCTGAGTATCTATTTTCTTACCTGTGAACTGGGAACAATAATGATACCTGTAAGG
TGGCTGTGAGGATTAAATGATGTACCGCATGGACTTAGTAAGCATCCAGCGAATGTTAGC
TAGAATAACAATTGTTAACCTGCTATTACATTGCATAAGAGGGTTTCAAACAGCTTACAA
GATAGTCATCTTGCTCTATATTCAGGATGACCAATTGCCTTAACTCTGTTCCACTTGTGT
GGCGGAAGAGGGAGGGGAGAGGCTGATATTGCCTGGGTACCTACCAGAAGGTTCTCCAGG
GCTTGTTCATGGGGCTTGTTTGCACCTTCCCACCGAGGGTCTGGCCACCACCTTGTCCAT
GACAGAATCAGATACAGGAGAACTGAGGGTTAGAGGGCTTCACTGGAGACCAGACAGAGC
TCCTGAGTTCTCTCATTTTCCCTAAGCACTTTCTTCTGAAAGCCATGGTATAGGTCCTTG
CTGGGGATGCAGGGCTGTAATGTCTCCTCAGAGACAGCCCACAGAAGGAACCTTGGGAAA
CTCCAAATGCCTTCAACGAGCTGTATTGTTTGCCCTTGCATAAGATTTTTCCAGTTGTCA
AAGTTACTGTGAGGGAATGGCATAAAAAAAGGAGCTAAAAGCCTATGTATAGCCTCCACT
ACACCTGCTATATGGTAGCGCAATCATCAGTGTACACGTCCATCTGCCTACTGAACCGCG
ACCATGAGGGCAAGCACCTCGCTTTCGATTCTCAGTATTTCCAAAATCTAGCCCACATCC
TAGAACAGTGCCTGCCACGTGCATTGTTCCTGCAATTGGCTGACCGGTGTTGAGGAAGCT
ANNNNNNNNNNNNNNNNNNNNNNNNNNNNNNNNNNNNNNNNNNNNNNNNNNNNNNNNNNN
NNNNNNNNNNNNNNNNNNNNNNNNNNNNNNNNNNNNNNNNNNNNNNNNNNNNNNNNNNNN
NNNNNNNNNNNNNNNNNNNNNNNNNNNNNNNNNNNNNNNNNNNNNNNNNNNNNNNNNNNN
NNNNNNNNNNNNNNNNNNNNNNNNNNNNNNNNNNNNNNNNNNNNNNNNNNNNNNNNNNNN
NNNNNNNNNNNNNNNNNNNNNNNNNNNNNNNNNNNNNNNNNNNNNNNNNNNNNNNNNNNN
NNNNNNNNNNNNNNNNNNNNNNNNNNNNNNNNNNNNNNNNNNNNNNNNNNNNNNNNNNNN
NNNNNNNNNNNNNNNNNNNNNNNNNNNNNNNNNNNNNNNNNNNNNNNNNNNNNNNNTAAG
CACGGGTTGTTAGGGGAATACACAGGAGAAATACCTAACCTAAACTTGGGAGTCAGGGAA
GTCTTCTG---AGAAGTTCCAACTAAGTTGACACTAAGAGATAAATAGGACTTTTCTGAG
CAAAAAAAGTGTGTGTGGAGGAACAGACGTTGGGGAAGGTAGGAATAGCAGGAAAGAGTG
GTCAAGAATGAGAGAACGCTGTGTGTAAGGTTTAGTGGCAAGAAGATCACAGCCCCTTGG
AAAAGCTGTGTCCATATGGAGCCCATCCTTCTACTGTCTTTCACTTCCTTCCTGAATTTC
CCCTCTCACTCCCCAGTATCCTTGGCCTTGTCCAGGTGTCCCAATTCCAATCTTTGTTTT
TAGGCGCTGACTCTATCCAACCAGGCCAGGAAGCAGTACACCATTGGAGAAACAGTGAAC
CTGAGTTGTTTTCTGGTTGCTTCATGTGTGCAGGTTTACACTCAAATGACCTGTGAACAC
TTTGAAGCTGGGACTATTATTCCTTCCCCCACCCCCATTCCGTGCATCCCAAGCCTAGTT
TAATATTGTGAATCTTGGAATCTTGCCACGTTGCTGATGATGGTAAAATAAATACCCTCT
CCTGTGTTATGGAGGAGTACTCAGAATCCAGCTTGTCTGCCCTCTCAGAGGATGTTATCA
TCTTACGAGGGTTAAAGTGTTAGGGATTTGAAATGCCCGCAGGCCTGCCCAGATACCAGG
CAGCTTGGATGCTGCATGGAACACAAAAGCACCCGGAACCGTGCTGCTCATGGAAAGGAT
GATTACACACATGCTCCCGACAAGAACTGTAGGATAGGCTGCCCTGTCATTTCCTCCCAA
ANNNNNNNNNNNNNNNNNNNNNNNNNNNNNNNNNNNNNNNNNNNNNNNNNNNNNNNNNNN
NNNNNNNNNNNNNNNNNNNNNNNNNNNNNNNNNNNNNNNNNNNNNNNNNNNNNNNNNNNN
NNNNNNNNNNNNNNNNNNNNNNNNNNNNNNNNNNNNNNNNNNNNNNNNNNNNNNNNNNNN
NNNNNNNNNNNNNNNNNNNNNNNNNNNNNNNNNNNNNNNNNNNNNNNNNNNNNNNNNNNN
NNNNNNNNNNNNNNNNNNNNNNNNNNNNNNNNNNNNNNNNNNNNNNNNNNNNNNNNNNNN
NNNNNNNNNNNNNNNNNNNNNNNNNNNNNNNNNNNNNNNNNNNNNNNNNNNNNNNNNNNN
NNNNNNNNNNNNNNNNNNNNNNNNNNNNNNNNNNNNNNNNNNNNNNNNNNNNNNNATAAG
AAATATACTCTAAAATTTACTTTGTGGTTGACTAAGACATGTTTACGTGCAACTACAAAT
GGTATAGAGTGAAACTCGTGTATTCATTTCTAGGACCCATTCACTAAGAATTTGGTAATA
CCCACACTGAAATTTTCTTCCTTTAGGTTCTTTTGATCCTGCTTGGTTTCCAGACTATTC
TTGCCTTGTCCCAGTGTGTGTTGGATTATTGCATTCTTGCTTGGGGCCCCTCATTTTTAT
TCTAAGTCTTTTTATCCACTTGATCTTTTAAAGTGTAGCTTCTCACTGAATTTCTAAGAA
AGATTGCATCCTTTAAAAAATATGAGTTGTTACATGTACTTCTAATGCTCACTTTGCCTG
CTTCTCTGTTTGTAGGAGGATGTGGCTATGATTGCTTCCTTATGATCTGGATTTCTTGTT
TCCCCCTAGTGTAATTCCCTAAGAAATCAAGATTCTCAAAGGATAAGCACAACTTGCTCA
TTCCTACAACATTGTTTGCAAGTCATAGTACTTCTGACAGCCATCTTTTTCTCCAGAGCT
CTTCCTTTTTCAGGGTTAGTTCTGATTTTAGTTGGCAGAAACCTGGAGTATGTAACTGGG
GGTTTCTTTAGTATTACTTTTTAATATGACAAGTTGACCCAGTTGTGAGTTGGTAGCAAG
CAAGACCAGAGCACGGTAAATACTGTTGCGTATCCTTCTTTGGTTGGGAGTTTTTGGATG
TCAGTGTAATCATT------AGAGACAGAGTCATCAGTGTTAATCAAGTCGTTGGCTTAA
AAGTATAAAAAAGTTTATTTACAATTTGAAACAACATGTAAATTTCAGATCTATAGACAT
CCACTCCCTGGAAATACACATTAGCACATGAAAGGCTCTGAGTTCTGCGGTCGTCTGTTT
GACTTGGT---TTAGCTCAGCACGTACCAAACTTATTTGCCTCCTGAACTACCGTTTCCC
ATGAACCATTAACATTCTATGAAACCAGTGTTCTAAGGGACGTATACGAGGAAACTCCGC
TTTAGAAACTTTTTATAGGAAGCAGTTAAACGTGTGAATGAAAGTTGTCATAAGCATCAT
CATACCTTTTGTGTACATAGGATTTGACAGATTCTTTTTCTTTCGGTGAAGAAGCAGAGG
CTCAGGAGGTTAATCACGTGAGCAAGATCACCTTAAGTAAAAGCTTGTGCGGAGACTCCA
GAGCAGCGTGGTGCTTTGGGGGTGAACATTTTAAATTTTCACAAAGAAATGGAACTTGTG
TGTAATATAGTCATGAGGACAAACAATTTAATTTATGACTCACTCATCAGCTAAACCTTT
TTATGTCTTGAACTCAGTTGCCTGATATTTTTATTTTGTTGATGATTCTGTTTGATTTCA
CCTATTTTTGAAAGAGACGACTTATCCATGTGAATCACCACAATCACCAGGATCTTTAAA
ACGGATTTTGGTCTAGAAATCTTTAGACCATTAAAGACACTGATTTAGAACTCTTAACCA
CAGAAATCAAATTTCTTGGGGTATTTGACCAAGAGCAAGTTGCTTCTTAAAGACAGACTT
GTTTACTGTAAGGCTCTTGGCTTGAGATTATCTAAGGAACTGGACTACTGGCCTGAATGT
TACAGATCTCCCCAGAGGACTGTAGTTGACAGGAAATCAGTTGAAGAATATGAAAATTCT
TCATATTGGAAGTTAGTTAATTACATGGTTAATTACATGGTTAGCTAGTTGGTCTCTACC
TGTTCATTGAGAGCCACAAATCACAATAGATAAAGATATAGCTTTAGATATGAATAAAAA
CTGATATAGATATGGATAGATATAGATTTAAATATAAATAGATTCTCCTCAGGGAGCTTA
AAACAAACCCAAGGAAATAAGACTTTTCTATGTCAAAAAAGCCTGCTGGTACTCAGAAGG
GTCTTAGTTCTTCCCCACCACTTTCTTTCCACATCCCAAGAGACAGAATCTGTGCATTTA
TCTGAAAGCTGGAAAAATTAGTTTAATTGGCCAATAAATATTTATTGAGCAGAAACTGTG
CTAGACCCTGGGAATACAGTGGTGGACAAGGCAGATCTCCCTTTGCTCCCTCCCAAGAAA
GCCTCTGACCTACGCAGACTGGATGAGTCACCAATTCCCCCCTAATTTTCCATGCCTGTC
CTTTCTTAACACTGTTCTCCCTGCCTCGAATGCAGTGTCCTTTTTATTCCTTTCTATCAA
AATTCTATCCATCCTTCAGTGCTCCAGTTTACTTTGCCTCACCCATGAAGCCTTTCTGAA
TCACCAGTTTTAAATCAATTTTCTGTCTGAAATACCACAGAACATTTAAGCACCTTGCAT
AATATAGGTCATCTTCTATTTTACAGTGGTACTATCAGTGTACCAGCCTCAACTCTTTGT
GGTACAAAGTAGAGATTAAATAAATATATTCAAGTATTAGACATGGTATGAACCCTTAAA
ATGCCTGAAAGTTACATAGACCCCTTTCTTCCAGCCGCCTGGCTTGGTTAACTGCGTTCG
CTGTCCTTTGACATTGGCATGAACGTTACCCACCCGCTCCTTGGCTCACATCTTCCTTTG
GCTGGTGTGGATGAGGATTTGGGGACCCAAACGATGCAACTGCCTCAGGTCCTGGAGTTC
ACCATATTTCCTTCTGGAGCGGCTGCAATGAGTCTGTCCAAATTTAGTACTTGAGAGAAT
GCATTTTAACAACCCCTTCAAGCAGCCTAAGTCCTGTACCTTTCAGTTTCACGGAGCTCT
TACTTCTGCTGTTCAACTCCTCCATCAACATGACTAAACCCTTTGGTTTGGTTTTTAATA
AAGGGATTGATGCTTCAGACATTTGGAAGCCAAGCTGGGTTTATTAGAACTTATCAAAAG
TATGCTCCCTGCCTCCAAGTACATAATCTTCCCCAG------------------------
------------------------------------------------------------
------------------------------------------------------------
------------------------------------------------------------
---TCACCCTCATCCAAATGCCCATCTAACATGTCCAGCTGTAACACATTTCTTTCCTGG
GAGAGGGATGGTGAGATGTGCATCTTTCGCTACAAAGAATTCTTTCCTCCATAAATATGT
AAAATTTCATAGATGAACACTTTCCAATAGCTCTGTACTTTCTGAACAAGGTTGTTTAAG
TTATAACAGTTCATAAGCAGCATCTTGAAGTGCTGTGTATTTTCTATAGGTACCAGCGTG
TCCATATGTACGTAAACACGAGAGGGCTCTGACAGGATATATGCCAAACTGACAATGGTG
CTTCTACGTGGAGCTGGAAGGAAGGGACAGGGCGGGCAACGTATCCTTCCTCATCTGTCA
CGGTTTCCCTTTTTCCGAGAACTCAGTCTTCAGTGTTCTACTTATATAATTAAAACTTAG
GAAAGACGGGCATCTGACAGGCAGTTCCCTGAGCCTCATGGGCCCAGTGGTCTTGCCTTC
GACTCAGGCCCCTTTCCATATCTGAAGGGGGCACCTGTGGAGCCCTCTGTCTGGGACACC
CTTCTCTGGGGTCTTCAAGGGGCTGGCTCCATTGCAGGCCCGCCCTGACCACCCCGTCGG
AGGCAGCCCCTGCCCAGCCACTATTATGTATCTGTGCATTAATACCTACCTATTTATTAA
GCAGGTGGTGCTACATATCCAAAGCTTTGGTATCAGTAACCTACAGATGCTGACACCTTG
TTTCTGGGACCTTGAAAACGGAGAGGAGACTATATTCTCACTTATCCTTTTTATGTAATA
AATTCCAGAATCTTCTATTGAGTGAGTCTTTCCCTGAATTTGATTCCTGAATTGAATTCT
TGATCCTTGAATCCATAAAGCCACTCTAAGATCATCATGAAATCATGTATTTTAGAGTTT
GAAGTCCAAACTTTTAATTTGAAAAGATTAAAAAAAAATAGGGCTTAGTGATAAAAAA--
CATCTTATTCAATTATTTTTTAAACACTGATTTCACTCTTCCCTGAGGTACAAAGATGAT
TGAGTGATGGGTCCTGCATTACTCAAGAAGCTCAGTCTCATGGGAGAGTCACATATATGG
ACAGATCTTAAAGTTCAGTGGGATAAATGTCCAAACAGCAACATGCATAAAGCCTTGCCC
TTATCTGTGCTAGGATAAAGGCCAGCCTCCTCTGCATGGCTTATAAGTGTCTCTGTGACC
TGGATCTGGCATCCACGTATTCCCCAAGAACCTCTTCCACTTGGCCTCATATTTAGACTA
TACCAAACTGTCTGGGATTCTCCATAGACAGGTGGGCTCATATCTCTGCACCTTGGCTAT
GTTGCTTTCCAAGCTTGAAATGCCAGCCTNNNNNNNNNNNNNNNNNNNNNNNNNNNNNNN
NNNNNNNNNNNNNNNNNNNNNNNNNNNNNNNNNNNNNNNNNNNNNNNNNNNNNNNNNNNN
NNNNNNNNNNNNNNNCACTATAGTATACATGCTCTTACTCTATATTTTAAATGGCAGTAC
TTACACATCAATCTGAACTTGCATGCCATTGAGCTAATGACATCCCCACCTAATGTCTAT
TTACCAGGGCATGTCCAATTTAGTTCCATCATATGACCTGCAAAATCCTAAATCAGAGGC
TATACCTAGAACTGACTATAAGTTGCTATAACTTTAAATTTAACTGCCATTAAAGTGTGG
ACCATACACCAACTCTACCTACTGTATCATAAACTTTGACTGGGAAACAACAGCTTTTTA
ATAATATTGTGTTCCCAGAAATGCCTACTACATGGATTACAAACTCTCACACCAACAAAA
TATACAAAGTGACTACTGTGTATTAGGTGTCTGGACAATTGTTCTATGGAGTGAGACTAC
TGGGTAAACAATTATAGTAATGGGTCTGCAGTAGTCAGAAATGAGATATGAAGAAGGGAG
AAGCAACCCGAGTTTTATATTAGTGATGTTATATTAAGACGGAGAAGGCTTTCCTATTAT
AAGCCTCGTTTTTAAGATGTTTGAAACTTTCCCATAGGAATTTTTCTCATGACAGTTTTT
TATTTTGCCTAGTAATGAAAATAGGAGATTGTTTTTTAGTGTTTTTTGAAAGATGTTATC
TAGGAGTAAAAGTGTTTTTCTAAACATTAGAACATTTTTAAGGTACTTTTTGTTCTGAAA
CCTCAAAACAAATAGCTTTTTAATGACCTTCAAACTTGTCTTCAGTGAAGAAGTTTAGTG
CCTCTGGTGTATGAGGCAATGTTTGATTTGCAAATAATTAAATAACAAGCATTATCCAAT
GCTTCCTGACAAAAATAGCATTTTGGAAAACATTTTGGATGACATATGCAGGAATTGGAC
TAAGCATGAAATGGTGTGATTTACTGGAGAGAAGACACGCTCTTCAGTTAGTAGCCTTGA
TTCACGGCACTCACTCTGCCATTCACCAGCTGGGGGAACTTGGCCAAGTCATTTGGCCTC
TCGAAGCCTCATGATCCTCCTCATCTTAAAAGGGACCAAGAATATCTCTCTTACCAACCT
GCAGGGTGCTTGTAAGTATTGGATTATTTGTAAAGTGCTACAAATAAGTGGGTTACTTAC
TGGTATCCAATGACTGGTTTCTGTGCTAAAGAAAGTTAGAGGTACTTCTAGAGATTATTT
GGTAAAACCAGTTCATTTTCTAGATGAGTGATCTGAGGCACAAAGAAGAGAAGAAACTCA
AAAATTTTCCACAGAAACCATATGCATAACTTATAAGGCCAAATACCACCCTGAGTACAA
AGTTGATGGCCTAGGCTCATT--TGTTGGCTGTAGAGTTTGTACTTTCAAATCTGCTATG
GCAATGTGTTCTTGTTGACATCCACAGACAAAATACAAATTCCACGTGTCATGAGGGCCA
AGCTGGCCCAGCGTTTATATGGCCTGGGTTTTTTTTTAATGTCATTCTTGCCTGTTGTCC
CTGCCACAAACTGGAGCAGGAATAGCTAATTGGCAGCAGCCTGCACAGGCTATGAAACTT
TAGACGAAATCCCCTCAGCCACAAGCCACCCACTGTCACCTGTCACCAGGTGCAAAGGAA
GGGGGGCCTGCCTAACTGGCTCTGCTCTCGTGTTTTATTAGTTGTGCTGTGTTGCAGATC
GTGCCCTCCTCGTCCGTCACTTGGGTGGCAAAATCAGCTTCAGGTCTGCCATTTGAGCAC
AGAGTAAAAACTTGATCATCTGTATCCAGCTCATTTGACGTTTGTGACTTTTTAAACAGG
GGCTATGCTGTTTACCCTTGCACCACCTCTCTTTCTCAAACCACAAACTGATAATATAAA
GAAGACTGTGATAATATTAATCTA-TTTTTTAAACTGAAATCTTCAATCTCTCATATGAA
TATCAGCAATTAATATGCTAATTACAAAGGGTGCTTCCCTAATCATAAAAGCAAGTCTAA
CAAGAATTCGTTAACCATTGCATCTTCTTTTAATTACTTGCAAGTGACAAGACAGAACTT
ATTTTGAAATCTTTTTTTATTTGGTTTTATCACAAATTTGAGACCAGCTTCTAAGTAGAA
TTACTGACATTTTATTGCATCTTAAAAGTGAAGAAAATGTAGATTCAGTGCAGAAAAGTA
CTCCATTATTTTTTACGTTAAATTAGGGTAATTCATTGTAAATTTTCATGCTTACTGATT
TCCTCATTTTAACTAGGTCTAGCTTTAAAGATACATATACCTATTAAAAGTTATTACAAC
ATAATGGCTATAAAAAATACATACACCTAAACCATGACAAGTTTTATCCATCGCTAAATA
TAGTTTTGTTTAATCCCTTTAATATTATAGAAAAGATATACTTGTAGAATTTTAATGATG
TGATCTTTAAATGTGAAGTTTAAAGGTTTTTGCTAAATTCACCCTAGTGAGGCACTTTAA
TTCACTCACTAAAATTATTGCACTCTTCTTTGAAAGTAGTCTTATATGTAACTAACCATA
GTCACAGAAATGTGATGTGGTCCAATTAATTTAGCCAAAGAAGGGAGTCATATTTTATGA
TTTGTGGCCCTCCCAGATGGAGCTATTATTGAGCTTCCTCGATGGGGTTACACTTTCTCT
TGGAGTGTTCAACCCTAATGCAGGGTTGGAATGAGAAAAGTAACCTCCTGGACAGGTCTG
CACAGCTAGAAGATCAAGAAGCATCACCTTAAAAATATGCCTGCCTCAGTTAGAGCAAAA
GAGTTAACATCTTTCTAGATGCAAAAAATAGATGTCACATTAAAAGAAGAGTGGAAATGG
CTTGTAGCTGGCAATTCTGT-CCCTCATGTGGGGCTACTGAAGAAATAGCCATGTGTACT
GAGCTGCCAGCGGCTGCTCACACTTTGCAAAATTTAATAAAACGT--GAGTTGTTTCTAG
CAGTGGGCCTAATACAGTAAGTATCCAAGACTTCAACTAAAAATTGTATCTTTTAAAATA
GGAGCGAGAAAGAAGAGTGAACACAATGAATCATCTATTCAACTCATCCTTTCTAACTTG
ACTGTACAGAGTGTTCATACTGCTTTAAATATATTGCTTCTTTTTAATATTGGTTTTAAC
AAGTAAGTTTTTAACAGTGTGAATTGAGATCGATAATATTTTATTCACAGAAATTAATCA
TCTCTAACATAGATCCTGGCTGCTGAGTGAGAGTGATTTCAGCTACCATAATCAGGCCAG
TCATCAGACCTTCATGGCCATTATTTTTTATCTAATATTTCTTAAATGTTACTAATGTAA
CATTAATATATCTATTTAGTCGTTCACATATTTTATTGGTAATACAATTAACCATTTTGT
TCAAGAGCTTTCGTTCTGCAGAGATGGGTGCTCAGGCAGGCGGGTCCTGCAGGAGCGCAG
GTGGTGTTACTTAGGCCTGGTCTGTTCTCCTGCCTCATCCTGGATACAGCTGAGCGTCAG
AGGCGGGATGTCAGTGAGGGGGTGGGGAGGCAGAGGCCACACCCCCAGCTTCACCAAACA
CTGCTCACAGCACAGTCCTCTAAAGAGTTCCAATTTCAACGATCAGCTACTCTTACAAAT
TCCCACAATCAGAAAACGCAAACTTTTGCATTAACATGGATTATTTTTTCTACTGTGGAA
CCAAACCTCAAACTTGTGCTAGTAGCCACTGCAGCAAGTGGCATGAAGGGGGGAAAACAC
ACATCTCAGGAACATTCCCTCACGCCGTCCACTCACATACACCCTTTCTACCGGCTTAAC
AAGTGGAACTTCCAGGTCACAGGCACACATGGCCATGACTTCCTCCCCCTTCACCACGCG
GCTCCAACAGCCCGCTTTATATTGTCTGGTTTTTTGCTTGGAAGGAAACATGCAAACTAT
CGTATTAACTTCCTTTAAATTCAGTGGTACTCTGTGTGTAATCAAATAAACTTACTTGGT
TAAAACGGAACATGTTTGGAACAGCTTCTAGGGTTTTCGCTTCTGCTCTTATTGACGAAT
TTTTTTAAGCCATCCAGCTGTGCTCATTGGCTGCCTCGCCCTTGGATGGTCTGATGTCTG
GGATGCACAGACAGTGTGACTTGGCCCAGCTCCTCTTACCCATTCGATCTTAGCTCACAG
CGGGTGGCCAGTTCAGTTCCAGGTAGGACACAAGGACCTGCTTCCCCATCTTCCCTTGTT
CACCCAGGATAAAGGAAGAAAGACAAGGTTTTCATGACGGGCTAAGCAGAGGTGTGTTGG
GACCCAGTTTTCCAAATGTAGGTAAGCACATTTTCCCTCTCCTTTTGGTTCAGAGGCTTG
TGGGCAGGTTCAAATGAGTCATTGGTACCTAGAAGCCGAGCAGTCTGGCTGTCACTGAGT
CACCACCACATCACTGCATCAAGAGATGCTTGGCTGCAGGTATTTCATCTCCAACAATTT
GGGATCCAGCGCCCTCACGGTATTAGCAGTGGATCTATATCCATGTCTATTAACTACGTT
CAAGAGGATCCTGATACGCCAAGGCTCAAAATCACCTGAATTTAGGCTATTACATGGCTC
AACATACCCCAAATAGCCTAACTGCATTTACCAAACGCTGTATCCACACGGGTAAGGGGA
GGTGGTAGATTATGGCATAAATTCAGG-TTGGAGTTTTGCTTTGTGGTATCACGGGAGGT
TTGCAAGGGAGTTGAGGATATGTTATGTATTTCTGGTGAAAGCAAAAGTAGCTGATGATC
ATTAGGAAATTACTGGCCTTAGGAATGCAGGTGTGAGAGAGATTGAAAGAATGAGAGATT
GTGGTCATACAAAGGTATGCTGGAGTTCAAAATTTCAGAGAAGCAGCAGACCCTCATGTC
AGATCTTAGTGTAAGGGAAGCAATGTCTAAGGTATCAATGCTTCCACATTTTTCGAGAGT
AATAGATGACTGGAGAATGACAGCTGTGGGATAGAGGGATAGCGTGTGGCAGGAAACTCA
AAGAAAGAAGGGGTTTTGCACAAGGGTAAAAGAGTCAACATTGGGAGTAAATTTGTCACT
TTATGTTCCCCTCCTTTTTGCTAAGTGTGAATGCAAGTTTGCAGTTGAATTTCAGATATT
CTGAAATTGTGTTTCTTTCTTGGCATTCATTGATGCTACACTGAAAGCAGAGTGGGAAGT
ACAGTATATTTTTCTTTCGCACCCAAAATGAATCTTGGAACTACATCCATAGTATATCTC
TTTCTTCAATTATTCTCTTTGCTTCGGCTTTTCAGTCTCCTGACCCAGACACCATCCCAT
CTCATTTAGTTCCTGAAGTTTCTGTTTAGCCATTGCTACTGCACCAACATTACCACATGA
GTTGTACCCAGACTTTTAAAATAGGAGGCAAATGTATTTTTTTGGAGTCGGGTAAATAAT
GTCTGATTTTAGGATTTGTCCTGGCATTCTTTAGGGTCAGGAATGTGCCAGAGAGGCCAA
CCTAGCTCTGAGGCTAAGAATGGCCAGCAGCCCAAAGCACAGCGTCTGAGTTCAAGTGGA
GATATGGTTGTGAGCCAGGCTCTTTAACTGCTGAGAGGTCTGAGCCTGTGAGTTAAGTAG
GGCACTGGTTCGGATCCCCAAGTGGCGGAATCAGGATCCTGTAGAGCTTTGAGTGAGGAG
GTGAGAAAACCATTTTTGCAGGTATGAGGACAGGTAGGGGTTAAAACGTAGTTGCAACCC
TAACTCAGTAGATCATGGTTGGGGCTTTATCCCAATGGGACCATAGAGAGCAAATCTGAG
CCCCAGGCAGAGCAAATCCTAGAACAACTCCAGAAACAACCTGCTCGTGCGGCTGAGGCC
AAGTTGGTCAGCATTGACCAAGCGCCAAGCAATACTGGGGTGCAATCAGACACACCCAGC
TCTAATCCCAGATTTACCTCCTACTAACCTGCTTCTGGGGAAACAGATCTAC---TGCGC
CCACCTCCAGGGCTGCTGCTAGGATTAGGTGACAATCCATGTGCTCTGCACAGTGATGGA
TACG-AATAATTACTGAAACATCAACTGTTGTAAGGAAAAGATAATGT-AAAAAATCACT
TTTAGAATTACTTACGGTTTTCCAGTTGAAATCCAGCTCTTAGCTCAGGATAGCACAGCA
ATACCCAAAGGGCC--TGTACCTTCATTCCAAGCCACTGAAAGGCTTTTGAGTACGGTCC
ACAGAGAGTGGAAGAGAAAACGTC-TA--AGAGTCCAGTTT
>Eubalaena_japonica
AGTGCAGTGGGAGGGGATTTAAGAGTTCCTAAGGCCAGCTAGACTAGATGTGTGAAGCCT
AAAATGAGGCCAGCGTATGGCATTTACCCCAGGATTTGGGTTAAACATTTTCACTTGTGG
CCCCCAAATGACTACCAGCTTAGAGGATACCTAAGGATTGACAGAGCAGTTCAATAGGGA
AAGAAGGAAACATTTCAATTAAACATTCACCATAGCCAGTGGATCATAGACATCTTATGA
T-GTGCATTAGGCATGGCTATGGGGAAAAAATCTTAGCAGATTTCAGTAGTTCTTCCTCA
ATGACGCAGTCATTAAAAAACAGAACCAGGATTCTAACCAACCCAGCTCTGACTGACTCT
AAATCCTATGGTCTTTCTACTATACCATGCTGCTCTTCAACAGATCCATCCATAAGGCTC
GAGGGACAGTAACCATAGGGCTTGTCCTTCAGAATACCCAACCCCCAACTACAGCCCACA
GGGACTATGAAGAGGTCAGATAAACTTGGGGGGTGGGGGACAAGTCTGCTGAGATCTCAG
ACCACCCAGCACCTGGCCCATCTGGGACAAAGCTGATCATTTAAGAAACAAGTTCACAGC
TTGTTTTGAAAAACATCCCTGAAGTTGAGATGTCCACGGCAGCACATTTGGTGCTGGAAC
GAAGGCAGATTTGTGATAGTTAATGATCCCTTAGGAACGCAGAACCTGGCAGCTGAAGTT
GCTTGACCCAGCATCCTCACTCCTATTACCTTCCCAGAGCTAGCCTGGCCCACCTCACAG
GAACTGAGCAAGGGAGAGAAATTGAGAGTTGCATATCCCTCAAGGAATACAAGATAATGT
AACCAGGGCACCTATTATGTAGTGAGCACTGAACATATATTAGCCACAACTGATAGCAAC
CTTAACAAATCCCGAGAGCCAGGACACCTGCAGGACCAGGGCTGGGGTAGCAGGCAGCCC
CTGTGTATTGTGACCTCCATTCTGTGGGGTCCTGTCTAATTCTTATGTATTTAGATCCTG
CTTCATTCAAAAGAAAAAAGGAGGGCGAATGGACAAAAGAATGCTTACGGAAA-GTATGC
GAGGATAAAAATGAGCAGATGGGGACATTTGGACAAAGGGAAAGAAAGATCAAGCAAAGT
TTAAGCAAAAGTAGTACACAAAACACCAGCAAGAATGGGCCAGGGTGGGAGAAATGGGCA
CACTCGCCTACTCAGCACAACTGTTCTAGAAGAGCAATTTGGCAAGATTTCGGAAGATAA
GGGGGAGGAGAGCAAACCAAAGAAGAAGAAAGAAGAGGTAAGGCTCGAAGTAAGAATTTT
TACTAGCCTAGAATTCATGCTGCTGTCAAAGAAGCTGAAAGCCAGATAATTTAAGCACTT
TTG-TCTGCTGCTCCTTAGATCTCAGCAGCTGGCTCTCAATCCTTTTGGAATGTTAGATA
GGCTAATGCTTTAAAAATGTTTGAGGGCTCAATCTCATGAAGCCACATAATCTACTCTTA
TTTTATGTGAGGTTCAAGAACAGTAAGTGCAAGGGAATTCATTCCTGTGAGGAGATGGCT
GTCAATGTTTTAATCATTACAGGTTTTAATCTATTCAATACCATAAAGTAAGGTACCTTT
TGAGGGTGAAGAACAGTTGTAAACATTTATTTTGCTTGAGATGTGGGTCTTCTTTAAAAT
CAGAGCTTGCCTTTTAAGTACATACAGGTCTTTCAGGACATACAGGTGGATTGAATGCAG
AAAATCCTCAGAGGCTGCCTCTGCCTGTGAAGTAATAAGGTTTGGAAAAGGCATTTTACT
GATGTCCTTTGGTTTCCAGCAGAAACATGTATGACTAAGACCATCACCAGCTGAGAGACC
ACTCATAAAATATGATAAGGTCCAGAAGTTTGGGGATTTTTAATGTCAAGGAACATTCTC
CCTGGAATATCAGCCTCACAGTTATTATCATTTCAAGAGGAGGCCCGAAACAGGTAAGGA
AACCTCTGGACACTGTTGGCTGAAGCAGGGCTTCATCTGAAATCTGCACTCAGAGCTGAC
TGAGGACACCTTGTGGAGATCAACAGTGCTTCATGAGAAGGGCAGACAGGGGAAAGCAGC
GGGGAAAACCACCCAGCAGATGCAGGGGTGGGAGGCTAGAGCGGGCAAAGCTCTCACATC
AGAGGGGAGCACTTTCGGAGAAGGGACCTCCCATCTCCAGGCTGAGGAGAGAGACAGGGG
AAATAGATAAATGGAGTGGGGGAGTGGAGGGGTTAAAAGATGCTCATTGAATGTGTGATG
TAAAACCCACCTTCTTCTTCCCTATGTGACTGCAGGTATAATCTTCATTTCTCAGACATG
CTCTGTGGAGTACATTTTCTTTGAGGGCACTGCAAAGCCTTGCTGATTCCTCACTGAAGT
CTTCAGTGAGGAAAAAGCTGATGCTATTCATGTAGATATGCTATGTAGTCTACAATGGAA
ATATCACAAAGATTTTCCCTCAGCACAGTCCATGTCTCACTTCTTTCCTTCCTTCCTGTT
GGGAGTGGGTATCACACTTGACAGCACAGTCTTGGATTGAACTGGCTGGAACCTTAGAAG
GGTCAAGTGTAATGGAATTAAGTTTGGAAATAGACCAATCTAGGTTTGAATTGTGGTTCT
ACCACTTGATCTTGACTACCTCCACAAGCCTCAAATTTTCTTATTTGTAAAATGGAGACA
AATAAGTTGTATTAAAAGAGATGATGCATGTGAAGCACTTAGCATTGGCACTTATTTCTT
GCTGTCAGTAAGTGCCACAGATATGTTTGTGCTGCTCCTCCGTCATCCAGGTGCCCCCAG
AAGA---AGAACTGCTGCTACAGAACCTGCAAAGTGGAGGTCCCAGGGACTGCGTGGTGC
TCTTCTCTGAGTACCCATTTTCTTACCTGTGAACTGGGAACAATAATGGTACCTGTAAGG
TGGCTGTGAGGATTAAATGATGTACCGCATGGACTTAGTAAGCATCCAGCGAATGTTAGC
TAGAATAACAATTGTTAACCTGCTATTACATTGCATAAGAGGGTTTCAAACAACTTATAA
GATAGTCATCTTGCTCCATATTCAGGATGACCAATTGCCTTAACTCTGTTCCACTTGTGT
GGCGGAAGAGGGAGGGGAGAGGCTGATATTGCCTGGGTACCTACCAGAAGGTTCTCCAGG
GCTTGTTCATGGGGCTTGTTTGCACCCTCCCACCGAGGGCCTGGCCACCACCTTGTCCAT
GACAGAATCAGATACAGGAGAATTGAGGATTAGAGGGCTTCAGTGGAGACCAGACAGAGC
TCCTGAGTTCTCTCATTTTCCCTAAGCACTTTCTTCTGAAAGCCATGGTATAGGTCCTTG
CTGGGGATGCAGGGCTGTAATGTCTCCTCAGAGACAGCCCACAGAAGGAACCTTGGGAAA
TTCCAAATGCCTTCAACGAGCTGTATTGTTTGCCCTTGCATAAGATTTTTCCAGGTGTCA
AAGTTACTGTGAGGGAATGGCATAAAAAAAGGAACTAAAAGCCTGTGTATAGCCTCCGCT
ACACCTGCTATATGGTAACGCAATCATCAGTGTACACGTCCATCTGCCTACTGAACCGTG
AGCATGAGGGCAAGCACCTCGCCTTCGATTCTCAGTATTTCCAAAATCTAGCCCACATCC
TAGAACAGCACCTGCCACGTGCATTGTTCCTGCAATTGGCTGACCGGTGTTGAGGAAGCT
AAGAGGCCAGCAGCCCCTTCTTACCCCTCCACCCCAGGTGTGTCAACCAAAAACGTCTCC
AGACATTGCCTGGTTTCCCTGGGGGCAACATTGCCCCGTTAGGAACCACTGATTTATACG
TGGGTGTGGGCTCTGCGTGCGGCCCCTTGTTCACTTCTCCAACGCTGTGAGGCAGCTCCC
CTGTGGCCGGCTGTGGGGGTGCAAAGTGCATTCTTTACAGCGCTTCTCATGCAGTTCACA
GTGCAGCAGGGGAGGCAGGTCATCAGGGTGGTGATGGTCGAAGAGTCTTTGTCTGAGTGG
CCCCTGTGCCCGTGAAGCACCGTCCTGAGTCTAAGTCTTATAGTGCTCACTCAAGGGTCA
CCTCGTCCTGGAAACCAACCCTAGCACCACTGCCAAAGTGAGCTTTACCTCCTGGGTAAG
CACGGGTTGTTAGGGGAATACACAGGAGAAATATCTAACCTAAACTTGGGAGTCAGGGAA
TTCTTCTGAGAAGAAGTTCCATCTAAGTTGACACTAAGAGATAAATAGGAGTTTTCTGAG
CAAAAACAGTGTGTGTGGAGGAACAGATGTTGGGGAAGGTAGGAACAGCAGGAAAGAGTG
GTCAAGAATGAGAGAACGCTATGTGTAAGGTTTAGTGGCAAGAAGATCACAGCCCCTTGG
AAAAGTTGTGTCCATTTGGAGCCCATCCTTCTACTGTCTTTCACTTCCTTCCTGAATTTC
CCCTCTCACTCCCCAGTATCCTTGGCCTTGTCCAGGTGTCCCAATTCCAATCTTTGTTTT
TAGGCGCTGACTCTATCCAACCAGGCCAGGAAGCAGTACACCATTGGAGAAACAGTGAAC
CTGAGTTGTTTTCTGGTTGCTTCATGTGTGCAGGTTTAGACTCAAATGACCTGTGAACCC
TTTGAAGCTGGGACTATTATTCCTTCCCCCACCCCCATTCCGTGCATCCCAAGCCTAGTT
TAATATTGTGAATCTTGGAATCTTGCCATGTTGCTGATGATGGCAAAATAAATACCCTCT
CCTGTGTTATGGAGGAGTACTCAGAATCCAGCTTCTCTGCCCTCTCAGAGGATGTTATCA
TCTTACGAGGGTTTAAGTGTTAGGGATTTGAAATGCCCACAGGCCTGCCCAGATACGAGG
CAGCTTGGATGCTGCATGGAACACAAAAGCACCCAGAACCATGATGCTCATGGAAAGGAT
GATTATACACANNNNNNNNNNNNNNNNNNNNNNNNNNNNNNNNNNNNNNNNNNNNNNNNN
NAAGGAACAAAAACATAGATGAATGACTGTGGTCCTTGATCTCTACATCACTTAAGTCAA
TTGGAAATTTACCTTACTACTTACTGATTGATAAAGCACTTTATCCTGTTTGGATGAAAG
GATTATTTCAATAACTTCCTAACTAGCCTCCCTGCTTTAGCCCTTGTTCTCTACAGTCTA
TTCTCTGCAGAACAGCCAGCTAAAAACATAAGGCAGATCACTCACTCTTCTGCACAAACC
CATCCAGTCCCTACCTCAGAGTAAAAGCCCAAATCTTTTAAATGGCTCACAAGGCCAATA
CACATTCACCCCATACTTCAGCTCAGCTCACACTACTCTCCCTTTGCTCACTCACAATAG
CTTCTTTGCAGTTGCTTGAACACACTAGGCAAATTCCAGACCCAGGGCCTTTGCAATAAG
AAATATACTCTAAAATTTACTTTGTGGTTGACTAAGACATGTTTACGTACAACTACAAAT
GGTATAGAGTGAAACTCGTGTATTCATTTCTAGGACCCATTCACTAAGAATTGGGTAATA
CCCAGACTGAAATTTTCTTCCTTTAGGTTCTTTTGATCCTGCTTGGTTTCCAGACTATTC
TTGCCTTGTCCCAGTGTGTGTTGGATTATTGCATTCTTGCTTGGGGCCCCTCATTTTTAT
TCTAAGTCTTTTTATCCACTTGATCTTTTAAAGTGTAGCTTCTCACTGAATTTCTAAGAA
AGATTGCATCCTTTAAAAAATATGAGTTGTTACATGTACTTATAATGCTCACTTTGCCTG
CTTCTC----TGTAGGAGGATGTGGCTATGATTGCTTCCTTATGATCTGGATTTCTTGTT
TCCTCCTAGTGTAATTCCCTAAGAAATCAAGATTCTCAAAGGATAAGCACAACTTGCTCA
TTCCTACAACATTGTTTGCAAGTCATAGTACTGCTGACAGCCATCTTTTTCTCCAGAGCT
CTTCCTTTTTCAGGGTTAGTTCTGATTTTAGTTGGCAGAAACCTGGAGTATGTAACTGGG
GGTTTCTTTAGTATTACTTTTTAATATGACAAGTTGACCCAGTTCTGAGTTGGTAGCAAG
CAAGACTAGAGCACAGTAAATACTGTTGCGTATCCTTCTTTGGTTGGGAGTTTTTGGATG
TCAGTGTAATCATT------AGAGACAGAGTCATCAGTGTTAATCAAGTCGTTGGCTTAA
AAGTATAAAAAAGTTTATTTACAATTTGAAACAACATGTAAATTTCATATCTATAGACAT
CCACTCCCTGGAAATACACATTAGCACATGAAAGGCTCTGAGTTCTGCGGTCATCTGTTT
GACTCGGT---TTAGCTCAGCACGTACCAAACTTATTTGCCTCCTGAACTACCGTTTCCC
GTGAACCATTAATATTCTATGAAACCAGTGTTCTAAGGGACATATACTAGGAAACTCCGC
TTTAGAAACTTTTTATAGGAAGCAGTTAAACCTGTGAATGCAAATTGTCATAAGCATCAT
CATACCTTTTGTGTACATAGGATTTGACAGATTCTTTTTCTTTCGGTGAAGAAGCAGAGG
CTCAGGAGGTTAATCACATGCGCAAGATAACCTTGAGTAAAAGCTTGTGCAGAGACTCCA
GAGCAGCGTGGTGCTTTGGGGGTGAACATTTTAAATTTTCACAAAGAAATGGAACTTGTG
TGTAATACAGTCATGAGGACAAACAATTTAATTTATGACTCACTCATCAGCTAAACCTTG
TTATGTCTTGAACTCAGTTTCCTGATATTTTTATTTTGTTGATGATTCTGTTTGATTTCA
CCTATTTTTGAAAGAGACAACTTATCCTTGTGAATCACCACAATCACCAGGATCTTTAAA
ACGGATTTTGGTCTAGAAATCTTTAGACCGTTAAAGACACTGATTTAGAACTCTTAACCA
CAGAAATCAAATTTCTTGGGGTATTTGACCAAGAGCCAGTTGCTTCTTAAAGACAGACTT
GTTTACTGTAAGGCTCTTGGTTTGAGATTATCTGAGGAACTAGACTACTGGCCTGAATGT
TATAGATCTCCCTAGAGGACTCTAGTTGACAGGAAATCAGTTGAAGAATATGAAAATTCT
TCATATTGGAAGTTAGTTAATTACATGGTTAATTACATGGTTAGCTAGTTGGTCTCTACC
TGTTCATTGAGAGCCACAAATCACAATAGATAAAGATATAGCTTTAGATATGAATAAAAA
TTGATATAGATATGGATAGATATAGATTTAAATATAAATAGATTCTCCTCAGGGAGCTTA
AAACAAACCCAAGGAAATAAGACTTTTCTATGTCAAAAAAGCCTGCTGGTACTCAGAAGG
GTCTTAGTTCTTCCCCACCACTTTCTTTCCACATCCCAAGAGAAAGAATCTGTGCATTTA
TCTGAAAGCTGGAAAAATTAGTTTAATTGGCCAATAAATATTTATTGAGCAGAAACTGTG
CTAGACTCTGGGAATACAGTGGTGGACAAGGCAGATCTCCCTTTGCTCCCTCCCAAGAAA
GCCTCTGACCTACTCAGACTGGATGAGTCACCAATTCCCCCCTAATTTTCCATGCCTGTC
CTTTCTTTACACTGTTCTCCTTGCCTAGAATGCATTGTCCTTTTTATTCCTTTCTATCAA
AATTCTATCCATCCTTCAGTGCTCCAGTTTACTTTGCCTCACCCATGAAGCCTTTCTGAA
TCACCAGCTTTAAATCAATTTTCTGTCGGAATTTCCACAGAACATTTAAGCACCTTGCAT
AATATAGGTCATCTTCTATTTTACAGTGGTACTATCAGTGTACCAGCCTCAACTCTTTGT
GGTACAAAGTAGAGATTAAATAAATATATTCAAGTATTAGACATGGTATGAACCCTTAAA
ATGCCTGAAGGTTACATAGACCCCTTTCTTCCAGCCACCTGGCTTGGTTAAATGTGTTCG
CTGTCCTTTGACATTGGGATGAACGTTACCCACCCGCTCCTTGGCTCACATCTTCCTTTG
GCTGGTGTGGATGAGGATTTGGGGACCCAAACGATGCAACTGCCTCAGGTCCTGGAGTTC
ACCATATTTCCTTCTGGAGCGGCTGCAATGAGTCTGTCCAAATTTAGTACTTGAGAGAAT
GCATTTTAACAACCCCTTCAGGCAGCCACAGTCTTGTACCTTTCAGTTTCACGGAGCTCT
TCCTTCTGCTGTTCAACTCCTCCATCAACATGACTAAACTCTTTGGTTTGGTTTTTAATA
AAGGGATTGATGCTTCAGACATTTGGAAGCCAAGCTGGGTTTATTAGATCTTATCAAACG
TATTCTCACTGCCTCCAAGTATATAATCTTCCCCAGACTTCATTGGGCACAGTGTAGCCT
CTTAAAGGCAGGCTCTTAGCTGGAGGCAAGGGCCGGGCTGGGGGACCCAAACCCAAGGAG
AGGACATCTCCTTCTGATAACCAGACCCTCAATCACCTCGCCAATGATTCTGCAACTGTC
CAGGGGCCTCCAAGGTACTGACCCCACCTAGTAGACATACTCGGACACCACCCATTTCTT
TAATTACCCTCATCCAAATGCCCATCTAACATGTCCAGCTGTAACACATTTCTTTCCTGG
GAGAGGGATGGTGAGATGTGCATCTTTCGCTACAAAGAATTCTTTCCTCCATAAATATGT
AAAATTTCATAGATGAACACTTTCCAATAGCTCTGTACTTTCTGAACAAGGTTGTTTAAG
TTATAACAGTTCATAAGCAGCATCTTGAAGTGCTGTGTATTTTCTACAGGTACCAGCGTG
TCCATATGTACGTAAACACGAGAGGGCTCTGACAGGATATATGCCAAACTGACAATGGTG
CTTCCACGTGGAGCTGGAAGGAAGAGACAGGGTGGGCAATGTATCCTTCCTCATCTGTCA
TGGTTTCCCTTTTTCCGAGAACTCAGTCTTCAGTGTTCTACTTATATAATTAAAACTTAG
GAAAAACAGGCATCTGACAGGCAGTTTCCTGACCCTCATGGGCCCAGCGGTCTTGCCTTC
GACTCAGGCCCCTTTCCATATCTGAAGGGGGCACCTGTGGAGCCCTCTGTCTGGGACATC
CTTCTCTGGGGTCTTCAAGGGGCTGGCTCCATTGCAGGCCCGCCCTGACCACCCCGTCGG
AGGCAGCCCCTGCCCAGCCACTATTATGTATCTGTGCATTAATACCTATCTATTTATTAA
GCAGATGGTGCTACACATCCAAAGCTTTGGTATCAGTAACCTACAGATGCTGACACCTTG
TCTCTGGGACCTTGAAAACGGAGAGGAGACTATATTCTCACTTATCCTTTTTATGTAATA
AATTCCAGAATCTTCTATTGAGTGAGTCTTTCCCTGAATTTGATTCCTGAGTTGAATTCT
----CCTTGAATCCATAAAGCCACTCTAAGATCATCATGAAATCATGTATTTTAGAGTTT
GAAGTCCAAACTTTTAATTTGAAAAGATAAAAAAAAAATAGGGCTTAGTGATAAAAAAA-
CATCTTATTCAATTATTTTTTAAACACTGATTTCACTCTTGCCTGAGGTACAAAGATGAT
TGAGTGATGGGTCCTGCATTACTCAAGAAGCTCAGTCTCATGGGAGAGTCACATATATGG
ACAGATCCTAAAGTTCAGTGGGATAAATGTTCAAACAGCAACATGCATAAAGCCTTGCCC
TTATCTGTGCTAGGATAAAGGCCAGGCTCCTCTGCATGGCTTATAAGTGTCTCTGTGACC
TGGATCTGGCATCCACATCTTCCCCAAGAAACTCTTTCGCTTGGCTTCATATTTAGACTA
TACCAAACTGTCTGGGATTCTCCATAGACAGGTGGGCTCACATCTCTGCACCTTGGTTAT
GTTGCTTTCCAAGCTTGAAATGCCAGCTTCTTCTGACTCATGGTCCTAACTCTCACTTCA
TGACTCCACTCATTAATCTGCTCCTGGTCCCCCAGAGAGACCCCCTGTACCCCTTCCCCA
CTTCCCTCCCCAGGCCACTATAGTATACATGCTCTTACTCTATATTTTAAATGGCAGTAC
TTACACATCAATCTGAACTTGCATGCCATTGAGCTAATGACATCTCCACCTAATGACTAT
TTACCAGGGCATGTCCAATTTAGTTCCATCATATGACCTGCAAAATCCTAAATCAGAGGC
TATACCTAG----GACTATAAGTTGCTATAACTTTAAATTTAACTGCCATTAAAGTGTGG
ACCATACACCAACTCTACCTACTGTATCAGAAACTTTGACTGGGAAACAACAGCTTTTTA
ATAATATTGTGTTCCCAGAACTGCCTACTACATGGATTACAAACACTCACACCAAAAAAA
TATACAAAGTGACTACTGTGTATTAGGTGTCTGGAGAATTGTTCTATGGAGTGAGACTAC
TGGGTAAACAATTATAGTAATGGGTCTGCAGTAGTCAGAAATGAGATATGAAGAAGGGAG
AAGCAACCCGAGTTTTATATTAGTGATGTTATATTAAGACGGAGAAGGCTTTCCTATTAT
AAGCCTCGTTTTTAAGATGCTTGAAACTTTCCCATAGGAATTTTTCTCATGACAGTTTTT
TATTTTGCCTAGTAATGAAAATAGGAGATTTTTTTTTAGCGTTTTTTGAAAGATATTATC
TAGGAGTAAAAGTGTTTTTCTAAACATTAGAACATTTTTAAGGTACTTTTTGTTCTGAAA
CCTCAAAACAAATAGCTTTTTAATGACCTTCAAACTTGTCTCCAATGAAGAAGTTTAGTG
CCTCTGGTGTATGAGGCAAAGTTTGATTTGCAAATAATTAAATAACAAGCATTACCCAAT
GCTTTCTGACAAAAATAGCATTTTGGAAAACGTTTTGGATGACATATGCAGGAATTGGAC
TAAGCATGAAATGGTGTGATTTACTGGAGAGAAGACATGCTCTTCAGTTAGTAGCCTTGA
TTCACGGCACTCACTCTGCCATTCACCAGCTGGGGGAACTTGGCCAAGTCATTTGGCCTC
TCGAAGCCTCATGATCCTCCTCATCTTAAAAGGGGCCAAGAATATCTCTCTTACCAACCT
GCAGGGTGCTTGTAAGTACTGGATTATTTGTAAAGTGCTACAAATAAGTGGGTTACTTAT
TGGTATCCAATGACTGGTTTCTGTGCTAAAGAAAGTTAGAGGTACTTCTAGAGATTATTT
GGTAAAACCAGTTCATTTCCTAGATGAGTGATCTGAGGCACAAAGAAGAGAAGAAACTCA
AAAATTTTCCACAGAAACCCTATGCATAACTTATAAGGCCAAATGCCACCCTGAGTACAA
AGTTGATGGCCTAGGCTCATTTCTGTTAGCTGTAGAGTTTGTACTTTCAAATCTGCTATG
GCAATGTGTTCTTGTTGACATCCACAGACAAAATACAAATTCCACGTGTCATGAGGGCCA
AGCTGGCCCAGCATTTATATGGCCTGGGTTTTTTTTTAATGTCATTCTTGCCTGTTGTCC
CTGCCACAAACTGGAGCAGGAATAGCTAATTGGCAGCAGCCTGCACAGGCTATGAAACTT
TAGACCAAATCCCCTCAGCCACAAGCCACCCACTGTCACCTGTCACCAGGTGCAAAGGAA
GGGGGGCCTGCCTAGCTGGCTCTGCTCTCGTGTTTTATTAGTTGTGCCGTGTTGCAGATC
GTGCCCTCCTCATCTGTCACTTGGGTGGCAAAATCAGCTTCAGGTCTGCCATTTGAGCAT
AGAGTAAAAACTCGATCATCTGTATCCAGCTCATTTGACGTTTGTGACTTTTTAAACAGG
GGCTATGCTGTTTACCCTTGCACCATCTCTCTTTCTCAAACCACAAACTGCTAATATAAA
GAAGATTGTGATAATATTAATCTATTTTTTTAAACTGAAATCTTCAAGCTCTCATATGAG
TATCAGCAATTAATATGCTAATTACAAAGGGTGCTTCCCTAATCATAAAAGCAAGTCTAA
CAAGAATTCGTTAACCATTGCATCTTCTTTTAATTGCTTGCAAGTGACAAGAC--AACTT
ATTTTGAAATCTTTTTTTATTTGGTTTTATCACAAATTTGAGACCAGCTTCTAAGTAGAA
TTACTGACATTTTATTGCATCTTAAAAGTGAAGAAAATGTAGATTCAGTGCAGAAAAGTA
CTCCATTATTTTTTACGTTAAATTAGGGTTATTCATTGTAAATTTTCATGCTTACTGATT
TCCTCATTTTAACTAGGTCTAGCTTTAAAGATACATATACCTATTAAAAGTTATTACAAC
ATAATGGCTTTAAAAAATACATACACCTAAACCATGACAAGTTTTATCCATCGCTAAATA
TAGTTTTGTTTAATCCCTTTAATATTATAGAAAAGATATACTTGTAGAATTTTAATGATG
TGATCTTTAAATGTGAAGTTTAAAGGTTTTTGCTAAATTCACCCGAGTGAGGCACTTTAA
TTCACTCACTAAAATTATTGCACTCTTCTTTGAAAGTAGTCTCATATGTAACAAACCATA
GTCACAGAAATGTGATGTGGTCCAATTAATTTAGCCAAAGAAGGGGGTCATATTTTATGA
TTTGTGGCCCTAACAGATTGAGCTATTACTGAGCTTCCTCGATGGGGTTACACTTTCTCT
TGGAGTGTTCAACCCTAATGCAGGGTTGGAATGAGAAAAGTAACCTCCTGGACAGGTCTG
CACAGCTAGAAGATCAAGAAGCATCACCTTAAAAATATGCCTGCCTCAGTTAGAGCAAAA
GAGTTAACATCTTTCTAGATGCAAAAAATAGATGTCACATTAAAAGAAGAGTGGAAATGG
CTTGTAGCTGGCAATTCTGT-CCCTCATGTGGGGCTACTGAAGAAATAGCCATGTGTACT
GAGCTGCCAGCGGCTGCTCACACTTTGCAAAATTTAATAAAACAT--GAGTTGTTTCTAG
CAGTGGGCCTAATACAATAAGTATTTAAGACTTCAACTAAAAACTGTATCTTTTAAAATA
GGAGCGAGAAAGAAGAGTGAACACAATGAATCATCTATTCAACTCATCCTTTCTAACTTG
ACTGTATAGAGTGTTCATACTGCTTTAAATATATTGCTTCTTTTTAATATTGGTTTTAAC
AAGTAAGTTTTTAACAGTGTGAATTGAGATCGATAATATTTTATTCACAGAAATTAATCA
TCTCTAACATAGATCCTGGCTGCCGAGTGAGAGTGATTTCAGCTACCATAATCAGGCCAG
TCATTAGACCTTCATGGCCATTATTTTTTATCTAATATTTCTTAATTGTTACTAATGTAA
CATTAATATATCTATTTAGTCGTTCACATATTTTATTGGTAATACAATTAACCATTTTGT
TCAAGAGCTTTTGTTCTGCAGAGATGGGTGCTCAGGCAGGCGGGTCCTGCAGGAGCGCAG
GTGGTGTTACTTAGGCCTGGTCTGTTCTCCCGCCTCATCCTGGATGCAGCTGAGCGTCAG
AGGCG-GATGTCAGTGAGGGGGTGTGGAGGCAGAGGCCACACCCCCAGCTTCACCATACA
CTGCTCATTGCACAGTCCTCTAAAGAGTTCCAATTTTAACGGTCAGCTACTCTTACAAAT
TCCCACAATCAGAAAATGCAACCTTTTGCATTAACATGGATTATTTTTTCTACTGTGGAA
CCAAAACTCACACTTGTGCTAGTAGCCACTGCAGCAAGTGGCATGAAGGGGGGAAAACAC
ACACCTCAGGAACATTCCCTCACGCCGTCCACTCACATACACCCTTTCTACCAGCTTAAC
AAGTGGAACTTCCAGCTCACAGGCACATATGGCCATGACTTCCTCCCCCTTCACCACGCG
GCTCCAACAGCCCGCTTTATATTGTCTGGTTTTTTGCTTGGAAGGAAACATGCAAACTAT
CGTATTAACTTCCTTTAAATTCAATGGTACTCTGTGTGTAATCAAATAAACTTATTTGGT
TAAAACGGAACATTTTTGGAACAGCTTCTAGGGTTTTCGCTTCTGCTCTTATTGACGAAT
TTTTTTAAGCCATTCAGCTGTGCTCATTGGCTGCCTCGCCCTTGGATGGTCTGATGTCTG
GGATGCACAGACAGTGTGACTTGGCCCAGCTCCTCTTACCCATTTGATCTTAGCTCACAG
CAGGTGGCCAGTTCATTTCCAGGTAGGACACAAGGACCTGCTTCCCCATCTTCCCTTGTT
NNNNNNNNNNNNNNNNNNNNNNNNNNNNNNNNNNNNNNNNNNNNNNNNNNNNNNNNNNNN
NNNNNNNNNNNNNNNNNNNNNNNNNNNNNNNNNNNNNNNNNNNNNNNNNNNNNNNNNNNN
NNNNNNNNNNNNNNNNNNNNNNNNNNNNNNNGAAGCCGAGCAGTCTGGCTGTCACTGAGT
CACCACCACATCACTGCATCAAGAGATGCTTGGCTGCAGGTATTTCATCTCCAACAATTT
GGGATCCAGCGCCCTCACAGTATTAGCAGTGGATCTATATCCATGTCTATTAACTACGTT
CAAGAGGATCCTGATATGCCAAGGCTCAAAATCACCTGAATTTAGGCTATTACATGGCTC
AACATCCCCCAAATAGCCTAACTGCATTTACCAAACACTGTATCCACACGGGTAAGGGGA
GGTGGTAGATTATGGCATAAATTCAGGATTGGAGTTTTGCTTTGTGGTATCACGGGAGGT
TTGCAAGGGAGTTGAGGATATGTTATGTATTTCTGGTGAAAGCAAAAGTAGCTGATGATC
ATTAGGAAATTACTGGCCTTAGGAATGCAGGTGTGAGAGAGATTGAAAGAATGAGAGATT
GTGGTCATACAAAGGTATGCTGGAGTTCAAAATTTCAGAGAAGCAGCAGACCCTCATGTC
AGATCTTAGTGTAAGGGAACCAATGTCTAAGGTATCAATGCTTCCACATTTTTCGAGAGT
AATAGATGATTGGAGAATGACAGCTGTGGGACAGAGGGATAGAGTGTGGCAGGAAACTCA
AAGAAAGAAGGGGTTTTGCACAAGGGTAAAAGAATCAACATTGGGAGTAAATTTGTCACT
TTATGTTCCCCTCCTTTTTGCTAAGTGTGAATGCAAGTTTGCAGTTGAATTTCAGATATT
CTGAAATTGTGTTTCTTTCTTGGCATTCATTGATGCTACACTGAAAGCAGAGTGGGAAGT
ACAGTATATTTTTCTTTTGCACCCAAAATGAATCTTGGAACTACATCCATAGTATATATC
TTTCTTCAATTATCCTCTTTGCTTTGGCTTTTCAGTCTCCTGACCCAGACACCATCCCAT
CTCATTTAGTTCCTGAAGTTTCTGTTTAGCCATTGCTACTGCACCAACATTACCACATGA
GTTGTACCCAGACTTTTAAAATAGGAGGCAAATGTATTTTTTTGGAGTCGGGTAAATAAT
GTCTGATTTTAGGATTTGTCCTGGCATTCTTTAGGGTCAGGAATGTGCCAGAGAGGCCAA
CCTAGCTCTGAGGCTAACAATGGCCAGCAGCCCAAAGCACAGTGTCTGAGTTCAAGTGGA
GATATGGTTGTGAGCCAGGCTCTTTAACTGCTGAGAGGTCTGAGCCTGTGAGTTAAGTAG
GGCACTGGTTCGGATCCCCATGTGGCGGAATCAGGATCCTGGAGCGCTTTGAGTGAGAAA
GCTGGAAAACCATTTTTGCAGGTATGAGGACAGGTAGGGGTTAAAACGTAGTTGCAACCC
TAACTCAGTAGATCATGGTTGGGGCTTTATCCCAATGGGACCATAGAAAGCAAATTTAAG
CCCCAGGTAGAGCAAATCCTAGAACTACTCCAGAAACAACCTGCTCGTGGGGTTGAGGCC
AAGTTGGTCAGCATTGACCAAGCGCCAAGCAATACTGGGGTGCAATCAGACACACCCAGC
TCTAATCCCAGATTTACCTCCTACTAACCTGCTTCTGGGGAAACAGATCTAC---TGCGC
CCACCTCCAGGGCTGCTGCTAGGATTAGG----------TGTGCTCTGCACAGTGATGGA
TACG-AATAATTACTGAAACATCAACTGTTGTAAGGATAAGATAATGT-AAAAAATCAAT
TTTAGAATTACTTACGGTTTTCCAGTTGAAATCCAGCTCTTAGCTCAGGATAGCACAGCA
ATACCCAAAGGGCC--TGTACCTTCATTCCAAGCCACTGAAAGGCTTTTGAGTACGGTCC
ACAGAGAGTGGAAAAGAAAAAGTC-TA--AGAGTCCAGTTT
>Globicephala_melas
NNNNNNNNNNNNNNNNNNNNAAAAGTTCATAAGGCCAGCTAGACTAGTTGTGCGAAGCCC
AAAATGAGGCCAGCGTATAGCATTTACCCCAGGATTTGGGTTAAACATTTTCACTTGTGG
CCCCCAAATGACTACCAGCCTAGAGGATACCTAAGGATTGACAGAGCAGTTCAATAGGAT
ACGAAAGAAACATTTCAATTAAACATTCACCATATCCAGTGGATCATAGACATTTTATGA
T-GTGCATTAGGCATGGCTATGGGGAAATAATCTTAGCAGATTTCAGTAGTTCTTCCTCA
ATAACACAGTCATTAAAAAACAGAACCAGGATTCTAACCAACCCAGCTC----TGACTCT
AAATCCTATGGTCTTTCTACTATACCATGCTTCTCTTCAACAGATCCATCCATAAGGCTC
GAGGGACAGTAACCATAGGTCTTGTCCTTCAGAATACCCAACCCCCAACTATAGCCCACA
GGGACTATGAAGAGGTCAGATAAACTTGGGGGGTGGGGGACAAGTCTGCTGAGATCTCAG
ACCACCCAGCACCTGGTCCATCTGGGACAAAGCTGATCATTTATAAAACAAGTTCACAGC
TTGTTTTGAAAAACATCCCTAAAGTTGAGATGTTCAAGGCAGCACATTTGGTGCTGGAAC
GAAGGCAGATTTGTGATAGTTAATGATCCCTTAGGAACACAGAACCTGGCAGCTGAAGTT
GCTTGACCCAGCATCCACACTCCTATTACCTTCCCAGAGCTAGCCTGGCCCACCTCACAG
GAACTGAGCAAGGGAGAGAAAATGAGACTTGCATATTCCTCAAGGAATACAAGATAATGT
AACCAGGGCACCTATTATGTCCTGAGCACTGAACATATATTAGCCACGACTGATAGCAAC
CTTAACAAATCCCGAGAGCCAGGACACCTGCAGGACCAGGGCTGGGGTAGCGGGCAGCCC
CTGTGTACTGTGATCTCCATTCTGTGGGGCCCTGTCTAATTCTTATGTATTTAGATCCTG
CTTCATTCCAAAGAAAAAAGGAGGGCGAATGGACAAAAGAATGCTTACAGAAA-GTATAC
GAGGATAAAAATGAGTAGACGGGGACATCTGGACAAAGGGAAAGAAAGATCAAGCAAAGT
TTAAGCAAAAGTAGTACACAAAACACCTCCAAGAATGGGCCAGAGTGGGAGAAATGGGCA
CACTCGCCTACTCAGCACAGCTGTTCTAGAAGAGCGATTTGGCAAGATTTCGGAAGATAA
GGGGGAGGAGAGCAAACCAAAGAAGAAGAAAGAAGAGGTAAGGCTCGAAGTAAGAATTTT
TACTAGCCTAGAATTCATGCTGCTGTCAAAGAAGCTGAA----AGATAATTTAAGCACTT
TTGTTCTGCTGCTCCTTAGATCTCAGCAGCTGGCTCTCAATCCTTTTGGAATGTTAGATA
GGCTAATGCTTTAAAAATGTTTGAGAGTTCAATCTCATGAAGCCACATAATCTACTCTTA
TTTTATGTGAGGTTCAAGAACAGTAAGTGCAAGGGAATTCATTCCTGTGAGGAGATGGCT
GTCAATGTTTTAATCATTACAGGTTTTAATCTATTCAATACCGTAAAGTAAGGTACCTTT
CGAGGGTGAAGAACAGTTGTGAACATTTATTTTGCTTGAGATGTGGGTCTTCTTTAAAAT
CAGAGCTTGCCTTTTAAGTACATACGGGTCTTTCAGGACATACAGGTGGATTGAATGCAG
AAAATCCTCAGACGCTCCCTCTGCCTGTGAAGTAATAAGGTTTGGAAAAGGCATTTTACT
GATGTCCTTTGGTTTCCGGCAAAAACATGTAGGACTAAGACCATCACCAGCTGAGAGGCC
ACTCATAAAATATGATGAGGCCCAGAAGTTTGGGGATTTTTAATGTCAAGAAACATTCTC
CCTGGAATATCAGCCTCACAGTTATTATCATTTCACGAGGAGGCCCGAAACAGGTAAGGA
AACCTCTGGACACTGTTGGCTGAAGCAGGGCTTCATCTGAAATCTGCACTCAGAGCTGAC
TGAGAGCACATTGTGGAGATCAACAGTGCTTCATGAGAAGGGGAGACAGGGGAAAGCAGC
AGGGAAAACCACTCAGCAGATGCAAGGGTGGGAGGCTAGAGCTGGCAAAGCTCTCACATC
AGAGGGGAGCACTTTCGGAGAACGGACCTCCCATCTCCAGGCTAAGGAGAGAGACAGGGG
AAACAGATAAATGGAGTAGGGGAGTGGAGGGGTTAAAAGATGCTCTTTGAATGTGTGATG
TAAAACCCACCTTCTTCTTCCCTATGTGACTGCAGGTATAATCTTCATTTCTCATACATG
CTCTGTGGAGTATATTTTCTTTGAGAGCACTGCAAAGCCTTGCTGATTCCTCACTGAAGT
CTTCAGTGAGGAAAAAGCCGATACTATTCATGTAGATATGCTATGTAGTCTACAATGGAA
ATAGCACAAAGACTTTCCCTCAGCACAGTCCGTGTCTCAATTCTTTCCTTCTTTCCTGTT
GGGGGTGGGTATCACACTTGACAGCACAGTCTTGGATTGAACTGGCTTGACTCTTAGAAG
GGTCAAGTGTAATGGAATTAAGTTTGGAAATAGACCAATCTAGGTTTGAATTATGGTTCT
ACCACTTGACCTTGACTACCTCCACAAGCCTCAAATTTTCTTATTTGTAAAATGGAGACA
AATAAGTTGTATTAAAAGAGATGATGCATGTGAAGCACTTAGCATTGGCACTTATTTCTT
GCTGTCAGTAAGTGCCACAGATATGTTCGTGCTGCTCCTCCGTCATCCAGGTGCCCCCAG
AAGCAGCAGAAGTGCTGCTACAAAACCTGAAAAGCGGAGGTCCCAGGGACTGCGTGGTGC
TCTTCTCTGAGTATCCATTTTCTTACCTGTGAACTGGGAACAATAATGGTACCTGTAAGG
TGGTTGTGAGCATTAAATGATGTACTGCATGGACTTAGAAAGCATCCAGCGAATGTTAGC
TATAATAACAATTGTTAACCTGCTATTACATTGCGTAAGAGGGTTTCAAACAACTTATAA
GATAGTCACTTTGCTCCATATTCAGGATGACCAATTGCCTTAACTCTGTTCCACTTGTGT
GGCGGAAGAGGGAGGGGAGAGGCTGATATTGCCTGGGTACCTACCAGAAGGTTCTCCAGG
GCTTGTTCATGGGGCTTGTTTGCACCGTCCCACCGAGGGTCTGGCCACCACCCTGTCCAT
GACAGAATCAGATACAGGTGAATTGAGGATTAGAGGGCTTCAGTGGAGACCAGACAGACC
TCCTGAGTTCTCTCATTTTCCCTACGCACTTTCTTCTGAAAGCCATGGTATATGTCCTTG
CTGGGGTTGTAGGGCTGTAATGTCTCCTCAGACAGAGCCCACAGAAGGAACCTTGGCAAA
TTCCAAATGCCTTCAACGAGCTATATTGT------TTGCATAAGATTTTTCCAGGTGTCA
AAGTTACTGTGAGGGAATGGCATAAAAAAAGGAACTAAAAACCTATGTATAGCCTCCACT
ACACCTGCTATATGGTAACGCAATCATCAGTGTACACGTCCATCTGCCTACTAAACCGTG
AGCACGAGGGCAAGCACCTCGCCTTCCATTCTCAGTACTTCCAAAATCTAGCCCACGTCC
TAGAACAGTGCCCACCACGTGCATTGTTCCTGCAGTTGGCTGACCGGTGTTGAGGAAGCT
GAGAGGCCAGCAGCCCCTTCTTACCCCTCCAGCCCAGGCGTGACAACCAAAACCGTCTCC
AGACGTTGCCTGGTTTCCCTGGGGGCAACATTGCCCTGTTGGGAACCGCTGGTTTATATG
TGAGTGTGGGCTCTGCGTGCGGCCCCTTGTTCATTTCTCAAACGCTGTGAGGCAGCTCCC
CTGTGGCCAGCGCTGGGGGTGCAAAGTGCATTCTTTACAGTGCTTCTCATGCAGTTCACA
GTGCAGCAGGGGAGACAGGTCATCAGGGTGGCGATGGTCGAAGAGCCTTTGTCTGAGTGG
CCCCTGTGCCCGTGAAGCACCTTCTTGAGTCTAAGTCTTGTCGTGCTCACTCAAGGGTCA
CCTCATCCTGGAAGCCAACGCTAGCACCACTGCCAAAGTGAGCTCTACCTCCTGGGTAAG
CACGGGTTGTTAGGGGAATACACAGGAGAAATATCTCACCTAAACTTGGGAGTCAGGGAA
GTCTTCTGAGAAGAAGTTCCATCTAAGTTGACACTAAGAGATAAATAGGACTTTTCTGAG
C--AAAAAAAGTGTGTGGAGGAACAGATGTTGGGGAAGGTAGGAATAGCAGGAAAGAGTG
GCCAAGAATGAGAGAACACTGTGTGTAAGATTTAGTGGCAAGAAGATCCCAGCCCTTTGG
AAAAGTTGTGTCCATATGGAGCCCATCCTTCTACTGTCTTTCACTTCCTTCCTGAATTT-
CCCTCTCACTCCCCAGTATCCTTGGCCTTGTCCAGGTGTCCCAATTCCAATCTTTGTTTT
TAGGCGCTGACTCTATCCAACCAGGCCAGGAAGCAGTACAGCATTGGAGAAACAGTGAAC
CTGAGTTGTTTTCTGGTTGCTTCATGTGTGCAGGTTTAGACTCAAATGACCTGTGAACCC
TTTGAAGCTGGGACTATTATTCCTTCCCCCACCCCCATTCCGTGCATCCCAAGCCTAGTT
TAATATTGTGAATCTTGGAATCTTGCCATGTTGCTGATGATGGTAAAATAAATACCCTCT
CCTGTGTTATGGAGGAGTACTCAGAATTCAGCTTCTCTGCCCTCTCAGAGGATGTTATCA
TCTTACGAGGGTT--AGTGTTAGGGATTTGAAATGCCTGCAGGCCTGCCCAGATACCAGG
CAGCTTGGATGCTGCGTGGAGCACAAAACCACCCAGAACCGTGCTGCTCATGGAAAGGAT
GATTACACACATGCTCCCGACAAGAACTGTAGGATACGTTGCCCTGCCATTTCCTCCCAA
AAAGGAACAAAAACATAGATGAATGGCTGTGGTCCTTGATCTCTACATCACTTAAGTCAA
TTGGAAATTTACCTTACTACTTACTGATTTATAAAGCACTTTATCCTGTTTGGATGAAAG
GATTATTTCAATAACTTCCTAACTAGCCTCCCTGCTTTAGCCCTTGTTCTCTACAGTCTA
TTCTCCGCAGAACAGCCAGTTAAAAACATAAGGCAGATCACTCACTCTTCTGCACAAAAT
CATCCAGGCGCTATCTCAGAGTACAAGCCCAAATCTTTTAAATGGCTCACAAGGCCAATA
CACATTCACCCCATACTTCAGCTCAGTTCACACTACTCTCCCTTTGCTCACTCACAATAG
CTTCTTTGCAGTTGCTTGAACACACTAGGCAAATTCCAGACCCAGGGCCTTTGCAATAAG
AAATATACTCTAAAATTTACTTTGTGATTGACTAAGACATGTTTATGTACAACTACAAAT
GGTACAGAGTGAAACTCGTGTATTCATTTCTAGGACCCATTCACTAAGAGTTTGGTAATA
CCCACAATGAAATTTTCTTCCTTTAGGTTCTTTTGATCCTGCTTGGTTTCCAGACTATTC
TTGCCTTGTCCCAGTGTGTGTTGGATTATTGCATTCCTGCTTGGGGCCCCTCATTTTTAT
TCTAAGTCTTTTTATCCACTTGATCTTTTAAGGTGTAGCTTCTCACTGAATTTCTAAGAA
AGATTGCATACTTTAAAAAATATGAGTTGTTACATGTACCTATAATGCTCACTTTGCCTG
CTTCTCTGTTTGTAGGAGGATGTGGCTATGATGGCTTCCTTATGATCTGGATTTCTTGTT
TCCTCCTCGTGTAATTCCCTAAGAAATCAAGATTCTCAAAGGATAAGCACAACTTGCTCA
TTCCTACAACATTGTTTGCAAGTCATAGTGCTTCTGACAGCCATCTTTTTCTCCAAAGCT
CTTCCTTTTTCAGGGTTAGTTCTGATTTTAGTCGGCAGAAACCTGGAGTATGTAACTGGG
AGTTTCTTTAGTATTACTTTTTAATATGACAAGTTGACCCAGTTCTGAGTTGGTAGCAAG
CAGGACTAGAGCACAGTAAATACTGTTGTGTATCCTTCTTTGGTTGGGAGTTTTTGGATA
TCAGTGTAATCATTATAGTTAGAGACAGAGTCATCAGTGTTAATCAAGTCTTTGGCTTAA
AAGTTTAAAAAAGTTTATTTACAATTTGAAACAACATGTAAATTTCAGATCTATAGACAT
CCACTCCCTGGAAGTACACATTAGCACATGAAAGGCTCTGAGTTCTGCGGTCGTCTGTTT
GACTTGGTTTGTTAGCTCAGCACGTACCAAACTTATTTGCCTCCAGAATTA--GTTTCCC
GTGAACCATTAATATTCTATGAAACCAGTGTTCTAAGGGACATGTACTAGGAAATTCCGC
TTTAGAAAATTTTTATAGGAAGCAGTTAAACGTGTGAATGAAAGTTGTCATAAGCATCAT
CATACCTTTTGT-TACATAGGATTTGACAGATTCTTTTTCTTTCAGTGAAGAAGCAGAGG
CTCAGGGGGTTAATCACATGCACAAGATCACCTTGAGTAAAAGCTTGTGC--AGACTCCA
GAGCAGCGTGGCGCTTTGGGGGTGAACATCGTAAATTTTCACAAAGAAATGGAACTTGTG
TGTAATATAGTCATGAGGACAAACAGTTTAATTTATGACTCACTCATCAGCTAAACCTTG
TTATGTCTTGAACTCAG--------------------------------------TTTCA
CCTATTTTTGAAAGAGACAACTCATCCTTGTGAATCACCACGATCACCAGGATCTTTAAA
ACGGGTTTTGGTCTAGAAATCTTTAGACCGTTAAAGACACTGATTTAGAACTCTTAACCA
CAGAAATCAAATTTCTTGGGGTATTTGACCAAGAGCCAGCTGCTTCTTAAAGACAGACTT
GTTTACTGTAAGGCTGTTGGTTTGAGAATATCTGAGGAACTGGACTACTGGCCTGAATGT
TACAGATCTCCCTAGAGGACTCTAGTTGACAGGAAATCAGTTGAAGAATATGAAAATTCT
TCATA-------TTAGTTCATTACGTGATTAATTACATGGTTAGCTAGCTGGGCTCTACC
TGTTCATTCAGAGCCACAAATCACAATGGATAAAGATATAGCTTTAGATATGAATAAAAA
TTGATATAGATATGGATAGATATAGATATAAATATAAATAGATTCTCCTCAGGGAGCTTA
AAATATACCCAAGGAAATAAGACTTTTCTATGTCAAAAAAGCCTGCTGGTACTGAGAAGG
GTCTTAGTTCTTCCCCACCACTTTCTTTCCACATCCCAAGAGACAGAATCTGTGCGTTTA
TCTGAAAGCTGGAAAAATTAGTTTAATTGGCCAATAAATATTTATTGAGAAGAAACTGTG
CTAGACTCTGGGAATACAGTGGTGGACAAGACAGATCTCCCTTTGCTCCCTCCCAAGAAA
GCCTCTGACCTACTCAGACTGGATGAGTCACCAGTTCCCCCCTAATTTTCCATGCCTGTC
CTTTCTTAACACTGTTCTCCCTGCCTAGAATGCACTGTCCTTTTTATTCCTTTCTATCAA
AATTCTAACCATCCTTCAGTGCTCCATTTTACTTTGCCTCACCCATGAAGCCTTTCTGAA
TCACCAGTTTTTAATCAACTTTCTGTCTGAACTTCCACAGAACATTTAAGCACCTTGCAT
CATATAGGTCATCTTCTATTTTACAGTGGTACTATCAGTGTACCAGCCTCAACTGTTTGT
GGTACAAAGCAGAGATTAAATAAATATATTCAAGTATTAGACATGGTATGAACCCTTAAA
ATGCCTGAAAGTTACACAGACCCCTTTCTTCGAGCCGCCTGGTTTGGTTAAATATGTTCG
CTGTCCTTTGACATCGGAATGAACGGTACCCACCCGCTCCTTGGCTCACATCTTCCTTTG
GCTGGTGTGGGTGAGGATGTGGGGACCCAAACGATGCAACTGCCTCAGGTCCTGGAGTTC
ACCATA--TCCTTCTGGAGCGGCTGCAATGAGTCTGTCCAAATTTAGTACTTGAGAGAAT
GCATTTTAACAACCCCTTCAGGCAGCCACAGTCCTGTACCTTTCAGTTTCACCGAGCTCT
ACCTTCTGATGTTCAACTCCTCCATCAACATGACTAAACCCTTTGGTTTGGTTTTTAATA
AAGGGATTGATGCTTCAGACATTTGGAAGCCAAGCTGGGTTTATTAGAACTTATCAAAAG
TATGCTCCCTGCCTCCAAGTATATAATCTTCCCCAGACCTCACTGGGCACAGTGTAGCCT
CTTAAAGGCAGGCTCTTAGCTGGAGGCAGGGGCCGGGCTGGAGGACCCAAACCCAAGGAG
AGGACATCTCCTTCTGATAACCAGACCCTCAATCACCTCACCAATGATTCTGCAACTATC
CAGGGGCCTCCAAGGTACTGACCCCACCTGGTAGACATACTTGGACACCACCCAGTTCTT
TAATCACCCTCATCCAAATGCCCATCTAACATGTCCAGCTGTA--ACGTTTCTTATCTGG
GAGAGGGATGGTGAGATGTGCATCTTTCACTACAAAGAATTCTTTCCTCCATAAATATGT
AAAATTTCATAGATGAACACTTTCCAATAACGCTGTACTTTCTGAACAAGGTTGTTTAAG
TTATAACAGTTCATAAGCAGCACCTTGAAGTGCTGTGTATTTTCTATAGGTACCAGCGTG
TCCATATGTACGTAAACACGAGAGGGCTCTGACAGGATATATGCCAAACTGACAATGGTG
CTTCCACATGGAGCTGGAAGGAAGGGACAGGGTGGGCAATGTATCCTTCCTCATCTGTCA
TGGTTTCCCTTTTTCGGAGAACTCAGTCTTCAGTGTTCTACTTATATAATTAAAA-TTAG
GAAAAATAGGCATCTGACAGGCAGTTTCCTGACCCCCATGGGCCCAGTGGTCTTGCCTTC
GACTCAGGTCCCTTTCCATATCTGAAGGGGGCACCTGTGGAGCCCTCTGCCTGGGACACC
CTTCTCTGGGGTCTGCAAGGGGCTGGCTCCATTGCAGGCCCGCCCTGACCACCCCGTCTG
AAGCAGCCCCTGCCCAGCCACTATTATGTATCTGTGCATTAATACCTATCTA----TTAA
GCAGATGGTGCTACATATCCAAAGCTTTGGTATCAGTAACCTACAAATGCTGACACCTTG
TTTCTGGGACCTTGAAAGCAGAGAGGTGACTATATTCTCACTTATCCTTTTCATGTAATA
AATTCCAGAATCTTCTGTTGAGTGAATCTTTCCCTGAATTTGATTCCTGAATTGAATTCT
TGATCCTTGAATCCATAAAGTCATTCTAAGATCATCATGAAATCATGTATTTTAGAGTTT
GAAGTCCAAACTTTTAAATTGAAAAGATTAAAAAAAAATAGGGCTTAGTGATTAAAAAAA
CATCTTATTCAATTATTTTTTAAGCACTGATTTCACTCTTGTTTGAGGTACAAAGATGAT
TGAGTGATGGGTCCTGCATTACTCAAGAAGCTCAGTCTCATGGGAGAGTCACATATATGG
ACAGATCTTAAAGTTCAGTGGGATAAATGTTCAAACAGCAGCACGCATAAAGCCTTGCCC
TTGTCTGTGCTAGGATAAAGGCCAGCCTCCTCTGCATGGCTTATAAGTGTCTCTGTGACC
TGGATCTAGCTTCCACATCTTCCCCAAGAACCTCTTTCGCTTGGCCTCATATTTAGACTA
TACCAAACTGTATGGGATTCTCCATAGACAGGTGGGCTCACATCTCTGCACCTTGGTTAT
GTTGCTTTCCAAGCTCGAAATGCCAGCTTCTTCTGACTCATGGTCCTAACTCTCACTTCA
TGACTCCACTCATTAATCTGCTCCTGGTCCTCCAGAGAGACCCCCTGTACCCCTTCCCCA
CTTCCCTCCCCAGGCCACTATAGTATACAGGCTCTTACTCTATATTTTAAATGGCAGTAC
TTACACATCAATCTGAACTTGCATATCATTGAGCTAATTACATCCCCACCTAATGACTAT
TTACCAGGGTATGTCCAATATAGTTCCATCATATGACCTGCAAAATCCTAAATCAGAGGC
TATACCTAGGACTGACTATAAGTTGCTATAACTTTAAAATTAACTGCCATTAAAATGTGG
GCCATACACCAACTCTACCTACTATATCAGAAACTTTGACTGGGAAACAACAGCTTTTTA
ATAATATTGTGTTCCCAGATATGCCAACTACATGGATTATAAACACCCACAGCAACAAAA
TATACAAAGTGACTACTGTGTATTAGGTGTCTGGAGAATTGTTCTATGGAGTGAGACTAC
TGGGTAAACAATTATAGTAATGGGTCTGCAGTAGTCAGAAATGAGATATGAAGAAGGGAG
AAGCAACTCGAATTTTACGTTAGTGATGTTATATTAAGACGGAGAAGGCTTTCCTATTAT
AAGCCTCGTTTTTAAGATGCTTGAAACTTTCCCATGGGAATTTTTCTCATGACAGTTTTT
TATTTTGCCTCGTAATGAAAATAGGATATTAGTTTTTAGTGTTTTTTGAAAGATGTTATC
TAGGAGTAAAAGTGTTTTTCTAAACATTAGAACATTTTTAAGGTAGTTTTTGTTTTGAAA
CCTCAAAACAAATAGCTTTTTAATGACCTTCAAACTTGTCTCCAATTAAGAAGTTTAGTG
CCTCTGGTGTATGAGGCAAAGTTTGATTTGTAAATAATTAAATAACAAGCATTACCCAAT
GCTTCCTGATAAAAATAGCATTTTGGAAAACATTTTGGATGACATATGCAGGAATTGGAC
TAAGCATGAAATGGTGTGATTTACTGGAGAGAAGACATGCTCTGCAGTTAGTAGCCTTGA
TTCACGGCACTCACTCTGCCATTCACCAGCTGGGGGAAGTTGGCCAAGTCATTTGGCCTC
TCGAAGCCTCATGATCCTCCTTATCTTAAAAGGGACCAAGAATATCTCTCTTACCAACCT
GCAGGGTGTTTTTAAGTATTGGATTATTTGTAAAGTGCTACAAATAAGCGGGTTACTTAC
TGGTATCCAATGACTGGTTTCTGCGCTAAAGAAAGTTGGAGGTACTTCTAGAGATTATTT
GGTAAAACCAGTTCATTTTCTAGATGAGTGATCTGAGGCACAAAGAAGAGAAGAAACTCA
AAAATTTTCCACAGAAACCGTATGTATAACTTATAAGGCCAAATACCACCCTGAGTACAA
AGTTGATGGCCTAGGCTCATTTCTGTTAGCTGTAGAGTTTGTACTTTCAAATCTGCTATG
GCAATGTGTTC--GTTGATGTGCACAGACAAAATACAAATTCCATGTGTCATGAGGGCCA
AGCTGGCCCAGCATTTATATGGCCTGGGATTTTTTTAAATGTCATTCTTGCCTGTTGTCC
CTGCCACAAACTGGAGCAGGAATAGCTAATTGGCTGCAGCCTGCACAGGCTGTGAAACTT
TAGACCAAATCCCCTCAGCCACAAGCCACCCATTGTCACCTGTCACCAGGTACAGAGGAA
GGGGGGCCTGCCTAACTGGCTCTGCTCTCGTGTTTTATTAGTTGTGCCGTGTTGCAGATC
ATGGCCTCCTCGTCTGTCACTTGGGTGGCAAAATCAGCTTCAGGCCGGCCACTGGAGCAT
AGAGTAAAAATTCGATCATCTGTATCCAGCCCATTTGACGTTTGTGA--TTTTAAACAGG
GGCTATGCTGTTTACCCTTGCACCATCTCTCTTTCTCAAAACACAAACTGATAATATAAA
GAAGATTGTGATAATATTAATCTATTTTTTTTAACTGAAATCTTCAAGCTCTCATATGAA
TATCAGCAATTAATATGCTAATTACAAAGGGTGCTTCCCTAATCATAAAAGCAAGTCTAA
CAAGAATTCGTTAACCATTGCATCTTCTTTTAATTGCTTGCAAGTGACAAGACAGAACTT
ATTTTGAAATCTTTTTTTATTTAGTTTTATCACAAATTTGAGACCAGCTTCTAAATAGAA
TTACTGACATTTTATTGCATCTTAAAAGTGAAGAAAATGTAGATTCAGTGCAAAAAAGTA
CCCCATTATTTTTTACGTTAAATTAAGGTTATTCATTGTAAATTTTCATGCTTACTGATT
TCCTCATTTTAACTAGGTCTAACTTTAAAGATACATATACCTATTAAAAGGTATTACAAC
ATAATGGCTATAAAAAATTCATACACCTAAACCATGACAAGTTTTATCCATCGCTAAATA
TAGTTTTGTTTAATCCCTTTAATATTATAGAAGAGATATACTTGTAGAATTTTAATGATG
TGATCTTTAAATGTGAAGTTTAAAGGTTTTTGCTAAATTCACCCTAGTGAGGCACTTTAA
TTCACTCACTACAATTATTGCAC---TCTTTGAAAGTAGTCTCATATGTAACAAACCATA
GTCACAGAAATGTGATGTGGTCCAATTAATTTAGCCAAAGAAGGGAGTCATATTTTATGA
TTTGTGGCCCTCACAGATTGAGCTATTATTGAGCTTCCTCAAGGAGGTTACACTTTCTCT
TGGAGTGTTCAACCCTAATGCAGGGTTGGAATGAGAAAAGTAACCTCCTGGACAGGTCTG
CACAGCTAGAAGATCAAGAAGCATCACCTTAAAAATATGCCTGCCTTAGTTACAGCAAAA
GAGTTAACATCTTTCTAGATGCAAAAAATAGATGTCACATTAAAAGAAGAGAGAAAATGG
CTTGTAGCCGGCAATTCTGT-CCCTCATGTGGGGCTACTGAAGAAATAGCCATGTGTACT
GAGCTGCCAGCAGCTGCTCACACTTTGCAAAATTTAATAAAGCATAAGAATTGTTTCTAG
CAGTGGGCCTAATACAATAAGTATTTAAGACATGAACTAAAAATTGTATCTTTTAAAATA
GGAGCGAGAAAGAAGAGTGAACACAATGAATGGTCTATTCAACTCATCCTTTCTAACTTG
ACTGTATAGAGTGTTCATACTGCTTTAAATATATTGCTCCTTTTTAATATTGGTTTTAAC
AAGTAAGTTTTTAACAGTGTGAACTGAGATCGAAAAAAATTTATTCACAGAAATTAATCA
TCTCTAACATAGATCTTGGCTGCCAAGTGAGAGTGATTTCAGCTACCATAATCAGGCCAG
TCATTAGACCTCCATGGCCATTATTTTTTATCTAATATTTCTTAATTGTTACTAATGTAA
CATTAATATATCTATTTAGTTGTTCACCTGTTTTATTGGTAATACAATTAACCATTTTGT
TCAAAAGCTTTCGTTCTGCCAATATGGGTGCTCAGGCAGGCGGGTCCTGCAGGAGCGCAG
GTGGTGTTACTTAGGTCTGGTCTGTTCTCCCGCCTCATCCTGGATACAGCTGAGCATCAG
AGGCGGGATGTCAGTGAGGGGCTGTGGAGGCAGGGGCCACACCCCCAGCTTCACCATACA
CTGCTCATAGCACAGTCCTCTAAAGAGTTCCAATTTCAATGGTCAGCTACTCTCACAAAT
TCCCACAATCGGAAAATGCAAACTTTTGCATTAACATGGATTATTTTTTCTACTGTGGAA
ACAAAACTCAAATTTGTGCTAGTAGCCACTGCAGCAAGTGGCATGAAGGAGGGAAAACAC
ACACCTCAGGAACATTCCCTCACGCCGTCCACTTACATACACCCTTTCTACCGGCTTAAC
AAGTGGAACTTCCAGCTCACAGGCACGTATGGCCCTGACTCCCTCCCCCTTCACCACGCG
GCTCCAACAACCCACTTTATATTGTCTGGTTTTTTGCTTGGAAGGAAACATGCAAACTAT
CATATTAACTTCCTTTAAATTCAATGGTACTCTGTGTGTAATC----AAACTTATCTGGT
TAAAACGGAACATTTTTGGAACA-CTTCTAGGGTTTTTGCTTCTGCTCTTATTGACTAAT
TATTTTAAGCCATCCAGCTGTGCTCACTGGCTGCCTCGCCCTTGGATGGTCTGATATCTG
GGATGCACAGGCA--GTGACTTGGCCCAGCTCCTCTTATCCATTTGATCTCAGCTCACAG
CGGGTGGCCAGTTCATTTCCAGGTAGGACACAAGGACCTGCTTCCCCATCTCCCCTCGTT
CACCCAGGATAAAGGAAAAAAGACAAGGTTTTCATGATGGCCTAAGCAGAGGTGTGTTGG
GACCCAGTTTTCCAAATGTAGGTAAGCACATTTTCCCTCTCCTTTTGGTTCAGAGGCTTG
AGGGCACGTTCAAATGAGTCGTTGGTACCTAGAAGCCGAGCAGTCTGGCTGTCACTGAGT
CACCACCACATCACTGCATCAAGAGATGCTCGGCTGCAGGTATTTCATCTCCAACAATTT
GGGATCCAGCACCCTCACAGTATTAGCAGTGGATCTATATCCATGTCTGTTAACTACGTT
CCAAAGGATCCTGATATGCCAAGGCTCAAAATCACCTGAATTTAGGCTATTACACGGCTC
AACATCCCCCAAATAGCCTAACTGCATTTACCAAACACTGTATCTACATGGGTAAGGGGA
GGTGGTAGATTATGGCATAAATTCAGGATTGGAGTTTTGCTTTGTGGTATCACGGGAGGT
TTGCAAGGGAGTTGAGGATATGTTATGTATTTCTGGTGAAAGCAAAAGTAGCTGATGATC
ATTAGGAAATTACTGGCCTTAGGAATGCAGGTGTGAGAGAGATTGAAAGAATGAGAGATT
GTGGTCATACAAAGGTATGCTGGAGTTCAAAATTTCAGAGAAGCAGCAGACCCTCATGTC
AGATCTCAGTGTAAGGGAAGCGATGTCTAAGGTATCAATGCTTTCACATTTTTCGAGAGT
AATAGATGATTGGAGAATGACAGCTGTGGGATAGAGGGATAGAGTGTGGCAGGAAACTCA
AAGAAAGAAGGGGTTTTGCACAAGGGTAAAAGAATCAACATTGGGAGTAAATGTGTCACT
TTATGTTCCCCACCTTTTTGCTAAGTGTTAATGCAAGTTTGCAGTTGAATTTCAGATATT
CTGAAATTGTGTTTCTTTCTTGGCATTCATTGATGCTACACTGAAAGCAGAGTGGGAAGT
ACAGTACATTTTTCTTTTGCACCCAAAATGAATCTTGGAACTATATCCATAGTATATATC
TTTCTTCAATTATTCTCTTTGCTTTGGCTTTTCAGTCTCCTGACCCAGACGCCATCCCAT
CTCATTTAGTTCCTGAAGTTTCTGTTTAGCCATTGCTACTGCACCAACATTACCACATGA
GTTGTACCCAGACTTTTAAAATAGGAGGCAAATGTATTTTTTTGGAGTCAGGTAAATAAT
GTCTGATTTTAGGATTTGTCCTGGCATTCTTTAGGGTCAGGAATGTGCCAGAGAGGCCAG
CCTAGCTCTGAGGCTAAGAATGGCCAGCAGCCCAAAGCACAGTGTCTGAGTTCAAGTGGA
GATGTGGTTGTGATCCAGGCTCTTTAATTGCTGAGAGGTCTGAGCCTGTGAGTTAAGTAG
GGCACTGGTTCAGATCCCCATGTGGCAGAATCAGGATCCTGGAGAGCTTTGAGTGAGGAA
AGGGGAAAACCATTTTTGCAGGTATAAGGACAGGTAGGGGTTAAAACGTAGTTGCAACCC
TAACTCAGTAGATCATGGTTGGGGCTTTATCCCAATGGGACCGTAGAGAGCAAAGCTGAG
CCCCAGGCAGAGCAAATCCTAGAACTACTCCAGAAACAGCCTGCTCGTGGGGTTGAGGCC
AAGTTGGTCAACATTGACCAAGTGCCAAGCAATACTGGGGTGCAATCAGACACACCCAGC
TCTAATCCCAGATTTACCTCCTACTAACCTGCTTCTGGGGAAACAGATCTAC---TGCAC
CCACCTCCAGGGCTGCTGCTAGGATTAGCTGTCAATCCATGTGCTCTGCACAGTGATGGA
TACG-AATAATTACTGAAACAGCAACTGTTGTAAGGATAAGATAATGT-AAAAAATCAAT
TTTAGAATTACTTACGGTTTTCCAGTTGAAATCCAGCTCTTAGCTCAGGATAGCACAGCA
ATACCCAAAGGGCC--TGTACCTTCATTCCAAGCCACTGAAAGGCTTTTGAGTATGGTCC
ACCGAGAGTGGAAAAGAAAAAGTC-TA--AGAGTCCATTTT
>Hippopotamus_amphibius
AGTGCACTGGGAGGAGATTTAAGAGTTCATAAGGCCAGCTAGACTAGTAGTGTAAAGCCT
AAAATGAGGCCAGAGTATGGCATTTACCCTGGTATTTGGGTTAAACATCTTCACTTCTGG
CCCCCAAATGACTCCCAGCCTAG----------AGGATTGACCAAGCAGTTCAATAGGCA
AGGAAAGTAACATTTCAACTAAACATTCACCACAGGCAGTA-ATTATAGACCTTTTATGA
TAATGCATTAGGCATGGCTATAGGGAAACAATCTTAGAGGACTTCAGTGCTTATTCCTCA
ATGAC--AGTCATT-AAAAACAGAACCATGATTCTAACCAACCCAGCTCTGCCTGCTTCT
AAATCCTATGGTCTTTCTACTACACTGTGCTGCTCCTCAACAAATCTATCCATAAGGCTC
GAGGGACAGTAACCTCAGAGTTTGTCCTTCAGAATACCCAACCCCCACCTACAGCTCAGA
GGGACTACAGAGAGGTCAGATAAACTTGGGGGCTGGGGAACAAGTCTGCTGAGATCTCAG
ACCATCCAGCACCTAGTCCATCCAGGACAAAGTTGATTATTTAAGAAATAAGTTCTCAGC
TTGTTTTGAAAAACATCCCTAAATTTGAGATGTCCAAGGCGGCACATGTGGTGCTGGGAC
TAAGGCAGACTTGTAATACCTAACGATCCC-TAGGAACACAGAGCCTGGCAGCCGAAGTT
GACTGACCCAGCATCCT--CTCCTATTACCTTCCCAAAGCTGGCCTGGCCCACCTCACAG
GAACTGAGCAAGGGGAAGAAAGTGAGAGTTGCATATCCCTGAAGGAACACACGATAATGT
AACCAGGGTACCTATTACGTAGTGAGCATTCAGCACATATTAGCCACGATGGACAGCAAC
CTTAACAGATCCCGAGAGCCAGGACACCTGCAGGTCCA-----GGGATATCAGGCAGCCC
CTGTGTATTCTGACCTCCATTCTGTGGGGCC----CTAATTCTTCTGTATTTAGATCCTG
CTTCATTCAGAAGGAAAAAGGAAGATGAATGGACAAAAGAATGCTTACAGAAATGCATAT
GAGGATAAAAATGAGTAGATGGGGACATTTAGACAAAGGCAAAGAAAGATCAAGCAAAGC
TGAAGCAAAAGTAGTGCACAAAACACCACCAAGAGTGGGCCAGGGTGGCAGCAGTGGGCA
CACTCGCCTACTAAGCACAACTGTTCT-----AGCAGTTTGGCAAGAATTCAGAAGACAA
GGGGGAGGAGAGCAAACCAAAGAAGAAGAAAGAAGAGGTAAGGCTCGAAGTAAAAATTTT
TACTAGCCCAGAATTCATGTTGCTGTTAAA----CTGAAAGCCAGATAATTTAAGCTTTT
ATGTTCTGCTGCT-CTTGGATCTCAGCAGCTGGCTCTCAGTCCTTTTGGAATCTTAGACA
GGCTGATACTTTAAAAATGTTTGGGGGCTTACTCTCATGAAACCACATAATCTACTCTTA
TTTTATCTGAGGTTCAAGAACA-TAAGTGCAAAGGAATTCATTCGTGTGAGGAGATCACT
GTTGATGTTTTAATCATTACAGGTTTTAACCTATTCAATACTGTAAAGTAAGGTACCTTT
TGAGGGTGAAGAACAGATGTGAACATTTA-TTTGCTTGAGATGTGTGTCTTCTTT-AAAT
GAGAGCTTGCCTTTTACGTACATACGGGTCTTTCAGGACATACAGGTGAATTCCATGCAG
AAAATCCTCAGATGCTGCCTCTGCCTCTGAAGTGATGAGGTTCGGAAAAGGCGTTTTGCT
GATGTCCTTTGGTTTCCAGCAAAAGCATGTAGGACTGAGACCATCACCAGCTGAG--GCC
TCTCATAAAATATGATGAGGCCCAGAAGTTTGGGGATTTTTAACGTCAAGAAGCATTTTC
CCTGGAATATCAGCTCCACAGTTATTCTCATTTCAAGAGCAGGCCTGAAACAGGTAAGGA
AACCTCTGGACGCTGTTGGCTGGAGCAGGGCTTCATCTGAAATCTGCGCTCAGAGCTGAC
TGAGGACACCTTGTGGAGATCAACGGTGCCTCGCGAGAAGGGGAGGCAGGGAAAAGCA--
-----------CCCAGCAGATGCAGGGGTGAGAGGCTAGAGCCGGCAATGCTCTCACAT-
-----------CTTCCAGAGAAGGGACCTCCCGCCTCCAGGCTGAGGAGAGAGACAGGGG
AAACGGATAAATGGAGGGGGTAAGTGGAGGGGTTGAAAGATGCTCTCTGAACGTATGATG
TAAAACCCACCTTCTTCTTCCCTATGCGACTGCTGGTATAATCTTCATTTCTCAGACATG
CCCTGTGGAGTATATTTTCTTTGAAGACATTGCAAAGCCTTGCTGATTCCTCACTGAAGT
CTTTNNNNNNNNNNNNNNNNNNNNNNNNNNNNNNNNNNNNNNNNNNNNNNNNNNNNNNNN
NNNNNNNNNNGATTTCCCCTCAGCACAGTCCATTTCTCACTTCTTCCCTTCCTTCCTGTT
GGGGGTGGGTATCACACTTGACAG--CAGTCTTGAATTGAACTGGCTTGAATCTTAGAAG
TGTCAACTGTAATGGAATTAAGTTTGAAAATAAACTAATCTAGGTTTGAATTGTGGTTCT
ACCACTTGATCTTGACTACCTGTACAAGCCCCAAATTTTCTTATTTGTAAAATGTAGACA
AGCAAGCTATATTAAAAGAGATGATGTATGTGACCCACTTAGCACTGGCACTTGTTTCTT
GCTGTCAGTAAGTGCCACAGATATGTTTGTGCTGCTCCTCTGTCATCTAGGTGCCCCCAG
AAGAACCAGAACTGCTGCTACAGAACTTGCAAAGTGGAGGTCCCAGGGACTGTGTGGTGC
TCTTCTCTGAGTACCCGTTCTCTCATCTGTGAACTGGGGACTATAATGGTACCTGTAAGG
TGGTTGTGAGTATTAAATGATGTACTGCATGGACTTAGTAAGCACCCAGCAAATGTTAGC
TATAGTAGGAATTGTTAAACTGTTATTACATTGCATAAGAGGGTCTCAAACCACTTCTAA
GATAGTCATCTTTCTCCCTTTTTTGGA-GAGCAATTGCCTTAACTCTGTTCCAGTCGTGT
GGCTATAGAGGGAGAGGAGAGGCTACTATTGCCTGGGTACCTACAGGAAGGTTCTCCAGG
GCTTATTCATGGGGCCTATTTGCCAGCCTCCAACTAGGGTCTGGTCACCCCCCTGTCCAT
GACAGAATCAGATACAGGTGAATTGAGGATTAGAGGGCTTCAGTGGAGACCAGACAGGGC
TCCCAAGTTCTCTCGTTTTCCCTAAGGACTTTCTTCTGAAGGCCGTGGTATAGGTCCAGG
CCAGGGATGCAGGGTTACAATGTAACTTCAGAGACAGCCCACAGGACGAACCATGGCAAA
TTCCAAATGCCTTCAACGAGCGGTATTGTTTGCTTTTGCACATGATGTCTCCAGGTGTCA
AAGTTACTATGAGGGAACGGCATAAAGTAAGTAACTAAAATCCTATATACGGCCTCCACG
ACAGCTGTTATACGGTACTGCAATCATCACTGTACGGGTCCTTCCCCCTCCGAAACCGTG
AGCTTGAGGGCAAGCACCTTGCCTTTGACTCTCGGTATCTACAAAGTCTAACCCACATCC
TAGAACAGTGCCCACCACGTCCGTCGTTCCTGCAATTGGCTGCCCCGTGTTAAGGAAGCT
AAGATGCCAGCAGCCCCTTCTCACCCCTCCAGCCCAGGCGTGACAACCAAAAATGTCTCC
AGACATC-CCTGGTGTCGCTGGGGGCAACATGGCCCCATTAGGAACCACTGATCTATACA
TGGGTGTGGGCTCTGCATATGGCCCCTTGTTCATTTCTCAAATGCTGTGAAGCAGCTCCC
CCGTGGCTGGCGCCAGGGGTGCCAAGTGTATCCTTCACAGTGCTTCACATGCAGTTCCCG
GTGCACCTGGGGAGGCCGGCCATCAGGGCGGTGCTGGTCGACGAGTCTTTGTCTGAGTGA
CC-CTGTGCCCGTGAAGCATCTTCTTGAGTCTGAGTCTTGCAGTGCCCACTCAAGGGTCA
CCTCCTCCTGGAAGCCCACCCTAGTACCACTGCCAAAGTGAGCTCTACCTCCTGGGTAAG
CGCGAGTTGTTAGGGGAATACACAGGAGAAGTATCTAACCTAAACTCAGGAGTCAGGGAA
GTC-TC--AGAAGAAGTTACAT-----------CTAAGGGATAAATAGGAGTTTTCTGAG
CAAAAAAAGTGTGTGTGGAGGAGCAGGTGTTGGGGAAGATAGGAATAGCAGGAAAGAGTG
GTCAAGAATGAGAGAATGCTACGTGTGAGATTTAGTGGCAAGAAGATCCGAGCCCCTTGG
AAAATTTGTGTCCATGCGGAGCCCATCCTTCTACTGTCTTTCACTTCCTTCCTGAGTTTC
CCCCTTCACTCCCCAGTATCGTTGGCCTTGTCCATGTGTCCCAATTCCAACCTTTGTTTT
TAGGCACTGACTGTATCCAACCGGGCCAGGAGGCAGTACACCGTTGGAGAAACAGTGAAC
CTGAGTTGTTTTCTGGTTGCTTTGCGTGTGCATATTTAGTCTCAAATGACCTGTGAACCC
TTGAAAGCTGGGACTTCTATTCC-TCCCCCATCTCCATTCCGCACATCCCAAGCCTAGTT
TAATATTGTGAATCTTGGAATCTTGCCATGTTGCTGATGATGGTACAATAAATACCCTCT
CCCGTGTTATAGGGGAGTACTCAGAATCCAGCTTCTCTGTCCTCTCGGAGCGTGTTATCA
CCTTATGAGGATTAATGTGTTAGGGATTTGAAATGCCCTCAGGTCTGCCCAGGTACCAGG
CAGCTTGGATGCTGCATGGAACACAAAAGCACCTGGAACCATGCTGCTGATGGAAAGGAC
GATTACACAAGTGCTCCCGACAAGAACTGTGGGATACTCTGCCCTGTCATTTCCTCCCAA
GAAGGAACAAAAACATAGATGAATGACTGTGGTCCTTGATTTCTATATCACTTAAGTCAA
TTGGAAATTTACCTTACTACTTACTGATTTATAAAGCACTTTGCCCTATTTGGATGAAAG
GATTATTACAACAA---CCTAACTAGCCTCCCTGCGTTAGCCCTTATTCTCTACAGTTTA
CTCTCCACACAGCAGCCAG-TCAGA------------TCAGTCACTCTTCTGCGTAAAAC
TATCCAGTCTCTATCTCTGAGTAAAAGCCAAAATCTTTTAAATGGCTCACAAGACCAACA
CACACTCACCCTATCCTTCAGCTCAGCTCACATTACTCTCCCTTTGATCCCTCACAATAG
CTTCTTTGCAGTTGCTTGAACACACTAGGCAAATTCCAGACCCAGGGCCTTTGCAAAAGA
AAATATACTCTAAAATTTACCTTGTGACTGACTAAGACATCTTTATGTACAACTGCAAAC
AGTACAGAGTGAAACTCATGTATTCATTTCTAGGACCCATTTACTAGGAATCTGGTAACA
CCCACGCTGGAATTTCCTTCCTTTAGGTTCTTCAGATCCTGCCTGGTTTCCAGATTGTGC
TTGCCTGGTCCCAGTGTA-GGTGGATTATTGCATT----CTTGGGACCCCTCATTTTTAT
TCTAAGTCTTCTTATCCACTTGATCTTTT-ACGTATAGCCTCTCACGGAGTTTCTGAGGA
AGACTGCATCCTTTGACACACATGAGCTGTTGTA--CACTTACGATGCGCACGTGGCCTC
CTC-------TGTAGGAGGATGTGGCTGTGACTGCTGCCTTATGATCTGGATTTCCTGTT
TTCTCCTAGTGTAATTCCCTAAGAAATCAAGATTCTCAGAGGATAAGCACAACTGGCTCA
TTCCTGCAACATTGTTTGCAAGTCATAGTATTTCCCACAGCCATCTTTTTCTCCAAAGCT
CCTCCTTTTGCAGGGTTAGTGCTGATTTTAGTTGGCAGAAACCTGGAGTATGTAACTGGG
AGTTTCTTTAGTGTTGCTTTTGAATATGACAAGTTGATCTAG-----------TAGTGAG
TGGGACTTGACCACAATAATAACTATTGCATATC---CTTTGGTTGAGAGTTGCTTGATG
TCAGTGTCATCTTTGTAGTTAGA-----AGTCATCAGTATTAATCAAGTCTTTGGCTTAA
AAGTAT---AAAGTTTGTTTACAATTTGAAACAACATATAAATTTAAAGTCTATAGCCAT
CCACTTCCTGGAAATACGCATAAGCACACGAACGGTTCTGAGTCCTG-------------
-ACTTGGT---TTAGCTAAGCATGTACCAAACTCATCTGCCTCCCAAACTGCCTTTTTCC
ATGAAACATTAATACTCTATGAAACCAGTGTTCTAAGGGACCTACACTAGGAAACTCTGC
TTTAGAAAATTTTTATAGGAAACGGTTTAACGTGTGAATGAAAGTTATTATAACCATCAT
CATACCTTTTATTTACATAGGATTGGACAGACTCTTTCTCTTTCGGTGAAGAAACGGAGG
CTTAGGAGGTTAATTACACGCACAAGGTTACCTTGAGTGAATGCTTGTGCAGGGACCCCA
GAGCGGCGTGGCGCTTT-GGGGTGAACATTTTACATTTTCACAAAGAAGTGGAACCTGTG
TGTAATATAGTCATAAGGACAAACAATTTGATTTACAACTCATTCACTGGCTACACCTTG
TTATGTCTTGACCTCAGTTTCCTGGTATTTTTATTTTGTTGATGATTCTGGTTGATTTCA
CCTATTTTTGAAAGAGACAGCTTATCCTTGTGAATAACCATGATCATCAAGGTCTTTGAA
ATGGGTTTTGGTCTAGAAATCTTTAGACCACTAAAGATAATGATTTAGAACTC--AACCA
CAGAACTCACATTTCTTGGGGTATGTGCCCAAGAGCCA-TTGCTTCTTAAAGTCAG-CTT
GTTTACTGTAAGACTCTCAATTTGGGATTACCTGAGGAACTGGACTACTGGCCTGAGTGC
CACAGATCTTCCTAGGGGACTCTAGTTGAGAAGAAATCAGTTGAAGAATATGAAAATTCT
TCATATTTGAAGTTAG------------TTAATTACACACTTAGCTAGTTGGTCTCTACC
TGTTCATTGAGAGCCACAAATCACTATAGG------TATAGTTATATATATGGATA----
--GATATACAGATGGATAGATATAGATTTAAATATAAATACATTCTCCTCAGGGAGCTTA
AAACATACCCAAGGAAATAAGACTTTTCTATGTCTAAAAAGTCTGCTGGCACTCAGAAGG
GTCTTAGTTCTTCCCCACCATTTTCTTTCCATAGCCTAAGAGACAGAATCTGTGCATTTA
TCGGAAAGCTGCGAAGCTTAGCTTAATTGACCAATTAATATTTATTGAGCAGAAACTGTG
CTGGTCTCTGGGAATACGAAGGTGAACAAGGCAGATCTCCCCTTGCTCCCTCCCAAGAAA
GCCTCTGACCTGCTCAAACTGGATGAGTCACCAATTCCCCCACAATTTTCCATGCCTGTC
TTTTCTTGACACTGTTCTCCCTGCCTAGAATGCACTGTCCTCTTTATCCCTTTCAATCAA
AATTATATCCATCCTTCAGTGGTCCATTTTACTTTGCCTCACCCATGAAGCTTTTCTGAA
TCACCAGTTTTAAATCAATTTTCTGTCTGAATTTCCATAGACCATTTAAGCACCTTGCAT
AGTATAGGTCACCTTCTATTTTAC--------CATCAGTGTAACAGCCTTAACCCTTTGT
GGTACAAAGCAGAGACTAAATAAATATATTCAAGTACTGGACATGGTATGAACATTTAGA
ATGCCTGAGAGTCACATAGACCCCTTTCTTCCAGCAGCCAGGTTTGGTTCAATGTGTTCG
CTGTCCTTTGACATTGGGATGAACGTGACATGCCCACTCTTTGGCTCAGCTCTTC-TTTG
GTGGGTGTGGATGAGGCTTTGGGGACCCAAATAACCCAGCTGCCTCAGGTCCTGGATTTC
ACCATATTTCCTCCTGGAGCAGTTGTGATGAGTCTGTCCAAATTTAGTACCCGAGAGAAT
GCATTTTAACCACCCCTTCAGGCAGCCACAATCCTGTACCTTGCAGTTTCACAGAGCCAT
TCCTTCTGCCGTTCAACTCCTCCACCAACATGACTGAACCCTTTGGTTTGGTTTTTAATA
AAGGGATTGATATTTCAGACATTTGCAAGCAAAGCTGGCTTCATTAGAACTTATCAAATG
TATTCCCCCTGCCTCCAAGTATATAATCTTCCCCAGACCTCCCTGTGCACAGCGTGGCCT
CTTAAAGGCAGGCTCTCAGCTGGAGGCAGGGGCCGGGCTGGGGGACCCAAACCCTA-CAG
AGGACATCTCCTTCTGATAACCAGACCCTCAACCACCTTGCCGGTGATTCTGCAGCTCTC
CAGGGACCTCCAAGATACCGACCCCACCTGGCAGACATACTCGGACACCACCCATTTCCT
TAACCCCCTTCTTCCAGATGCCCGTCTAACATCTCCAGCTGTAACACATTTCTCTCCAGG
GAGGGGGATGAGGAGTTGTGCATTTTTCACTAC---GAATTCTTTCCTCCATAAATACAT
AAAATTTCACAGACAAACACTTTCCAATAACTCTGTACATTCTGAACAAGA----TTAAG
TTATAACAGTTCATAAGTAGCATTTTGAAGTGCTGTGTGTTTTCTATAGGTATCAGCGTG
TACATATGTACGTAAATACGAGAGAGGTCTGGCAGGATATACACCAAACTGACAATGGTG
TTTCCATGCGGAGCTGGAAGGAAA--------TGAGGAA---ATTCGTCCTCATCTGTCA
GGGTTTCCCTTCCTCCGAGAACTCGGTCTTCAGTGTTCTACTTATATCATTAAAATTTAG
GAAAAATAGGCATCTGACAGGCAGTTTCCTGACCCTCATGTGCCCAGTGGTCTTGCCTTT
GACTCAGGCTCCTTTCCACACCTGAAGGGGGCACCTGTGGTGCCCTCTGCCTGGGACGCC
CTTCTCTAGGGTCTTCGAGGGGCTGGCTCCATTGCAGGCCCACCCCGACTGGCTTGTCTG
AAGCAGCCCCCACCCAGCCACTATTATGTATCTGTGCATTAATACCTATCTATTTATTAA
GCAGATGGTGCTACATAGCCAAAGCTTTGGTATCAGTCACCTGAAAGTGCTGACACCTTG
TTTCCAGGACCTTGAAAAGGGAGAGGAGACTATATTCTCACTTATCCTTTTTATGTAATA
GATTCCAAAATCTCCTATTGAGTGAGTCTTTCCCTGAATTTGATTCCTGAATTGAAATCT
TGATTCTTGAATCCATAGA-------TACAATCATCATACAATCATGTATTTTAGAGTTT
GAAGTCCAAACTTTTAATGCAAAAAGATTAAAAAA-------------------------
CATTTTATTCAATTACTTTGTAAACACTGATCACACTCTTCCCTGAG-----------AT
TGAGTGATGGGTCCTGTGTTACTCAAGAAGCTCAGTCTCACTCAAGAGTCGCATATATGG
ACAGATCTTAAAGTTCAGTGGGATAAATGTTCAAACAGCAACATGCATAAAGCCTTGCCC
TTATCTGTGCTGGGATAAAGGCCAGCCTCCTCTGCGAGGCTTATAAGTGTCTCTGTGACC
TGCATCCGGCATCCCCATCTTCCCCAAGAAGCTCTTTCACTTGGCTTCATATTTAGACTA
CACCAAAC----TGGGCTTCTCTGTAGACGAGTGGGCTCATATCTCTGCACCTTGGTTAT
GCTGCTTTCCAAGCTTGAAATGCCAGCTTCCTCTGACTCATGGTCCTAACTCTGACTTCC
TGACTTCACTCATTAATTTACTCCTGTTCCTCCAGAGAGATGCCCTGTACCCTTTCCCCA
CCTCCCTCCCCTGGCCACT---GTATGTATGCTCTTACTATATGTTTTAAATATCAGCAC
TTACACATTGATCTGAACTTGCTTACCAATGAGCTGATGACATCCTCACCCAATGTCTAT
TTACC-----------AATATAATCCCATCATATGATCTACAAGATCGTAAATGAGAGGT
TATTCCTAAGACTGACTATAAATTGTTATAGCTTTATATTTAACTGCCATTAAAGTGTGG
GTCATACACCAACTCTACCTACTGTATTAGAAACTTTGACTGAGAAACAACAACTTTTTA
ATGATA-----TTTGCAGAAATGCCTACTACAGGGATTTAAAACA--CACACCAACAAAA
TATAGAAAGTGACTACTGTTTATTAGATGTCTGGGGTGTTGTTCTAGGGAGTGACACTAT
TGGGTGGACACTTAGAGTAATGGGTGTGCAGTAGTCAGAAATGAGATATGAAGACAGGAG
AAGCAACCCGAGTTTTATATTAGTGATGTTATATTAAGACAGAGAAGGCTCTCCTATTAT
AAGCCTCATTTTTAAGATGCTTGAAAATTTCCCATAGGATTTTTTCTCATGACAGTTTTT
T---TTGCCTAGTAATGAAAATAGGAGATTGGTTTTTAATGTTT-TTGAAAGATTTTATC
TGGGAGTAAAAGTGTTTTTCTATCCATTAGAACATTTTCAAGGTACTTTTTGTTCTGAAA
CCTCAAAACAAATAGCTTTTTAATGACCTTCAAACTTGTCTCCAATGAAGAAGTTTAGTG
CCTTTGGTGTACGAGCCAAAGTTTGATTTGCAAATCATTAAATTACAAGCATTACCCAAT
ACTTCCTGATAAAAATAGCATTTTGGAAAACATTTTGGATGACATACGCAGGAATTGGAC
TAGGAGTGAAACGGTGTGATTTACTGGAGCAAAGACATGCTCTGCAGTGAGTAGCCTTGA
TTCACGGTACTCACTTTGCCATTCATCAGCTGGGGGAACCCGGGCAAGTCATTTGGCCTC
TCGAAGTCTCATGATCCTCCCCATTTTCAAAGGGACCAAGAATA--TCTCTTACCAACTC
ACGGGGTGTTTGTAAGAACTGGATTATTTGTAAAGTGCTACAT----GCGGGTTACTTAT
TGGTATCCAATGATTGGTTTCTGTGCTAAAGAAAGGTAGAGGTACTT--AGAGATTATTT
GGTAAAACCAGTTCATTTTCTAGATGAGTGATCTGAGGCACAAAGAAGAGAAGAAACTCA
AAAATGTTCCACAGAAACCATATGTATAAGTTAGAAGGCCAAATACCACCCTGGGTACAA
AGTTGATGGCCTAGGCTCATTTCTGTTAGCTGCAGAGTTTGTACTTTCAAATCTGCCATA
GCAATGTGTTCGTGTTGACATTCACAGACAGAATACAAATTCCATCCATCATGAGGGCCA
AGCTGGCCCAGCGTTTATACGCCCTGGGTTTTTTTTTTATGTCATACTTGCCTGCTGTCC
CGGCCACAACCTGGAGCAGGAACAGCTAACCGGCAGCAGCCTGCACAGGCTATGAAGCTG
TAGACCAAATCCCCTCAGCCATAAGCCACCC-------TCTGTCACCAGGTGCAAAGGAA
GGGAGGCCCGCCCAACTGGCTCTGCTCTCGTGTTTTATTAGCTGTGCCGTGTTGCAGATC
ACGCCCTCCTCTTCGGTCACTCAGGTGGCAAAGCCAGCTTCAGGGCTGCCACTTGAGCAC
AGACTGAAAACTGGATCATCTGTGTCCAGCTCATGTGATGTTTGTGACTTTTTAAACAGG
GGCTACGCCATTTACTATTGCACCATCTCTCTCTCTCAAA--ACAAACTGGTAATATAAA
GAGGACTGTGATAAGGTTAGTCTAGTTTTT-AAACTGAAATCTTCAACCTCTCATTTGAA
TATCAGCAATTAATATGCTAATTACAAACGGTGCTTCCCTCATCACAAAAACAAGCCTAA
TAAGAATTCCTTAAGCATTGCATCTTCTTTTAATTGCTTGCAA---ACAAGACAGAACTT
ATTTTGAAATCTTTTTTTATTTGGTTTTATCACTAATTTGAGACTAGCCTCTAAATCTAA
TTACTGACATTTTATTGCATCTTAAAAGTGAAGAAAATGTAGATTCAATGCAGAAAAGTA
TTCCATTATTTTTTACGTTACATTAGGGTTATTCATTGTAAATTTTCATGCTTACTTATT
TCCTCATTTTCACTAGGTCTAGTTTTAAAGATATATATACCTATTAAAAGTTATTACAGG
ATAATGGCTATAAAAA-TACATACATCTAAACCATGATGAGTTTTATACAGTGCTAAATA
TAGT----TTTAATCCCTTTAATATTATATAAAAGGTATACTTGTAGAACTTTAATGATG
TGATCTTTAAATGTGAAGTTTAAACGTTTTTGCTAAATTCACCCTAGTGAGGCACTGTAA
TTCACTCACTAAAATTATTGCACTTTTCTTTGAAAATAGTCTCACATGTAACAAACCATA
GTCACAGAAATGTGATGTGGTCCAATTAATTTAGCCAAAGAAGGGTGTCATATGTTATGA
TTTGTGGGCCTCACAGATTGAGCTTTGATTGAGCTTCCTTGATGGGGATACACTTGCTTT
TGGAGTGTTCAGCCCTCATGCGGGGTTGCAATGAGAAAAGTAACCTCCTGGACAGGTCTG
CACAGCTAGAAGATTAAGAAGCATCACCTTAAAAATATGCCTGCCTCAG----AGCAAAA
GAGTTAACGTTTTTTTACATGCAAAAAATAGATGTCATATTAAAAAAAGACTGGAAATGG
CTCGTAGCTGGCAATTCTGG-CCCTCACGTGGGGCCA---AAGAAATAGCCACGTGTACG
GAGCTGTCAGAGGCTGCTCGCGCTTTGCAAAATTTCATAAAACATAGTGGTTGTTTCTAG
TGGTGAGCCTAACACGATAAGTTTTTAACACTTCAACTAAAAACTGTGTCCTTTAAAATG
GGAGCAAGAAAAAAGAGTGAACACAATGAATGGTCTATTCAACTCATCCTTTCTAACTTC
ACTGTAGCTAGTATTCATACTGCTTTAAATACATCACTCCTTTTTAATATTGGTTTTAAC
AAATAAGTTTTTAACAGCGTGAATTGAGATCAATAATATTTTATTCACAGAAATTAATCA
CCTCTAGCATAGATGCTGGCCTCCACATGAGAGTGATTTCAGCTATATTAATCAGGCCAG
TCATTAGATCTTCATGGCCATTATTTTTTATCTAATATTTCTTAATTGTTACTCATATAA
CATTAACATATTTATTTAGTTGTTCACATATTTTATTGGTAATACAATTGACCATTTTGT
TCAAGAGCTTTCGTTCTGCAGAGATGGGTGCTCGGTCAGGTGGGTCCTGCAGGAGCGCAG
GTGGTGTAACTTAGGTCTGGTTCGCTCTCCTGCCTCATCCTTGGCGCAGCTGAGCATCAG
AGGCGCGATGTCAGTGACAGGGTGCGAGGGCAGAGGCCACACCCCCAGCTTCACCATACA
ATG--------------CTCTAAAGAGTTCCAATTTCAACATTCAGCCACTCTTAAAACT
TCCCACAATCAGAAAATGCAACCTTTTGCATTAACGTGGATTATTTTTTCTACTGTGGAA
CCAAAATTCAAACTTGTGCTAGTAGCCACTGCAGCAAGTGGCATGAAGGAGGGAAAACAC
ACACTTCAGAAACACTCCCTTACGCCCTCCACTCA----CAGCCTTTCTGCCAGCTTAAG
AAGTTGAACGAGCACCTCGCAGGCAAATATGGCCATGACTTCCTCCCCCTTCTCCATCC-
------------------------------------------------------------
---ATTAGCTTCCTTTAAATTCATTGGTACTCTGTGTGTAATCAAATAAACTTATTTGGT
TAAAACGGCACATTTTTGGAACAGCTTCTAAGGGTTTTGTTTCTGCTCTTATCAACTAAC
TTTCTTAAGCCATCCAATTGCGCTGGCGGGCTGCCTCGCCCTTTGATGGTCTGATGTCTG
GGATGCACAGACAGTGTGACTTCGCCCGGCTCCTCTTATCCATTTGATCTTAGCTCACAG
C-TGTGGCCAGTTCATTTCCAGGTAGGACACAAGGACCTGCTTCCCCAGCTTCTCCTGTT
CACCCAGGAGAAAGGAAAAAAAATAAGGTTTTCATAATGGCCTAAGCAGAGATGTGTTGG
CACCCAGTTTTCTAAATGTAGGTAAGCACATTTTCCCTCTCCTTTTGGTTCAGAGGTTTG
TGTGCAGGTTCAAATGAGTCACTAGTACCTAGAAGTTGAGCAGCCTGGCTGCCACTGAAT
CACCACCACATCACTGCATCAAGAGATGCTTGGCTGCAGGGATTTCATCTCCAACAATTC
AGGATCCAGTGCCCTCACAGTATTAGCAGTGGATCTATATCCGTGTCTA-AAACTATGCT
CGAAAGGATCCTGATATGCCAAGGCTCAAAATCACATGAATTTAGGCTATTACGTGGCTC
AATATCCCCCAAATAGCCTAACTGCATTTACCAAACACTGTATCCTCAACGGTAAAGGGA
GGTGGTAGATTATGGCATAAATTCAGGATTGGAGTTTTGCTTTGTGGTATCACGGGAGGT
TTGCAACAGAGTTGAGGCGATG---TACATTTCTGGTGAAAGCTAAAGCAGCTGATGATC
ATTGAGAAATGATTGGCATTAGGAGTGTATGTGTGAGAGCGATTGAAAGAATGAGAGATT
GCAGTCATACAAAGGCATGCTGGATTTAAAAATTTCAGAGAATTACCAGGCCCTCCTGTC
AGATCTTAATGTAAAGGAAGCAATGACTAAGGCATCAATGCTTCCACATTTTTCAAGAGT
AATAGATGATTGGAGAATGACAGCTGTGGG-TAGAGGGATAGAGTGTGGCATGAAACTCA
AAGAAAGGAGGGGTTTTGCACAAGGGTAAAAGAATCAATATTGGGAGTAAATTTGTCGCT
TTATGTTCCCCTCCTTTTTGCTAAGTGTTAATGCAAGTTTGCAGTTGAATTTCAGATATT
CTGAAATCGTG----TTTCTTGGCATTCATTGCTGCCACCCTGAAAGCGGAGTGCGAAGT
ACAGTGTATTTTTCTTTTGCACCCAAAATGAGTCTTGGAACTACACACACAGTGTGTATC
TTTCTTCAA-TATTCTCTTCGCCTTGGCTTTCCAGTCTCCTGACCCAGACCCTATCCAAT
CTCATTT-GTTCCTGAAGTTTCTGTTTAGCCACTGCTACTGCACCAACATGACCACATGA
GCTGTACCCAGACTTTTAAAACAGGAGGCAAATGTACTTTTTTGGAGTCAAGTAAATAAT
GTCTGGTTTTAGGATTTGTCCTGGGATTCTTTAGGGTCAGGAACATGCCAGAGAGGCCAA
CCTAGCTCTGAGGCTAAGAATGGCCAGCTGCCCGAAGCTCTGTGTCTGAGTTCAAGCACA
GTTGACACTGTGATCCAGACTCTTTAACTGCTAAGAGGTCTGAGCCTGGGAGTTAAGTAA
GGCATAGGTTCAGATCCCTGTGTGGTAGAATCAGGATCCTGGAGGGCTTTGAGTGAGGAA
GGGGGAAAACCATTTTTGCAGATATAA-----GGTAGGAGTTAAATCGTAGTTTCAACCC
TAACTCAGTAGATCGTGCTTAGGGCTTTATACCAATGGGACCATAGGGAGCAAATCTGAG
CCCCAGGCAGGGCACATGCTAGAATTACTCCAGAAACAACCTGCTTGTGGGATTGAGGCC
AAGTTGGTCAGCATCGACCAAGCACCAAGCAAGGCTGGGGCGCAATCAGACACACTCAGT
TCTAATCCCAGATTTACCTCCTGCTAACCTGCTTCTGGGGAAACAGATCTAC---CGCGC
CCACCTCCAGGGCTGCTGACAGGATTAGGTGGAAATCCATGCGCCCTGCACAGTGGTGGA
TACACAATAATTACTGAAACATTAACTGTTATAAGGATAAGATAATGTAAAAAAATCAAT
TTCAGAATTACTTATGGATCTCCGGTTGAAATCCAACTTTTAGCTCAGGATAGCAAAGCA
ATAACCAAAGGGCC--TGTATACTCATTCCAAGCCACTGAAAGGCTTTCAAGTACAGTCC
ACAGAGAGTGGAAAAGAAAAAATT-TA--AGAGTCCAGTTT
>Inia_geoffrensis
AGTGCAGTGGGACGGGATTTAAGAGTTCATAAGGCCAGCTAGACTAGTTGTGCGAAGCCT
AAAATGAGGCCAGCGTATAGCATTTACCCCAGGATTTGGGTTGAACATGTTCACTTGCGG
CCCCCAAATGACTACCAGCCTAGAGGATACCTAAGGATTGACAGAGCAGTTCAATAGGGA
AGGAAAGAAACATTTCAATTAAACATTCACCATATCCAGTGGATCATAGACATTTTATGA
T-GTGCATTAGGCATGGCTATGGGGAAATAATCTTAGCAGATTTCCGTAGTTCTTCCTCA
ACGACACAGTCATTAAAAAACAGAACCAGGACTCTAACCAACCCAGCTC----TGACTCT
AAATGCTATGGTCTTTCTACTATACCGTGATTCTCTCCAACAGATCCATCCATAAGGCTC
GAGGGACAGTAACCATAGGGCTTGTCCTTCAGAATACCCAACCCCCAACTATAGCCCACA
GGGACTATGAAGAGGTCAGATAAACTTGGGGGGTGGGGGACAAGTCTGCTGAGATCTCAG
ACCACCCAGCACCTGGTCCATCTGGGACAAAGCTGATCATTTAAAAAACAAGTTCACAGC
TTGTTCTGAAAAACATCCCTAAAGTTGAGATGTCCAAGGCAGCACATTTGGTGCTGGAAT
GAAGGCAGATTTGTGATAGTTAATGATCCCTTAGGAACACAGAGCCTGGCAGCTGAAGTT
GCTTGACCCAGCATCCTCACTCCTATTACCTTCCCAGAGCTAGCCTGGCCCACCTCACAG
GAACTGAGCAAGGGAGAGAAAATGAGAGTTGCATATTCCTCAAGGAATACAAGATAATGT
AACCAGGGCACCTATTATGTACTGAGCACTGAACATATATTAGCCACGACTGATAGCAAC
CTTAACAAATCCCGAGAGCCAGGACACCTGCAGGACCAGGGCTGGGGTAGCAGGCAGCCC
CTGTGTACCGTGATCTCCATTCTGTGGGGCCCTGTCTAATTCTTATGTATCTAGATCCTG
CTTCATTCCAAAGAAGAAAGGAGGGCGAATGGACAAAAGAATGCTTACAGAAA-GTATAC
GAGGATAAAAATGAGTAGATGGGGACATTTGGACAAAGGGAAAGAAAGATCAAGCAAAGT
TTAAGCAAAAGTAGTACACAAAACACCTCCAAGAATGGGCCAGGGTGGGAGAAATGGGCA
CACTCGCCTACTCTGCACAACTGTTCTAGAAGAGCAATTTGGCAAGATTTCGGAAGATAA
GGGGGAGGAGAGCAAACCAAAGAAGAAGAAAGAAGAGGTAAGGCTCGAAGTAAGAATTTT
TACTAGCCTAGAATTCATGCTGCTGTCAAAGAAGCTGAA----AGATAATTTAAGCACTT
TTGTTCTGCTGCTCCTTAGATCTCAGCAGCTGGCTCTCAATCCTTTTGGAATGTTAGATA
GGCTAATGCTTTAAAAATGTTTGAGAGTTCAATCTCATGAAGCCACATAATCTACTCTTA
CTTTATGTGAGGTTCAAGAACAGTAAGTGCAAGGGAATTCATTCCTGTGAGGAGATGGCT
GTCAATGTTTTAATCATTACAGGTTTTAATCTATTCAATACCGTAAAGTAAGGTACCTTT
TGAGGGTGAAGAACAGTTGTGAACATTTATTTTGCTTGAGATGTGGGTCTTCTTTAAAAT
CAGAGCTTGCCTTTTAAGTACATACGGGTCTTTCAGGACATACAGATGGATTGAATGCAG
AAAATCCTCAGATGCTCCCTCTGCTTGTGAAGTAATAAGGTTTGGAAAAGGCATTTTACG
GATGTCCTTTGGTTTCCAGCAAAAACATGTAGGACTAAGACCATCACCAGCTGAGAGGCC
ACTCATAAAATATGATGAGGCCCAGAAGTTCGGGGATTTTTAATATCAAGAAACATTCTC
CCTGGAATATCAGCCTCACAGTTTTTATCATTTCAAGAGGAGGCCCGAAACAGGTAAGGA
AACCTCTGGACAGTGTTGGCTGAAGCAGGGCTTCATCTGAAATCTGCACTCAGAGCTGAC
TGAGGACACCTTGTGGAGATCAACAATGCTTCATGAGAAGGGGAGACAGGGGAAGGCAGC
AGGGAAAACCACCCAGCAGATGCAGGGGTGGGAGGCTACAGCGGGCAAAGCTCTCACATC
AGAGGGGAGCACTTTCGGAGAAGGGACCTCCCATCTCCAGGCTGAGGAGAGAGACAGGGG
AAACAGATAAATGGAGTGGGGGAGTGGAGGGGTTAAAAGATGCTCTTTGAATGTGTGATG
TAAAACCCACCTTCTTCTTCCCTATGTGACTGCAGGTATAATCTTCATTTCTCAGACATG
CTCTGTGGAGTATATTTTCTTTGAGGGCACTGCAAAGCCTTGCTGATTCCTCACTGAAGT
CTTCAGTGAGGAAAAAGCCGATGCTATTCATGTAGATATGCTATGTAGTCTACAATGGAA
ATATCACAAAGATTTTCCCTCAGCACAGTCCGTGTCTCACTTCTTTCCTTCCTTCCTGTT
GGGGGTGGGTATCACACTTGACAGCACAGTCTTGGATTGAACTGGCTTGAATCTTAGAAG
GGTCAAGTGTAATGGAATTAAGTTTGGAAATAGACCAATCTAGGTTTGAATTATGGTTCT
ACCACTTGATCTTGACTACCTCCACAAGCCTCAAATTTTCTTATTTGTAAAATGGAGACA
AATAAGTTGTATTAAAAGAGATGATGCATGTGAAGCACTTAGCGTTGGCACTTATTTCTT
GCTGTCAGTAAGTGCCACAGATATGTTTGTGCTGCTCCTCCGTCATCCGGGTGCCCCCAG
AAGAAGCAGAACTGCTGCTACAGAACCTGAAAAGCGGAGGTCCCAGGGACTGCGTGGCAC
TCTTCCCTGAGTATCCATTTTCTTACCTGTGAACTGGTAACAATAATGGTACCTGTAAAG
TGGTTGTGAGGATTAAATGATGTACTGCATGGACTTAGTAAGCATCCAGCGAATGTAAGC
TATAATAACAATTGTTAACCTGCTATTACACTGCGTAAGAGGGTTTCAAACAACTTATAA
GATGGTCATCTTGCTCCATATT-AGGATGACCAATTGCCTTAACTCTGTTCTACTTGTGT
GACAGAAGAGGGAGGGGAGAGGCTGATATTGCCTGGGTACCTACCAGAAGGTTCTCCAGG
GTTTGTTCATGGGGCTTGTTTGCACTGTCCCACCGAGGATCTGGCCACCACCCTGTCCAT
GACAGAATCAGATACAGGTGAATTGAGGATTAGAGGGCTTCAGTGGAGACCAGACAGAGC
TCCCGAGTTCTCTCATTTTCCCTAAGCACTTTCTTCTGAAAGCCATGGTATAGGTCCTTG
CTGGGGTTGCGGGGCTGTAATGTCTCCTCAGACACAGCCCACAGAAGGAACCTTGGCAAA
TTCCAAATGCCTTCAACGAGCTGTATTGT------TTGCAAAAGATTTTTCCAAGTGTCA
AAGTTACTGTGAGGGAGTGGCATAAAAAAAGGAACTGAAAGCCTATGTATAGCCTCCACT
ACACCTGTTATATGGTAACGCAATCATCAGTGTACATGTCCATCTGCCTACTAAACCGTG
AGCACGAGGGCAAGCACCTCGCCTTCGATTCTCAGTATTTCCCAAATCTAGCCCACGTCC
GAGAACAGTGCCCGCCACGTGCATTGTTCCTGCAATTGGCTGACCGGTGTTGGGGAAGCT
GAGGGA-----AGCCC--------------------------------------------
----------------------------------------GGGAGCCACTGATTTATATG
TGGGTGTGGGCTCTGCGTGCGGCCCCTTGTTCATTTCTCAAACGCTGTGAGGCAGCTCCC
CTGTGGCCGGTGCTAGGGGTGCAAAGTGCATTCTTTACAATGCTCCTCATGCAGTTCACA
GTGCAGCAGGGGAGGCAGGTCGTCAGGGTGGTGATGGTCGAAGAGTCTT----TGAGTGG
CCCCTGTGCCCGTGAAGCACCTTCTTGAGCCTAAGCCTTGTCGTACTCACTCAAGGGTCA
CCTCGTCCTGGAAGCCAACCCTAGCACCACTGCCAAAGTGAGCTCTACCTCCTGGGTAAG
CAGGGGTTGTTAGGCGAATACACAGGAGAAATATCTAACCTAAACTTGGGAGTCAGGGAA
GTCTT---AGAAGAAGTTCCATCTAAGTTGACACTAAGAGATAAATAGGACTTTTCTGAG
C--AAAAAAAGTGTGTGGAGGAACAGATGTTGGGGAATGTAGGAATAGCAGGAAAGGGTG
GTCAAGAATGAGAGAACGCTGTGTGTAGGATTTAGTGGCAAGAAGATCAGAGCCCCTTGG
AAAAGTTGTGTCCATATGGAGCCCATCCTTCTACTGTCTCTCACTTCCTTCCTGAATTTC
CCCTCTCACTCCCCAGTATCCTTGGCCTTGTCCAGGTGTCCCAATTCCAATCTTTGTTTT
TAGGCGCTGACTCTGTCCAACCAGGCCAGGAAGCAGTACACCATTGGAGAAACAGTGAAC
CTGAGTTGTTTTCTGGTTGCTTCATGTGTGCAGGTTTAGACTCAAATGACCTGTGAACCC
TTTGAAGCTGGGACTATTATTCCTTCCCCCACCCCTATTCCGTGCATCCCAAGCCTAGTG
TAATATTGTGAATCTTGGAATCTTGCCATGTTGCTGATGATGGTAAAATAAATACCCTCT
CCTGTGTTACGGAGGAGTACTCAAGATTCAGTTTCTCTGCCCTCTCAGAGGATGTTATCA
TCTTACGAGGGTTAAAGTGTTAGGGATTTGAAATGTCTGCAGGCCTGCCCAGATACCAGG
CAACTTGGATGCTGCATGGAACACAAAACCACCCGGAACCGTGCTGCTCATGGAAAGGAT
GATTACACACATGCTCCCGACAAGAACTGTAGGATACGCTGCCCTGTCATTTCCTCCCAA
ANNNNNNNNNNNNNNNNNNNNNNNNNNNNNNNNNNNNNNNNNNNNNNNNNNNNNNNNNNN
NNNNNNNNNNNNNNNNNNNNNNNNNNNNNNNNNNNNNNNNNNNNNNNNNNNNNNNNNNNN
NNNNNNNNNNNNNNNNNNNNNNNNNNNNNNNNNNNNNNNNNNNNNNNNNNNNNNNNNNNN
NNNNNNNNNNNNNNNNNNNNNNNNNNNNNNNNGCAGATCACTCACTCTTCTGCACAAAAT
CATCCAGGCACTATCTCAGAGTAAAAGCCCAAATCTTTTAAATGGCTCACAAGGCCAATA
CACATTCACCCCATACTTCAGCTCAGCTCACACTACTCTCCCTTTGCTCACTCACAATAG
TTTCTTTGCAGTTGCTTGAACACACTAGGCAAATTCCAGACCCAGGGCCTTTGCAATAAG
AAATATACTCTAAAATTTACTTTGTGATTGACTAAGACATGTTTATGTACAACTACAAAT
GGTACAGAGTGAAACTCGTGTATTCATTTCTAGGACCCATTCACTAAGAGTTTGGTAATA
CCCACAATGAAATTTTCTTCCTTTAGGTTCTTTTGATCCTGCTTGGTTTCCAGACTATTC
TTGCCTTGTCCCAGTGTGTGTTGGATTATTGCATTCTTGCTTGGGGCCCCTCATTTTTAT
TCTAAGTCTTTTTATCCACTTAATCTTTTAAAGTGTAGTTTCTCACTGAATTTCTAAGAA
AGATTGCATACTTTAAAAAATGTGAGTTGTTACATGTACTTACAATGCTCACTT-GCCTG
CTTCTCTGTTTGTAGGAGGATGTGGCTATGATTGCTTCCTTATGATCTGGATTTCTTGTT
TCCTCCTAGTGTAATTCCCTAAGAAATCAAGATTCTCAAAGGATAAGCACAACTTGCTCA
TTCCTACAACATTGTTTGCAAGTCATAGTACTTCTGACAGCCATCTTTTTCTCCAGAACT
CTTCCTTTTTCAGG----GTTCTGATTTTAGTCGGCAGAAACCTGGAGTATGTAACTGGG
AGTTTCTTTAGTATTACTTTTTAATATGACAAGTTGACCCAGTTCTGAGTTGGTAGCAAG
CAGGACTAGAGCACAGTAAATACTGTTGTGTATCCTTCTTTGGTTGCGAGTTTTTGGATA
TCAGTGTAATCATTATAATTAGAGACAGAGTCATCAGTGTTAATCAAGTCTTTGGCTTAA
AAGTTTTTAAAAGTTTATTTACAATTTGAAACAACATGTAAATTTCAGATCTATAGACAT
CCACTCCCTGGAAATACACATTAGCACGTGAAAGGCTCTGAGTTCTGCGGTCATCTGTTT
GGCTTGGTTTGTTAGCTCAGCACGTACCAAACTCGTTTGCCTCCTGAACTACCATTTCCC
GTGAATCATTAATATTCTATGAAACCAGTGTTCTAAGGGACATATACTAGGAAACTCCGC
TTTGGAAAATTTTTGTAGGAAGCAGTTAAACGTGTGAATGAAAGTTGTCATACGCATCAT
CATACCTTTTGT-TACATAGGATTTGACAGATTCCTTTTCTTTCGGTGATGAAGCAGGGG
CTCAGGAGGTTAATCAAATGCACGAGGTCACCTTGAGTAAAAGCTTGCGCAGAGACTCCA
GAGCAGCGTGGTGCTTTGGGGGTGAACATTTTAAATTTTCACAAAGAAATGGAACTTGTG
TGTAATATAGTCATGAGGA----CAGTTTAATTTATGACTCACTCATCAGCTACACCTTG
TTATGTCTTGAACTCAGTTTCCTGATGTTTTTATTTTGTTGATGATTCTGTTTGATTTCA
CCTAGTTTTGAAAGAGACAACTCATCCTTGTGAATCACCACGATCACCAGGATCTTTAAA
ACGGGTTTTGGTCTAGAAATCTTTAGACCGTTAAAGACACTGATTTAGAACTCTTAACCA
CAGAAATCAAATTTCTTGGGGTATTTGACCAAGAGCCAGTTGCTTCTTAAAGACAGACTT
GTTTACTGTCAGGCTCTTGGTTTGAGATTATCTGAGGAACTGGACTACTGGCCTGAATGT
TACAGATCTCCCTAGAGGACTCTAGTTGACAGGAAATCAGTTGAAGAATATGCAAATTCT
TCATATTTGAAGTTAGTTAATTACATGATTAGTTACATGGTTAGCTAGTTGGGCTCTACC
TGTTCACTGAGAGCCATAAATCACAATAGATAAAGATATAGCTTTAGATATGAATAAAAA
TTGATATAGATATGGATAGATATAGATTTAAATATAAATAGATTCTCCTCAGGGAGCTTA
AAACATACCCAAGGAAATAAGACTTCTCTATGTCAAAAAAGCCTGCTGGTACTCAGAAGG
GTCTTAGTTCTTCCCCACCACTTTCTTTCCACATCCCAAGAGACAGAATCTGTGCATTTA
TCTGAAAGCTGGAAAAATTAGTTTAATTGGCCAATAAATATTTATTGAGAAGAAACTGTG
CTAGACTCTGGGAATACAGTGGTGGACAAGGTAGATCTCCCTTTGCTCCCTCCCAAGAAA
GCCTCTGACCTACTCAGACTGGATGAGTCACCAAGTCCCCCCTAATTTTCCATGTCTGTC
CTTTCTTAACACTGTTCTCCCTGCCTAGAATGCACTGTCCTTTTTCTTCCTTTCTATCAA
AACTCTATCCATCCTTCAGTGCTCCATTTTACTTGGCCTCACCCATGAAGCCTTTCTGAA
TCGCCTGTTTTTAATCAATTTTCTGTCTGAACTTCCACAGAACACTTAAGCACCTTGCAT
AATATAGGTCATCTTCTATTTTACAATGGTACTATCAGTGTACCAGCCTCAACTGTTTGT
GGCACAAAGCAGAGATTAAATAAATATATTCAAGTATTAGACATGGTATGAACCCTTAAA
ATGCCTGAAAGTTACATAGGCCCCTTTCTTCGAGCCACCTGGTTTGGTTAAATGTGTTCG
CTGTCCTTTGACATTGGAATGAATGTTATCCACCTGCTCCTTGGCTCACATCTTCCTTTG
GCTGGTGTGGATGAGGATTTGGGGACCCAAATGATGCAACTGCCTCAGGTCCTGAAGTTC
ACCATAGTTCCTTCTGGAGCGGCTGCAATGAGTCTGTCTAAATTTAGTACTTAAGAGAAT
GCATTTTAACAACCCCTTCAGGCAGCCACAGTCCTGTACCTTTCAGTTTCACTGAGCTCT
TCCTTCTGCTGTTCAACTCCTCCATCAACATGACTAAACCCTTTGGTTTGGTTTTTAATA
AAGGGATTGATGCTTCAGACATTTGGAAGCCAAGCTGGGTTTATTAGAACTTATCAAAAG
TATGCTCCCTGCCTCCAAGTATATAGTCTTCCCCAGACCTCATTGGGCACAGTGTAGCCT
CTTAAAAGCAGGCTCTTAGCTGGAGGCGGGGGCCGGGCTGGGGGACCCAAACCCAAGGAG
AGGACATCTCCTTCTGATAACCAGACCCTCAATCACCTCACCAATGATTCTGCAACTATC
CAAGGGCCTCCAAGGTACTGACCCCACCTAGTAGACATACTCGGACACCACCCATTTCTT
TAATCACCCTCATCCAAATGCCCATCTAACATGTCCAGCTGTAACACATTTCTTATCTGG
GAGAGGGATGGTAAGATGTGCATCTTTCACTA---AGAATTCTTTCTTCCATAAATATGT
AAAATTTCATAGATGAACACTTTCCAATCACTCTGTACTTTCTGAACAAGGTTGTTTAAG
TTATAACAGTTCATAAGGAGCACCTTGAAGTGCTGTGTATCTTCTATAGGTACCAGCGTG
TCCATATGTACGTAAACATGAGAGGGCTCTGACAGGATATATGCCAAAGTGACAATGGTG
CTTCCACGTGGAGTTGGAAGGAAGGGACAGGGTGGGCAACGTCTCCTTCCTCATCTGTCA
TGGTTTCCCTTTTTCCGAGAACTCAGTCTTCAGTGTTTTACTTATATAATTAAAACTTAG
GAAAAATAGGCATCTGACAGGCAGTTTCCTGACCCTCATGGGCCCAGTGGTCTTGCCTTC
GACTCAGGTCCCTTTCCATATCTGAAGGGGACATCTGTGGAGCCCTCTGCCTGGGACACC
CTTCTCTGGGGTCTGCAAGGGGCTGGCTCCATTGCAGGCCCGCCCTGACCACCCCATCTG
AAGCAGCCCCTGCCCAGCCACTATTATGTATCTGTGCATGAATACCTATCTA----TTAA
GCAGATGGTGCTACATATCCAAAGCTTTGGTATCAGTAACCTACAAATGCTGACACCTTG
TTTCTGGGACCTTGAAAACAGAGAGGTGACTATATTCTCACTTATCCTTTTCATGTAATA
AATTCCAGAATCTTTTGTTGGGTGAATCTTTCCCTGAATTTGATTCCTGAATTGAATTCT
TGATCCTTGAAACCATAAAGCCATTCTAAGATCATCATGAAATCATGTATTTTAGAGTTT
GAAGTCCAAACTTTTAATTTGAAAAGATTAAAAAAAAATAGGGCTCAGTGATAAAAAAAA
CATCTTATTCAATTATTTTTTAAACACTGATTTCACTCTTGCTTGAGGTACAAAGATGAT
TGAGTGATGGGTCCTGCATTACTCAAGAAGCTCAGTCTCATGGGAGAGTCACATATATGG
ACAGATCTTAAAGTTCAGTGGGATAAATGTTCAAACAGCAACACACATAAAGCCTTGCCC
TTATCTGTGCTAGGATAAAGGCCAGCCTCCTCTGCATGGCTTATAAGTGTCTCTGTGACC
TGGATCTGGCATCCACATCTTCCCCAAGAACCTCTTTCGTTNNNNNNNNNNNNNNNNNNN
NNNNNNNNNNNNNNNNNNNNNNNNNNNNNNNNNNNNNNNNNNNNNNNNNNNNNNNNNNNN
NNNNNNNNNNNNNNNNNNNNNNNNNNNNNNNNNNNNNNNNNNNNNNNNNNNNNNNNNNNN
NNNNNNNNNNNNNNNNNNNNNNNNNNNNNNNNNNNNNNNNNNNNNNNNNNNNNNNNNNNN
NNNNNNNNNNNNNNNCACTATAGTATGCATGCTCTTACTCTATATTTTAAATGGCAGTAC
TTACACATCAATCTGAACTTGCGTACCATTGAGCTAATGACATCCCCACCTAATGACTAT
TTACCAGGGTATGTCCAATATAGTTCCATCATATGACCTGCAAAATCCTAAATCAGAGGC
TATACCTAGGACTGAGTATAAGTTGCTATAACTTTAAATGTAACTGCCATTAAAATGTGG
GTCATACACCAACTCTACCTACTATATCAGAAACTTTGACTGGGAAACAACAGCTTTTTA
ATAATATTGTGTTCCCAGAAATTCCTACTACATGGATTACAAACACCCACAGCAACAAAA
TATACAAAGTGACTACTGTGTATTAGGTGTCTGGAGAATTGTTCTATGGAGTGAGACTAC
TGGGTAAACAATTAAAGTAATGGGTCTGCAGTAATCAGAAATGAGATATG---AAGGGAG
AAGCAACTCGAATTTTATATTAGTGATGTTATATGAAGATGGATAAGGCTTTCCTATTAT
AAGCCTCGTTGTCAAGATGCTTGAAACTTTCCCATAGGAATTTTTCTCATGACAGTTTTT
TATTTTGCCTAGTAATGAAAATAGGATATTAGTTTTTAGTGTTTTTTGAAAGATGTTATC
TAGGAGTAAAAGTGTTTTTCTAAACATTAGAACATTTTTAAGGTAGTTTTTGTTTTGAAA
CCTCAAAACAAATAGCTTCTTAATGACCTTCAAACTTGTCTCCAATGAAGAAGTTTAGTG
CCTCTGGTGTATGAGGCAAAGTTTGATTTGCAAATAATTAAATAACAAGCCTTACCCAAT
GCTTCCTGATAAAAATAGCATTTTGGAAAACATTTTGGATGACATATGCAGGAATTGGAG
TAAGCATGAAGTGGTGTGATTTACTGGAGAGAAGACATGCTCTGCAGTTAGTAGCCTTGA
TTCACGGCACTCACTCTGCCATTCACCAGCTGGGGGAAGTTGGCCAAGTCATTTGGCCTC
TCGAAGCCTCATGATCCTCCTTATCTTAAAAGGGACCAAGGATGTCTCTTTTAACAACCT
GCAGGGTGTTTGTAAGTATTGGATTATTTGTAAAGTGCTACAAATAAGTGGGTTACTTAC
TGGTATCCAATGACTGGTTTCTGTGCTAAAGAAAGTTAGAGGTACTTCTAGAGATTATTT
GGTAAAACCAGTTCATTTTCTAGGTGAGTGATCTGAGGCACAAAGAAGAGGAGAAACTCA
AAAATTTTCCACAGAAACCGTATGTATAACTTATAAGGCCAAATACCACCCTGAGTACAA
AGTTGATGGCCTAGGCTCATTTCTGTTAGCTGTAGAGTTTGTACTTTCAAATCTGCTATG
GCAATGTGTTCTTGTTGACGTGCACAGACAAAATACAAATTCCACGTGTCATGAGGGCCA
AGCTGGCCCAGCATTTATATGGCCTGGGATTTTTTAAAATGTCATTCTTGCCTGTTGTCC
CTGCCACAAACTGGAGCAGGAATAGCTAATTGGCTGCAGCCTGCACAGGCTATGAAACTT
TAGACCAAATCCCCTCAGCCACAAGCCACCCATTGTCACCTGTCACCAGGTGCAAAGGAA
GGGGGGCCTGCCTAACTGGCTCTGCTCTCATGTTTTGTTAGTTGTGCTGTGTTGCAGATC
ATGCCCTCCTCGTCTGTCACTTGGGTGGCAAAATCAGCTTCAGGTCTGCCATTGGAGCAT
AGAGTAAAAATTCAATCATCTGTATCCAGCCCATTTGATGTTTGTGAGTTTTTAAACAGG
GGCTATGCTGTTTACCCTTGCACCA--TCTCTTTCTCAAAACACAAACTGATAATATAGA
GAAGACTGTGATAATCTTGATCTATTTTTTTAAACTGAAATCTTCAAGCTCTCATATGAA
TATCAGCAATTAATAGGCTAATTACAAAGGGTGCTTCCCTAATCATAAAAGCAAGTCTAA
CAAGAATTCATCAACCATTGCATCTTCTTTTAATTGCTTGCAAGTGACAAGACAGAAGTT
ATTTTGAAATCTTTTTTTATTTGGTTTTATCACAAATTTGAGACCAACTTCTAAATAGAA
TTACTGACATTTTATTGCATCTTAAAAGTGAAGAAAATGTAGATTCAGTGCAGAAAAGTA
CTCCATTATTTTTTACGTTAAATTAGGGTTATTCACTGTAAATTTTCACGCTTACTGATT
TCCTCATTTTAACCAGGTCTAGCTTTAAAGATATATATACCTATTAAAAGTTATTACAAC
ATAATGGCTATAAAAAATTCATACACCTAAACCATGACAAGTTTTATCCACCGCTAAATA
TAGTTTTGTTTAATCCCTTTAATATTATAGAAAATATATACTTGTAGAATTTTAATGATG
TGATCTTTAAATGTGAAGTTTAAAGGTTTTTGCTAAATTCACCCTAGTGAGGCACTTTAA
TTCACTCACTAAAATTATTGTGCTCTTCTTTGAAAGTAGTCTCATATGTAACAAACCATA
GTCACAGAAATGTGATGTGGTCCAATTAATTTAGCCAAAGAAGGGAGTCATATTTTATGA
TTTATGGCCCTCACAGATTGAGCTATTATTGAGCTTCCTCAATGGGGTTACACTTTCTCT
TGGAGTGTTCAACCCTAATGCAGGGTTGGAATGAGAAAAGTAACCTCCTGGACAGGTCTG
CACAGCTAGAAGATCAAGAAGCATCACCTTAAAAATATGCCTGCCTTAGTTAGAGCAAAA
GAGTTAAAATCTTTCTGGATGCAAAAAATAGATGTCACATTAAAAGAAGAGTGGAAATGG
TTTGTAGCCGGCAATTCTGT-CCCTCATGTGGGGCTACTGAAGAAATAGCCATGTGTACT
GAGCTGCCAGTGGCTGCTCACACTTTGCAAAATTTAATAAAACGTAAGAATTGTTTCTAG
CAGTGGGCCTAATACAATAAGTATTTAAGGCTTCAACTAAAAATTGTATCTTTTAAAATA
GGAGCAAGAAAGAAGAGTGAACACAACGAATGGTCTATTCAACTCATCCTTTCTAACTTG
ACTGTATAGAGTGTTCATATTGCTTTAAATATATTGCTCCATTTTAATATTGGTTTTAAC
AAGTAAGTTTTTAACAGTGTGAACTGAGATCGAAAAAAACATATTCACAGAAATTAATCA
TCTCTAACATAGATCCTGGCTGCCAAGTGAGAGTGATTTCAGCTACCATAATCAGGCCAG
TCATTAGACCTTCATGGCCATTATTTTTTATCTAATATTTCTTAATTGTTACTAATGTAA
CATTAATATATCTATTTAGTTGTTCACATATTTTATTGGTAATACAATTAACCATTTTGT
TCAAAAGCTTTCGTTCTGCAGATATGGGTACTCAGGCAGGCGGGTCCTGCAGGAGCGCAG
GTGGTGTTACTTAGGCCTGGTCTCTTCTCCCGCCACATCCTGGATACAGCTGAGCATCAG
AGGCGGGATGTCAGTGAGGGGCTGTGGAGGCAGGGGTCGCACCCCCAGCTTCACCATACA
CTGCTCATAGCACAGTCCTCTAAAGAGTTCCAATTTCAACGGTCAGCTACTCTCACAAAT
TCCCACAATCAGAAAATGCAAACTTTTGCATTAACATGGATTATTTTTTCTCCTGTGGAA
CCAAAACTCAAACTTGTGCTAGTAGCCACTGCAGCAAGTGGCATGAAGGAGGAAAAACAC
ACACCTCAGGAACATTCCCTCACGCCGTCCACTCACATATACCCTTTCTACCGGCCTAAC
AAGTGGAACTTCCAGCTCACAGGCACATATGGCCCTGACTCACTCCCCCTTCACCACGCG
GCTCCAACAACCCACTTTATACTGTCTGGTTTTTTGCTTGGAAGGAAACATGCAAACTAT
CCTATTGACTTCCTTTAAATTCAATGGTACTCTGTGTGTAATCAAATAAACGTATTTGGT
TAAAACGGAACAGTTTTGGAGCA-CTTCTAGGGTTTTTGCTTCTGCTCTTATTGACTAAT
TATGTTAAGCCATCCAGCTGTGCTCACTGGCTGCTTCACCCTTGGATGGTCTGATGTCTG
GGATGCACAGACA--GTGACTTGTCCCAGCTCTTCTTATCCATTTGATCTCAGCTCACAG
CGGGCGGCCAGTTCATTTCCAGGTAGGACACAAGGACCTGCTTCCCCATCTCCCTTTGTT
CACCCAGGATAAAGGAAGAAAGACAAGGTTTTCATGACAGCCTAAGCAGAGGTGTGTTGG
GACCCAGTTTTCCAAATGTAGGTAAGCACATTTTCCCTCTCCTTTTGGTTCAGAGGCTTG
AGAGCAGGTTCAAATGAGTCGTTGGTACCTAGAAGCCGAGCAGTCTGGCTGTCACTGAGT
CACCACCACATCACTGCATCAAGAGATGCTCAGCTGCAGGTATTTCATCTCCAACAATTT
GGGATCCAGCGCCCTCACAGTATTAGCAGTGGATCTATATCCATGTCTGTTAACTATGTT
CAAAAGGATCCTGATATGCCAAGGCTCAAAATCACCTGAATTTAGGCTATTACACGGCTC
AACATCCCCCAAATAGCCTAACTGCATTTACCAAACACTGTATCCACACGGGTAAGGGGA
GGTGGTAGATTATGGCATAAATTCAGGATTGGAGTTTTGCTTTGTGGTATCACGGGAGGT
TTGCAAGGGAGTTGAGGATATGTTATCTATTTCTGGTGAAAGCAAAAGTAGCTGATGATC
ATTAGGAAATTACTGGCCTTAGGAATGCAGGTGTGAGAGAGATTGAAAGAATGAGAGATT
GTGGTCATACGAAGGTATGCTGGAGTTCAAAATTTCAGAGAAGCAGCAGACCCTCATGTC
AGATCTCAGTGTAAGGGAAGCGATGTCTAAGGTATCAATGCTTCCACATTTTTCGAGAGT
AATAGATGATTGGAGAATGACAGTTGTGGGGTAGAGGGATAGAGTGTGGCAGGACACTCA
AAGAAAGAAGGGGTTTTGCACAAGGGTAAAAGAATCAACATTGGGAGTAAATTTGTCACT
TTATGTTCCCCTCCTTTTTGCTAAGTGTTAATGCAAGTTTGCAGTTGAATTTCAGATATT
CTGAAATTGTGTTTCTTTCTTGGCATTCATTGATGCTACACTGAAAGCAGAGTGGGAAGT
ACAGTATATTTTTCTTTTGCACCCAAAATGAATCTTGGAACTACATCCATAGTATATATC
TTTCTTCAGTTATTCTCTTTGCTTTGGCTTTTCAGTCTCCTGACCCAGACACCATCCCAT
CTCATATAGTTACTGAAGTTTCTGTTTAGCCATTGCTACTGCACCAACATTATCACATGA
GTTGTACCCAGACTTTTAAAATAGGAGGCAAATGTATTTTTTTGGAGTCAGGTAAATAAT
GTCTGATTTTAGGATTTGTCCTGGCATTCTTTAGGGTCAGGAACACGCCAGAGAGGCCAA
CCTAGCTCTGAGGCTAAGAATGGCCAGCAGCCC-AAGCACAGTGTCTGAGTTC-ACTGGA
GATGTGGTTGTGATCCAGGCTCTTTAATTGCTGAGAGGTCTGAGCCTGTGAGTTAAGTAG
GGCACTGGTTCAGATCCCCATGTGGCGGAATCAGGATCCTAGAGAGCTTTGAGTGAGGAA
AGGGGAAAACCATTTTTGCAGGTATAAGGACAGGTAGGGGTTAAAACGTAGTTGCAACCC
TAACTCAGTAGATCGTGGTTGGGGCTTTATCTCAATGGGACCATAG--------------
--------AGAGCAAATCCTAGAACTACTCCAGAAACAACCTGCTCGTGGGGTTGAGGCC
AAGTTGGTCAACATTGACCAAGTGCCAAACAATACTGGGGTGCAATCAGACACACCCAGC
TCTAATCCCAGATTTACCTCCTACTAACCTGCTTCTGGGGAAACAGATCTAC---TGCGC
CCACCTCCAGGGCTGCTGCTAGGATTAGGTGACAATCCATGTGCTCTGCACAGTGATGGA
TACG-AATAACTACTGAAACATCAACTGTTGTAAGGATAAGATAATGT-AAAAAATCAAT
TTTAGAATTACTTACGGTTTTCCAGTTGAAATCCAGCTCTTAGCTCAGGATAGCACAGCA
ATACCCAAAGGGCC--CGTAACTTCATTCCAAGCCAGTGAAAGAATTTTGAGTATGGTCC
ACCGATAGTGGAAAAGAAAAAGTC-TA--AGAGTCCAGTTT
>Kogia_breviceps
AGTGCAGTGGGAGGGAATTTAAGAGTTCATAAGGCCAGCTAGACTGGTTGTGTGAAGCCT
AAAATGAGGCCAGCGTATGGCATTTACCCCAGGATTTGGGTTAAACATTTTCACTTGTGG
CCCCCAAATGACTACCAGCCTAGAGGATACCTAAGGATTGACAGAGCAGTTCAACAGGGA
AGGAAAGAAACATTTCAATTAAACATTCACCGTAGCCAGTGGATCATAGACATTTTATGA
T-GTGCATTAGCCATGGCTGTGGGCAAACAATCTTAGCAGATTTCAGCAGTTCTTCCTCA
GTGACACAGTCATTAAAAAACAGAACCAGGACTCTAACCAACCCAGCTCTGACTGACTCT
ACATCCTATGGTCTTTCTACTATACCGTGCAGCTCTTCAACAGATCCATCCATAAGGCTC
GAGGGACAGTAACCACAGGACTTGTCCTTCAGAATACCCAACCCCCAACTACAGCCCACA
GGGACTATGAAGAGGTCAGATAAACTTGGGGGGTGGGGGACAAGTCTGCTGAGATCTCAG
ACCACCAAGCACCTGGTCCATCTGGGACAAAGCTGATCATTTAAGAAACAAGTTCATAGC
TTGTTTTGAAAAACTTCCCTAAAGTTGAGATGTCCAAGGCAGCACATTTGCTGCTAGAAC
CAAGGCAGATTTGTGATAGTTAATGATCCCTTAGGAACACCGAGCCTGGGAGCTGAAGTT
GCTTGACCCAGCATCCTCACTCCTATTACCTTCCCAGAGCTAGCCTGGCCCACCTCACAG
GAACTGAGCAAGGGAGAGAAAGTGAGAGTTGCATATCCCTCAAGGAATACAAGATAATGT
AACCAGGGCACCTATTATGTAGTGAGCACTGAACATATATTAGCCACAACTGATAGCAAC
CTTAACAAATCCTGAGAGCCAGGACCCCTGCAGGACCAGGGCTGGGGTAGCAGGCAGCCC
CTGTGTGTTGTGACCTCCATTCTGTGGGGCCCTGTCTAATTCTTATGTATTTAGATCCTG
CTTCATTCAAAAGAAAAAAGGAGGGCGAATGGACAAAAGAATGCTTACAGAAA-GTATAC
GAGGATAAAAATGAGTAGATGGGGACATTTGGACAGACGGAAAGAAAGATCAAGCAAAGT
TTAAGCAAACGTAGTACACAAAACACCCCCAAGAATGGGCCAGGGTGGGAGAAATGGGTA
CACTCGTCTACTCAGCACAACGGTTCTAGAAGAGCAATTTGGCAAGATTTCAGAAGATAA
GGGGGAGGAGAGCAAACCAAAGAAGAAGAAAGAAGAGGTAAGGCTCGAAGTAAGAATTTT
TACTAGCCTAGAATTCATGCTGCTGTCAAAGAAGCTGAAAGCCAGATAATTTAAGCACTT
TTGCTCTGCTGCTCCTTAGATCTCAGTAGCTGGCTCTCCATCCTTTTGGAATGTTAGATA
GGCTAATGTTTTAAAAATGTTTGAGGGCTCAATCTCATGAAGCCACATAATCTACTCTTA
TTTTTTATGAGGTTCAAGAACAGTAAGTGCAAGGGAATTCATTCCTGTGAGGAGATGGCT
GTCAGTGTTTTAATCATTACAGGTTTTAATCTATTCAATACCGTAAAGTAAGGTACCTTT
TGAGGGTGAAGAACAGTTGTGAACATTTATTTTGCTTGAGATGTGGGTCTTCTTTAAAAT
CAGAGCTTGCCTTTTAAGTACATACGGGTCTTTCAGTACACACAGGTGGATCGAATGCAG
AAAATCCTCAGATGCTGCCTCTGCCTGTGAAGTAGTAAGGTTTGGAAAAGGCGTTTTACT
GATGTCCTTTGGTTTCCAGCAAAAACATGTAGGACTAAGACCATCACCAGCTGAGAGGCC
ACTCATAAAATATGTTGAGGCCCAGAAGTTTGGGAATTTTTAATGTCAGGAAACATTCTC
CCTGGAATATCAGCCTCACAGTTATTATCATTTCAAGAGGAGGCCCGAAACAGGTAAGGA
AACCTCTGGACACTGTTGGTTGAAGCAGGGCTTCATCTGAACTCTGCACTCAGAGCTGAC
TGGGGACACCTTGTGGAGATCAACAGTGCTTCATGAGAAGGGGAGACAGGGGAAAGCAGT
GGGGAAAACCACCCAGCAGATGCAGGGGTGGGAGGCTAGAGCGGGCAAAGCTCTCACATC
AGAGGGGAGCACTTTCGGAGAAGGGACCTTCCATCTCCAGGCTGAGGAGGGAGACAGGGG
AAATAGATAAGTGGAGTTGGGGAGTGGAGGGGTTAAAAGATGCTCTTTTAATGTGTGATG
TAAAACCCACCTTCTTCTTCCCTATGTGACTGCAGGTATAATCTTCATTTCTCAGACATG
CTCTGTGGAGTATATTTTCTTTGAGGGCACTGCAAAGCCTTGCTTATTCCTCACTGAAGT
CTTCAGTGAGGAAAAAGCTGATGCTATTCATGTAGATATGCTATGTAGTCTACAATGGAA
ATAACACAAAGATTTTCCCTCAGCACAGTCCATGTCTCACTTCTTTCCTTCCTTCCTGTT
GGGGGTGGATATCACACTTGACAGCACAGTCTTGGATTGAACTGGCTTGAATCTTAGAAG
GGTCAAGTATAATGGAATTAAGTTTGGAAATAGACCAATCTAGGTTTGAATTGTGGTTCT
ACCACTTGATCTTGACTACCTCCACAAGACTCAAATTTTCTTACTTGTAAAATGGAGACA
AATAAGTTGTATTAAAAGAGATGAAGCATGTGAAGCACTTAGCAGTGGCACTAATTTCTT
GCTGTCAGTAACTGCCACAGATACGTTTGTGCTGCTCCTCCGTCATCCAGGTGCCCCCAG
AAGAATCAGAACTGCTGCTACGGAACCTGCAAAGTGGAGGCCCCAGGGACTGCCTGGTGC
TCTTCTCTGAGTATCCATTTTCTTTCCTGTGAACTGGGAGCCATAATGGTAGCTGTAAGG
TGGTTGTGAGGATTAAATGATGTACTGCATGGACTTAGTAAGCATCCAGCGAATGTCAGC
TATAATAACAGTTGTTAACCTGCTATTACATTGCGTAAGAGGGTTTCAAACAACTTATAA
GACAGTCATCTTGCTCCATATTCAGGATGATCTACTGCCTTAACTCTGCTCCACTTGTGT
GGCAGAAGAGGAGGGGGAGAGGCTGATATCGCCTGCGTACCTACCAGAAGGTTCTCCAGG
GCTTGTTCATGGGGCTTCTTTGCACCCTCCCACCGAGGGTCCGGCCACCACCCTGTCCAT
GACAGAATCAGGCACAGGTGAACTGAGGATTAGAGGGCTTCAGTGGAGACCAGACAGAGC
TCCTGAGTTCTGTCATTTTCCCTAAGCACTTTCTTCTGAAAGCCATGGTATAGGTCCTTG
CTGGGGATGCAGGGCTGTAATGTCTCCTCAGAGACAGCCCACGGAAGGAATCTTGGCAAA
TTCCAAATGCCTTCAACGAGCTGTATTGTTTGCCTTTGCATAAGATTTTTCCAGGTGTCA
AAGTTACTGTGAGGGAATGGCACAAAAAAAGGAACTAAAAGCCTATGTATAGCCTCCACT
ACACCTGCTGTATGGTAACGCAATCATCAGTGTGCATGGCCATCTGCCTACTAAACCGTG
AACATGAGGGCAAGCACCTCGCCTTCGCTTCTCAGTATTTCCAAAATTGCGCCCACATCC
TAGAACAGCGCCCGCTACGTGCATTGTTCCTGCAATTGGCTGACTGGTGTTGCGGAAGCT
AAGAGGCCAGCAGCCGCTTCTTACCCCTCCGCCCCAGGTGTTACAACCAAAAACGTCTCC
AGACATTGCCTGGTTTCCCTGGGGGCAACATTTCCCCGTTGGGAACCACTGATTTATATG
TGGATGTGGGCTCTGCATGCGGCCCCTTGTTCATTTCTCAAACGCTGTGAGGCAGCTCCC
CTGTGGCTGACACTGGGGGTGCAAAGTGCATTCTTTACAGTGCTTCTCATGCAGTTCACA
GTGCAGCAGGGGAGGCAGGTCATTAGGGTGGTGATGGTCGAAGAGTCTTTCTCTGAGTGG
CCCCTGTGCCCGTGAAGCACCTTCTTGAGTCT--GTCTTGTAGTGCTTACTCAAGGGTCA
CCTTGTCCTGGAAGCCATCCCTAGCACCACTGCCAAAGTGAGCTCTGCCTCCTGGGTAAG
TACGGGTTGTTAGAGGCATACACAGGAGAAATATCTAACCTAAACTTGGGAGTCAGGGAA
GTCTACTG---AGAAGTTCCATCTAAGTTGACACTAAGAGACACATAGGAGTTTTCTGAG
CAAAAAAAGTGTGTGTGGAGGAACAGATGCTGGGGAAGGTAGGAATAGCAGGAAAGAGTG
GTCAAGAAT--GAGAACGCGGTGTGTAAGATTTAGTGGCAAGAAGATCACAGCCCCTTGG
AAAAGTTGTGTCCATATGGAGCCCATCCTTCTGCCGTCTTTCACTTCCTTCCTGAATTTC
CCCTCTCACTCCCCAGTATCCTTGACCTTGTCCAGGTGTCCCAATTCCAATCTTTGTTTT
TAGGCGCTGACTCTGTCCAACCAGGCCAGGAAGCAGTACACCATTGGAGAAACAGTGAAC
CTGAGTTGTTCTCTGGTTGCTTCATGTGTGCAGGTTTAGACTCAAATGACCTGTGAACCC
TTTGAAGCTGGGACTATTATTCATTCCCCCACCCCCATTCCGTGCATCCCAAGCCTAGTT
TGATATTGTGAATCTTGGAATCTTGCCATGTTGCTGATGATGGTAAAATCAATACCCTCT
CCTGTGTTATGGAGGAGTACTCAGAATTCAGCTTCTCTGCCCTCTCAGAGGATGTTATCA
TCTTACGAGGGTGAAAGTGTTAGGAATTTGAAATGCCTGCAGGCCTGCCCAGATACCAGG
GAGCTTGCATGCTGCATGGAACACAAAACCACCTGGAACTGTGCTGCTTGTGGAAAGGAT
GATTACACACATGCTCCCGACAAGAACTGTAGGATACGCTGCCCTGTCATTTCCTCCCAA
AAAAGAACAAAAACATAGATGAATGAC--TGGTCCTTGATCTCTACATCACTTAAGTCAA
TTGGAAATTTACCTTACTACTTACTGATTTATAAAGCACTTCATCCTGTTTGGATGAAAG
GATTATTTCAATAACTTCCTAACTAGCCTCCCTGCTTTAGCCCTTGTTCTCTACAGTCTA
TTCTCCGCAGAACAGCCAGTTAAAAACATAAGGCAGATTACTCACTCTTCTGCACAAAAC
CATCCAGTCACTATCTCAGAGTAAAAGCCCAAATCTTTTAAATGGCTCACAAGGCCAATA
CACATTCACCCCATACTTCAGCTCAGCTCACACTACTCTCCTTTTGCTCACTCACAATAG
CTTCTTTGCAGTTGCTTGAACACACTAGGCAAATTCCAGACCCAGGGCCTTTGCAATAAG
AAATATACTCTAAAATTTACTTTGTGATTGACTAAGACATGTTTATGTACAACTACAAAT
GGTATAGAGTGAAACTTGTATATTCATTTCTAGGACCCATTCACTAAGAATTTGGTAACA
CCCACACTGAAATTTTCTTCCTTTAGGTTCTTTTGATCCTGCTTGGTTTCCAGACTATTC
TTGCCTTGTCCCAGTGTGTGTTGGATTATTGCATTCTTGCCTGGGACCCCTCATTTTTAT
TCTAAGTCTTTTTATCCACTTGATCTTTTAAAGTGTAGCTTCTCACTGAATTTCT----A
AGATTGCATACTTTAAAAAATATGAGTTGTTACATGTACTTATAATGCTCACTTTGCCTG
CTACTCTGTTTGTAGGAGGGTGTGGCTATGATTGCTTCCTTATGATCTGGATTTCTTGTT
TACTCCTAGTGTAATTCCCTAAGAAATCAAGATTCTCAAAGGATAAGCACAACTTGCTCG
TTCCTGCAACATTGTTTGCAAGTCATAGTACTTCTGACAGCCATCTTTTTCTCCAAAGCT
CTTCCTTTTTCAGGGTTAGTTCTGATTTTAGTCGGCAGAAACCTGGAGTGTGTAACTGGG
GGTTTCTTTAGTATTACTTTTTAATATGACAAGTTGACCCAGTTCTGAGTTGGTAGCAAG
CAGGACTAGAGCACAGTAAATACTGTTGCGTATCGTTCTTTGGTTGGGAGGTTTTGGATG
TCAGTGTAATCATTATAGTTAGAGACAGAGTCATCAGTGTTAATCAAGTCTTTGGCTTAA
AAGTATAAAAAAGTTTATTTACAATTTGAAACAACATGTAAATTTCAGATCTAGAGACAT
CCACTCTCTGGAAATACGCATTAGCACAGGAAAGGCTGTGAGTTCTGCGGTCATCTGTTT
GACTTGGT---TTAGCTCAGCACATACCAAACTTGTTTGCCTCCTGAACTGCCGTTTCCC
GTGAACCATTAATATTCTAGGAAACCAGTGTTCTAAGGGACATATACGAGGAAACTCCGC
TTTAGAACATTTTTATAGGAAGCAGTCGAACGTGGGCATGAAAATTGTCATAAGCATCAT
CATACCTTTTGTGTGCATAGGATGTGACGGATTCTTTTTCTTCCCGTGAAGAAGCAGAGG
CTCGGGAGGTTAATCACATGCACAAGATCACCTCGAGGAGAAGCTTGTGCAGAGACTCCA
GAGCAGCGTGGTACTTTGGGGGTGAACATTTTACATTTTCACAAAGAAACGGAACTTGTG
TGTAATATAGTCGTGAGGACAAACAATTTAATTTATGACTCACTCATCAGCTAAACCTTG
TTATGTCTTGAACTCAGCTTCCTGATATTTTTGTTTTGTTGATGATTCTGTTTGATTTCA
CCCATTTTTGAAAGAGACAACTCATCCTTGAGAGTCACCATGATCACCAGGATCTTTAAA
ACGGGTTTTGGTCTAGAAATCTTTAGACCGTTAAAGATGCTGATTTAGAACTCTTAACCA
CAGAAATCAAATTTCTTGGGGTACTTGACCAAGAGCCAGTTGCTTCTTAAAGACAGACTT
GTTTACTGTAAGGCTCTCGGTTTGAGATTATCGGGGGAACTGGAGTACTGGCCTGAATAT
TACAGATCTCCCTAGAGGACTCTAGTTGACAGGAAATCAGTTGAAGAATATGAAAATTCT
TCACATTTGAAGTTAGTTAATTACATGATTAATTACATGGTTAGCTAGTTGGGCTCTGTC
TGTTCATTGAGAGCCACAAATCACAATAGATAAAGATATAGCTTTAGATATGAATAAAAA
TTGATATAGATATGGATAGATATAGATTTAAATATAAACAGATCCTCCTCAGGGAGCTTA
AAACATAGCCAAGGAAATAAGACTTTTCTATGTCAGAAGAGCCTGCTGGTACTCAGAAGG
GTCTTAGTTTTTCCCCACCACTTTCTTTCCACATCCCAAGAGACAGAATCTGTGCATTTA
TCTGAAAGCTGGAAAAATTAGTTTAATTGGCCAATAAATACTTATTGAGAAGAAACTGTG
CTAGACTCTGGGAATACAGTGGTGGACAAGGCAGATCTCCCTTTGCTCTCTCCCAAGAAA
GCCTCTGACCTACTCAGACTGGATGAGTCACCAATTCCCCCCTAATTTTCCATGCCTGTC
CTTTCTTAACACTGTTCTCCCTGCCTAGAACGCACTGTCCTTTTTATTCCTTTCTATCAA
AATTCTATCCATCCTTCAGTGCTCCTTTTTACTTTG-CTCACCCATGAAACCTTTCTGAA
TCACCAGTTTTAAATCAGTTTCCTGTCTGAACTTCCACAGAACATTTAAGCACCTTGCAT
AATATAGGTCATCTTCTATTTTACAGTGGTACTATCAGTGTACCAGCTTCAACTGTTTAT
GGTACAAAGTAGAGATTAAATAAATGTATTCAAGTATTAGACACGGTATGAACCCTTAAA
ATGCCTGAAAGTTACATAGACTCCTTTCTTCCAGCCGCCTGCTTTGGTTAAATGTGTTCG
CTGTCCTTTGACATTGGAATGAACGTTACCCACCCGCTCCTTGGCTCACATCTTCCTTTG
GCTGGTGCGGATGAGGATTTGGGGACCCGAACGATGCAACTGCCTCGGGTCCTGGAGTTC
ACCATATTTCCTTCTGGAGGGGCTGCAATGAGTCTGTCCAAATTTAGTACTTGAGAGAAT
GCATTTTAACGACCCCTTCAGGCAGCCACAGTCCTACACCTTTCAGTTTCACAGAGCTCT
TCCTTCTGCTGTTCAACTCCTCCATCAACATGACTAAATCCTTTGGTTTGGTTTTTAATA
AAGGGATTGATGCTTCAAACATTTGGAAGCTAAGCTGGGTTTACTAGAACTTATCAAAAG
TATGCTCCCTGCCTCCAAGTATATAATCTTCCCCAGACCTCACTGGGCACAGTGTAGCCT
CTTAAAGGAAGGCTCTTAGCTGGAGGCAGGGGCCAGGCTGGGGGACCCAAACCCAAGGAG
AGGACATCTCCTTCTGATAACCAGACCCTCAGTCACCTCGCCAATGATTCTGCAACTGTC
CAGGGGCCTCCAAGGTATGGACCCCACCTAGTAGATATACTTGGACACCACCCATTTCTT
TAATCACCCTCATCCAAATGCCCATCTAACATGTCCAGCTGTGACACAGTTCTTTCCTGG
GGGAGGGATGGTGAGATGTGCATCTTTCACTGCAAAGAATTCTTTCCTCCATAAATATGT
AAAATTTCATAGACGAACACTTTCCAATAGCTCTGTACTTTCTGAACAAGGTTGTTTAAG
TTGTAACAGTTCATAAGCAGCGTCTTGAAGTGCTGTGTATTCTCTATAGGTACCAGCGTG
TCCATATGTACGTAAACACGAGAGGGCTCTGACAGGATATATGCCAAACTGACAATGGTG
CTTCCACGTGGAGCTGGAAGGAAGGGACAGGGTGGGCAATGTATCCTTCCTCATCTGTCA
TGGTTTCCCTTTTTCCGAGAACTCAGTCTTCAGTATTCTACTTATATAATTAAAACTTAG
GAAAAATATGCATCTGACAGGCAGTTTCCTGACCCTCATGGGTCCAGTGGTCTTGCCTTC
GACTCAGGTCCCTTTCCATATCTGAAGG-GGCACCTGTGGAGCCCTCTGCCTGGGACACC
CTTCTCTGGGGTCTTCAAGCGGCTGGCTCCATAGCAGGCCCGCCCTGACCACCCCGTCGG
AAGCAGCCCCTGCCCAGTCACTATTATGTATCTGTGCATTAATGGCTATCTATTTATTAA
GCAGATGGTACTACATATCCAAAGCTTTGGTATCAGTAACCTACAAATGCTGACACCTTG
TTTCTGGGACCTTGAAAACGGAGAGGAGACTATATTCTCACTTATCCTTTTCATGGAATA
AATTCCAGAATCTTCTATTGAGTGAGTCTTTCCCTGAATTTGATTCCTGAATTGAATTCT
TGATCCTTGAATCCATAAAGCCACTCTAAGATCATCATGAAATCATGTATTTTAGAGTTT
GAAGTCCAAACTTTTAATTTGAAAAGATTAAAAAAAAA--GGGCTTAGTGATAAAAAAAA
CATCTTATTCAATTATTTTTTAAACACTGATTTCACTCTTGCCTGAAGTACAAAGATGAT
TGAGTAATGGGTCCTGCATTACTCAAGAAGCTCAGTCTCATGGGAGAGTCACATATATGG
ACAGATCTTAAAGTTCAGTGGGATAAATGTTCAAACAGCAACATGCATAAAGCCTTGCCC
TTATCTGTGCTAGGATAAAGGCCAGCCTCCTCTGCATGGCTTATAAGTGTCTCTATGACC
TGGATCTGGCATCCATATCTTCCCCAAGAACCTCTTTTGCTTGGCCTCATATTTAGACTA
TACCAAACTGTATGAGATTCTCCATAGACAGGTGGGCTCACATCTCTGCACCTTGGTTAC
GTTGCTTTCCAAGCTTGAAATGCCAGCTTCTTCTCACTCATGGTCCTAACTCTCACTTCA
TGACTCCACTCATTAATCTGTTCCTGGTCCTCCAGAGAGACGCCCTGTACCCCTTCCCCA
CTTCCCTCCCCAGGCCACTATATTATACATGCTCTTACTCTATATTTTAAACGGCAGTAC
TTACACATCAATCTGAACTTGCATACCATTGAGCTAATGACAT----ACCTAATGACTAT
TTACCAGGGTATGTCCAATATAGTTCCATCATATGACCTGCAAAATCCTAAATCAGAGGC
TATACCTAGGACTGACTATAAGTTGCTATAACTTTAAATTTAACTGCCATTAAAGTGTGG
GCCATACACCAACTCTACCTACTATATCAGAAACTTTGACTGGGAAACAACAGCTTTTTA
ATAATATTGTGTTTTCAGAAATGCCTACTACATGGATTAC-AACACCCACACCAATATAA
TATACAAAGTGACTACTGTGTATTAGGTGTCTGGAGAATTGTTCTATGGAGTGAGACTAC
TGGGTAAACAATTATAGTAATGGGTCTGCAGTAGTCAGAAATGAGGTA---AGAAGGGAG
AAGCAACCCGAGTTTTATATTAGTGATGTTATATTAAGATGGAGAAGGCTTTCCTATTAT
AAGCCTCGTTTTTAAGATGCTTGAAACTTTCCCATAGGAATTTTTCTCATGACAGTTCTT
TATTTTGCCTAGTAATGAAAATAGGAGATTGGTTTCTAATGTCTGTTGAAAGATATTATC
TAGGAGTAAAAGTGTTTTTCTAAACATTAGAACATTTTTAAGGTACTTTTTGTTCTGAAA
CCTCAAAACAAATTGCTTTTTAATGACCGTCAAACTTGTCTCCAATGAAGAAGTTTAGTG
CCTCTGGTATATGAGGCAAAGTTTGATTTGTAAATAATTAAATAACAAGCATTACCCAAT
ACTTCCTGATAAAAATAGCATTTTGGAAAATGTTTTGGATGACATATGCGGGAATTGGAC
TAAGCATGAAATGGTGTGATTTACTGGCGAGAAGACAGGCTCTTCAGTTAGGAGCCTTGA
TTCACGGCACTCACTCTACCATTCACCAGCCGGGGGAACTTGGCCAAGTCATCTGGCCTC
TCGAAGCCTCAAGATCCTCCTCATCTTAAAAGGGGCCAAGAATCTCTCTCTTACCAACCT
GCAGGGTGTTGGTAAGTATTGGATTATTTGTAGAGTGCTACAAATAAGTGGGTTACGTAC
TGGTATCCAATGACTGGTTGCTGTGCTAAAGAAAGTTAGAGGTACTTCTAGAGATTACCT
GGTAAAACCAGTTCATTTTCTAGATGAGTCATCTGAGGCACAAAGAAGAGAAGAAACTCA
AAAATTTCCCACAGAAACCGTATGTGTAACTTATAAGGCCAAATACCACCCTGAGTACAA
AGTTGATGGCCTAGGCTCATTTCTGTTAGCTGTAGAGTTTGTACTTTCAAATCTGCTATG
GCAGTGTGTTCTTGTTGACGTCCACAGACAACATACAAATTCCATGTGTCATGAGGGCCA
AGCTGGCCCGGCATTTATTTGGCCTGGGA-CTTTTTTAATGTCATTCTTGCCTGTTGTCC
CTGCCACAAACTGGAGCAGGAATAGCTAATTGGCAGCAGCCTGCACAGGCTATGAAACTG
TAGACCAAATCCCCTCAGCCACAAGCCACCCATTGTCACCTGTCACCAGGTGCAAAGGAA
GGGGGGCCTGCCTAACTGGCTCTGCTCTCGTGTTTTATTAGTTGTGCCGTGTTGCAGATC
GTGCCCTCCTCGTCTGTCACTTGGGTGGCAAAATCAGCTTCAGGTCTGCCATTTGAGCAT
AGAGTAAAAATTCGATCATCTGTATCCAGCCCATTTGATGTTTGTGACTTTTTAAACAGA
GGCTATGCTGTTTACCC-TGCTCCATCTCTCTTTCTCAAAACACAGACTGATAATATAAA
GAAGATTGTGATAATATTAATCTAATTTTTAAAACTGAAATCTTCAAGCTCTCATATGAA
TATCAGCAATTAATATACTAATTACAAAGGATGCTTCCCTAATCATAAAAGCAAGTCTAA
CAAGAATTCGTTAACCATTGCATCTTTTTTTAATTGCTTGTAAGTGACAAGACAGAACTT
AGTTTGAA-TCTTTTTTTATTTGGTTTTATCACAAATTTGAGACCAGCTTCTAAATAGAA
TTACTGACATTTTATTGCATCTTAAAAGTGAAGAAAATGTAGATTCAGTGCAGAAAAGTA
CTCCATTATTTTTTACGTTAAGTTAGGGTTATTCATTGTAAATTTTCATGCTTACTGATT
TCCTCATATTAACTAGGTCTAGCTTTAAAGATACATATACCTATTAAAAGTTATTACAAC
ATAATAGCTATAAAAAATTCATACACCTAAACCATGACAAGTTTTATCCATCGCTAAATA
TAGTTTTGTTTAATCCCTTTAATATTATAGAAAAGATATACTTGTAGAATTTTAATGAAA
TGATCTGTAAATGTGACGTTTAAAGGTTTTTGCTAAATTCACCTTAGTGAGGCACTTTAA
TTCACTCACTAAAATTATTGTGCTCTTCTTTGAAAGTAGTCTCATATGTAACAAACCATA
GTCACAGAAATGTGATGTGGTCCAATTAATTTAGCCAAAGAAGGGAGTCATATTTTATGA
TTTGTGGCCCTCACAGATTGAGCTATTATTGAGCTTCCTCGATAGGTTTACACTTTCTGT
TGGAGTGTTCAACCCTAATGCAGGGTTGGAATGAGAAAAGTAACCTCCTGGACAGGTCTG
CACAGCTAAAAGATCGAGAAGCATCATCTTAAAAATATGCTTGCCTCAGTTAGAGTAAAA
GAGTTAACATTTTTCTAGATGCAAAAAATAGATGTCACATTAAAAGAAGAGTGGAAATGG
CTTGTAGCTGGCAATTCTGT-CCCTCATGTTGGGCTACTGAAGAAATAGCCATGTGTACT
GAGCTGCCAGCGACTGCTCACACTTTGCATAATTTACTAAAACATAAGAGTTGTTTCTAG
CAGTGGGCCTAATACAGTAAGTATTTAAGACTTCAACTAAAAATTGTATCTTTTAAAATA
GGAGCAAGAAAGAAGAGTGAACACAATGAATGGTCTATTCAACTCATCCTTTCTAAATTG
ACTGTGTAGAGTGTTCAGACTGCTTTAAATATATTGCTCCTTTTTAATACTGGTTTTAAC
AAGTAAGTTTTTAACAGTGTGAATTGAGATCGATAATATTTTATTCACAGAAATTAATAA
TCTCTAACATAGATCCTGGCTGCCAAGTGAGAGTGATTTCAGCTACCATAATCAGGCCAG
TCACTAGACCTTCATGGCCATTATTTTTTATCTAATATTTCTTAATTGTTACTAATGTAA
CATTAATATATCTATTTAGTCATTCACATACTTTATTGGTAATAAAATTAACCATTTTGT
TCAAAAACTTTCGTTCTGCAGAGATGGGTGCTCAGGTAGGCGGGTCCTGCAGGAGCGCAG
GTGGTGTTACTTAGGCCTGGTCTGTTCTCCCGCCTCATCCTGGATACAGCTGAGCATCAG
AGGCGGGATGTCAGTGAGGGGCTGTGGAGGCAGAGACCACACCCCCAGCTTCACCATACA
CTGCTCATAGCACAGTCCTCTAAAGAGTTCCAATTTCAGCGGTCAGCTACTCTTACAAAT
TCCCACAATCAGAAAATGCAAACTTTTGCATTAACATGGATTATTTTTTCTTCTGTGGAA
CCAAAACTCAAACTTGTGCTAGTAGCCACTGCAGCAAGTGGCATGAAGGAGGGAGAACAC
ACACTTCAGGAACATTCCCTCACACCGTCCACTCACATACACCCTTTCTACCGGCTTAAC
AAGCGGAACTTCCAGCTCACGGGCACTTCTGGCCATGACTTCCTCCCCCTTCACCACGCG
GCTCCAACAACCCACTTTACAGTGTCTGGTTTTTTGCTTGGAAGGAAACATGCAACCTGT
CATATTATCTTCCTTTAAATTCAGTGGTACTCTGTGTGTAATC----AAACTTATTTGAT
TAAAACGGAACATTTTGGGAACAGCTTCTAGGGTTTTTGTTTCTGCTCTTATTGACTAAT
TTTTTTAAGCCATCCCGTTGTGCTCTTTGGCTGCCTCGCCCTTGGATGGTCTGATGTCTG
GGATG--CAGACAGCGTGACTTGA-TGAGCTCCTCTTATCCATTTGATCTTAGCTCACAG
CGGGTGGCCAGTTCATTTCCAGGTAGGACACTAGGACCTGCTTCCCCATTTTCCCTTGTT
CACCCAGGATAAAGGAAGAAAGACAAGGTTTTCATGATGGTCTAAGCAGAGGTGTGTTGG
GACCCCGTTTTCCAAATGTAGGTAAGCACACTTTCCCGCTCCTTTTGATTCAGAGGCTTG
TGGGCAGGTTCAAATGAGTCGTTGGTATCTAGAAGCCGAGCAGTCTGGCTGTCACTGAGT
CACCACCACATCACTGCATCAAGAGATGCTTGGCTGCAGGTATTTCATCTCTAACAATTT
GGGATCCAGCGCCTTCAACGTATTAGCAGTGGATCTATATCCATGTCTGTTAACTACGTT
CAAAAGGATTTTGATATGTCAAGGCTCAAAATCACCTGAATTTAGGCTATTACATGGCTC
AACATCCCCCAAACAGCCTAACTGCATTTACCAAACACTGTATCCACACGGGTAAGGGGA
GGTGGTAGATTATGGCATAAATTCAGGATTGGAGTTTTGCTTTGTGGTATCATGGGAGGT
TTGCAAGGGAATTGAGGATATGTTATGTATTTCTGGTGAAAGCAAAAGTAGCTGATGATC
ATTAGGAAATTACTGGCCTTAGGAATGCAGGTGTGAGAGAGATTGAAAGAATGAGAGATT
GTGGTCATACCAAGGTATGCTGGAGTTCAAAATTTCAGAAAAGCAGCAGACCCTCATGTC
AGATCTTAGTGTCAGGGAAGCAAAGTCTAAGGTATCAATGCTTCCACATTTTTCGAGAGT
AACAGATGATTGGAGAATGACAGCTGTGGG--------ATAGAGTGTGGCAGGAAACTCA
AAGAAAGAAGGGGTTTTGCACAAGGGTAAAAGCATCAACATTGGGAGTAAATTTGTCACT
TTATGTTACCCTCCTTTTTGCTAAGTGTTAATGCAAGTTTGCAGTTGAATTTCAGATATT
CTGAAATTGTGTTTCTTTCTTGGCATTCATTGATGCTACACTGAAAGCAGAGTGGGAAGT
ACAGTATATTTTTCTTTTGCACCCAAAATGATTCTTGGAACTACAGCCATAGTATATATC
TTTCTTCAATTAGTCTCTTTGCTTTGGCTTTTCAGTCTCCTGACCCAGACACCATCCCAT
CTCATTTAGTTCCTGAAGTTTCTGTTTAGCCATTGCTGCTGCACCAACACTACCACATGA
GTTGTACCCAGACGCTTAAAATAGGAGGCAAATGTATTCTTTTGGAGTCAGGTAAATAAT
GTCTGATTTTAAGATTTGTCCTGGCATTCTTTAGGGTCAGGAATGTGCCAGAGAGGCCAA
CCTAGCTCTGAGGCTAAGAATGGCCAGCAGCCCAAAGCACAGTGTCTGAGTTCAAGTGGA
GATGTGGTTGTGATCCAGGCTCTTTCACTGCTGAGAGGTCTGAGCCTGTGAGTTAAGTAG
GGCACTGGTTCAGATCCCCAAGTGGCGGAATCAGGATCCTGGAGAGCTTTGAGTGAGGAA
GTGGGAAAACCACTTTTGCAGGTATAAGGACAGGCAGGGGTTAAAACATAGTTGCAACCC
TAACTCAGTAGATTGTGGCTGGGGCTTTATCCCAATGGGACCGTAGAGAGCAAATCTGAG
CCCCAGGCAGAGCAAATCCTAGAACTACTCCAGACACAACCTGCTCGTGGGGTTGAGGCC
AAGTTGGTCAACATTGACCAAGTGCCAAGCAATACTGGGGTGCGATCAGACACACCCAGC
TGTAATCCCAGATTTACCTCCTACTAACCTGCTCCTGGGGAAACAGATCTAC---CGCGC
CCACCTCCAGGGCCGCTGCAAGGATTAGGTGACAATCGGTGTGCTCTGCGCGGTGATGGA
TACG-AATAATTACTGAAACAGCAACTGTTGTAAGGATAAGATCATGT-AAAAAATCAAT
TTGAGAA----TTACGGTTTTCCAGTTGAAATCCAGCTCTTAGCTCAGGATAGCACAGCA
ATACCCAAAGGGCC--TGCACCGTCACTGCCAGCCACTGAAAGGTTTTTGAGTGCAGTCC
ACAGAGAGTGGGAAAGAAAAAGTC-TA--AGAGTTCAGTTT
>Lagenorhynchus_obliquidens
AGCGCAGTGGGAGGGGATTTAAGAGTTCATAAGGCCAGCTAGACTAGTTGTGCGAAGCCT
AAAATGAGGCCAGCGTATAGCATTTACCCCAGGATTTGGGTTAAACATTTTCACTTGTGG
CCCCCAAATGACTACCAGCCTAGAGGATACCTAAGGATTGACAGAGCAGTTCAATAGGAT
AGGAAAGAAACATTTCAATTAAACATTCACCATATCCAGTGGATCATAGACATTTTATGA
T-GCGCATTAGGCATG--TATGGGGAAATAATCTTAGCAGATTTCAGTAGTTCTTCCTCA
ATAACACAGTCATTAAAAAACAGAACCAGGATTCTAACCAACCCAGCTC----TGACCCT
AAATCCTATGGTCTTTCTACTATACCATGCTTCTCTTCAACAGATCCATCCATAAGGCTC
GAGGGACAGTAAACATAGGTCTTGTCCTTCAGAATACCCAACCCCCAACTATAGCCCACA
GGGACTATGAAGAGGTCAGATAAACTTGGGGGGTGGGGGACAAGTCTGCTGAGATCTCAG
ACCACCCAGCACCTGGTCCATCTGGGACAAAGCTGATCATTTATAAAACGAGTTCACAGC
TTGTTTTGAAAAACATCTCTAAAGTTGAGATGTTCAAGGCAGCACATTTGGTGCTGGAAC
GAAGGCAGATTTGTGATAGTTAATGAGCCCTTAGGAACACAGAACCTGGCAGCTGAAGTT
GCTTGACCCATCATCCACACTCCTATTACCTTCCCAGAGCTAGCCTTGCCCACCTCACAG
GAACTGAGCAAGGGAGAGAAAATGAGACTTGCATATTCCTCAAGGAATACAAGATAATGT
AACCAGGGCACCTATTATGTCCTGAGCACTGAACATATATTAGCCACGACTGATAGCAAC
CTTAACAAATCCCGAGAGCCAGGACACCTGCAGGACCAGGGCTGGGGTAGCGGGCAGCCC
CTGTGTACTGTGATCTCCATTCTGTGGGGCCCTGTCTAATTCTTATGTATTTAGATCCTG
CTTCATTCCAAAGAAAAAAGGAGGGCGAATGGACAAAAGAATGCTTACAGAAA-GTATAC
GAGGATAAAAATGTGTAGATGGGGACATCTGGACAAAGGGAAAGAAAGATCAAGCAAAGT
TTAAGCAAAAGTAGTACACAAAACACCTCCAAGAATGGGCCAGAGTGGGAGAAATGGGCA
CACTCGCCTACTCAGCACAGCTGTTCTAGAAGAGCGATTTGGCAAGATTTCGGAAGATAA
GGGGGAGGAGAGCAAACCAAAGAAGAAGAAAGAAGAGGTAAGGCTCGAAGTAAGAATTTT
TACTAGCCTAGAATTCATGCTGCTGTCAAAGAAGCTGAA----AGATAATTTAAGCACTT
TTGTTCTGCTGCTCCTTAGATCTCAGCAGCTGGCTCTCAATCCTTTTGGAATGTTAGATA
GGCTAATGCTTTAAAAATGTTTGAGAGTTCAATCTCATGAAGCCACATAATCTACTCTTA
TTTTATGTGAGGTTCAAGAACAGTAAGTGCAAGGGAATTCATTCCTGTGAGGAGATGGCT
GTCAATGTTTTAATCATTACAGGTTTTAATCTATTCAATACCGTAAAGTAAGGTACCTTT
CGAGGGTGAAGAACAGTTGTGAACATTTATTTTGCTTGAGATGTGGGTCTTCTTTAAAAT
CAGAGCTTGCCTTTTAAGTACATACGGGTCTTTCAGGACATACAGGTGGATTGAATGCAG
AAAATCCTCAGACGCTCCCTCTGCCTGTGAAGTAATAAGGTTTGGAAAAGGCATTTTACT
GATGTCCTTCGGTTTCCAGCAAAAACATGTAGGACTAAGACCATCACAGGCTGAGAGGGC
ACTCATAAAATATGATGAGGCCTAGAAGTTTGGGGATTTTTAATGTCAAGAAACATTCTC
CCTGGAATATCAGCCTCACAGTTATTATCATTTCAAGAGGAGGCCCGAAACAGGTAAGGA
AGCCTCTGGACACTGTTGGCTGAAGCAGGGCTTCATCTGAAATCTGCACTCAGAGCTGAC
TGAGGACACCTTGTGGAGATCAACAGTGCTTCATGAGAAGGGGAGACAGGGGAAAGCAGC
AGGGAAAACCACTCAGCAGATGCAAGGGTGGGAGGCTAGAGCTGGCAAAGCTCTCACATC
AGAGGGGAGCACTTTCGGAGAACGGACCTCCCATCTCCAGGCTGAGGAGAGAGACAGGGG
AAACAGATAAATGGAGTAGGGGAGTGGAGGGGTTAAAAGATGCTCTTTGAATGTGTGATG
TAAAACCCACCTTCTTCTTCCCTATGTGACTGCAGGTATAATCTTCATTTCTCATACATG
CTCTGTGGAGTATACTTTCTTTGAGAGCACTGCAAAGCCTTGCTGATTCCTCACTGAAGT
CTTCAGTGAGGAAAAAGCCGATGCTATTCATGTAGATATGCTATGTAGTCTACAATGGAA
ATATCACAAAGACTTTCCCTCAGCACAGTCCATGTCTCACTTCTTTCCTTCCTTCCTGTT
GGGGGTGGGTATCACACTTGACAGCACAGTCTTGGATTGAACTGGCTTGACTCTTAGAAG
GGTCAAGTGTAATGGAATTAAGTTTGGAAATAGACCAATCTAGGTTTGAATTATGGTTCT
ACCACTTGACCTTGACTACCTCCACAAGCCTCAAATTTTCTTATTTGTAAAATGGAGACA
AATAAGTTGTATTAAAAGAGATGATGCATGTGAAGCACTTAGCATTGGCACTTATTTCTT
GCTGTCAGTAAGTGCCACAGATATGTTCGTGC----------------------------
----AGCAGAAGTGCTGCTACAAAACCTGAAAAGCGGAGGTCCCAGGGACTGCATGGTGC
TCTTCTCTGAGTATCCATTTTCTTACCTGTGAACTGGGAACAATAATGGTACCTGTAAGG
TGGTTGTGAGCATTAAATGATGTACTGCATGGACTTAGAAAGCATCCAGCGAATGTTAGC
TATAATAACAATTGTTAACCTGCTATTACATTGCGTAAGAGGGTTTCAAACAACTTATAA
GATAGTCACTTTGCTCCATATTCAGGATGACCAATTGCCTTAACTCTGTTCCACTTGTGT
GGCGGAAGAGGGAGGGGAGAGGCTGATATTGCCTGGGTACCTACCAGAAGGTTCTCCAGG
GCTTGTTCATGGGGCTTGTTTGCACCGTCCCACCGAGGGTCTGGCCACCACCCTGTCCAT
GACAGAATCAGATACAGGTGAATTGAGGATTAGAGGGCTTCAGTGGAGACCAGACAGACC
TCCTGAGTTCTCTCATTTTCCCTACGCACTTTCTTCTGAAAGCCATGGTATAGGTCCTTG
CTGGGGTTGCAGGGCTGTAATGTCTCCTCAGACACAGCCCACAGAAGGAACCTTGGCAAA
TTCCAAATGCCTTCAACGAGCTGTATTGT------TTGCATAAGATTTTTCCAGGTGTCA
AAGTTACTGTGAGGGAATGGCATAAAAAAAGGAACTAAAAACCTATGTATAGCCTCCACT
ACACCTGCTATATGGTAATGCAATCATCAATGTACACGTCCATCTGCCTACTAAACCGTG
AGCACGAGGGC----ACCTTGCCTTCCATTCTCAGTATTTCCAAAATCTAGCCCACGTCC
TAGAACAGTGCCCGCCACGTGCATTGTTCCTGCAATTGGCTGACCGGTGTTGAGGAAGCT
GAGAGGCCAGCAGCTCCTTCTTACCCCTCCAGCCCAGGCGTGACAACCAAAACCGTCTCC
AGACGTTGCCTGGTTTCCCTGGGGGCAACATTGCCCGGTTGGGAACCGCTGGTGTATATG
TGGGTATGGGCTCTGCGTGCGGCCCCTTGCTCATTTCTCAAACGCTGTGAGGCAGTTCCC
CCGTGGCCGGCGCTGGGGGTGCAAAGTGCATTCTTTACAGTGCTTCTCATGCAGTTCACA
GTGCAGCAGGGGAGACAGGTCATCAGGGTGGCGATGGTCGAAGAGCCTTTGTCTGAGTGG
CCCCTGTGGCCGTGAGGCACCTTCTTGAGTCTGAGTCTTGTCGTGCTCACTCAAGGGTCA
CCTCATCCTGGAAGCCAGCCCTAGCACCACTGCCAAAGTGAGCTCTACCTCCTGGGTAAG
CACGGGTTGTTAGGGGAATACACAGGAGAAATATCTCACCTAAACTTGGGAGTCAGGGAA
GTCTTCTGAGAAGAAGTTCCATCTAAGTTGACACTAAGAGATAAATAGGACTTTTCTGAG
C--AAAAAAAGTGTGTGGAGGAACAGATGTTGGGGAAGGTAGGAATAGCAGGAAAGAGTG
GCCAAGAATGAGAGAACACTGTGTGTAAGATTTAGTGGCAAGAAGATCCCAGCCCTTTGG
AAAAGTTGTGTCCATATGGAGCCCATCCTTCTACTGTCTTTCACTTCCTTCCTGAATTT-
CCCTCTCACTCCCCAGTATCCTTGGCCTTGTCCAGGTGTCCCAATTCCAATCTTTGTTTT
TAGGCGCTGACTCTATCCAACCAGGCCAGGAAGCAGTACACCATTGGAGAAACAGTGAAC
CTGAGTTGTTTTCTGGTTGCTTCATGTGTGCAGGTTTAGACTCAAATGACCTGTGAACCC
TTTGAAGCTGGGACTATTATTCCTTCCCCCACCCCCATTCCGTGCATCCCAAGCCTAGTT
TAATATTGTGAATCTTGGAATCTTGCCATGTTGCTGATGATGGTAAAATAAATACCCTCT
CCTGTGTTATGGAGGAGTACTCAGAATTCCGCTTCTCTGCCCTCTCAGAGGATGTTATCA
TCTTACGAGGGTT--AGTGTTAGGGATTTGAAATGCCTGCAGGCCTGCCCAGATACCAGG
CAGCTTGGATGCTGCATGGAACACAAAACCACCCGGAACCATACTGCTCATGGAAAGGAT
GATTACACACATGCTCCCGACAAGAACTGTAGGATACGTTGCCCTGTCATTTCCTCCCAA
AAAGGAACAAAAACATAGATGAATGGCTGTGGTCCTTGATCTCTACATCACTTAAGTCAA
TTGGAAATTTACCTTACTACTTACTGATTTATAAAGCACTTTATCCTGTTTGGATGAAAG
GATTATTTCAATAACTTCCTAACTAGCCTCCCTGCTTTAGCCCTTGTTCTCTACAGTCTA
TTCTCCGCAGAACAGCCAGTTAAAAACATAAGGCAGATCACTCACTCTTCTGCACAAAAT
CATCCAGGCGCTATCTCAGAGTACAAGCCCAAATCTTTTAAATGGCTCACAAGGCCAATA
CACATTCACCCCATACTTCAGCTCAGTTCACACTACTCTCCCTTTGCTCACTCACAATAG
CTTCTTTGCAGTTGCTTGAACACACTAGGCAAATTCCAGACCCAGGGCCTTTGCAATAAG
AAATATACTCTAAAATTTACTTTGTGATTGACTAAGACATGTTTATGTACAACTACAAAT
GGTACAGAGTGAAACTCGTGTATTCATTTCTAGGACCCATTCACTAAGAGTTTGGTAATA
CCCACAATGAAATTTTCTTCCTTTAGGTTCTTTTGATCCTGCTTGGTTTCCAGACTATTC
TTGCCTTGTCCCAGTGTGTGTTGGATTATTGCATTCCTGCTTGGGGCCCCTCATTTTTAT
TCTAAGTCTTTTTATCCACTTGATCTTTTAAAGTGTAGCTTCTCACTGAATTTCTAAGAA
AGATTGCATACTTTAAAAAATATGAGTTGTTACATGTACCTATAATGCTCACTTTGCCCG
CTTCTCTGTTTGTAGGAGGATGTGGCTATGATGGCTTCCTTATGATCTGGATTTCTTGTT
TCCTCCTAGTGTAATTCCCTAAGAAATCAAGATTCTCAAAGGATAAGCACAACTTGCTCA
TTCCTACAACATTGTTTGCAAGTCATAGTACTTCTGACAGCCATCTTTTTCTCCAAAGCT
CTTCCTTTTTCAGGGTTAGTTCTGATTTTAGTCGGCAGAAACCTGGAGTATGTAACTGGG
AGTTTCTTTAGTATTACTTTTTAATATGACAAGTTGACCCAGTTCTGAGTTGGTAGCAAG
CAGGACTAGAGCACAGTAAATACTGTTGTGTATCCTTCTTTGGTTGGGAGTTTTTGGATA
TCAGTGTAATCATTATAGTTAGAGACAGAGTCATCAGTGTTAATCAAGTCTTTGGCTTAA
AAGTTTAAAAAAGTTTATTTACAATTTGAAACAACATGTAAATTTCAGATCTATAGACAT
CCACTCCCTGGAAGTACACATTAGCACATGAAAGTCTCTGAGCTCTGCGGTCATCTGTTT
GACTGGGTTTGTTAGCTCAGCACGTACCAAACTTATTTGCCTCCAGAATTACCGTTTCCC
GTGAACCATTAATATTCTATGAAACCAGTGTTCTAAGGGACATATACTAGGAAACTCCGC
TTTAGAAAATTTTTATAGGAAGCAGTTAAACGTGTGAATGAAAGTTGTCATAAGCATCAT
CATACCTTTCGT-TACATAGGATTTGACAGATTCTTTTTCTTTCAGTGAAGAAGCAGAGG
CTCAGGGGGTTAATCACATGCACAAGATCACCTTGAGTAAAAGCTTGTGC--AGACTCCA
GAGCAGCGTGGTGCTTTGGGGGTGAACATTTTAAAGTTTCACAAAGAAATGGAACTTGTG
TGTAATATAGTCATGAGGACAAACAGTTTAATTTATGACTCACTCATCAGCTAAACCTTG
TTATGTCTTGAACTCAG--------------------------------------TTTCA
CCTATTTTTGAAAGAGACAACTCATCCTTGTGAATCACCACGATCACCACGATCTTTAAA
ACGGGTTTTGGTCTAGAAATCTTTAGACCGTTAAAGACACTGATTTAGAACTCTTAACCA
CAGAAATCAAATTTCTTGGGGTATTTGACCAAGAGCCAGCTGCTTCTTAAAGACAGACTT
GTTTACTGTAAGGCTCTCGGTTTGAGATTATCCGAGGAACTGGACTACTGGCCTGAATGT
TACACATCTCCCTAGAGGACTCTAGTT-ACAGGAAATCAGTTGAAGAATATGAAAATTCT
TCATAGTTGAAGTTAGTTCATTACGTGATTAATTACATGGTTAGCTAGCTGGGCTCTACC
TGTTCATTGAGAGCCACAAATCACAATAGATAAAGATATAGCTTTAGATATGAATAAAAA
TTGATATAGATATGGATAGATATAGATTTAAATATAAATAGATTCTCCTCAGGGAGCTTA
AAATATACCCAAGGAAATAAGACTTTTCTATGTCAAAAAAGCCTGCTGGTACTCAGAAGG
GTCTTAGTTCTTCCCCACCACTTTCTTTCCACATCCCAAGAGACAGAATCTGTGCGTTTA
TCTGAAAGCTGGAAAAATTAGTTTAATTGGCCAATAAATATTTATTGAGAAGAAAC--TG
CTAGACTCTGGGAATACAGTGGTGGACAAGACAGATCTCCCTTTGCTCCCTCCCAAGAAA
GCCTCTGACCTGCTCAGACTGGATGAGTCACCAATTCCCCCCTAATTTTCCATGCCTGTC
CTTTCTTAACACTGTTCTCCCTGCCTAGAATGCACTGTCCTTTTTATTCCTTTCTATCAA
AATTCTAACCATCCTTCAGTGCTCCATTTTACTTTGCCTCACCCATGAAGCCTTTCTGAA
TCACCAGTTTTTAATCAATTTTCTGTCTGAACTTCCACAGAACATTTAAGCACCTTGCAT
CATATAGGTCATCTTCTATTTTACAGTGGTACTATCAGTGTACCAGCCTCAACTGTTTGT
GGTACAAAGCAGAGATTAAATAAATATATTCAAGTATTAGACATGGTATGAACCCTTAAA
ATGCCTGAAAGTTACACAGACCCCTTTCTTCGAGCCGCCTGGTTTGGTTAAATATGTTCG
CTGTCCTTTGACATTGGAATGAACGGTACCCACCCGCTCCTTGGCTCACATCTTCCTTTG
GCTGGTGTGGGTGAGGATGTGGGGACCCAAACGATGCGACTGCCTCAGGTCCTGGAGTTC
ACCATA--TCCTTCTGGAGCGGCTGCAATGAGTCTGTCCAAATTTAGTACTTGAGAGAAT
GCATTTTAACAACCCCTTCAGGTAGCCACAGTCCTGTACCTTTCAGTTTCACGGAGCTCT
ACCTTCTGCTGTTCAACTCCTCCATGAACATGACTAAACCCTTTGGTTTGGTTTTTTATA
AAGGGATGGATGCTTCAGACATTTGGAAGCCAAGCTGGCTTTATTAGAACTTACC-AAAG
TATGCTCCCTGCCTCCAAGTATATAATCTTCCCCAGACCTCATTGGGCACAGTGTAGCCT
CTTAAAGACAGGCTCTTAGCTGGAGGCAGGGGCCGGGCTGGAGGACCCAAACCCAAGGAG
AGGACATCTCCTTCTGATAACCAGACCCTCAATCACCTCACCAATGATTCTGCAACTATC
CAGGGGCCTCCAAGGTACTGACCCCACCTAGTAGACATACTCGGACACCACCCATTTCTT
TAATCACCCTCATCCAAATGCCCATCTAACATGTCCAGCTGTAACACGTTTCTTATCTGG
GAGAGGGATGGTGAGATGTGCATCTTTCACTACAAAGAATTCTTTCCTCCATAAATATGT
AAAATTTCATAGATGAACACTTTCCAATAACTCTGTACTTTCTGAACAAGGTTGTTTAAG
TTATAACAGTTCATAAGCAGCACCTTGAAGTGCTGTGTATTTTCTATAGGTACCAGCGTG
TCCATATGTACGTAAACACGAGAGGGCTCTGACAGGATATATGCCAAACTGACAATGGTG
CTTCCACATGGAGCTGGAAGGAAGGGACAGGGTGGGCAATGTATCCTTCCTCATCTGTCA
TGGTTTCCCTTTTTCGGAGAACTCAGTCTTCAGTGTTCTACTTATATAATTAAAA-TTAG
GAAAAATAGGCATCTGACAGGCAGTTTCCTGACCCCCATGGGCCCAGTGGTCTTGCCTTC
GACTCAGGTCCCTTTCCATATCTGAAGGGGGCACCTGTGGAGCCCTCTGCCTGGGACACC
CTTCTCTGGGGTCTGCAAGGGGCTGGCTCCATTGCAGGCCCGCCCTGACCACCCCGTCTG
AAGCAGCCCCTGCCCAGCCACTATTATGTATCTGTGCATTAATACCTATCTA----TTAA
GCAGATGGTGCTACATATCCAAAGCTTTGGTATCAGTAACCTACAAATGCTGACATCTTG
TTTCTGGGACCTTGAAAGCAGAGAGGTGACTATATTCTCACCTATCCTTTTCATGTAATA
AATTCCAGAATCTTCTGTTGAGTGAATCTTTCCCTGAATTTGATTCCTGAATTGAATTCT
TGATCCTTGAATCCATAAAGCCATTCTAAGATCATCATGAAATCATGTATTTTAGAGTTT
GAAGTCCAAACTTTTAAATTGAAAAGATTTTAAAAAAATAGGGCTTAGTGATAAAAAAAA
CATCTTATTCAATTATTTTTTAAGCACTGATTTCACTCTTGTTTGAGGTACAAAGATGAT
TGAGTGATGGGTCCTGCATTACTCAAGAAGCTCAGTCTCATGGGAGAGTCATATATATGG
ACAGATCTTAAAGTTCAGTGGGATAAATGTTCAAACAGCAACACGCATAAAGCCTTGCCC
TTGTCTGTGTTAGGATAAAGGCCAGCCTCCTCTGCATGGCTTATAAGTGTCTCTGCGACC
TGGATCTGGCATCCACATCTTCCCCAAGAACGTCTTTCGCTTGGCCTCATATTTAGACTA
TACCAAACTGTATGGGATTCTCCATAGACAGGTGAGCTCACATCTCTGCACCTTGGTTAT
GTTGCTTTCCAAGCTCGAAATGCCAGCTTCTTCTGACTCATGGTTCTAACTCTCACTTCA
TGACTCCACTCATTACTCTGCTCCTGGTCCTCCAGAGAGACCCCCTGTACCCCTTCCCCA
CTTCCCTCCCCAGGCCATTATAGTATGCATGCTCTTACTCTATATTTTAAATGGCAGTAC
TTACACATCAATCTGAACTTGCATACCATTGAGCTAATTACATCCCCACCTAATGACTAT
TTACCAGGGTATGTCCAATATAGTTCCATCATATGACCTGCAAAATCCTAAATCAGAGGC
TATACCTAGGACTGACTATAAGTTGCTATAACTTTAAAATTAACTGCCATTAAAATGTGG
GCCATACACCAACTCTACCTACTATATCAGAAACTTTGACTGGGAAACAACAGCTTTTTA
ATAATATTGTGTTCCCAGAAATGCCAACTACATGGATTATAAACACCCACAGCAACAAAA
TATACAAAGTGACTACTGTGTATTAGGTGTCTGGAGAATTGTTCTATGGAGTGAGACTAC
TGGGTAAACAATTATAGTAATGGGTCTGCAGTAGTCAGACATGAGATATGAAGAAGGGAG
AAGCAACTCGAATTTTATATTAGTGATGTTATATTAAGACGGAGAAGGCTTTCCTATTAT
AAGCCTCGTTTTTAAGATGCTTGAAACTTTCCCATAGGAATTTTTCTCATGACAGTTTTT
TATTTTGCCTCGTAATGAAAATAGGATATTAGTTTTTAGTGTTTTTTGAAAGATGTTATC
TAGGAGTAAAAGTGTTTTTCTAAACATTAGAACATTTTTAAGGTAGTTTTTGTTTTGAAA
CCTCAAAACAAATAGCTTTTTAATGACCTTCAAACTTGTCTCCAATTAAGAAGTTTAGTG
CCTCTGGTGTATGAGGCAAAGTTTGATTTGTAAATAATTAAATAACAAGCATTACCCAAT
GCTTCCTGATAAAAATAGCATTTTGGAAAACATTTTGGATGACATATGCAGGAATTGGAC
TAAGCATGAAATGGTGTGATTTACTGGAGAGAAGACATGCTCTGCAGTTAGTAGCCTTGA
TTCACCGTACTCACTCTGCCATTCACCAGCTGGGGGAAGTTGGCCAAGTCATTTGGCCTC
TCGAAGCCTCATGATCCTCCTTATCTTAAAAGGGACCAAGAATATCTCTCTTACCAACCT
GCAGGGTGTTTTTAAGTATTGGAATATTTGTAAAGTGCTACAAATAAG-GGGTTACTTAC
TGGTATCCAATGACTGGTTTCTGTGCTAAAGAAAGTTAGAGGTACTTCTAGAGATTATTT
GGTAAAACCAGTTCATTTTCTAGATGAGTGATCTGAGGCACAAAGAAGAGAAGAAACTCA
AAAATTTTCCACAGAAACCGTATGTATAACTTATAAGGCCAAATACCACCCTGAGTACAA
AGTTAATGACCTAGGCTCATTTCTGTTAGCTGTAGAATTTGTACTTTCAAATCTGCTATG
GCAATGTGTTT--GTTGACGTGCACAGACAAAATACAAATTCCATGTGTCATGAGGGCCA
AGCTGGCCCAGCATTTATATGGCCTGGGATTTTTTTAAATGTCATTCTTGCCTGTTGTCC
CTGCCACAAACTGGAGCAGGAATAGCTAATTGGCTGCAGCCTGCACAGGCTGTGAAACTT
TAGACCAAATCCCCTCAGCCACAAGCCACCCATTGTCACCTGTCAACAGGTGCAAAGGAA
GGGGGGCCTGCCTAACTGGCTCTGCTCTCGTGTTTTATCAGTTGTGCCGTGTTGCAGATC
ATGGCCTCCTCGTCTGTCACTTGGGTGGCAAAATCAGCTTCAGGCCGGCCACTGGAGCAT
AGAGTAAAAATGCGATCATCCGTATCCAGCCCATTTGACGTTTGTGACTTTTTAAACAGG
GGCTATGCTGTTTACCCTTGCACCATCTCTCTTTCTCAAAACACAAACTGATAATATAAA
GAAGATTGTGATAATATTAAGCTATTTTTTTTAACTGAAATCTTCAAGCTCTCATATGAA
TATCAGCAATTAATATGCTAATTACAAAGGGTGCTTCCCTAATCATAAAAGCAAGTCTAA
CAAGAATTCGTTAACCGTTGCATCTTCTTTTAATTGCTTGCAAGTGACAAGACAGAACTT
ATTTTGAAATTTTTTTTTATTTAGTTTTATCACAAATTTGAGACCAGCTTCTAAATAGAA
TTACTGACATTTTATTGCATCTTAAAAGTGAAGAAAATGTAGATTCAGTGCAGAAAAGTA
CTCCATTATTTTTTACGTTAAATTAGGGTTATTCATTGTAAATTTTCATGCTTACTGATT
TCCTCATTTTAACTAGGTCTAACTTTAAAGATACATATACCTATTAAAAGGTATTACAAC
ATAATGGCTATAAAAAATTCATACACCTAAACCATAACAAGTTTTATCCATCGCTAAATA
TAGTTTTGTTTAATCCCTTTAATATTATAGAAAAGATATACTTGTAGAATTTTAATGATG
TGATCTTTAAATGTGAAGTTTAAAGGTTTTTGCTAAATTCACCC--GTGAGGCACTTTAA
TTCACTCACTACAATTATTGCAC---TCTTTGAAAGTAGTCTCATACGTAACAAACCATA
GTCACAGAAATGTGATGTGGTCCAATTAATTTAGCCAAAGAAGGGAGTCATATTTTATGA
TTTGTGGCCCTCACAGATTGAGCTATTATTGAGCTTCCTCAATGAGGTTACACTTTCTCT
TGGAGTGTTCAACCCTAATGCAGGGTTGGAATGAGAAAAGTAACCTCCTGGACAGGTCTG
CACAGCTAGAAGATCAAGAAGCATCACCTTAAAAATATGCCTGCCTTAGTTAGAGCAAAA
GAGTTAACATCTTTCTAGATGCAAAAAATAGA---------------AGAGTGAAAATGG
CTTGTAGCCGGCAATTCTGT-CCCTCATGTGGGGCTACTGAAGAAATAGCCATGTGTACT
GAGCTGCCAGCAGCTGCTCACACTTTGCAAAATTTAATAAAGCATAAGAATTGTTTCTAG
CAGTGGGCCTAATACAATAAGTATTTAAGACTTGAACTAAAGATTGTATCTTTTAAAATA
GGAGCAATAAAGAAGAGTGAACACAACGAACGGTCTATTCAACTCATCCTTTCTAACTTG
ACTGTATAGAGTGTTCATACTGCTTTAAATATATTGCTCCTTTTTAATATTGGTTTTAAC
AAGTAAGTTTTTAACAGTGTGAACTGAGATCGAAAAAAATTTATTCACAGAAATTAATCA
TCTCTAACATAGATCCTGGCTGCCAAGTGAGAGTGATTTCAGCTACCATAATCAGGCCAG
TCATTAGACCTTCATGGCCATTATTTTTTATCTAATATTTCTTAATTGTTACTAATGTAA
CATTAATATATCTATTTAGTTGTTCACATATTTTATTGGTAATACAATTAACCATTTTGT
TCAAAAGCTTTCGTTCTGCCGATATGCGTGCTCAGGCAGGCGGGTCCTGCAGGAGCGCAG
GTGGTGTTACTTAGGTCTGGTCTGTTCTCCCACCTCATCCTGGATACAGCTGAGCATCAG
AGGCGGGATGTCAGTGAGGGGCTGTAGAGGCAGGGGCCGCACCCCCAGCTTCGCCATACA
CTGCTCATAGCACAGTCCTCTAAAGAGTTCCAATTTCAATGGTCAGCTACTCTCACAAAT
TCCCACAATTGGAAAATGCAAACTTTTGCATTAACATGGATTATTTTTTCTACTGTGGAA
CCAAAACTCAAATTTGTGCTAGTAGCCACTGCAGCAAGTGGCATGAAGGAGGGAAAACAC
ACACCTCAGGAACATTCCCTCACGCCGTCCACTTACATACACCCTTTCTACCGGCTTAAC
AAGTGGAACTTCCAGCTCACAGGCACGTATGGCCCTGACTCCCTCCCCCTTCACCACGCG
GCTCCAACAACCCACTTTACATTGTCTGGTTTTTTGCTTGGAAGGAAACATGCAAACTAT
CATATTAACTTCCTTTAAATTCAATGGTACTCTGTGTGTAATC----AAACTTATTTGGT
TAAAACGGAACATTTTTGGAACA-CTTCTAGGGTTTTTGCTTCTGCTCTTATTGACTAAT
TATTTTAAGCCATCCAGCTGTGCTCACTGGCTGCCTCGCCCTTGGATGGTCTGATATCTG
GGATGCACAGGCA--GTGACTTGGCCCAGCTCCTCTTATCCATTTGATCTCAGCTCACAG
CGGGTGGCCAGTTCATTTCCAGGTAGGACACAAGGACCTGCTTCCCCATCTCCCCTTTTT
CACCCAGGATAAAGGAAAAAAGACAAGGTTTTCATGATGGCCTAAGCAGAGGTGTGTCGG
GACCCAGTTCTCCAAATGTAGGTAAGCACATTTTCCCTCTCCTTTTGGTTCAGAGGCTTG
AGGGCACGTTCAAATGAGTCGTTGGTACCTAGAAGCCGAGCAGTCTGGCTGTCACTGAGT
CACCACCACATCACTGCATCAAGAGATGCTCGGCTGCAGGTATTTCATCTCCAACAATTT
GGGATCCAGCGCCCTCACAGTATTAGCAGTGGATCTATATCCATGTCTGTTAACTACGTT
CCAAAGGATCCTGATATGCCAAGGCTCAAAATCACCTGAATTTAGGCTATTACATGGCTC
AACATCCCCCAAATAGCCTAACTGCATTTACCAAACACTGTATCTACATGGGTAAGGGGA
GGTGGTAGATTATGGCATAAATTCAGGATTGGAGTTTTGCTTTGTGGTATCACGGGAGGT
TTGCAAGGGAGTTGAGGATATGTTATGTATTTCTGGTGAAAGCAAAAGTAGCTGATGATC
ATTAGGAAATTACTGGCCTTAGGAATGCAGGTGTGAGAGAGATTGAAAGAATGAGAGATT
GTGGTCATACAAAGGTATGCTGGAGTTCAAAATTTCAGAGAAGCAGCAGACCCTCATGTC
AGATCTCAGTGTAAGGGAAGCGATGTCTAAGGTATCAATGCTTTCACATTTTTCGAGAGT
AATAGATGATTGGAGAATGACAGCTGTGGGATAGAGGGATAGAGTGTGGCAGGAAACTCA
AAGAAAGAAGGGGTTTTGCACAAGGGTAAAAGAATCAACATTGGGAGTAAATGTGTCACT
TTATGTTCCCCACCTTCTTGCTAAGTGTTAATGCAAGTTTGCAGTTGAATTTCAGATATT
CTGAAATTGTGTTTCTTTCTTGGCATTCATTGATGCTACACTGAAAGCAGAGTGGGAAGT
ACAGTACATTTTTCTTTTGCACCCAAAATGAATCTTGGAACTATATCCATAGTATATATC
TTTCTTCAATTATTCTCTTTGCTTTGGCTTTTCAGTCTCCTGACCCAGACACCATCCCAT
CTCATTTAGTTCCTGAAGTTTCTGTTTAGCCATTGCTACTGCACCAACATTACCACATGA
GTTGTACCCAGACATTTAAAATAGGAGGCAAATGTATTTTTTTGGAGTCAGGTAAATAAT
GTCTGATTTCAGGATTTGTCCTGGCATTCTTTAGGGTCAGGAATGTGCCAGAGAGGCCAG
CCTAGCTCTGAGGCTAAGAATGGCCAGCAGCCCAAAGCACAGTGTCTGAGTTCAAGTGGA
GATGTGGTTGTGATCCAGGCTCTTTAATTGCTGAGAGGTCTGAGCCTGTGAGTTAAGTAG
GGCACTGGTTCAGATCCCCATGTGGCAGAATCAGGATCCTGGAGAGCTTTGAGCGAGGAA
AGGGGAAAACCATTTTTGCAGGTATAAGGACAGGTAGGGGTTAAAACGTAGTTGCAACCC
TAACTCAGTAGATCATGGTTGGGGCTTTATCCCAATGGGACCGTAGAGAGCAAATCTGAG
CCCCAGGCAGAGCAAATCCTAGAACTACTCCCGAAACAGCCTGCTCGTGGGGTTGAGGCC
AAGTTGGTCAACATTGACCAAGTGCCAAGCAATACTGGGGTGCAATCAGACACACCCAGC
TCTAATCCCAGATTTACCTCCTACTAACCTGCTTCTGGGGAAACAGATCTAC---TGCAC
CCACCTCCAGGGCTGCTGCTAGGATTAGCTGTCAATCCATGTGCTCTGCACAGTGATGGA
TACG-AATAATTACTGAAACATCAACTGTTGGAAGGATAAGATAATGT-AAAAAATCAAT
TTTAGAATTACTTACAGTTTTCCAGTTGAAATCCAGCTCTTAGCTCAGGATAGCACAGCA
ATACCCAAAGGGCC--TGTACCTTCATTCCAAGCCACTGAAAGGCTTTTGAGTATGGTCC
ACCGAGAGTGGAAAAGAAAAAGTC-TA--AGAGTCCAGTTT
>Lipotes_vexillifer
AGTGCAGTGGGAGGGGATTTAAGAGTTCATAAGGCCAGCTAGACTAGTTGTGCGAAGCCT
AAAATGAGGCCAGCGCGTGGCATTTACCCCAGGATTTGGGTTAAACATTTTCACTTGTGG
CCCCCAAATGACTACCAGCCTAGAGGATACCTAAGGATTGACAGAGCAGTTCGATAGGGA
AGGAAAGAAACATTTCAATTAAACATTCACCATATCCAGCGGATCATAGACATTTTATGA
T-GTGCATTAGGCATGGCTATGGGGAAATAATCTTAGCGGATTTCAGTAGTTCTTCCTCA
ATGACACAGTCATTAAAAAACAGAACCAGGATTCTAACCAACCCAGCTC----TGACTCT
AAATCCTATGGTCTTTCTACTATACCATGCTTCTCTTCAACAGATCCATCCATATGGCTC
GAGGGACAGTAACCATAGGGCTTGTCCTTCAGAATACCCAACCCCCAACTATAGCCCACA
GGGACTATGAAGAGGTCAGATAAACTTGGGGGGTGGGGGACAAGTCTGCTGAGATCTCAG
ACCACCCAGCACCTGGTCCATCTGGGACAAAGCTGATCATTTAAAAAACAAGTTCACAGC
TTGTTTTGAAAAACATCCCTAAAGTTGAGATGTCCAAGGCAGCACATTTGGTGCTGGAAC
GAAGGCAGATTTGTGATAGTTAATGATCCCTTAGGAACACAGAGCCTGGCAGCTGAAGTT
GCTTGACCCAGCATCCTCACTCCTATTACCTTCCCAGAGTTAGCCTGGCCCACCTCACAG
GAACTGAGCAAGGGAGAGAAAATGAGAGTTGCATATTCCTCAAGGAATACAAGATAATGT
AACCAGGGCACCTATTATGTACTGAGCACTGAACATATATTAGCCACGACTGATAGCAAC
CTTAACAAATCCCGAGAGCCAGGACACCTCCAGGACCAGGGCTGGGGTAGCAGGCAGCCC
CTGTGTACTGTGATCTCCATTCTGTGGGGCCCTGTCTAATTCTTATGTATTTAGATCCTG
CTTCATTCCAAAGAAAAAAGGAGGGCGAATGGACAAAAGAATGCTTACAGAAA-GTAGAC
GAGAATAAAAATGAGTAGATGGGGACATTTGGACAAAGGGAAAGAAAGATCAAGCAAAGT
TTAAGCAAAAGTAGTACACAAAACACCTCCAAGAATGGGCCAGGGTGAGAGAAATGGGCA
CACTCACCTACTCTGCACAACTGTTCTAGAAGAGCAATTTGGCAAGATTTCGGAAGATAA
GGGGGAGGAGAGCAAACCAAAGAAGAAGAAAGAAGAGGTAAGGCTCGAAGTAAGAATTTT
TACTAGCCTAGAATTCATGCTGCTGTCAAAGAAGCTGAA----AGATAATTTAAGCACTT
TTGTTCTGCTGCTCCTTAGATCTCAGCAGCTGGCTCTCAATCCTTTTGGAATGTTAGATA
GGCTAATGCTTTAAAAATGTTTGAGAGTTCAATCTCATGAAGCCACATAATGTACTCCTA
TCTTATGTGAGGTTCAAGAACAGTAAGTGCAAGGGAATTCATTCCTGTGAGGAGATGGCT
GTCAATGTTTTAATCATTACAGGTTTTAATCTATTCAATACCGTAAAGTAAGGTACCTTT
TGAGGGTGAAGAACAGTTGTGAACATTTATTTTGCTT-AGATGTGGGTCTTCTTTAAAAT
CAGAGCTTGCCTTTTAAGTACATACGGGTCTTTCAGGACATACAGGTGTACTGAATGCAG
AAAATCCTCAGATGCTCCCTCTGCCTGTGAAGTAATAAGGTTTGGAAAAGGCATTTTACT
GATGTCCTTTGGTTTCCAGCAAAAACATGTAGGACTAAGAACATCACCAGCTGCGAGGCC
GCTCATAAAATATGATGAGGCCTAGAAGTTTGGGGATTTTTAATGTCAAGAAACATTCTC
CCTGGAATATCAGCCTCACAGTTATTATCATTTCAAGAGGAGGCCTGAAACAGGTAAGGA
AACCTCTGGACACTGTTGGCTGAAGCAGGGCTTCATCTGAAATCTGCGCTCAGAGCTGAC
TGAGGACACCTTGTGGAGATCAACAGTGCTTCATGAGAAGGGGAGACAGGGGAAAACAGC
AGGGAAAACCACCCAGCAGATGCAGGGGTGGGAGGCTAGAGCGGGCAAAGCTCTTACATC
AGAGGGGAGCACTTTCGGGGAAGAGACCTCCCATCTCCAGGCTGAGGAGAGAGACAGGGA
AAACAGATAAATGGAGTGGGGGAGTGGAGGGGTTAAAAGATGCTCTTTGAATGTGTGATG
TAAAACCCACCTTCTTCTTCCCTATGTGACTGCAGGTATAATCTTCATTTCTCAGACATG
CTCTGGGGAGTATATTTTCTTTGAGGGCACTTCAAAGCCTTGCTGATTCCTCACTTAAGT
CTTCAGTGAGGAAAAAGTCGATGCTATTTATGTAGCTATGCTATGTAGTCTACAATGGAA
ATATCACAAAGATTTTCCCTCAGCACAGTCTGTGTCTCACTTCTTTCCTTCCTTCCTGTT
GGGGGTGGGTATCACACTTGACAGCACAGTCTTGGACTGAACTGGCTTGAATCTTAGAAG
GGTCAAGTGTAATGGAATTAAGTTTGGAAATAGACCAATCTAGGTTTGAATTATGGTTCT
ACCACTTGATCTTGACTAC-----------TCAAATTTTCTTATTTGTAAAATGGAGACA
AATAAGTTGTATTAAAAGAGATGATGCATGTGAAGCACTTAGCATTGGCACTTATTTCTT
ACTGTCAGTAAGTGCCACAGATATGTTTGTGCTGCTCCTGCATCATCCAGGTGCCCCCAC
AAGAAGCAGAACTGCTGCTACAGAACTTGAAAAGCAGAGGTCCCAGGGACTGCGTGGTGC
TCTTCTCTGAGTATCCATTTTCTTACCTGTGAACTGGGAACAATAATGGTACCTGTAAGG
TGGTTGTGAGGATTAAATGATGTACTGCATGGACTTAGTAAGCATCCAGCGAACGTTAGC
TATAATAACAACTGTTAACCTGCTATTACATTGCGTAAGAGGGTTTCAAACAACTTATAA
GATAGTCACTTTGCTCCATATTCAGGATGACCAATTGCCTTAACTCTGTTCCACTTGTGT
GGCGGAAGAGGGAGGGGAGAGGCTGATATTGCCCGGGTACCTACCAGAAGGTTCTCCAGG
GCTTGTTC----------------------CACCGACAGTCTGGCCACCACCCTGTCCAT
GACAGAATCAGATACAGGTGAATTGAGGATTAGAGGGCTTCAATGGAGACCAGACAGAGC
TCCTGAGCCCTCTCATCTTCCCTAAGCACTTTCTTCTGAAAGCCATGGTATAGGTCCTTG
CTGGGGTTGCAGGGCTATAATGTCTCCTCAGACACAGCCCACAGAAGGAACCTTGGCAAA
TTCCAAATGCCTTCAACGAGCTGTATTGT------TTGCATAAGATTTTTCCAGGTGTCA
AAGTTACTGTGAGGGAATGGCATAAAAAAAGGAACGAAAAACCTATGTATAGCCTCCACT
ACACCTGCTATATGGTAACGCAATCATCAGTGTACATGTCCATCTGCCTACTAAACAGTG
AGCACGGGGGCAAGCACCTCGCCTTCGATTCTCAGTATTTCCAAAATCTAGCCCACGTCC
TAGAACAGTGCCCGCCACGTGCATTGTTCCTGCAATTGGCTGACCGATGCTGAGGAAGCT
GAGAGGCCAGCAGCCCCTTCTTACCCCTCCAGCCCAGGTGTGACAACCAAAAACATCTCC
AGACATTGCCTGGTTTCCCTGGGGGCAACATTGCCCGGTTGGGAGCAATTGATTTATATG
TGGTTGTGGGCTCTGCGTCTGTCCCCTTGTTCATTTCTCAAACGCTGTGAGGCAGCTCCC
CTGTGGCCGGCGCTGGGGGTGCAAAGTGCATTCTTTACAGTGCTTCTCATGCAGTTCACA
GTGCAGCTGGGGAGGCAGGTCATCAGGGTGGTGATGGTCGAAGAGTCTTTGTCTGAGTGG
CCCCTGTG----------------------------CTTGTCGTGCTCACTCAAGGGTCA
CCTCGTCCTGGAAGCCAACCCTAGCACCACTGCCAAAGTGAGCCCTACCTCCTGGGTAAG
CACGGGTTGTTAGGGGAATACACAGGAAAAATATCTAACCCAAACTTGGGAGTCAGGGAA
GTCTT---AGGAGAAGTTCCATCTAAGTTGACACTAAGAGATAAATAGGACTTTTCTGAG
T--AAAAAAAGTGTGTGGAGGAACAGATGTTGGGGAAGGTAGGAATAGCAGGAAAGAGGG
GTCAAGAAGGAGAGAACGCTGTGTGTAAGATTTAGTGGCAAGAAGATCCCAGCCCCTTGG
AAAAGTTGTGTCCATATGGAGCCCATCCTTCTACTGTCTTTCACTTCC----TGAATCTC
CCCTTTCACTCCCCAGTATCCTTGGCCTTGTCCAGGTGTCCCAATTCCAATCTTTGTTTT
TAGGCGCTGACTCTATCCAACCAGGCCAGGAAGCAGTACACCATTGGAGAAACAGTGAAC
CTGAGTTGTTTTCTGGTTGCTTCACGTGTGCAGGTTTAGACTCAAATAACCTGTGAACCC
TTTGAAGCTGGGACTATTATTCCTTCCCCCACCCCCATTCCGTGCATCCCAAGCCTAGTT
TAATATTGT--------GAATCTTGCCATGTTGCTGATGATGGTAAAATAAATACCCTCT
CCTGTGTTACGGAGGAGTACTCAGAATTCAGCTTCTCTGCCCTCTCAGAGGATGTTATCA
TCTTACGAGGGTTAAAGTGTTAGGGATTTGAAATGCCTGCAGGCCTGCCCTGATACCAGG
CAGCTTGGATGCTGCATGGAACACAAAACCACCCGGAACCGTGCTGCTCATGGAAAGGAT
GATTACACACGTGCTCCCAACAAGAACTGTAGGATACACTGCCCTGTCATTTCCTCCCAA
AAAGGAACAAAAACATAGATGAATGACTGTGGTCCTTGATCTCTACATCACTTAAGTCAA
TTGGAAATTTACCTTACTACTTACTGATTTATAAAGCATTTTATCCTGTTTGGATGAAAG
GATTATTTCAATAACTTCCTAACTAGCCTCCCTGCTTTAGCCCTTGTTCTCTACAGTCTA
TTCTCCGCAGAACAGCCAGTTAAAAACAT-AGGCAGATCACTCACTCTTCTGCACAAAAT
CATCCAGGCGCTATCTCAGAGTAAAAGCCCAAATCTTTTAAATGGCTCACAAGGCCAATA
CACATTCACCCCATACTTCAGCTCAGCTCACACTACTCTCCCTTTGCTCACTCACAATAG
CTTCTTTGCAGTTGCTTGAACACACTAGGCAAATTCCAGACCCAGGGCCTTTGCAATAAG
AAATATACTCTAAAATTTACTTTGTGATTGACTAAGACATGTTTATGTACAACTACAAAT
GGTACAGAGAGAAACTCGTGTATTCATTTCTAGGACCCATTCACTAAGAGTTTGGTAATA
TCCACAATGAAATTTTCTTCCTTTAAGTTCTTTTGATCCTGCTTGGTTTCCAGACTATTC
TTGCCTTGTCCCAGTGTGTGTTGGATTATTGCATTCTTGCTTGGGGCCCCTCATTTTTAT
TCTAAGTCTTTTTATCTACTTGATCTTTTAAAGTGTAGCTTCTCACTGAATTTCTAAGAA
AGATTGCATACTTTAAGAAATATGAGTTGTTACATGTACTTATAATGCTCACTTTGCCTG
CTTCTCTGTTTGTAGGAGGATGTGGCTATGATTGCTTCCTTATGATCTGGATTTCTTGTT
TCCTCCTAGTGTAATTCCCTAAGAAATCAAGATTCTCAAAGGATAAGCACAACTTGCTCA
TTCCTACAACATTGTTTGCAAGTCATAGTACTTCTGACAGCCATCTTTTTCTCCAAAGCT
CTTCCTTTTTCAGGGTTA---------------GGCAGAAACCTGGAGTATGTAACTGGG
AGTTTCTTTAGTATTACTTTTTAATACGACAAGTTGACCCAGTTCTGAGTTGGTAGCAAG
CAGGACTAGAGCACAGTAAATACTGTTGTGTATCCTTCTTTGGTTGGGAGTTTTTGGATA
TCAGTGTAATCATTATAGTTAGAGACAGAGTCATCAGTATTAATCAAGTCTTTGGCTTAA
GAGTTTTAAAAAGTTTATTTACAATTTGAAACAACATGTAAATTTCAGATCTATAGACAT
CCACTCCCTGGAAATACACATTAGCACATGAAAGGCTCTGAGTTCTGCGGTCATCTGTTT
GACTTGGTTTATTAGCTAAGCACGTACCAAACTCATTTGCCTCCTGAACTACTGTTTCCC
GTGAACCATTAATATTCTATGAAACCAGTGTTCTAAGGGACATATACTAGGAAACTCCAC
TTTAGAAAATTTTTATAGGAAGCAGTTAAACATGTGAATGAAAGTTGTCATAAGCATCAT
CATACCTTTTGT-TACATAAGATTTGACAGATTCTTTTTCTTTCAGTGAAGAAACAGAGG
CTCAGGAGGTTAGTCATATGCACAAGATCACCTTGAGTAAAAGCTTGTGCAGAGACTCCA
GAGCAGCGTGGTGCTTTGGGGGTGAACATTTTAAATTTTCACAAAGAAATGGAACTTGTG
TGTAATATAGTCATGAGGACAAACAGTTTAATTTATGACTCACTCATCAGCTAAACCTTG
TTATGTCTTGAACTCAGTTTCCTGATGTTTTTATTTTGTTGATGATTCTGTTTGATTTCA
CCTATTTTTGAAAGAGACAACTCATCCTTGTGAATCACCACGATCACCAGGATCTTTAAA
ACGGGTTTTGGTCTAGAAATCTTTAGACCGTTAAAGTCACTGATTTAGAACCCTTAACCA
CAGAAATCAAATTTCTTGGGGTATTTGACCAAGAGCCAGTTGCTTCTTAAAGACAGACTT
GTTTACTGTAAGGCTCTCGTTTTGAGATTATCTGAGGAACTGGACTACTGGCTTGAATGT
TACAGATCTCCCTAGAGGACTCTAGTTGATAGGAAATCAGTTGAAGAATATGAAAATTCT
TCATATTTGAAGTCAGTTAATTACATGATTAATTACATGGTTAGCTAGTTGGGCTCTACC
TGTTCATTGAGAGCCACAAATCACAATAGATAAAGATATAGCTTTAGATATGAATAAAAA
TTGATATGGATATGGATAGATATAGATTTAAATATAAATAGATTCTCCTCAGGGAGCTTA
AAACATACCCAAGGANNNNNNNNNNNNNNNNNNNNNNNNNNNNNNNNNNNNNNNNNNNNN
NNNNNNNNNNNNNNNNNNNNNNNNNNNNNNNNNNNNNNNNNNNNNNNNNNNNNNNNNNNN
NNNNNNNNNNNNNNNNNNNNNNNNNNNNNNNNNNNNNNNNNNNNNNNNNNNNNNNNNNNN
NNNNNNNNNNNNNNNNNNNNNNNNNNNNNNNNNNNNCTCCCTTTGCTCCCTCCCAAGAAA
GCCTCTGACCTACTCAGACTGGATGAGTCACCA-TTCCCCCCTAATTTTCCATGCCCGTC
CTTTCTTAACACTGTTCTCCCTGCCTAGAATGCACTGTCCTTTTCATTCCTTTCTATCAA
AATTCTATCCATCCTTCAGTGCTCCATTTTACTTTGCCTCACCCATGAAGCCTTTCTGAA
TCACCAGTTTCTAATCAGTTTTCTGTCTGAACTTCCACAGAACATTTAAGCACCTTGCAT
AATATAGGTCATCTTCTATTTTACAGTGGTACTATCAGGGTACCAGCCTCAACTGTTTGT
GGTACAAAGCAGAGATTAAATAAATATATCCAAGTATTAGACATGGTATGAACCCTTAAA
ATGCCTGAAAGTTACAGAGACCCCTTTCTTNNNNNNNNNNNNNNNNNNNNNNNNNNNNNN
NNNNNNNNNNNNNNNNNNNNNNNNNNNNNNNNNNNNNNNNNNNNNNNNNNNNNNNNNNNN
NNNNNNNNNNNNNNNNNNNNNNNNNNNNNNNNNNNNNNNNNNNNNNNNNNNNNNNNNNNN
NNNNNNNNNNNNNNNNNNNNNNNNNNNNNNNNNNNNNNNNNNNNNNNNNNNNNNNNNNNN
NNNNNNNNNNNNNNNNNNNNNNNNNNNNNNNNNNNNNNNNNNNNNNNNNNNNNNNNNNNN
NNNNNNNNNNNNNNNNNNNNNNNNNNNNNNNNNNNNNNNNNNNNNNNNNNNNNNNNNNNN
NNNNNNNNNNNNNNNNNNNNNNNNNNNNNNNNNNNNNNNNNNNNNNNNNNNNNNNNNNNN
NNNNNNNNNNNNNNNNNNNNNNNNNNNCTTCCCCAGACCTCACTGGGCACAGTGTAGCCT
CTTAAAGGCAGGCTCTTAGCTGGAGGCAGGGGCCGGGCTGGGGGACCCAAACCCAAGGAG
AGGACATCTCCTTCTGATAACCAGACCCTCAATCACCTCGCCAATGATTCTGCAACTATC
CAGGGGCCTCCAAGGTACTGACCCCACCTAGTAGACATACTTGGACACCACCCATTTCTT
TAATCACCCCCATCCAAATGCCCATCTAACATGTCCAGCTGTAACACATTTCTTATCTGG
GAGAGGGATGGTGAGATGTGCATCTTTCACTACAAAGAATTCTTTCCTCCATAAATATGT
AAAATTTCATAGATGAACACTTTCCAATAACTCTGTACTTTCTGAACAAGGTTGTTTAAG
TTATAACAGTTCATAAGCAGCACCTTGAAGTGCTGTGTATTTTCTATAGGTACCAGCATG
TCCATATGTACGTAAACACGAGAGGGCTCTGACAAGATATATGCCAAACTGACAATGGTG
CTTCCACGTGGAGCTGGAAGGAAGGGACAGCGTGGGCAATGTATCCT-------------
----TTCCCTTTTGCCGAGAAATCAGTCCTCAGTGTTCTACTTATATAATTAAAACTTAG
GAAAAATAGGCATCTGACAAGCAGTTTCCTGACCCTCATGGGCCCAGTGGTCTTGCCTTC
GACTCAGGTCCCTTTCCATATCTGAAGGGGGCACCTGTGGAGCCCTCTGCCTGGGACACC
CTCCTCTGGGGTCTGCAAGGGGCTGGCTCCATTGCAGGCCCGCCCTGGCCACCCCGTCTG
AAGCAGCCCCTGCCCAGCCACTATTATGTATCTGTGCATTAATACCTATCTA----TTAA
GCAGATGGTGCTACATATCCAAAGCTTTGGTATCAGTAACCTACAAATGCTGACACCTTG
TTTCTGGGACCTTGAAAACAGAGAGGTGACTATATTCTCACTTATGCTTTTCATGTAATA
AATTCCAGAATCTTCTGTTGAGTGAATCTTTCCCTGAATTTGATTCCTGAATTGAATTCT
TGATCCTTGAATCCATAAAGCCATTCTAAGATCATCATGAAATCATGTATTTTAGAGTTT
GAAGTCCAAACTTTTAATTTGAAAAGATTAAAAAAAAATAGGGCTTAGTGATAAAAAAAA
CATCTTATTCAATTATTTTTTAAACACTGATTTCACTCCTGCTTGAGGTACAAAGATGAT
TGAGTGATAAGTACTAAATTACTCAAGAAGCTCAGTCTCATGGGAGAATCACATATATGG
ACAGGGAATAAAGTTCAGTGGAATAAATGTTCAAACAGCAACACACATAAAGCCTTGCCC
TTATCTGTGCTAGGATAAAGGTCAGCCTCCTCTGCATGGCTTATAAGTGTCTCTGTGACC
TGGATCTGGCATCCACATCTTCCCCAAGAACCTCTTTCGCTTGGCCTCATATTTAGACTA
CACCAAACTGTATGGGATTCTCCATAGACAGGTGGGCTCACATCTCTGCACCTTGTTTAT
GTTGCTTTCCAAGCTCGAAATGCCAGCTTCTTCTGACTCATGGTCCTAACTCTCACTTCA
TGACTCCACTCATTAATCTGCTCCTGGTCCTCCAGAGAGACCCCCTGTACCCCTTCCCCA
CTTCCCTCCCCAAGCCACTATAGTATACATGCTCTTACTCTATATTTTAAATGGCAGTAC
TTACACACCAATCTGAACTTGCATACCGTTGAGCTCATGACATCCCCACCTAATGACTAT
TTACCAGGGCATGTCCAATATAGTTCCATCATATGACCTGCAAAATCCTAAAACAGAGGC
TATACCTAGGACTGACTATAAGTTGCTATAACTTTAAATTTAACTGCCATTAAAATGTGG
GCCATACACCAACTCTACCTACTATATCAGAAACTTTGACTGGGAAACAACAGCTTTTTA
ATAATATTGTGTTCCCAGAAATGCCTACTACATGTATTATAAACACCCACAGCAACAAAA
TATACAAAGTGACTACTGTGTATTAGGTGTCTGGAGAATTTTTCTATGGAGTGAGACTAC
TGGGTAAACAATTAAAGTAATGGGCCTGCAGTAGTCAGAAATGAGATATGAAGAAGGGAG
AAGCAACTCGAATTTTATATTAGTGATGTTATATTAAGACGGAGAAGGCTTTCCTATTAT
AAGCCCCGTTTTTAAGATGCTTGAAACTTTCCCATAGGAATTTTTCTCATGACAGTTTTT
TATTTTGCCTAGTAATGAAAATAGGAAATTAGTTTTTAGTGTTTTTTGAAAGATGTTATC
TAGGAGTAAAAGTGTTTTTCTAAACATTACAACATTTTTAAGGTAGTTTTTGTTTTGAAA
CCTCAAAACAAATAGCTTTTTAATGACCTTCAAACTTGTCTCCAGTGAAGAAGTTTAGTG
CCTCTGGTGTATAAGGCAAAGTTTGATTTGCAAATAATCAAATAACAAGCATTACCCAAA
GCTTCCTGATAAAAATAGCATTTTGGAAAACATTTTGGACGACATATGCAGGAATTGGAC
TAAGCATGAAATGGTGTGATTTACTGGAGAGAAGACATGCTCTGCAGTTAGTAGCCTTGA
TTCACGGCACTCACTCTGCCATTCACCAGCTGGGGGAAGTTGGCCAAGTCATTTGGCCTC
TCGAAGCCTCATGATCCTCCTCATCTTAAAAGGGACCAAGAATATCTCTCTTAACAACCT
GCAGGGTGTTTGTAAGTATTGGATTATTTGTAAAGTGCTACAAATAAGTGGGTTACTTAC
TGGTATCCAATGACTGGTTTCTGTGCAAAAGAAAGTTAGAGGTACTTCTAGAGATTGTTT
GGTAAAACCAGTTCATTTTCTAGATGAGTGATCTGAGGCACAAAGAAGAGAAGAAACTCA
AAAATTTTCCACAGAAACCGTATGCATAACTTATACGGCCAAATACCACC--GAGTACAA
AGTTGATGGCCTAGGCTCATTTCTGTGATCTGTAGAGTTTGTACTTTCAAATCTGCTATG
GCAATGTGTTCTTGTTGATGTGCACAGACAAAATACAAATTCCATGTGTCATGAGGGCCA
AGCTGGCCCAGCATTTATATGGCCTGGGATTTTTTAAAATGTCATTCTTGCCTGTTGTCC
CTGCCACAAACTGGAGCAGGAATAGCTAATTGGCTGCAGCCTGCACAGGCTATGAAACTT
TAGACCAAATCCCCTCAGCCACAAGCCACCCATTGTCACCTGTCACCAGGTGCAAAGGAA
GGGGGGCCTGCCTAACTGGCTCTGCTCTCATGTTTTATTAGTTGTGCCGTGTTGCAGATC
ATGCCCTCCTCGTCTGTCACGTGGGTGGCAAAATCAGCTTCAGGTCTGCCATTGGAGCAT
AGAGTAAAAATTTGATCATCTGTACCCAGCCCATTTGACGTTTGTGACTTTTTAAACAGG
GGCTATGTTGTTTACCCTTGCACCATCTCTCCTTCTCAAAACACAAACTGATAATATAAA
GAAGATTGTGATAAATTTAATCTATTTTTTTTAACTGAAATCTTCAAGCTCTCATATGAA
TATCAGCAATTAATAGGCTAATTACAAAGGGTGCTTCCCTAATCATAAAAGCAAGTCTAA
CAAGAATTCGTTAACCATTGCATCTTCTTTTAATTGCTTGCAAGTGACAAGACAGAACTT
ATTTTGAAATCTTTTTTTATTTGGTTTTATCACAAATTTGAGACCAGCTTCTAAATAGAA
TTACTGACATTTTATTGCATCTTAAAAGTGAAGAAAACGTAGATTCAGTGCAGAAAAGTA
CCCCATTATTTTTTACGTTAAATTAGGGTTATTCATTGTAAATTTTCATGCTTACTGATT
TCCTCATTTTAACTAGGTCTAGCTTTAAAGATACATATACCTATTAAAAGTTATTTCAAC
ATAATGGCTACAAAAAACTCATACACATAAACTATGAGAAGTTTTATCCATCGCTAAATA
TAGTTTTGTTTAATCCCTTTAATATTATAGAAAAGATATACTTGTAGAATTTTAATGATG
TGATCTTTAAATGTGAAGTTTAAAGGTTTTTGCTAAATTCACCCTAGTGAGGCACTTTAA
TTCACTCACTAAAATTATTGTGCTCTTCTTTGAAAGTAGTCTCATATGTAACAAACCATA
GTCACAGAAATGTGATGTGGTGCAATTAATTTAGCCAGAGAAGGGAGTCATATTTTATGA
TTTGTGGCCCTCGCAGATTGAGCTATTATTGAGCTTCCTCAATGGGGTTACACTTTCTCT
TGGAGTGTTCAACCCTAATGCAGGGTTGGAATGAGAAAAGTAACCTCCTGGACAGGTCTG
CACAGCTAGAAGATCAAGAAGCATCACCTTAAAAATATGCCTGTCTTAG----AGCAAAA
GAGTTAACATCTTTCTAGATGCAAAAAATAGATGTCACATTAAAAGAAGAGTGGAAATGG
CTTGTAGCCGGCAATTCTGT-CCCTCATGTGGGGCTACCGAAGAAATAGCCATGTGTACT
GAGCTGCCAGCGGCTGCTCACACTTTGCAAAATTTAATAAAACAGAAGACTTGTTTCTAG
CAGTGGGCCTAATACAATAAGTATTTAAGACTTCAACTAAAAATTGTATCTTTTAAAATA
GGAGCAAGAAAGAAGAGTGAACACAACGAATGGTCTATTCAACTCATCCTTTCTAACTTG
ACTGTATAGAGTGTTCATACTGCTTTAAATATATTGCTCCTTTTTAATACTGGTTTTAAC
AAGTAAGTTTTTAACGGTGTGAACTGAGATCGAAAATTTTTTATTCACAGAAATTAATCA
TCTCTAACATAGATCCTGGCTGCCAAGTGAGAGTGATTTCAGCTACCATAATCAGGCCAG
TCATTAGAACTTCATGGCCATTATTTTTTATCTAATATTTCTTAATTGTTACTAATGTAA
CATTAATATATCTATTTAGTCGTTCACATATTTTATTGGTAATACAATTAACCATTTTGT
TCAAAAGTTTTCGTTCTGCAGAGACGGGTGCTCAGGCAGGCGGGTCCTGCAGGAGCGCAG
GTGGTGTTACTTAGGCCTGGTCTGTTTTCCCGCCTCATCCTGGATACAGCTGAGCATCAG
AGGCGGGATGTCAGTGAGGGGCTGTGGAGGCAGGGACCGCACCCCCAGCTTCACCATACA
CTGCTCACAGCACAGTCCTCTAAAGAGTTCCAATTTCAACGGTCAGCTACTCTCACAAAT
TCCCACAATCAGAAAATGCAAACTTTTGCATTAACATGGATTATTTTTTCTACTGTGGAA
CCAAAACTCAAACTTGTGCTAATAGCCACTGCAGCAAGTGGCATGAAGGAGGGAAAACAC
ACACCTCAGGAACATTCCCTCACGCCGTCCACTCACATACACCCTTTCTACCGGCTTAAC
AAGTGGAACTTCCAGCTCACAGGCACATATGGCCCTGACTCCCTCCCCCTTCACCACGCG
GCTCCAACAACCCACTTTATATTGTCTGGTTTTTTGCTTGGAAGGAAACATGCAAACTAT
CATATTAACTTCCTTTAAATTCAATGGTACTCTGTGTGTGATCAAATAAACTAATTTGGT
TAAAACGGAACATTTTTGGTACA-CTTCTAGGGTTTTTGCTTCTGCTCTTATTGACTAAT
TATTTTAAGCCATCCAGCTGTGCTCACTGGCTGCCTCGCCCTTGGATGGTCTGATGTCTG
GGATGCACAGACA--GTGACTTGGCCTAGCTCCTCTTATCCATTTGATCTCAGCTCACAG
CGGGTGGCCAGTTCATTTCCAGGTAGGACACAAGGACCCGCTTCCCCATCTCCCCTTGTT
CACCCAGGATAAAGGAAGAAACACAAGGTTTTCATGACGGCCTAAGCAGAGGTGTGTTGG
GACCCAGTTTTCCAAATGTAGGTAAGCATATTTTCCCTCTCCTTTTGGTTCAGAGGCTTG
AGGGCAGGTTCAAATGAGTCGTTGGTACCTAGAAGCCGAGCAGTCTGGCTGTCACTGAGT
CACCACCACATCACTGCATCAAGACATGCTCGGCTGCAGGTATTTCATCTCCAACAATTT
GGGATCCAGCGCCCTCACATTATTAGCAGTGGATCTATATCCATGTCTGTTAACTACGTT
CAAAAGGATCCTGATATGCCAAGGCTCAAAATCACCTGAATTTAGGCTATTACATGGCTC
AACATCCCCCAAATAGCCTAACTGCATTTACCAAACACTGTATCCACACGNNNNNNNNNN
NNNNNNNNNNNNNNNNNNNNNNNNNNNNNNNNNNNNNNNNNNNNNNNNNNNNNNNNNNNN
NNNNNNNNNNNNNNNNNNNNNNNNNNNNNNNNNNNNNNNNNNNNNNNNNNNNNNNNNNNN
NNNNNNNNNNNNNNNNNNNNNNNNNNNNNNNNNNNNNNNNNNNNNNNNNNNNNNNNNNNN
NNNNNNNNNNAGAGGTATGCTGGAGTTCAAAATTTCAGAGAAGCAGCAGACCCTCATGTC
AGATCTCAGTGTAAGGGAAGCAATGTCTAAGGTATCAATGCTTCCACATTTTTCGAGAGT
AATAGATGATTGGAGAATGACAGCTGTGGGATAGAGGGATAGAGTGTGGCAGGAAACTCA
AAGAAAGAAGGGGTTTTGCACAAGGGTAAAAGA----ACACTGGGAGTAAATTTGTCACT
TTATGTTCCCCTCCTTTTTGCTAAGTGTCAATGCAAGTTTGCAGTTGAATTTCAGATATT
CTGAAATTGTGTTTCTTTCTTGGCATTCATTGATGCTACACTGAAAGCAGAGTGGGAGGT
ACAGTATATTTTTCTTTCGCACCCAAAATGAATCTTGGAACTACATCCACAGTATATATC
TTTCTTCAATTATTCTCTTTGCTTTGGTTTTTCAGTCTCCCGACCCAGACACCATCCCAT
CTCATTTAGTTCCTGAAGTTTCTGTTTACCCATTGCTACTGCACCAACATTATCACATGA
GTTGTACCCAGACTTTTAAAATAGGAGGCAAATGTATTTTTTTGGAGTCAGGTAAATAAT
GTCTGATTTTAGGATTTGTCCTGGCATTCTTTAGGGTCAGGAATGTGCCAGAGAGGCCAA
CCTAGCTCTGAGGCTAAGAATGGCCAGCAGCCCAAAGCACAGTGTCTGAGTTCAAAT-GA
GATGTGGTTGTGATCCAGGCTCTTTAATTGCTGAGAGGTCTGAGCCTGTGAGCTAAGTAG
GGCACTGGTTCAGATCCCCATGTGGTGGAATCAGGATCCTGGAGAGCTTTGAGTGAGGAA
AGGGGAAAACCATTTTTGCAGGTATAAGGACCGGTAGGGGTTAAAACGTAGTTGCAACCC
TAACTCAGTAGATCATGGTTGGGGCTTTATTCCAATGGGACCATAGAGAGCAAATCTGAG
CCCCAGGCAGAGCAAATCCTAGAACTACTCCAGAAACAGCCTGCTCGTGGGGTTGAGGCC
AAGTTGGTCAACATTGACCAAGTGCCAAGCAATACTGGGGTACAATCAGACACACCCAGC
TCTAATCCCAGATTTACCTCCTACTAACCTGCTTCTGGGGAAACAGATCTAC---TGCAC
CCACCTCCAGGGCTGCTGCTAGGATTAGGTCACAATCCATGTGCTCTGCACAGTGATGGA
TACG-AATAATTACTGAAACATCAACTGTTGTAAGGATAAGATAATGT-AAAAAATCAAT
TTTAGAATTCCTTACAGTTTTCCAGTTGAAATCCAGCTCTTAGCTCAGGATAGCACAGCA
ATACCCAAAGGGCC--TGTAGCTTCATTCCAAGCCACTGAAAAGCTATTGAGTATGGTCC
ACCGAGAGTGGAAAAGAAAAAGTC-TA--AGAGTCCAGTTT
>Megaptera_novaeangliae
AGTGCAGTGGGAGGGGATTTAAGAGTTCGTAAGGCCAGCTAGACTAGTTGTATGAAGCCT
AAAATGAGGCCAGCGTATGGCATTTACCCCAGGATTTGGGTTAAACATTTTCACTTGTGG
CCCCCAAATGACTACCAGCCTAGAGGATACCTAAGGATTGACAGAGCAGTTCAATAGGGA
AGGAAAGAAACATTTCAATTAAACATTCACCATAGCCAGTGGATCATAGGCATTTTATGA
T-GTGCATTAGGCATGGCTGTGGGGAAACAATCTTAGCAGATTTCAGTAGTTCTTCCTCA
ATGACGCAGTCATTAGAAAACAGAACCAGGATTCTAAGCAACCCAGCTCTGACTGACTCT
AAATCCTATGGTCCTTCTACTATACCACGCTGCTCTTCAACAGATCCATCCATAAGGCTC
GAGGGACAGTAACCATAGGGCTTGTCCTTCAGAATACCCAGCCCCCAACTACAGCCCACA
GGGACTATGAAGAGGTCAGATAAACTTGGGGGGTGGGGGACAAGTCTGCTGAGATCTCAG
ACCACCCAGCACCTGGCCCATCTGGGACAAAGCTGATCATTTAAGAAACAAGCTCACAGC
TTGTTTTGAAAAACATCCCTGAAGTTGAGATGTCCACGGCAGCACATTTGGTGCTGGAAC
GAAGGCAGATTTGTGATAGTTAATGATCTCTTAGGAACGCAGAGCCTGGCAGCTGAAGTT
GCTTGACCCAGCATCCTCACTCCTATTACCTTCCCAGAGCTAGCCTGGCCCACCTCACAG
GAACTGAGCAAGGGAGAGAAACTGAGAGCTGCATATCCCTCAAGGAATACAAGATAATGT
AACCAGGGCACCTATTATGTAGTGAGCACTGAACATATATTAGCCACAACTGATAGCAAC
CTTAACAAATCCCGAGAGCCAGGACACCTGCAGGACCAGGGCTGGGGTAGCAGGCAGCCC
CTGTGTGTTGTGGCCTCCATTCTGTGGGGCCCTGTCTAATTCTTATGTACTTAGATCCTG
CTTCATTCAAAAGAAAAAAGGAGGGCGAATGGACGAAAGAATGCTTACAGAAA-GTATAC
GAGGATAAAAATGAGTAGATGGGGACGTTTGGACAAAGGGAAAGAAAGATCAAGCAAAGT
TTAAGCAAAAGTAGCACACAAAACACCACCAAGAATGGGCCAGGGTGGGAGAAATGGGCA
CACTCGCCTACTCAGCACAACCGTTCTAGAAGAGCAATTTGGCAAGATNNNNNNNNNNNN
NNNNNNNNNNNNNNNNNNNNNNNNNNNNNNNNNNNNNNNNNNNNNNNNNNNNNNNNNNNN
NNNNNNNNNNNNNNNNNNNNNNNNNNNNNNNNNNNNNNNNNNNNNNNNNNNNNNNNNNNN
NNNNNNNNNNNNNNNNNNNNNNNNNNNNNNNNNNNNNNNNNNNNNNNNNNNNNNNNNNNN
NNNNNNNNNNNNNNNNNNNNNNNNNNNNNNNNNNNNNNNNNNNNNNNNNNNNNNNNNNNN
NNNNNNNNNNNNNNNNNNNNNNNNNNNNNNNNNNNNNNNNNNNNNNNNNNNNNNNNNNNN
NNNNNNNNNNNNNNNNNNNNNNNNNNNNNNNNNNNNNNNNNNNNNNNNNNNNNNNNNNNN
NNNNNNNNNNNNNNNNNNNNNNNNNNNNNNNNNNNNNNNNNNNNNNGTCTTCTTTAAAAT
CAGAGCTTGCCTTTTAAGTACATACGGGTCTTTCAGGACATACAGGTGGATTGAATGCAG
AAAATCCTCAGAGGCTGCCTCTGCCTGTGAAGTAATGAGGTTTGGAAAAGGCATTTTACT
GATGTCTTTTGGTTTCCAGCAGAAACATGTAGGACTAAGACCATCATCAGCTGAGAGGCC
ACTCATAAAATATGACGAGGCCCAGAAGTTTGGGGATTTTTGATGTCAAGGAACATTCTC
CCTGGAATATCAGCCTCACAGTTATTATCATTTCAAGAGGAGGCCCGAAACAGGTAAGGA
AACCTCTGGACACTGTTGGCTGAAGCAGGGCTTCATCTGAAATCTGCACTCAGAGCTGAC
TGAGGACACCTTGTGGAGATCAACAGTGCTTCATGAGAAGGGGAGACAGGGGAAAGCAGC
GGGGAAAACCGCCCAGCAGATGCAGGGGTGGGAGGCTACAGCGGGCAAAGCTCTCACATC
AGAGGGGAGCACTTTCGGAGAAGGGACCTCCCATCTCCAGGCTGAGGAGAGAGACAGGGG
AAATAGATAAATGGAGTGGGGGAGTGGAGGGGTTAAAAGATGCTCTTTGAATGTGTGATG
TAAAACCCACCTTCTTCTTCCCTATGTGACTGCAGGTATAATCTTCATTTCTCAGACATG
CTCTGTGGAGTATATTTCCTTTGAGGGCACTGCAAAGCCTTGCTGATTCCTCACTGAAGT
CTTCAGTGAGGAAAAAGCTGATGCTATTCATGTAGATATGTTATGTAGTCTACAATGGAA
ATATCACAAAGATTTTCCCTCAGCACAGTCCATGTCTCACTTCTTTCCTTCCTTCCTGTT
GGGAGTGGGTATCACACTTGACAGCACAGTCTTGGATTGAACTGGCTTGAATCTTAGAAG
GGTCAAGTGTAATGGAATTAAGTTTGGAAATAGACCAATCTAGGTTTGAATTGTGGTTCT
ACCACTTGATCTTGACTACCTCCACAAGCCTCAAATTTTCTTATTTGTAAAATGGAGACA
AATAAGTTGTATTAAAAGAGATGATGCATGTGAAGCACTTAGCATTGGCACTTATTTCTT
GCTGTCAGTAAGTGCCACAGATATGTTTGTGCTGCTCCTCCATCATCCAGGTGCCCCCAG
AAGAAGCAGAACTGCTGCTACAGAACCTGCAAAGTGGAGGTCCCAGGGACTGCGTGGTGC
TCTTCTCTGAGTATCTATTTTCTTACCTGTGAACTGGGAACAATAATGATACCTGTAAGG
TGGCTGTGAGGATTAAATGATGTACCTCATGGACTTAGTAAGCATCCAGCGAATGTTAGC
TAGAATAACAATTGTTAACCTGCTATTACATTGCATAAGAGGGTTTCAAACAACTTACAA
GATAGTCATCTTGCTCCGTATTCAGGATGACCAATTGCCTTAACTCTGTTCCACTTGTGT
GGCGGAAGAGGGAGGGGAGAGGCTGATATTGCCTGGGTACCTACCAGAAGGTTCTCCAGG
GCTTGTTCATGGGGCTTGTTTGCACCTTCCCACCGAGGGTCTGGCCACCACCTTGTCCAT
GACAGAATCAGATACAGGAGAATTGAGGGTTAGAGGGCTTCAGTGGAGACCAGACAGAGC
TCCTGAGTTCTCTCATTTTCCCTAAGCACTTTCTTCTGAAAGCCATGGTATAGGTCCTTG
CTGGGGATGCAGGGCTGTAACGTCTCCTCAGAGACAGCCCACAGAAGGAACCTTGGGAAA
CTCCAAATGCCTTCAACGAGCTGTATTGTTTGCCCTTGCATAAGATTTTTCCAGGTGTCA
AAGTTACTGTGAGGGAATGGCATAAAAAAAGGAACTAAAAGCCTATGTATAGCCTCCACT
ACACCTGCTATATGGTAACGCAATCATCAGTGTACACGTCCATCTGCCTACTGAACCGTG
ACCATGAGGGCAAGCACCTCGCTTTCGATTCTCAGTATTTCCAAAATCTAGCCCACATCC
TAGAACGGTGCCTGCCACGTGCATTGTTCCTGCAATTGGCTGACCGGTGTTGAGGAAGCT
ANNNNNNNNNNNNNNNNNNNNNNNNNNNNNNNNNNNNNNNNNNNNNNNNNNNNNNNNNNN
NNNNNNNNNNNNNNNNNNNNNNNNNNNNNNNNNNNNNNNNNNNNNNNNNNNNNNNNNNNN
NNNNNNNNNNNNNNNNNNNNNNNNNNNNNNNNNNNNNNNNNNNNNNNNNNNNNNNNNNNN
NNNNNNNNNNNNNNNNNNNNNNNNNNNNNNNNNNNNNNNNNNNNNNNNNNNNNNNNNNNN
NNNNNNNNNNNNNNNNNNNNNNNNNNNNNNNNNNNNNNNNNNNNNNNNNNNNNNNNNNNN
NNNNNNNNNNNNNNNNNNNNNNNNNNNNNNNNNNNNNNNNNNNNNNNNNNNNNNNNNNNN
NNNNNNNNNNNNNNNNNNNNNNNNNNNNNNNNNNNNNNNNNNNNNNNNNNNNNNNNTAAG
CACGGGTTGTTAGGGGAATACACAGGAGAAATACCTAACCTAAACTTGGGAGTCAGGGAA
GTCTTCTG---AGAAGTTCCATCTAAGTTGACACTAAGAGATAAATAGGACTTTTCTGAG
CAAAAAAAGTGTGTGTGGAGGAACAGATGTTGGGGAAGGTAGGAATAGCAGGAAAGAGTG
GTCAAGAATGTGAGAACGCTGTGTGTAAGGTTTAGTGGCAAGAAGATCACAGCCCCTTGG
AAAAGTTGTGTCCATATGGAGCCCATCCTTCT---GTCTTTCACTTCCTTCCTGAATTTC
CCCTCTCACTCCCCAGTATCCTTGGCCTTGTCCAGGTGTCCCAATTCCAATCTTTGTTTT
TAGGCGCTGACTCTATCCAACCAGGCCAGGAAGCAGTACACCATTGGAGAAACAGTGAAC
CTGAGTTGTTTTCTGGTTGCTTCATGTGTGCAGGTTTAGACTCAAATGACCTGTGAACAC
TTTGAAGCTGGGACTATTATTCCTTCCCCCACCCCCATTCTGTGCATCCCAAGCCTAGTT
TAATATTGTGAATCTTGGAATCTTGCCATGTTGCTGATGATGGTAAAATAAATACCCTCT
CCTGTGTTATGGAGGAGTACTCAGAATCCAGCTTGTCTGCCCTCTCAGAGGATGTTATCA
TCTTACGAGGGTTAAAGTGTTAGGGATTTGAAATGCCCGCAGGCCTGCCCAGATACCGGG
CAGCTTGTATGCTGCATGGAGCACAAAAGCACCCGGAACCATGCTGCTCATGGAAAGGAT
GATTACACACATGCTCCCGACAAGAACTGTAGGATATGCTGCCCTGTCATTTCCTCCCAA
AAGGGAACAAAAACATAGATGAATGACTGTGTTCCTTGATCTCTACATCACTTAAGTCAA
TTGGAAATTTACCTTACTACTTACTGATTGATAAAGCACTTTATCTTGTTTGGATGAAAG
GATTATTTCAATAACTTCCTAACTAGCCTCCCTGCTTTAGCCCTTGTTCTCTACAGTCTA
TTCTCTGCAGAACAGCCAGCTAAAAACATAAGGCAGATCACTCACTCTTCTGCACAAACC
CATCCAGTCCCAACCTCAGAGTAAAAGCCCAACTCTTTTAAATGGCTCACAAGGCCAATA
CACATTCACCCCATACTTCAGCTCAGCTCACACTACTCTCCCTTTGCTCACTCACAATAG
CTTCTTTGCAGTTGCTTGAACACACTAGGCAAATTCCAGACCCAGGGCCTTTGCAATAAG
AAATATACTCTAAAATTTACTTTGTGGTTGACTAAGACATGTTTACGTGCAACTACAAAT
GGTATAGAGTGAAACTCGTGTATTCATTTCTAGGACCCATTCACTAAGAATTGGGTAATA
CCCACACTGAAATTTTCTTCCTTTAGGTTCTTTTGATCCTGCTTGGTTTCCAGACTATTC
TTGCCTTGTCCCAGTGTGTGTTGGATTATTGCATTCTTGCTTGGGGCCCCTCATTTTTAT
TCTAAGTCTTTTTATCCACTTGATCTTTTAACGTGTAGCTTCTCACTGAATTTCTAAGAA
AGACTGCATCCTTTAAAAAATATGAGTTGTTACATGTACTTCTAATGCTCACTTTGCCTG
CTTCTCTGTTTGTAGGAGGATGTGGCTATGATTGCTTCCTTATGCTCTGGATTTCTTGTT
TCCTCCTAGTGTAATTCCCTAAGAAATCCACATTCTCAAAGGATAAGCACAACTTGCTCA
TTCCTACAACATTGTTTGCAAGTCATAGTACTTCTGACAGCCATCTTTTTCTCCAAAGCT
CTTCCTTTTTCAGGGTTAGTTCTGATTTTAGTTGGCAGAAACCTGGAGTATGTAACTGGG
GGTTTCTTTAGTATTACTTTTTAATATGACAAGTTGACCCAGTTGTGAGTTGGTAGCAAG
CAAGACCAGAGCACAGTAAATACTGTTGCGTATCCTTCTTTGGTTGGGAGTTTTTGGATG
TCAGTGTAATCATT------AGAGACAGAGTCATCAGTGTTAATCAAGTCATTGGCTTAA
AAGTATAAAAAAGTTTATTTACAATTTGAAACAACATGTAAATTTCAGATCTATAGACAT
CCGCTCCCTGGAAATACACATCAGCACATGAAAGGCTCTGAGTTCTGCGGTCATCTGTGT
GACTTGGT---TTAGCTCAGCACGTACCAAACTTATTTGCCTCCTGAACTACCGTTTCCC
ATGAACCATTAATATTCTATGAAACCAGTGTTCTAAGGGACATATACGAGGAAACTCCGC
TTTAGAGACTTTTTATAGGAAGCAGTTAAACGTGTGAATGAAAGTTGTCATAAGCATCAT
CATACCTTTTGTGTACATAGGATTTGACAGATTCTTTTTCTTTCGGTGAAGAAGCAGAGG
CTCAGGAGGTTAATCACATGAGCAAGATCACCTTGAGTAAAAGCTTGTGCGGAGACTCCA
GAGCAGCGTGGTGCTTTGGGGGTGAACATTTTAAATTTTCACAAAGAAATGGAACTTATG
TGTAATACAGTCATGAGGACAAACAATTTAATTTATGACTCACTCATCAGCTAAACCTTG
TTATATCTTGAACTCAGTTTCCTGATATTTTTATTTTGTTGATGATTCTGTTTGATTTCA
CCTATTTTTGAAAGAGACAACTTATCCTTGTGAATCACCACGATCACCAGGATCTTTAAA
ACGGATTTTGGTCTAGAAATCTTTAGACCGTTAAAGACACTGATTTAGAATTCTTAACCA
CAGAAATCAAATTTCTTGGGGTATTTGACCAAGAGCCAGTTGCTTCTTAAAGACAGACTT
GTTTACTGTAAGGCTCTTGGTTTGAGATTATCTGAGGAACTAGACTACTGGCCTGAATGT
TATAGATCTCCCTAGAGGACTCTAGTTGACAGGAAATCAGTTGAAGAATATGAAAATTCT
TCATATTGGAAGTTAGTTAATTACATGGTTAATTACATGGTTAGCTAGTTGGTCTCTACC
TGTTCATTGAGAGCCACAAATCACAATAGATAAAGATATAGCTTTAGATATGAATAAAAA
TTGATATAGATATGGATAGATATAGATTTAAATATAAATAGATTCTCCTCAAGGAGCTTA
AAACAAACCCAAGGAAATAAGACTTTTCTATGTCCAAAAAGCCTGCTGGTACTCAGAAGG
GTCTTAGTTCTTCCCCACCACTTTCTTTACACATCCCAAGAGACAGAATCTGTGCATTTA
TCTGAAAGCTGGAAAAATTAGTTTAATTGGCCAATAAATATTTATTGAGCAGAAACTGTG
CTAGACCCTGGGAATACAGTGGTGGACAAGGCAGATCTCCCTTTGCTCCCTCCCAAGAAA
GCCTCTGACCTACTCAGACTGGATGAGTCACCAATTGCCCCCTAATTTTCCATGCCTGTC
CTTTCTTAACACTGTTCTCCCTGCCTAGAATGCACTGTCCTTTTTATTCCTTTCTATCAA
AATTCTATCCATCCTTCAGTGCTCCAGTTTACTTTGCCTCACCCATGAAGCCTTTCTGAA
TCACCAGTTTTAAATCAATTTTCTGTCTGAATTTCCACAGAACATTTAAGCACCTTGCAT
AATATAGGTCATCTTCTATTTTACAGTGGTACTATCGGTGTACCAGCCTCAACTCTTTGT
GGTACAAAGTAGAGATTAAATAAATATATTCAAGTATTAGACATGGTATGAACCCTTAAA
ATGCCTGAAAGTTACATAGACCTCTTTCTTCCAGCCGCCTGGCTTGGTTAACTGCGTTCG
CTGTCCTTTGACATTGGCATGAACGTTACCCACCCGCTCCTTGGCTCACATCTTCCTTTG
GCTGGTGTGGATAAGGATTTGGGGACCCAAACGATGCAACTGCCTCAGGTCCTGGAGCTC
ACCATA-TTCCTTCTGGAGCGGCTGCAATGAGTCTGTCCAAATTTAGTACTTGAGAGAAT
GCATTTTAACAACCCCTTCAAGCAGCCAAAGTCCTGTACCTTTCAGTTTCACGGAGCTCT
TACTTCTGCTGTTCAACTCCTCCATCAACATGACTAAACCCTTTGGTTTGGTTTTTAATA
AAGGGATTGATGCTTCAGACATTTGGAAGCCAAGCTGGGTTTATTAGAACTTATCAAAAG
TATGCTCCCTGCCTCCAAGTATATAATCTTCCCCAGACCTCATTGGGCACAGTGTAGCCT
CTTAAAGGCAGGCTCTTAGCTGGAGGCAGGGGCCGGGCTGGGGGACCCAAACCCAAGGAG
AGGACATCTCCTTCTGATAACCAGACCCTCAATCACCTCGCCAATGATTCTGCAACTGTC
CAGGGGCCTCCAAGGTACTGACCCCACCTAGTAGACATAATCGGACACCACCCATTTCTT
TAATCACCCTCATCCAAATGCCTATCTAACATGTCCAGCTGTAACACATTTCCTTCCTGG
GAGAGGGATGGTGAGATGTGCATCTTTCGCTACAAAGAATTCTTTCCTCCATAAATATGT
AAAATTTCATAGATGAACACTTTCCAATAGCTCTGTACTTTCTGAACAAGGTTGTTTAAG
TTATAACAGTTCATAAGCAGCATCTTGAAGTGCTGTGTATTTTCTACAGGTACCAGTGTG
TCCACATGTACGTAAACACGAGAGGGCTCTGACAGGATATATGCCAAACTGACAATGGTG
CTTCCACGTGGAGCTGGAAGGAAGGGACAGGGCGGGCAACATATCCTTCCTCATCTGTCA
CGGTTTCCCTTTTTCCGAGAACTCAGTCTTCAGTGTTCTACTTATATAATTAAAACTTAG
GAAAGACAGGCATCTGACAGGCAGTTTCCTGACCCTCATGGGCCCAGTGGTCTTGCCTTC
GACTCAGGCCCCTTTCCATATCTGAAGGGGGCACCTGTGGAGCCCTCTGCCTGGGACACC
CTTCTCTGGGGTCTTCAAGGGGCTGGCTCCATTGCAGGCCCGCCCTGACCACCCCGTCGG
AGGCAGCCCCTGCCCAGCCACNNNNNNNNNNNNNNNNNNNNNNNNNNNNNNNNNNNNNNN
NNNNNNNNNNNNNNNNNNNNNNNNNNNNNNNNNNNNNNNNNNNNNNNNNNNNNNNNNNNN
NNNNNNNNNNNNNNNNNNNNNNNNNNNNNNNNNNNNNNNNNNNNNNNNNNNNNNNNNNNN
NNNNNNNNNNNNNNNNNNNNNNNNNNNNNNNNNNNNNNNNNNNNNNNNNNNNNNNNNNNN
NNNNNNNNNNNNNNNNNNNNNNNNNNNNNNNNNNNNNNNNNNNNNNNNNNNNNNNNNNNN
NNNNNNNNNNNNNNNNNNNNNNNNNNNNNNNNNNNNNNNNNNNNNNNNNNNNNNNNNNNN
NNNNNNNNNNNNNNNNNNNNNNNNNNNNNNNNNNNNNNNNNNNNNNNNNNNNNNNNNNNN
NNNNNNNNNNNNNNNNNNNNNCTCAAGAAGCTCAGTCTCATGGGAGAGTCACATATATGT
ACAGATCTTAAAGTTCAGTGGGATAAATGTTCAAACAGCAACATGCATAAAGCCTTGCCC
TTATCTGTGCTAGGATAAAGGCCAGCCTCCTCTGCATGGCTTATAAGTGTCTCTGTGACC
TGGATCTGGCACCCACATCTTCCCCAAGAACCTCTTCCACTTGGCCTCATATTTAGACTA
TACCAAACTGTCTGGGATTTTCTATAGACAGGTGGGCTCACATCTCTGTACCTTGGCTAT
GTTGCTTTCCAAGCTTGAAATGCCAGCCTNNNNNNNNNNNNNNNNNNNNNNNNNNNNNNN
NNNNNNNNNNNNNNNNNNNNNNNNNNNNNNNNNNNNNNNNNNNNNNNNNNNNNNNNNNNN
NNNNNNNNNNNNNNNCACTATAGTATACATGCTCTTACTCTATGTTTTAAATGGCAGTAC
TTACACATCAATCTGAACTTGCATGCCATTGAGCTAATGACATCCCCACCTAATGACTAT
ATACCAGGGCATGTCCAATTTAGTTCCATCATATGACCTGCAAAATCCTAAATCAGAGGC
TATACCTAGAACTGACTATAAGTTGCTATAACTTTAAATTTAACTGCCATTAAAGTGTGG
ACCATACACCAACTCTACCTACTGTATCATAAACTTTGACTGGGAAACAACAGCTTTTTA
ATAATATTGTGTTCCCAGAAATGCCTACTACATGGATTACAAACTCTCACACCAACAAAA
TATACAAACTGACTACTGTGTATTAGGTGTCTGGACAATTGTTCTATGGAGTGAGACTAC
TGGGTAAACAANNNNNNNNNNNNNNNNNNNNNNNNNNNNNNNNNNNNNNNNNNNNNNNNN
NNNNNNNNNNNNNNNNNNNNNNNNNNNNNNNNNNNNNNNNNNNNNNNNNNNNNNNNNNNN
NNNNNNNNNNNNNNNNNNNNNNNNNNNNNNNNNNNNNNNNNNNNNNNNNNNNNNNNNNNN
NNNNNNNNNNNNNNNNNNNNNNNNNNNNNNNNNNNNNNNNNNNNNNNNNNNNNNNNNNNN
NNNNNNNNNNNNNNNNNNNNNNNNNNNNNNNNNNNNNNNNNNNNNNNNNNNNNNNNNNNN
NNNNNNNNNNNNNNNNNNNNNNNNNNNNNNNNNNNNNNNNNNNNNNNNNNNNNNNNNNNN
NNNNNNNNNNNNNNNNNNNNNNNNNNNNNNNNNNNNNNNNNNNNNNNNNNNNNNNNNNNN
NNNNNNNGACAAAAATAGCATTTTGGAAAACATTTTGGATGACATATGCAGGAATTGGAC
TAAGCATGAAATGGTGTGATTTACTGGAGAGAAGACATGCTCTTCAGTTAGTAGCCTTGA
TTCACGGCACTCACTCTGCCATTCACCAGCTGGGGGAACTTGGCCAAGTCATTTGGCCTC
TCGAAGCCTCATGATCCTCCTCATCTTAAAAGGGACCAAGAATATCTCTCTTACCAACCT
GCAGGGTGCTTGTAAGTATTGGATTATTTGTAAAGTGCTACAAATAAGTGGGTTAGTTAC
TGGTATCCAATGACTGGTTTCTGTGCTAAAGAAAGTTAGAGGTACTTCTAGAGACTATTT
GGTAAAACCAGTTCATTTTCTAGATGAGTGATCTGAGGCACAAAGAAGAGAAGAAACTCA
AAAATTTTCCACAGAAACCATATGCATAACTTATAAGGCCAAATACCACCCTGAGTACGA
AGTTGATGGCCTAGGCTCAT---TGTTAGCTGTAGAGTTTGTACTTTCAAATCTGCTATG
GCAATGTGTTCTTGTTCACATCCACAGACAAAATACAAATTCCACGTGTCATGAGGGCCA
AGCTGGCCCAGCATTTATATGGCCTGGGTTTTTTTTTAATGTCATTCTTGCCTGTTGTCC
CTGCCACAAACTGGAGAAGGAATAGCTAATTGGCAGCAGCCTGCACAGGCTATGAAACTT
TAGACCAAATCCCCTCAGCCACAAGCCACCCACTGTCACCTGTCACCAGGTGCAAAGGAA
GGG-GGCCTGCCTAACTGGCTCTGCTCTCGTGTTTTATTAGTTGTGCCATGTTGCAGATC
GTGCCCT---CATCTGTCACTTGGGTGGCAAAATCAGCTTCAGGTCTGCCATTTGAGCAC
AGAGTAAAAACTCGATCATCTGTATCCAGCTCATTTGACGTTTGTGACTTTTTAAACAGG
GGCTATGCTGTTTACCCTTGCACCATCTCTCTTTCTCAAAACACAAACTGATAATATAAA
GAAGATTGTGATAATATTAATCTATTTATTTAAACTGAAATCTTCAAGCTCTCATATGAA
TATCAGCAATTAATATGCTAATTACAAAGGGTGCTTCCCTAATCACAAA---AAGTCTAA
CAAGAATTCGTTAACCATTGCATCTTCTTTTAACTGCCTGCAAGTGACAAGACAGAACTT
ATTTTGAAATCTTTTTTTATTTGGTTTTATCACAAATTTGAGACCAGCTTCTAAGTAGAA
TTACTGACATTTTATTGCATCTTAAAAGTGAAGAAAATGTAGATTCAGCGCAGAAAAGTA
CTCCATTATTTTTTACGTTAA---------ATTCATTGTAAATTTTCATGCTTACTGATT
TCCTCATTTTAACTAGGTCTAGCTTTAAAGATACATATACCTATTAAAAGTTATTACAAC
ATAATGGCTATAAAAAATACATACACCTAAACCATGACAAGTTTTATCCATCGCTAAATA
TAGTTTTGTTTAATCCCTTTAATATTATAAAAAAGATATACTTGTAGAATTTTAATGATG
TGATCTTTAAATGTGAAGTTTAAAGGTTTTTGCTAAATTCACCCTAGTGAGGCACTTTAA
TTCACTCACTAAAATTATTGCACTCTTCTTTGAAAGTAGTCTTATATGTAACAAACCATA
GTCACAGAAATGTGATGTGGTCCAATTAATTTAGCCAAAGAAGGGAGTCATATTTTATGA
TTTGTGGCCCTCCCAGATGGAGCTATTATTGAGCTTCCTCGATGGGGTTACACTTTCTCT
TGGAGTGTTCAACCCTAATGCAGGGTTGGAATGAGAAAAGTAACCTCCTGGACAGGTCTG
CACAGCTAGAAGATCAAGAAGCATCACCTTAAAAATATGCCTGCCTCAGTTAGAGCAAAA
GAGTTAACATCTTTCTAGATGCAAAAAATAGATGTCACATTAAAAGAAGAGAGGAAATGG
CTTGTAGCTGGCAATTCTGT-CCCTCATGTGGGGCTACTGAAGAAATAGCCATGTGTACT
GAGCTGCCAGCGGCTGCTCACACTTTGCAAAATTTAATAAAACGT--GAGTTGTTTCTAG
CAGTGGGCCTAATACAATAAGTATTTAAGACTTCAACTAAAAATTGTATCTTTTAAAATA
GGAGCGAGAAAGAAGAGTGAACACAATGAATCATCTATTCAACTCGTCCTTTCTAACTTG
ACTGTACAGAGTGTTCATACTGCTTTAAATATATTGCTTCTTTTTAATATTGGTTTTAAC
AAGTAAGTTTTTAACAGTGTGAATTGAGATCAATAATATTTTATTCACAGAAATTATTCA
TCTCTAACATAGATCCTGGCTGCTGAGTGAGAGTGATTTCAGCTACCATAATCAGGCCAG
TCATCAGACCTTCATGGCCATTATTTTTTATCTAATATTTCTTAATTGTTACTAATGTAA
CATTAATATATCTATTTAGTCGTTCACATATTTTATTGGTAATACAATTAACCATTTTGT
TCAAGAGCTTTCGTTCTGCAGAGATGGGTGCTCAGGCAGGCGGGTC-TGCAGCAGCGCAG
GTGGTGTTACTTAGGCCTGGTCTGTTCTCCCGCCTCATCCTGGATGCAGCTGAGCGTCAG
AGGCGGGATGTCAGTGAGGGGGTGTGGAGGCAGCGGCCACACCCCCAGCTTCACCAAACA
CTGCTCACAGCACAGTCCTCTAAAGAGTTCCAATTTCAACGGTCAGCTACTCTTACAAAT
TCCCACAATCAGAAAACGCAACCTTTTGCATTAACATGGATTATTTTTTCTACTGTGGAA
CCAAAACTCAAACTTGTGCTAGTAGCCACTGCAGCAAGTGGCATGAAGGGGGGAAAACAC
ACACCTCAGGAACATTCCCTCACGCCGTCCACTCACATACACCCTTTCTACCGGCTTAAC
AAGTGGAACTTCCAGCTCACAGGCACATATGGCCATGACTTCCTCCCCCTTCCCCACGCG
GCTCCAACAGCCCGCTTTATATTGTCTGGTTTTTTGCTTGGAAGGAAACATGCAAACTAT
CGTATTAACTTCCTTTAAATTCAATGGTACTCTGTGTGTAATCAAATAAACTTACTTGGT
TAAAACGGAACATGTTTGGAACAGCTTCTAGGGTTTTCGCTTCTGCTCTTACTGACGAAT
TTTTTTAAGCCATCCAGCTGTGCTCATTGGCTGCCTCGCCCTTGGATGGTCTGATGTCTG
GGATGCACAGACAGTGTGACTTGGCCCAGCTCCTCTTACCCATTTGATCTTAGCTCACAG
CGGGCGGCCAGTTCAGTTCCAGGTAGGACACAAGGACCTGCTTCCCCATCTTCCCTTGTT
NNNNNNNNNNNNNNNNNNNNNNNNNNNNNNNNNNNNNNNNNNNNNNNNNNNNNNNNNNNN
NNNNNNNNNNNNNNNNNNNNNNNNNNNNNNNNNNNNNNNNNNNNNNNNNNNNNNNNNNNN
NNNNNNNNNNNNNNNNNNNNNNNNNNNNNNAGAAGCCGAGCAGTCTGGCTGTCACTGAGT
CACCACCACATCACTGCATCAAGAGATGCTTGGCTGCAGGTATTTCATCTCCAACAATTT
GGGATCCAGCGCCCTCACGGTATTAGCAGTGGATCTATATCCATGTCTATTAACTACATT
CAAGAGGATCCTGATATGCCAAGGCTCAAAATCACCTGAATTTAGGCTATTACATGGCTC
AACATCCCCCAAATAGCCTAACTGCATTTACCAAACACTGTATCCACACGGGTAAGGGGA
GGTGGTAGATTATGGCATAAATTCAGGATTGGAGTTTCGCTTTGTGGTATCATGGGAGGT
TTGCAAGGGAGTTGAGGATATGTTATGTATTTCTGGTGAAAGCAAAAGTAGCTGATGATC
ATTAGGAAATTACTGGCCTTAGGAATGCAGGTGTGAGAGAGACTGAAAGAATGAGAGATT
GTGGTCATACAAAGGTATGCTGGAGTTCAAAATTTCAGAGAAGCAGCAGACCCTCATGTC
AGATCTTAGTGTAAGGGAAG---TGTCTAAGGTATCAATGCTTCCACATTTTTCGAGAGT
AATAGATGACTGGAGAATGACAGCTGTGGGATAGAGGGATAGAGTGTGGCAGGAAACTCA
AAGAAAGAAGGGGTTTTGCACAAGGGTAAAAGAATCAACATTGGGAGTAAATTTGTCACT
TTATGTTCCCCTCCTTTTTGCTAAGTGTGAATGCAAGTTTGCAGTTGAATTTCAGATATT
CTGAAATTGTGTTTCTTTCTTGGCATTCGTTGATGCTACACTGAAAGCAGAGTG-GAAGT
ACAGTATATTTTTCTTTCGCACCCAAAATGAATCTTGGAACTACATCCATAGTATATCTC
TTTCTTCAATTATTCTCTTTGCTTCGGCTTTTCAGTCTCCTGACCCAGACACCATCCCAT
CTCATTTAGTTCCTGAAGTTTCTGTTTAGCCATTGCTACTGCACCAACATTACCACATGA
GTTGTACCCAGACTTTTAAAATAGGAGGCAAATGTATTTTTTTGGAGTCGGGTAAATAAT
GCCTGATTTTAGGATTTGTCCTGGCATTCTTTAGGGTCAGGAATGTGCCAGAGAGGCCAA
CCTAGCTCTGAGGCTAAGAATGGCCAGCAGCCCAAAGCACAGTGTCTGAGTTCAACTGGA
GATATGGTTGTGAGCCAGGCTCTTTAACTGCTGAGAGGTCTGAGCCTGTGAGTTAAGTAG
GGCACTGGTTCGGATCCCCATGTGGCGGAATCAGGATCCTGGAGAGCTTTGAGTGAGGAA
GTGGGAAAACCATTTTTGCAGGTATGAGGACAGGTAGGGGTTAAAACGTAGCTGCAACCC
TAACTCAGTAGATCATGGTTGGGGCTTTATCCCAATGGGACCATAGAGAGCAAATCTGAG
CCCCAGGCAGAGCAAATCCTAGAACTACTCCAGAAACAACCTGCTCGTGGGGTTGAGGCC
AAGTTGGTCAGCATTGACCAAGCGCCAAGCAAAACTGGGGTGCAATCAGACACACCCAGC
TCTAATCCCAGATTTACCTCCTACTAACCTGCTTCTGGGGAAACAGATCTAC---TGCGC
CCACCTCCAGGGCTGCTGCTAGGATTAGGTGACAATCCATGTGCTCTGCACGGTGATGGA
TACG-AATAATTACTGAAACACCAACTGTTGTAAGGATAAGATAATGT-AAAAAATCAAT
TTTAGAATTACTTACGGTTTTCCAGTTGAAATCCGGCTCTTAGCTCAGGATAGCACAGCA
ATACCCAAAGGGCC--TGTACCTTCATTCCAAGCCACTGAAAGGCTTTTGAGTACAGTCC
ACAGAGAGTGGAAAAGAAAACGTC-TA--AGAGCCCAGTTT
>Mesoplodon_bidens
AGTGCAGTGGGAGGGGATTTAAGAGTACATAAGGCCAACTAGACCAGTTGTGTGAAGCCT
AAAATGAGGCCAGCACATGGCATTTACCCCAGGATTTGGGTTAA-CATTTTCACTTGTGG
CCCCCAAATGACTACCAGCCTAGAGGATACCTAAGGATTGACAGAGCAGTTCAATAGGGA
AGGAAAGAAACATTTCAATTAAACATTCACCATAGCCAGTGGATCATAGACATTTTATGA
T-GTGCATTAGGCATGGCTATGGGGAAACAATCTTAGCAGATTTCAGTAGTTCTTCCTCA
ATGACACAGTCATTACAAAACAGAACCAGGATTCTAACCAACCCAGCTC----TGACTCT
AAATCCTATGGTCTTTCTACTATACCATGCTGCTCTTCAACAGATCCATCCATAAGGCTC
GAGGGACAGTAACCATAGGGCTTGTCCTTCAGAATACCCAACTCCCAACTACAGCCCACA
GGGACTATGAAGAGGTCAGATAAACTT-GGGGGTGGGGGACAAGTCTGCTGAGATCTCAG
ACCACCCAGCACCTGGTCCATCTGGGACAAAGCTGATTATTTAAGAAACAAGTTCACAGC
TTGTTTTGAAAAACATCCTTAAAGTTGAGATGTCCAAGGCAGCACATTTGGTGCTGGAAC
GAAGGCAGATTTGTGATAGTTAATGATCCCTTAGGAACGCAGAGCCTGGCAGCTGAAGTT
GCTTGATCCAGCATCCTCACTCCTATTACCTTCCCAGAGCTAGCCTGGCCCACCTCACAG
GAACTGAGCAAGGGAGAGAAAATGAGAGTTGCATATCCCTCAAGGAATACAAGAGGATGT
AACCAGGGCACCTATCATGTAGTGAGCACTGAACATATATTAGCCACGACTGATAGCAAC
CTTAACAAATCCCGAGAGCCAGGACACCTGCAGGACCAGGGCTGGGGTAGCAGGCAGCCC
CTGTGTACTGTGATCTCCATTCTGTGGGGCCCTGTCTAATTCTTATGTATTTAGATCCTG
CTTCATTCAAAAGAAAACAGGAGGGCGAATGGACAAAAGAATGCTTAGAGAAA-GTATAC
GAGGATAAGAATGAGTAGATGGGGACATTTGGACAAAGGGCAAGAAAGATCAAGCAAAGT
TTAAGCAAAAGCAGTATACAAAACACCTCCAAGAATGGGCCAGGGTGGGAGAAATGGGCA
CACCCGCCTGCTCAGCACAACTGTTCTAGAAGACCGAATTGGCAAGATTTCGGAAGATAA
GGGGGAGGAGAGCAAACCAAAGAAGAAGAAAGAAGAGGTAAGGCTCGAAGTAAGAATGTT
TACTCACCTAGAATCCATGCCGCTGTCAAAGCAGCTGAAAGCCAGGTAATTTAAGCACTT
TTGTTCTGCTGCTCCTTAGATCTCAGCAGCTGGCTCTCAGTCCTTTTGGAATGTTAGATA
GGCTAATGCTTTAAAAATGTTTGAGGGCTCAATCTCATGAAGCCACATGATCTACTCTTA
TTTCATGTGAGGTTCAAGAACAATAAGTGCAAGGGGATTCATTCCTGTGAGGAGACGGCT
GTCAGTGTTCTAATCATTACAGGTTTTCATCTATTCGATACCGTAAAGTAAGGTACCTTT
TGAGGGTGAAGAACAGTTGTGAACATTTATTTTGCTTGAGATTTGGGTCTTCTTTAAAAT
CAGAGCTTGCCTTTTAAGTACATACGGGTCTTCCAGGACACACAGGTGGATTGAATGCAG
AAAATCCTCAGATGCTGCCTCTGCCTGTGAAGTAATAAGGTTTGGAAAAGGCATTTTACT
GATGTCCTTTGGTTTCCAGCAAAAACATGTCGGACTAAGACCATCACCAGCTGAGAGGCC
ACTCATAAAATATGATGAGGCCCAGAAGTTTGGGGATCTTTAATGTCAAGAAACATTCTC
CCTGGAATATCAGCCTCACAGTTATTATCATTTCAAGAGGAGGCCCGAAACAGGTAAGCA
AACCTCTGGACACTGTTCGCTGAAGCAGGGCTTCATCTGAAATCTGCACTCAGAGCTGAC
TGAGGACACCTTGTGGAGATCAACAGTGCTTCATGAGAAGGGGAGAC--GGGAAAGCAGC
GGGGAAAACCACCCAGCAGATGCAGGGGTGGGAGGCTAGAGCGGGCAAAGTTCTCACATC
AGAGGGGAGCACTTTCAGAGAAGGGACCTCCCATCTCCAGGCTGAGGAGGGAGACAGGGG
AAACAGATAAATGGAGTGGGGGAGTGGAGGGGTTAAAAGATGCTCTTTGAATGTGTGATG
TAAAACCCACCTTCTTCTTCCCTATGTGACTGCAGGTATAATCTTTATTTCTCAGACATG
CTCTGTGGAGTATATTTTCTTTGAGGGCACTGCAAAGCCTTGCTGA--------------
---------------------TGCTATTCGTGTAGATATGCTATGTAGTCTACAATGGAA
ATATCACAAAGATTTCCCTTCAGCACAGTCCATGTCTCACTTCTTCCCTTCCTTCCTGTT
GGGGGTGGGTATTACCCTTGACAGCACAGTCTTGGATTGAACTGGCTTGAGTCTCAGAAG
GGCCAAGTGTAATGGAATCAAGTTTGGAAATAGACCATTCGAGGTTTGAATCGTGGTTCT
ACCACTTGATCTTGACTACCTCCACAAGCCTCAAATTTTCTTATTTGTAAAACGGAGACA
AATAAGTTGTATTAAAAGAGATGATGCACGTGAAGCACTTTGCATTGGCACTTATTTCTT
GCTGTCAGTAAGTGACACAGATATGTTTGTGCTGCTGCTCCGTCATCCAGGTGCCCCCAG
GAGAAGCAGAACTGCTGCTACAGAACCTGCAAAGCGGGGGTCCCAGGGACTGCGTGGTGT
TCTTCTCTGAGTATCCATTTTCTTACCTGTGAACTGGGAACAATAGTGGTACCTGTAAGG
TGGTGGTGAGGATTAAATGATGTACTTCATGGACTTAGTAAGCAGCCAGCGAATGTTAGC
TATAATAACAATTGTTAACCTGCTATTACATTGCGTAAGAGGGTTTCAAACAACTTATGA
GATAGTCATCTTGCTCCATATTCAGGACGACCAATTGCCTTAACTCTGTTCCACTTGTGT
GGCGGAAGAGGGAGGGGAGAGGCTGATATTGCCTGGGTACCTACCAGAAGGTTCTCCAGG
GCGTGTTCATGGGGCTTGTTTGCACCCTCCCACCGAGGGTCTGGCTACCACCCTGTCCAT
GACAGAATCAGATACAGGTGAATTGAGGATTAGAGGGCTTCGGTGGAGACCAGACAGAGC
TCCTGAGTTCTCTCATTTTCCCTAAGCACTTTCTTCTGAAAGCCATGGTATAGGTCCTTG
CTGGGGATGCAGGGCTGTAATGTCTCCTCAGAGACAGCCCACAGAAGGAACCTTGGCAAA
TTCCAAATGCCTTCAACGATCTGTATTGTTTGCCCTTGCATAAGATTTTTCCAGGTGTCA
AAGTTACTGTGAGGGAATGGCATAAAAAAAGGAACTAAAAGCCTATGTATAGCCTCCACT
ACACCTGCTATATGGTAACGCAATCATCAGTGTACATGTCCATCTGCCTACTAAACCGTG
AGCATGAGGGCAAGCACCTCACCTTCGATTCTCAGTATTCCCAAAATCTAGCCCACATCC
TAGAACAGTGTCCACCACGTGCATTGTTCCTGCAGTTGGCTGACCGGTGTTGAGGAAGCT
AAGAGGCCAGCAGCCCCTTCGTACCCCTCCACCCCAGGTGTGACAACCAAAAACGTCTCC
AGACATTGCCTGGTTTCCCTGGGGGCAACATTGCCCGGTTGGGAACCACTGATTTATATG
TGGGTGTGGGCTCTGCGTGCGCCCCCTTGTTCATTTCTCAAACGCTGTGAGGCAGCTCCC
CTGTGGCCGGCGCTGGGGGTGCAAAGTGCATTCTTTACAGTGCTTCTCATGCAGTTCACA
GTGCAGCAGGGGAGGCAGGTCATCAGGGTGGTGATGGTCGAAGAGTCTTTGTCTGAGTGG
CCCCTGTGCCCGTGAAGCACCTTCTTGAGTCTAAGTCTTGTAGTGCTCACTCAAGGGTCA
CCTCGTCCTGGAAGCCAACCCTAGCACCACTGCCAAAGTGAGCTCTACCTCCTGGGTAAG
GGCGGGGTGTTAGGGGCATACACAGGAGAAACATCTAAACTAAACTTGGGAGTCAGGGAA
GTCTTCTG---AGAAGTTCCATCTAAGTTGACACTAAGAGATAAATAGGACTTTTCTGAG
CAAAAAAAGTGTGTGTGGAGGAACAGATGTTGGGGAAGGTAGGAATAGCAGGAAAGAGTG
GTCAAGAATGAGAGAACGCTGTGTGTAAGATTTAGTGACAAGAAGATCACAGCTCCTTGG
AAAAGTTGTGTCCATATGGAGCCCATCCTTCTACTGTCTTTCACTTCCTTCCTGAATTTC
CCCTCTCACTCCCCAGTATCCTTGGCCCTGTCCAGGTGTCCCAATTCCAATCTTTGTTTT
CAGGCGCTGACTCTATCCAACCAGGCCAGGAAGCAGTACACCATTGGAGAAACGGTGAAC
CTGAGTTGTTTTCTGGTTGCTTCATGTGTGCAGGTTTAGACTCAAATGACCTGTGAACCC
TTTGAAGCTGGGACTATTATTCCTTCCCCCGGCCCCATTCCGTGCATCCCAAGCCTAGTT
TAATATTGTGAATCTTGGAATCTTGCCATGTTGCTGATGATGGTAAAATAAATACCCTCT
CCTGTGTTATGGAGGAGTACTCAGAATTCAGCTTCTCTGCCCTCTCAGAGGATGTTATCA
TCTTACGAGGGTTAAAGTGTTAGGGATTTGAAATGCCCGCAGGCCTGCCCAGATACCAGG
CAGCTTGGATGCTGCATGGAACACAAAAGCACCCGGAACCGTGCTGCTCACGGGAAGGAT
GATTACACACATGCTCCTGACAAGACCTGTAGGATACGCTGCCCTGTCATTTCCTCCCAA
AAAGGAACAAAAACATAGATGAATGACTGTGGTCCTTGATCTCTACATCACTTAAGTCAA
CTGGAAATTTACCTTACTACTTACTGATTTATAAAGCACTTTATCCTGTTTGGATGAAAG
GATTATTTCAATAACTTCCTAACTAGCCTCCCTGCTTTAGCCCTTGTTCTCTACAGTCTA
TTCTCCGCAGAACAGCCAGTTAAAAACATAAGGCAGA----TCACTCTTCTGCACAAAAC
CATCCAGGCGCTATCTCAGAGTAAAAGCCCTAATCTTTTAAATGGCTCACAAGGCCAATA
TACATTCACCGCATACTTCAACTCAGCTCACACTACTCTCCCTTTGCTCACTCACAATAG
CTTCTTTGCAGTTGCTTGAACACACTAGGCAAATTCCAGACCCAGGGCCTTTGCAATAAG
AAATATACTCTAAAATTTACTTTGTGATTGACTAAGACATGTTTATGTACAACTACAAAT
GGTATAGAGTGAAACTCGTGTATTCATTTCTAGGACCCATTCACTAAGAGTTTGGTAATA
CCCACACTGAAATTTTCTTCCTTTAGGTTCTTTTGATCCTGCTTCGTTTCCAGACTATTC
TTGCCTTGTCCCAGTGTGTGTTGGATTACTGCATTCTTGCTTGGGGCCCCTCATTTTTAT
TCTAAGTCTTTTTATCCACTTGATCTTTTAAAGTGTAACTTCTCACTGAATTTCTAAGAA
AGATTGCATACTTTAAAAAATATGAGTTGTTACATGTACTTATAATGCTCACTTTGCCTG
CTTCTCTGTTTGTAGGAGGATGTAGCTATGATTGCTTCCTTATGATCTGGATTTCTTGTT
TCCTCCTAGTGTAATTCCCTAAGAAATCAAGATTCTCAAAGGATAAGCACAACTTGCTCA
TTCCTACAACATTGTTTGCAAGTCACAGTACTTCTGACAGCCATCTTTTTCTCCAAAACT
CTTCCTTTTTCAGGGTTAGTTCTGACATTAGTCGGCAGAAACCTGGAGTATGTAACTGGG
GGTTTCTTTAGTACTACTTTTT---ATGACAAGTTGACCCAGTTCTGAGTTGGTAGCAAG
CAGGACTAGAGCACAGTAAATACTGTTGCGTATCCTTCTTTGGTTGGGAGTTTTGGGATA
TCAGTGTAATCGTTATAGTTAGAGACAGAGTCATCAGTGTTAATCGAGTCTTTGGCTTAA
AAGTATAAAAAAGTTTATTTACAATTTGAAACA---TGTAAATTTCAGATCTATAGACAT
CCACTCCCTGGAAATACACATTAGCACATGAAAGGCTCTGAGTTCTGCGGTCATGTGTTT
GACTTGGTTTATTAGCTCAGCACGTACCAAACTTATTTGCCTCCTGAACTACCGTTTCCC
GTGAACCATTAATATTCTATGAAACCAGTGTTCTAAGAGACATATACTAGGAAACTCTGC
TTTAGAGAATTTTTATAGGAAGCAGTTAAACATGTGAATGAAAGTTGTCATAAGCATCAT
CATACCTTTTGTGTACATAGGATTTGACAGATTCTTTTCCTTTCAGTGAAGAAGCAGAAA
CTCAGGAGGTTAATCACATGCACAAGATCACCTTGAGTAAAAGCTTGTGCACATACTCCA
GAGCAGCGTGGTGCTTTGGGGGTGAACATTTTAAATTTTCACAAAGAAATGGAACTTGTG
TGTAATATAGTCATGAGGACAAACAATTTAATTTATGATTCACTCATCAGCTAAACCTTG
TTATGTCTTGAACTCAGTTTCCTGATGTTTTTATTTTGTTGATGATTCTGTTTGATTTCA
CCTATTTTTGAAAGAGACAACTCATCCTTGTGAATCACCACGATCACCAGGATCTTTAAA
ACGGCTTTTGGTCTAGAAATCTTTACACCGTTAAAAACACTGATTTAGAGCTCTTAACCA
CAGAAATCCAATTTCTCAGGGTATTTGACCAAGAGCCAGTTGCTTCTTAAAGACAGACTT
GTTTACTGTAAGGCTCTCGGTTTGAGATTATCTGAGGAACTGGACTACTGGCCTGAATGT
TACAGATGACCCTAGAGGACTCTAGTTGACAGGAAATCAGTTGAAGAATATGAAAATTCT
TCATATTTGAAGTTAGTTAATTACATGATTAATTACATGGTTAGCTAGTTGGGCTCTACC
TGTTCATTGAGAGCCACAACTCACAATAGATAAAGATGTAGCTTTAGATATGAATAAAAA
TTGATATAGATATGGATAGGTATAGATTTAAATATAAATAGATTCTCCTCAGGGAGCTTA
AAACATACCCAAGGAAATAAGACTTTTCTATGTCAAAAAAGCCTGCTGGTACTCAGAAGG
GTCTTAGTTCTTCCCCACCACTTTCTTTCCACATCCCAAGAGACAGAATCTGTGCATTTA
TCTGAAAGCTGGAAAAATTAGTTTAATTGGCCAATAAATATTTATTGAGAAGAAACTGTG
TTGGACTCTGGGAATACAGTGGTGGACAAAGCAGATCTCCCTTTGCTCCCTCCCAGGAAA
GCCTCTGACCCACTCAGACTGGATGAGTCACCAATTCCCCCCTAATTTTCCATACCTGTC
CTTTCTTAACATTGTTCTCCCTGCCTAGAATGCACTGTCCTTTTTATTCCTTTCTATCAA
GATGCTATCCATCCTTCCGTGCTCCATTTTACTTTGCCTCACCCATGAAGCCTTTCTGAA
TCACCAGTTTTTAATCAATTTTCTGTCTGAACTTCCACAGAACATTTAAGCACCTTGCAT
AACATAGGTCATCTTCTATTTTACAGTGGTACTATCAGTGTACTAGCCTCAACTGCTTGT
GGTACAAAGTAGAGATTAAATAAATATATTCAAGTATTAGACATAGAATGAATGCTTAAA
ATGCCTGAAAGTTACATAGACCCCTTTCTTCCAGCCGCCTGGTTTGGTTAAATGTGTTCG
CTGTCCTTTGACTTTGGAATGAACGTTACCCACCCGCTCCTTGGCTCACATCTTCCTTTG
GCTGGTGTGGATGAGGATTTGGGGACCCAAACGATGCAACTGCCTCAGGTCCTGGAGTTC
ACCGTATTTCCTTCTGGAGCGGCTGCAATGAGTCTGTCCAAATTTAGTACTTGAGAGAAT
GCATTTTAACAACCCCTTCAGGCAGCCACAGTCCTGTACCTTTCAGTTTCATGGAGCTCT
TCCTTCTGCTGTTCAACTCCTCCATCAACATGACTAAACCCTTTGGTTTGGTTTTTAATA
AAGGGATTGATGCTTAAGACATTTGGAAGCCAAGCTGGGTTTATTAGAACTTATCAAAAG
TATGCTCCCTGCCTCCAAGTATATAATCTTCCCCAGACCTCATTGGGCACAGTGTAGCCT
CTTAAAGGCAGGCTCTTAGCTGGAGGCAGGGGCCGGGCTGGGGGGCCCAAACCCAAGGAG
AGGACATCTCCTTCTGATAACCAGACCCTCAATCACCTCGCCAATGATTCTGCAACTGTC
CAGGGGCCTCCAAGGTACTGACCCCACCTAGTAGATAGACTCGGACACCACCCATTTCTT
TAATCACCCTCATCCAAATGCCCATCTAACATGTCCAGCTGTAACACATTTCTTATCTGG
GAGAGGGATGGTGAGATGTGCTTCTTTCACTACTAAGAATTCTTTCCTCCATAAATATGC
AAAATTTCATAGATGAACGCTTTCCAATAGCTCTGTACTTTCCGAACAAGGTTGTTTAGG
TTAGAACAGTTCATAAGCAGCATCTTGAAGTGCTGTGTATTTTCTATAGGTACCAGCGTG
TCCATATGTACGTAAACACGAGAGGGCTCTGACAGGACATATGCCAAACTGACAGTGGTG
CTTCCACGTGGAGCTGGAAGGGAGGGACAGGGTGGGCAATGTATCCTTCCTCATCTGTCA
TGGTTTCCCTTTTTCTGAGAACTCAGTCTTCAGTGTTCTACTTATATAATTAAAACTTAG
GAAAGACAGGCATCTGACAGGCAGTTTCCTGACCCTCATGGGCCCAGTGGTCTTGCCTTC
GACTCAGGTCCCTTTCCATATCTGAAGGGGGCACCTGTGGAGCCCTCTGCCTGGGACACC
CTTCTCTGGGGTCTTCAAGGAGCTGGCTCCATTGCAGGCCCACCCTGACCACCCTGTCTG
AAGCAGCCCCTGCCCAGCCACTATTGTGTATCTGTGCATTAATACCTATCTATTTATTAA
GCAGATGGTGCTACAGATCCAAAGCTTTGGTGTCAGTAACCTACAAATGCTGACACCTTG
TTTCTGGGACCTTGAAAACGGAGAGGAGACTATATTCTCACTTATCCTTTTCATGTAATA
AATTCCAGAATCTTCTGTTGAGTGAGTCTTTCCCTGAATTTGATTCCTGAATTGAATTCT
TGATCCTTGAATCCATAAAGCCACTCTAAGATCATCATGAAATCATGTATTTTAGAGTTT
GAAGTCCAAACTTTTAATTTGAAAAGATTAAAAAAAA-TAGGGCTTAGTGATAAAAAA--
CATCTTATTCAATTATTTTTTAAACACTGATTTCACTCTTGCTTGAGGTACAAAGATGAT
TGAGTGATGGGTCCTGCATTACTCAAGAAGCTCAGTCTCATGGGAGAGTCACATATAGGG
ACAGATCTTAAAGTTCAGTGGGATAAATGTTCAAACAGCAACATGCATAAAGCCTTGCCC
TTCTCTGTGCTAGGATAAAGGCCAGCCTCCTCTGCACGGCTTATAAGTGTCTCTGTGACC
TGGATCTGGCACCCACATCTTCCCCAAGAACCTCTATCTCTTGGCCTCATATTTAGACTA
[truncated: 12,504,413 more chars]
