# Supplementary material for: Homoplasy of Retrotransposon Insertions in Toothed Whales
Source: Genes (Basel). 2023 Sep 21;14(9):1830. doi: 10.3390/genes14091830 (PMC10531181; doi:10.3390/genes14091830)
Supplement: Supplementary file 1 [file genes-14-01830-s001.zip › Supplementary_Table_S1.xlsx]

## Sheet: S1a
Supplementary Table S1a
Presence/absence table for phylogenetically relevant retrotransposon insertions
(+) indicates the presence of a retroelement; (-) indicates its absence; (del) indicats deletion in the region of retroelement; (?) denotes absence of sequence information.
Coordinate	RE type	Name	Tursiops_truncatus	Tursiops_aduncus	Sousa_chinensis	Lagenorhynchus_obliquidens	Globicephala_melas	Orcinus_orca	Phocoena_sinus	Neophocaena_asiaeorientalis	Delphinapterus_leucas	Monodon_monoceros	Inia_geoffrensis	Pontoporia_blainvillei	Lipotes_vexillifer	Mesoplodon_bidens	Ziphius_cavirostris	Platanista_minor	Physeter_macrocephalus	Kogia_breviceps	Megaptera_novaeangliae	Balaenoptera_physalus	Eschrichtius_robustus	Balaenoptera_bonaerensis	Balaenoptera_acutorostrata scammoni	Eubalaena_japonica	Hippopotamus_amphibius	Bos_taurus
Bottlenose_dolphin QMGA01000075.1:18105679-18105886	CHR2A_Ttr,C	Bottlenose_dolphin_CHR149a	+	+	-	-	-	-	-	-	-	-	-	?	-	-	-	-	-	-	-	-	-	-	-	-	-	-
Bottlenose_dolphin QMGA01000163.1:2139663-2139873	CHR2A_Ttr,C	Bottlenose_dolphin_CHR275a	+	+	-	-	-	-	-	-	-	-	-	-	-	-	-	-	-	-	-	-	-	?	-	-	-	-
Bottlenose_dolphin QMGA01000169.1:11439099-11439305	CHR2A_Ttr,C	Bottlenose_dolphin_CHR342	+	+	+	-	-	-	-	-	-	-	-	-	-	-	-	-	-	-	-	-	-	-	-	-	-	-
Bottlenose_dolphin QMGA01000323.1:3369253-3369459	CHR2A_Ttr,+	Bottlenose_dolphin_CHR520a	+	+	+	-	-	-	-	-	-	-	-	-	-	-	-	-	-	-	-	-	-	-	-	-	-	-
Bottlenose_dolphin QMGA01000027.1:1596295-1596505	CHR2A_Ttr,C	Bottlenose_dolphin_CHR556a	+	+	+	-	-	-	-	-	-	-	-	?	-	-	-	-	-	-	-	-	-	-	-	-	-	-
Bottlenose_dolphin QMGA01000034.1:72580415-72580624	CHR2A_Ttr,C	Bottlenose_dolphin_CHR227	+	+	+	+	+	+	-	-	-	-	-	?	-	-	-	-	-	-	-	-	-	-	-	-	-	-
Bottlenose_dolphin QMGA01000156.1:991851-992048	CHR2A_Ttr,C	Bottlenose_dolphin_CHR257a	+	+	+	+	+	+	-	-	-	-	-	-	-	-	-	-	-	-	-	-	-	-	-	-	-	-
Bottlenose_dolphin QMGA01000181.1:1861209-1861399	CHR2A_Ttr,C	Bottlenose_dolphin_CHR305a	+	+	+	+	+	+	-	-	-	-	-	-	-	-	-	-	-	-	-	-	-	-	-	-	-	-
Bottlenose_dolphin QMGA01000369.1:6447054-6447263	CHR2A_Ttr,C	Bottlenose_dolphin_CHR183a	+	+	+	+	+	+	+	+	+	+	-	-	-	-	-	-	-	-	?	-	-	-	-	-	-	-
Bottlenose_dolphin QMGA01000021.1:4737676-4737884	CHR2A_Ttr,+	Bottlenose_dolphin_CHR197	+	+	+	+	+	+	+	+	+	+	-	-	-	-	-	-	-	-	-	-	-	-	-	-	-	-
Bottlenose_dolphin QMGA01000034.1:46416386-46416588	CHR2A_Ttr,C	Bottlenose_dolphin_CHR237a	+	+	+	+	+	+	+	+	+	+	-	-	-	-	-	-	-	-	-	-	-	-	-	-	-	-
Bottlenose_dolphin QMGA01000323.1:3264372-3264580	CHR2A_Ttr,C	Bottlenose_dolphin_CHR239	+	+	+	+	+	+	+	+	+	+	-	-	?	-	-	-	-	-	-	-	-	-	-	-	-	-
Bottlenose_dolphin QMGA01000095.1:2262521-2262731	CHR2A_Ttr,C	Bottlenose_dolphin_CHR311a	+	+	+	+	+	+	+	+	+	+	-	-	-	-	-	-	-	-	-	-	-	-	-	-	-	-
Bottlenose_dolphin QMGA01000048.1:11706134-11706337	CHR2A_Ttr,C	Bottlenose_dolphin_CHR435a	+	+	+	+	+	+	+	+	+	+	-	-	-	-	-	-	-	-	-	?	-	-	-	-	-	-
Bottlenose_dolphin QMGA01000401.1:18177844-18178051	CHR2A_Ttr,C	Bottlenose_dolphin_CHR492a	+	+	+	+	+	+	+	?	+	+	-	-	-	-	-	-	-	-	-	-	-	-	-	-	-	-
Bottlenose_dolphin QMGA01000002.1:33382184-33382392	CHR2A_Ttr,+	Bottlenose_dolphin_CHR557a	+	+	+	+	+	+	+	+	+	+	-	-	-	-	-	-	-	-	-	-	-	-	-	-	-	-
Bottlenose_dolphin QMGA01000136.1:31465993-31466168	CHR2A_Ttr,+	Bottlenose_dolphin_CHR5	+	+	+	+	+	+	+	+	+	+	+	+	+	-	-	-	-	-	-	-	-	-	-	-	-	-
Bottlenose_dolphin QMGA01000309.1:15291678-15291888	CHR2A_Ttr,C	Bottlenose_dolphin_CHR28a	+	+	+	+	+	+	+	+	+	+	+	?	+	-	-	-	-	-	?	?	?	?	-	-	-	-
Bottlenose_dolphin QMGA01000309.1:4002260-4002468	CHR2A_Ttr,+	Bottlenose_dolphin_CHR35a	+	+	+	+	+	+	+	+	+	+	+	+	+	-	-	-	-	-	-	?	?	?	-	-	del	-
Bottlenose_dolphin QMGA01000049.1:33559691-33559914	CHR2A_Ttr,+	Bottlenose_dolphin_CHR56a	+	+	+	+	+	+	+	+	+	+	+	+	+	-	-	-	-	-	-	-	-	?	-	-	-	-
Bottlenose_dolphin QMGA01000039.1:5124734-5124944	CHR2A_Ttr,C	Bottlenose_dolphin_CHR72	+	+	+	+	+	+	+	+	+	+	+	+	+	-	-	-	-	-	-	?	-	-	-	-	-	-
Bottlenose_dolphin QMGA01000433.1:3927734-3927946	CHR2A_Ttr,C	Bottlenose_dolphin_CHR75a	+	+	+	+	+	+	+	+	+	+	+	+	+	-	-	-	-	-	-	-	-	-	-	-	-	-
Bottlenose_dolphin QMGA01000322.1:10959599-10959804	CHR2A_Ttr,+	Bottlenose_dolphin_CHR104a	+	+	+	+	+	+	+	+	+	+	+	+	+	-	-	-	-	-	-	-	-	-	del	-	-	-
Bottlenose_dolphin QMGA01000464.1:2261729-2261935	CHR2A_Ttr,+	Bottlenose_dolphin_CHR165	+	+	+	+	+	+	+	+	+	+	+	+	+	-	-	-	-	-	-	-	-	-	-	-	-	-
Bottlenose_dolphin QMGA01000043.1:6008768-6008978	CHR2A_Ttr,+	Bottlenose_dolphin_CHR184a	+	+	+	+	+	+	+	+	+	+	+	+	+	-	-	-	-	-	-	-	-	-	-	-	-	-
Bottlenose_dolphin QMGA01000043.1:13960519-13960725	CHR2A_Ttr,+	Bottlenose_dolphin_CHR192a	+	+	+	+	+	+	+	+	+	+	+	+	+	-	-	-	-	-	?	-	-	-	-	-	-	-
Bottlenose_dolphin QMGA01000358.1:16261201-16261403	CHR2A_Ttr,+	Bottlenose_dolphin_CHR204	+	+	+	+	+	+	+	+	+	+	+	+	+	-	-	-	-	-	-	-	-	-	-	-	-	-
Bottlenose_dolphin QMGA01000358.1:33557509-33557717	CHR2A_Ttr,+	Bottlenose_dolphin_CHR210	+	+	+	+	+	+	+	+	+	+	+	+	+	-	-	-	-	-	-	-	-	-	-	-	-	-
Bottlenose_dolphin QMGA01000034.1:69827692-69827891	CHR2A_Ttr,C	Bottlenose_dolphin_CHR225	+	+	+	+	+	+	+	+	+	+	+	+	+	-	-	-	-	-	-	-	-	-	-	-	-	-
Bottlenose_dolphin QMGA01000169.1:24884049-24884254	CHR2A_Ttr,C	Bottlenose_dolphin_CHR234	+	+	+	+	+	+	+	+	+	+	+	+	+	-	-	-	-	-	-	-	-	-	-	-	-	-
Bottlenose_dolphin QMGA01000379.1:2890822-2891032	CHR2A_Ttr,+	Bottlenose_dolphin_CHR281	+	+	+	+	+	+	+	+	+	+	+	+	+	-	-	-	-	-	-	-	-	-	-	-	-	-
Bottlenose_dolphin QMGA01000181.1:7311771-7311981	CHR2A_Ttr,+	Bottlenose_dolphin_CHR302	+	+	+	+	+	+	+	+	+	+	+	+	+	-	-	-	-	-	-	-	-	-	-	-	-	-
Bottlenose_dolphin QMGA01000181.1:1162120-1162340	CHR2A_Ttr,+	Bottlenose_dolphin_CHR303	+	+	+	+	+	+	+	+	+	+	+	+	+	-	-	-	-	-	-	-	-	-	-	-	-	-
Bottlenose_dolphin QMGA01000034.1:35316188-35316396	CHR2A_Ttr,C	Bottlenose_dolphin_CHR372a	+	+	+	+	+	+	+	+	+	+	+	+	+	-	-	-	-	-	-	-	-	-	-	-	del	-
Bottlenose_dolphin QMGA01000345.1:17795521-17795732	CHR2A_Ttr,C	Bottlenose_dolphin_CHR375a	+	+	+	+	+	+	+	+	+	+	+	+	+	-	?	-	-	-	-	-	-	-	-	-	-	-
Bottlenose_dolphin QMGA01000204.1:5464103-5464313	CHR2A_Ttr,C	Bottlenose_dolphin_CHR380	+	+	+	+	+	+	+	+	+	+	+	+	+	-	-	-	-	-	-	-	-	-	-	-	-	-
Bottlenose_dolphin QMGA01000292.1:25441378-25441583	CHR2A_Ttr,+	Bottlenose_dolphin_CHR388	+	+	+	+	+	+	+	+	+	+	+	+	+	-	-	-	-	-	-	-	-	-	-	-	-	-
Bottlenose_dolphin QMGA01000002.1:20379135-20379343	CHR2A_Ttr,+	Bottlenose_dolphin_CHR391	+	+	+	+	+	+	+	+	+	+	+	+	+	-	-	-	-	-	-	-	-	-	-	-	-	-
Bottlenose_dolphin QMGA01000002.1:21292643-21292859	CHR2A_Ttr,C	Bottlenose_dolphin_CHR392a	+	+	+	+	+	+	+	+	+	+	+	+	+	-	-	-	-	-	-	-	-	-	-	-	-	-
Bottlenose_dolphin QMGA01000002.1:12152000-12152202	CHR2A_Ttr,C	Bottlenose_dolphin_CHR401	+	+	+	+	+	+	+	+	+	+	+	+	?	-	-	-	-	-	-	-	-	-	-	-	-	-
Bottlenose_dolphin QMGA01000011.1:28089-28299	CHR2A_Ttr,C	Bottlenose_dolphin_CHR403	+	+	+	+	+	+	+	+	+	+	+	+	+	-	-	-	-	-	-	-	del	-	-	-	-	-
Bottlenose_dolphin QMGA01000292.1:4263701-4263910	CHR2A_Ttr,+	Bottlenose_dolphin_CHR404	+	+	+	+	+	+	+	+	+	+	+	+	+	-	-	-	-	-	-	-	-	-	-	-	-	-
Bottlenose_dolphin QMGA01000037.1:15394685-15394887	CHR2A_Ttr,C	Bottlenose_dolphin_CHR426a	+	+	+	+	+	+	+	+	+	+	+	+	+	-	-	-	-	-	?	-	-	-	-	-	-	-
Bottlenose_dolphin QMGA01000024.1:9676423-9676630	CHR2A_Ttr,C	Bottlenose_dolphin_CHR440	+	+	+	+	+	+	+	+	+	+	+	+	+	-	-	-	-	-	-	-	-	-	-	-	-	-
Bottlenose_dolphin QMGA01000448.1:5413865-5414075	CHR2A_Ttr,+	Bottlenose_dolphin_CHR453	+	+	+	+	+	+	+	+	+	+	+	?	+	-	-	-	-	-	-	-	-	-	-	-	-	-
Bottlenose_dolphin QMGA01000448.1:6147994-6148205	CHR2A_Ttr,C	Bottlenose_dolphin_CHR454	+	+	+	+	+	+	+	+	+	+	+	+	+	-	-	-	-	-	?	-	-	-	-	-	-	-
Bottlenose_dolphin QMGA01000271.1:876910-877116	CHR2A_Ttr,+	Bottlenose_dolphin_CHR473a	+	+	+	+	+	+	+	+	+	+	+	+	+	-	-	-	-	-	-	-	-	-	-	-	-	-
Bottlenose_dolphin QMGA01000049.1:19896369-19896577	CHR2A_Ttr,C	Bottlenose_dolphin_CHR493a	+	+	+	+	+	+	+	+	+	+	+	+	+	-	-	-	-	-	-	-	-	-	-	-	-	-
Bottlenose_dolphin QMGA01000372.1:3163615-3163823	CHR2A_Ttr,C	Bottlenose_dolphin_CHR496a	+	+	+	+	+	+	+	+	+	+	+	+	+	-	-	-	-	-	-	-	-	-	-	-	-	-
Bottlenose_dolphin QMGA01000382.1:4126428-4126638	CHR2A_Ttr,+	Bottlenose_dolphin_CHR498a	+	+	+	+	+	+	+	+	+	+	+	+	+	-	?	-	-	-	-	-	-	-	-	-	-	-
Bottlenose_dolphin QMGA01000358.1:32656125-32656335	CHR2A_Ttr,+	Bottlenose_dolphin_CHR514a	+	+	+	+	+	+	+	+	+	+	+	+	+	-	-	-	-	-	-	-	-	-	-	-	-	-
Bottlenose_dolphin QMGA01000411.1:35574578-35574785	CHR2A_Ttr,C	Bottlenose_dolphin_CHR541a	+	+	+	+	+	+	+	+	+	+	+	?	+	-	-	-	-	-	-	-	-	-	-	-	-	-
Bottlenose_dolphin QMGA01000034.1:33698092-33698312	CHR2A_Ttr,+	Bottlenose_dolphin_CHR553a	+	+	+	+	+	+	+	+	+	+	+	+	+	-	-	-	-	-	-	-	-	-	-	-	-	-
Bottlenose_dolphin QMGA01000204.1:4487412-4487630	CHR2A_Ttr,C	Bottlenose_dolphin_CHR555a	+	+	+	+	+	+	+	+	+	+	+	+	+	-	-	-	-	-	-	-	-	-	-	-	-	-
Sperm_whale UEMC01000014.1:31593080-31593363	CHR2A_Ttr,C	Sperm_whale_CHR22b	+	+	+	+	+	+	+	+	+	+	+	+	+	-	-	-	-	-	-	-	-	-	-	-	-	-
Bottlenose_dolphin QMGA01000041.1:1722586-1722788	CHR2A_Ttr,+	Bottlenose_dolphin_CHR32a	+	+	+	+	+	+	+	+	+	+	+	+	+	+	?	-	-	-	-	?	-	?	-	-	-	-
Bottlenose_dolphin QMGA01000167.1:9901868-9902163	CHR2B_Ttr,C	Bottlenose_dolphin_CHR94a	+	+	+	+	+	+	+	+	+	+	+	+	+	+	+	-	-	-	-	-	-	?	-	?	-	-
Bottlenose_dolphin QMGA01000015.1:2264854-2265145	CHR2B_Ttr,+	Bottlenose_dolphin_CHR169	+	+	+	+	+	+	+	+	+	+	+	+	+	+	+	-	-	-	-	-	-	-	-	-	del	-
Bottlenose_dolphin QMGA01000251.1:1839127-1839337	CHR2A_Ttr,C	Bottlenose_dolphin_CHR255a	+	+	+	+	+	+	+	+	+	+	+	+	+	+	+	-	-	-	-	-	-	-	-	-	-	-
Bottlenose_dolphin QMGA01000455.1:15285083-15285287	CHR2A_Ttr,C	Bottlenose_dolphin_CHR272	+	+	+	+	+	+	+	+	+	+	+	+	+	+	+	-	-	-	-	-	-	-	-	-	del	-
Bottlenose_dolphin QMGA01000181.1:1417327-1417539	CHR2A_Ttr,C	Bottlenose_dolphin_CHR304	+	+	+	+	+	+	+	+	+	+	+	+	+	+	+	-	-	-	-	-	-	-	-	-	-	-
Bottlenose_dolphin QMGA01000190.1:20130421-20130631	CHR2A_Ttr,C	Bottlenose_dolphin_CHR336	+	+	+	+	+	+	+	+	+	+	+	+	+	+	+	-	-	-	-	-	-	-	-	-	-	-
Bottlenose_dolphin QMGA01000365.1:6388749-6388959	CHR2A_Ttr,+	Bottlenose_dolphin_CHR354a	+	+	+	+	+	+	+	+	+	+	+	+	+	+	+	-	-	-	-	-	-	-	-	-	-	-
Bottlenose_dolphin QMGA01000048.1:22900394-22900600	CHR2A_Ttr,C	Bottlenose_dolphin_CHR439	+	+	+	+	+	+	+	+	+	+	+	+	+	+	+	-	-	-	-	-	-	-	-	-	-	-
Bottlenose_dolphin QMGA01000024.1:12816741-12816946	CHR2A_Ttr,C	Bottlenose_dolphin_CHR447	+	+	+	+	+	+	+	+	+	+	+	+	+	+	+	-	-	-	-	-	-	-	-	-	-	-
Bottlenose_dolphin QMGA01000256.1:1227564-1227844	CHR2B_Ttr,+	Bottlenose_dolphin_CHR450a	+	+	+	+	+	+	+	+	+	+	+	+	+	+	+	-	-	-	-	-	-	-	-	-	-	-
Bottlenose_dolphin QMGA01000469.1:41078425-41078635	CHR2A_Ttr,C	Bottlenose_dolphin_CHR457	+	+	+	+	+	+	+	+	+	+	+	+	+	+	+	-	-	-	-	-	-	-	-	-	-	-
Bottlenose_dolphin QMGA01000469.1:20479980-20480190	CHR2A_Ttr,+	Bottlenose_dolphin_CHR466	+	+	+	+	+	+	+	+	+	+	+	+	+	+	+	-	-	-	-	-	-	-	-	-	-	-
Bottlenose_dolphin QMGA01000271.1:2166428-2166634	CHR2A_Ttr,+	Bottlenose_dolphin_CHR481	+	+	+	+	+	+	+	+	+	+	+	+	+	+	+	-	-	-	-	-	-	-	-	-	-	-
Bottlenose_dolphin QMGA01000049.1:16098496-16098706	CHR2A_Ttr,C	Bottlenose_dolphin_CHR490a	+	+	+	+	+	+	+	+	+	+	+	+	+	+	+	-	-	-	-	-	-	-	-	-	-	-
Bottlenose_dolphin QMGA01000411.1:13297073-13297283	CHR2A_Ttr,+	Bottlenose_dolphin_CHR500a	+	+	+	+	+	+	+	+	+	+	+	+	+	+	+	-	-	-	-	-	-	-	-	-	-	-
Bottlenose_dolphin QMGA01000008.1:28203445-28203655	CHR2A_Ttr,C	Bottlenose_dolphin_CHR511a	+	+	+	+	+	+	+	+	+	+	+	+	+	+	+	-	-	-	-	-	-	-	-	-	-	-
Bottlenose_dolphin QMGA01000415.1:9736220-9736442	CHR2A_Ttr,+	Bottlenose_dolphin_CHR535a	+	+	+	+	+	+	+	+	+	+	+	+	+	+	+	-	-	-	-	-	-	-	-	-	-	-
Bottlenose_dolphin QMGA01000176.1:9674304-9674504	CHR2A_Ttr,C	Bottlenose_dolphin_CHR546a	+	+	+	+	+	+	+	+	+	+	+	+	+	+	+	-	-	-	-	-	-	-	-	-	-	-
Bottlenose_dolphin QMGA01000048.1:918396-918597	CHR2A_Ttr,C	Bottlenose_dolphin_CHR559a	+	+	+	+	+	+	+	+	+	+	+	+	+	+	+	-	-	-	-	-	-	-	-	-	-	-
Sperm_whale UEMC01000008.1:12719074-12719336	CHR2A_Ttr,C	Sperm_whale_CHR84b	+	+	+	+	+	+	+	+	+	+	+	+	+	+	+	-	-	-	-	-	-	-	-	-	-	-
Bottlenose_dolphin QMGA01000136.1:28441016-28441228	CHR2A_Ttr,C	Bottlenose_dolphin_SBW_CHR1	+	+	+	+	+	+	+	+	+	+	+	?	+	+	+	-	-	-	-	-	-	-	-	-	-	-
Bottlenose_dolphin QMGA01000136.1:29073862-29074072	CHR2A_Ttr,+	Bottlenose_dolphin_SBW_CHR2	+	+	+	+	+	+	+	+	+	+	+	+	+	+	+	-	-	-	-	-	-	-	-	-	-	-
Bottlenose_dolphin QMGA01000136.1:43880689-43880896	CHR2A_Ttr,C	Bottlenose_dolphin_SBW_CHR3	+	+	+	+	+	+	+	+	+	+	+	+	+	+	+	-	-	-	-	-	-	-	-	-	-	-
Bottlenose_dolphin QMGA01000136.1:47207191-47207401	CHR2A_Ttr,C	Bottlenose_dolphin_SBW_CHR4	+	+	+	+	+	+	+	?	+	+	+	?	+	+	+	-	-	-	-	-	-	-	-	-	-	-
Bottlenose_dolphin QMGA01000154.1:12131667-12131877	CHR2A_Ttr,+	Bottlenose_dolphin_SBW_CHR5	+	+	+	+	+	+	+	+	+	+	+	+	+	+	+	-	-	-	-	-	-	-	-	-	-	-
Bottlenose_dolphin QMGA01000154.1:12647636-12647846	CHR2A_Ttr,C	Bottlenose_dolphin_SBW_CHR6	+	+	+	+	+	+	+	+	+	+	+	+	?	+	+	-	-	-	-	-	-	-	-	-	-	-
Bottlenose_dolphin QMGA01000154.1:18120212-18120421	CHR2A_Ttr,+	Bottlenose_dolphin_SBW_CHR7	+	+	+	+	+	+	+	+	+	+	+	+	+	+	+	-	-	-	-	?	-	-	-	-	-	-
Bottlenose_dolphin QMGA01000154.1:18202788-18202997	CHR2A_Ttr,+	Bottlenose_dolphin_SBW_CHR8	+	+	+	+	+	+	+	+	?	+	+	+	+	+	+	-	-	-	-	-	-	-	-	-	-	-
Bottlenose_dolphin QMGA01000154.1:19237827-19238037	CHR2A_Ttr,+	Bottlenose_dolphin_SBW_CHR9	+	+	+	+	+	+	+	+	+	+	+	+	+	+	+	-	-	-	-	-	-	-	-	-	-	-
Bottlenose_dolphin QMGA01000154.1:26494993-26495204	CHR2A_Ttr,+	Bottlenose_dolphin_SBW_CHR10	+	+	+	+	+	+	+	+	+	+	+	+	+	+	+	-	-	-	-	-	-	-	-	-	-	-
Bottlenose_dolphin QMGA01000391.1:189506-189723	CHR2A_Ttr,C	Bottlenose_dolphin_SBW_CHR11	+	+	+	+	+	+	+	+	+	+	+	+	+	+	+	-	-	-	-	-	-	-	-	-	-	-
Bottlenose_dolphin QMGA01000391.1:3864991-3865198	CHR2A_Ttr,C	Bottlenose_dolphin_SBW_CHR13	+	+	+	+	+	+	+	+	+	+	+	+	+	+	+	-	-	-	-	-	-	-	-	-	-	-
Bottlenose_dolphin QMGA01000391.1:13569646-13569856	CHR2A_Ttr,C	Bottlenose_dolphin_SBW_CHR15	+	+	+	+	+	+	+	+	+	+	+	+	+	+	+	-	-	-	-	-	-	-	-	-	-	-
Bottlenose_dolphin QMGA01000391.1:13869674-13869884	CHR2A_Ttr,C	Bottlenose_dolphin_SBW_CHR16	+	+	+	+	+	+	+	+	+	+	+	+	+	+	+	-	-	-	-	-	-	-	-	-	-	-
Bottlenose_dolphin QMGA01000391.1:14742974-14743186	CHR2A_Ttr,C	Bottlenose_dolphin_SBW_CHR18	+	+	+	+	+	+	+	+	+	+	+	+	+	+	+	-	-	-	-	-	-	-	-	-	-	-
Bottlenose_dolphin QMGA01000391.1:15188385-15188587	CHR2A_Ttr,C	Bottlenose_dolphin_SBW_CHR19	+	+	+	+	+	+	+	+	+	+	+	+	+	+	+	-	-	-	-	-	-	-	-	-	-	-
Bottlenose_dolphin QMGA01000391.1:16285549-16285765	CHR2A_Ttr,C	Bottlenose_dolphin_SBW_CHR20	+	+	+	?	+	+	+	+	+	+	+	+	+	+	+	-	-	-	-	-	-	-	-	-	-	-
Bottlenose_dolphin QMGA01000391.1:16604568-16604771	CHR2A_Ttr,C	Bottlenose_dolphin_SBW_CHR22	+	+	+	+	+	+	+	+	+	+	+	+	?	+	+	-	-	-	-	-	-	-	-	-	-	-
Bottlenose_dolphin QMGA01000391.1:16693438-16693637	CHR2A_Ttr,+	Bottlenose_dolphin_SBW_CHR23	+	+	+	+	+	+	+	+	+	+	+	+	?	+	+	-	-	-	-	-	-	-	-	-	-	-
Bottlenose_dolphin QMGA01000391.1:19709304-19709504	CHR2A_Ttr,C	Bottlenose_dolphin_SBW_CHR24	+	+	+	+	+	+	+	+	+	+	+	+	+	+	+	-	-	-	-	-	-	-	-	-	-	-
Bottlenose_dolphin QMGA01000391.1:23587641-23587842	CHR2A_Ttr,+	Bottlenose_dolphin_SBW_CHR25	+	+	+	+	+	+	+	+	+	+	+	+	+	+	+	-	-	-	-	-	-	-	-	-	-	-
Bottlenose_dolphin QMGA01000391.1:26864360-26864570	CHR2A_Ttr,+	Bottlenose_dolphin_SBW_CHR26	+	+	+	+	+	+	+	+	+	+	+	+	?	+	+	-	-	-	-	-	-	-	-	-	-	-
Bottlenose_dolphin QMGA01000020.1:5369337-5369492	CHR2A_Ttr,C	Bottlenose_dolphin_SBW_CHR27	+	+	+	+	+	+	+	+	+	+	+	+	+	+	+	-	-	-	-	?	-	-	-	-	-	-
Bottlenose_dolphin QMGA01000020.1:271211-271411	CHR2A_Ttr,+	Bottlenose_dolphin_SBW_CHR29	+	+	+	+	+	+	+	+	+	+	+	?	+	+	+	-	-	-	-	-	-	-	-	-	-	-
Bottlenose_dolphin QMGA01000287.1:1620804-1621014	CHR2A_Ttr,C	Bottlenose_dolphin_SBW_CHR30	+	+	+	+	+	+	+	+	?	+	+	+	+	+	+	-	-	-	-	-	-	-	-	-	-	del
Bottlenose_dolphin QMGA01000287.1:3563305-3563515	CHR2A_Ttr,+	Bottlenose_dolphin_SBW_CHR31	+	+	+	+	+	+	+	+	+	+	+	?	+	+	+	-	-	-	-	-	-	-	-	-	-	-
Bottlenose_dolphin QMGA01000114.1:7648164-7648374	CHR2A_Ttr,+	Bottlenose_dolphin_SBW_CHR33	+	+	+	+	+	+	+	+	+	+	+	+	+	+	+	-	-	-	-	-	-	-	-	-	-	?
Bottlenose_dolphin QMGA01000114.1:7144136-7144346	CHR2A_Ttr,+	Bottlenose_dolphin_SBW_CHR36	+	+	+	+	+	+	+	+	+	+	+	+	+	+	+	-	-	-	-	-	-	-	-	-	-	-
Bottlenose_dolphin QMGA01000114.1:5635838-5636039	CHR2A_Ttr,+	Bottlenose_dolphin_SBW_CHR38	+	+	+	+	+	+	+	+	+	+	+	+	+	+	+	-	-	-	-	-	-	-	-	-	-	-
Bottlenose_dolphin QMGA01000114.1:2544472-2544760	CHR2B_Ttr,+	Bottlenose_dolphin_SBW_CHR39	+	+	+	+	+	+	+	+	+	+	+	+	+	+	+	-	-	-	-	-	-	-	-	-	-	-
Bottlenose_dolphin QMGA01000067.1:50489-50697	CHR2A_Ttr,+	Bottlenose_dolphin_SBW_CHR41	+	+	+	+	+	+	+	+	+	+	+	+	+	+	+	-	-	-	-	-	-	-	-	-	-	-
Bottlenose_dolphin QMGA01000129.1:2576519-2576729	CHR2A_Ttr,+	Bottlenose_dolphin_SBW_CHR42	+	+	+	+	+	+	?	+	?	+	+	+	+	+	+	-	-	-	-	-	-	-	-	-	-	-
Bottlenose_dolphin QMGA01000136.1:4707433-4707634	CHR2A_Ttr,C	Bottlenose_dolphin_SBW_CHR44	+	+	+	+	+	+	+	+	+	+	+	+	+	+	+	-	-	-	-	-	-	-	-	-	-	-
Bottlenose_dolphin QMGA01000020.1:8134698-8134908	CHR2A_Ttr,C	Bottlenose_dolphin_SBW_CHR46	+	+	+	+	+	+	+	+	+	+	+	+	+	+	+	-	-	-	-	-	-	-	-	-	-	-
Bottlenose_dolphin QMGA01000002.1:65756893-65757102	CHR2A_Ttr,C	Bottlenose_dolphin_SBW_CHR47	+	+	?	+	+	+	+	+	+	+	+	+	+	+	+	-	-	-	-	-	-	-	-	-	-	-
Bottlenose_dolphin QMGA01000309.1:15126455-15126664	CHR2A_Ttr,+	Bottlenose_dolphin_SBW_CHR52	+	+	+	+	+	+	+	?	+	+	+	+	?	+	+	-	-	-	-	?	-	-	-	-	-	-
Bottlenose_dolphin QMGA01000309.1:15267090-15267374	CHR2B_Ttr,+	Bottlenose_dolphin_SBW_CHR53	+	+	+	+	+	+	+	+	+	+	+	+	?	+	+	-	-	-	?	?	?	-	-	-	-	-
Bottlenose_dolphin QMGA01000008.1:38332255-38332465	CHR2A_Ttr,C	Bottlenose_dolphin_SBW_CHR54	+	+	+	+	+	+	+	+	+	+	+	+	?	+	+	-	-	-	-	-	-	-	-	-	-	-
Bottlenose_dolphin QMGA01000008.1:38532475-38532677	CHR2A_Ttr,C	Bottlenose_dolphin_SBW_CHR55	+	+	+	+	+	+	+	+	+	+	+	+	+	+	+	-	-	-	-	-	-	-	-	-	-	-
Bottlenose_dolphin QMGA01000206.1:597593-597798	CHR2A_Ttr,+	Bottlenose_dolphin_SBW_CHR57	+	+	+	+	+	+	+	+	+	+	+	+	+	+	+	-	-	-	-	-	-	-	-	-	-	-
Bottlenose_dolphin QMGA01000206.1:839268-839477	CHR2A_Ttr,C	Bottlenose_dolphin_SBW_CHR58	+	+	+	+	+	+	+	+	+	+	+	+	+	+	+	-	-	-	-	-	-	-	-	-	-	-
Bottlenose_dolphin QMGA01000206.1:5007939-5008146	CHR2A_Ttr,C	Bottlenose_dolphin_SBW_CHR60	+	+	+	+	+	+	+	+	+	+	+	+	+	+	+	-	-	-	-	-	-	-	-	-	-	-
Bottlenose_dolphin QMGA01000206.1:6702414-6702623	CHR2A_Ttr,+	Bottlenose_dolphin_SBW_CHR61	+	+	+	+	+	+	+	+	+	+	+	+	+	+	+	-	-	-	-	-	-	-	-	-	-	-
Bottlenose_dolphin QMGA01000309.1:13178663-13178871	CHR2A_Ttr,+	Bottlenose_dolphin_SBW_CHR63	+	+	+	+	+	+	+	+	+	+	+	+	+	+	+	-	-	-	-	-	-	-	-	-	-	-
Bottlenose_dolphin QMGA01000309.1:9758993-9759203	CHR2A_Ttr,C	Bottlenose_dolphin_SBW_CHR64	+	+	+	+	+	+	+	+	+	+	+	+	?	+	+	-	-	-	-	-	-	-	-	-	-	-
Bottlenose_dolphin QMGA01000309.1:9326658-9327002	CHR-2,+	Bottlenose_dolphin_SBW_CHR66	+	+	+	+	+	+	+	+	+	+	+	+	+	+	+	-	-	-	-	-	-	-	-	-	-	-
Bottlenose_dolphin QMGA01000309.1:5786206-5786416	CHR2A_Ttr,+	Bottlenose_dolphin_SBW_CHR70	+	+	+	+	+	?	+	+	+	+	+	?	+	+	+	-	-	-	-	-	-	-	-	-	-	-
Bottlenose_dolphin QMGA01000309.1:825870-826082	CHR2A_Ttr,C	Bottlenose_dolphin_SBW_CHR72	+	+	+	+	+	+	+	+	+	+	+	+	+	+	+	-	-	-	-	-	-	-	-	-	-	-
Bottlenose_dolphin QMGA01000046.1:25546620-25546823	CHR2A_Ttr,+	Bottlenose_dolphin_SBW_CHR73	+	+	+	+	+	+	+	+	+	+	+	+	?	+	+	-	-	-	-	-	-	-	-	-	-	-
Bottlenose_dolphin QMGA01000046.1:37340353-37340580	CHR2A_Ttr,C	Bottlenose_dolphin_SBW_CHR75	+	+	+	+	+	+	+	+	?	+	+	+	+	+	+	-	-	-	-	-	-	-	-	-	-	-
Bottlenose_dolphin QMGA01000383.1:7553736-7553941	CHR2A_Ttr,+	Bottlenose_dolphin_SBW_CHR76	+	+	+	+	+	+	+	+	+	+	+	+	+	+	+	-	-	-	-	-	-	-	-	-	-	-
Bottlenose_dolphin QMGA01000383.1:7198154-7198362	CHR2A_Ttr,+	Bottlenose_dolphin_SBW_CHR77	+	+	+	+	+	+	+	+	+	+	+	+	+	+	+	-	-	-	-	-	-	-	-	-	-	-
Bottlenose_dolphin QMGA01000383.1:6441070-6441280	CHR2A_Ttr,C	Bottlenose_dolphin_SBW_CHR79	+	+	+	?	+	+	+	+	+	+	+	+	+	+	+	-	-	-	-	-	-	-	-	-	-	-
Bottlenose_dolphin QMGA01000383.1:5635666-5635874	CHR2A_Ttr,+	Bottlenose_dolphin_SBW_CHR80	+	+	+	+	+	+	+	?	+	+	+	+	+	+	+	-	-	-	-	?	-	-	-	-	-	-
Bottlenose_dolphin QMGA01000383.1:3407581-3407763	CHR2A_Ttr,+	Bottlenose_dolphin_SBW_CHR81	+	+	+	+	+	+	?	+	+	+	+	+	+	+	+	-	-	-	-	-	-	-	-	-	-	-
Bottlenose_dolphin QMGA01000008.1:25524901-25525110	CHR2A_Ttr,C	Bottlenose_dolphin_SBW_CHR83	+	+	+	+	+	+	?	+	+	+	+	+	+	+	+	-	-	-	-	-	-	-	-	-	-	-
Bottlenose_dolphin QMGA01000008.1:17724209-17724416	CHR2A_Ttr,+	Bottlenose_dolphin_SBW_CHR84	+	+	+	+	+	+	+	+	+	+	+	?	+	+	+	-	-	-	-	-	-	-	-	-	-	-
Bottlenose_dolphin QMGA01000008.1:15312271-15312480	CHR2A_Ttr,+	Bottlenose_dolphin_SBW_CHR85	+	+	+	?	+	+	+	+	+	+	+	+	?	+	+	-	-	-	-	-	-	-	-	-	-	-
Bottlenose_dolphin QMGA01000008.1:13803926-13804132	CHR2A_Ttr,+	Bottlenose_dolphin_SBW_CHR86	+	+	+	+	+	+	+	+	+	+	+	+	+	+	+	-	-	-	-	-	-	?	-	-	-	-
Bottlenose_dolphin QMGA01000154.1:974340-974527	CHR2A_Ttr,C	Bottlenose_dolphin_SBW_CHR87	+	+	?	+	+	+	+	+	+	+	+	+	+	+	+	-	-	-	-	-	-	-	-	-	-	-
Bottlenose_dolphin QMGA01000117.1:12584485-12584636	CHR2A_Ttr,+	Bottlenose_dolphin_SBW_CHR88	+	+	+	+	+	+	+	+	+	+	+	+	+	+	+	-	-	-	-	-	-	-	-	-	-	-
Bottlenose_dolphin QMGA01000117.1:16742657-16742867	CHR2A_Ttr,+	Bottlenose_dolphin_SBW_CHR89	+	+	+	+	+	+	+	+	+	+	?	+	+	+	+	-	-	-	-	-	-	-	-	-	-	-
Bottlenose_dolphin QMGA01000049.1:17222692-17222900	CHR2A_Ttr,+	Bottlenose_dolphin_SBW_CHR90	+	+	+	+	+	+	+	+	+	+	+	+	+	+	+	-	-	-	-	-	-	-	-	-	-	-
Bottlenose_dolphin QMGA01000049.1:17299841-17300051	CHR2A_Ttr,+	Bottlenose_dolphin_SBW_CHR91	+	+	+	+	+	+	?	+	+	+	+	+	+	+	+	-	-	-	-	?	-	-	-	-	-	-
Bottlenose_dolphin QMGA01000049.1:17390295-17390500	CHR2A_Ttr,+	Bottlenose_dolphin_SBW_CHR92	+	+	+	+	+	+	+	+	+	+	+	+	+	+	+	-	-	-	-	-	-	-	-	-	-	-
Bottlenose_dolphin QMGA01000401.1:14643807-14644014	CHR2A_Ttr,C	Bottlenose_dolphin_SBW_CHR93	+	+	+	+	+	+	+	+	+	+	+	+	+	+	+	-	-	-	-	-	-	-	-	-	-	-
Bottlenose_dolphin QMGA01000401.1:12522137-12522342	CHR2A_Ttr,+	Bottlenose_dolphin_SBW_CHR94	+	+	+	+	+	?	+	+	+	+	+	?	+	+	+	-	-	-	-	-	-	-	-	-	-	-
Bottlenose_dolphin QMGA01000401.1:7694147-7694350	CHR2A_Ttr,+	Bottlenose_dolphin_SBW_CHR98	+	+	+	+	+	+	+	+	+	+	+	+	+	+	+	-	-	-	-	-	-	-	-	-	-	-
Bottlenose_dolphin QMGA01000401.1:3553595-3553808	CHR2A_Ttr,+	Bottlenose_dolphin_SBW_CHR101	+	+	+	+	+	+	+	+	+	+	+	+	+	+	+	-	-	-	-	-	-	-	-	-	-	-
Bottlenose_dolphin QMGA01000049.1:33729675-33729878	CHR2A_Ttr,C	Bottlenose_dolphin_SBW_CHR103	+	+	+	+	+	?	+	+	+	+	+	+	+	+	+	-	-	-	-	-	-	-	-	-	del	-
Bottlenose_dolphin QMGA01000049.1:32937633-32937850	CHR2A_Ttr,C	Bottlenose_dolphin_SBW_CHR104	+	+	+	+	+	+	+	+	+	+	+	+	+	+	+	-	-	-	-	-	-	-	-	-	-	-
Bottlenose_dolphin QMGA01000049.1:32070543-32070764	CHR2A_Ttr,C	Bottlenose_dolphin_SBW_CHR105	+	+	+	+	+	+	+	+	+	+	+	+	+	+	+	-	-	-	-	-	-	-	-	-	-	-
Bottlenose_dolphin QMGA01000049.1:29978347-29978557	CHR2A_Ttr,+	Bottlenose_dolphin_SBW_CHR106	+	+	+	+	+	+	+	+	+	+	+	+	+	+	+	-	-	-	-	-	-	-	-	-	-	-
Bottlenose_dolphin QMGA01000117.1:20943056-20943260	CHR2A_Ttr,+	Bottlenose_dolphin_SBW_CHR107	+	+	+	+	+	+	+	+	+	+	+	+	+	+	+	-	-	-	-	-	-	-	-	-	-	-
Bottlenose_dolphin QMGA01000117.1:9526328-9526530	CHR2A_Ttr,+	Bottlenose_dolphin_SBW_CHR109	+	+	+	+	+	+	+	+	+	+	+	+	?	+	+	-	-	-	-	-	-	-	-	-	-	-
Bottlenose_dolphin QMGA01000117.1:9086482-9086692	CHR2A_Ttr,+	Bottlenose_dolphin_SBW_CHR110	+	+	+	+	+	+	+	+	+	+	+	+	+	+	+	-	-	-	-	-	-	-	-	-	-	-
Bottlenose_dolphin QMGA01000049.1:24267221-24267431	CHR2A_Ttr,+	Bottlenose_dolphin_SBW_CHR111	+	+	+	+	+	+	?	+	+	+	+	+	+	+	+	-	-	-	-	-	-	-	-	-	-	-
Bottlenose_dolphin QMGA01000049.1:23196510-23196731	CHR2A_Ttr,+	Bottlenose_dolphin_SBW_CHR112	+	+	+	+	+	+	+	+	+	+	+	+	+	+	+	-	-	-	-	-	-	-	-	-	-	-
Bottlenose_dolphin QMGA01000049.1:19117305-19117507	CHR2A_Ttr,C	Bottlenose_dolphin_SBW_CHR113	+	+	+	+	+	+	+	+	+	+	+	?	+	+	+	-	-	-	-	-	-	-	-	-	-	-
Bottlenose_dolphin QMGA01000401.1:23880079-23880286	CHR2A_Ttr,+	Bottlenose_dolphin_SBW_CHR115	+	+	+	+	+	?	+	+	+	+	+	+	+	+	+	-	-	-	-	-	-	-	-	del	-	-
Bottlenose_dolphin QMGA01000401.1:29166573-29166782	CHR2A_Ttr,+	Bottlenose_dolphin_SBW_CHR116	+	+	+	+	+	+	+	?	+	+	+	+	?	+	+	-	-	-	-	-	-	-	-	-	-	-
Bottlenose_dolphin QMGA01000401.1:29970035-29970245	CHR2A_Ttr,C	Bottlenose_dolphin_SBW_CHR117	+	+	+	+	+	+	+	+	+	+	+	+	+	+	+	-	-	-	-	-	-	-	-	-	-	-
Bottlenose_dolphin QMGA01000401.1:31061679-31061889	CHR2A_Ttr,C	Bottlenose_dolphin_SBW_CHR118	+	+	+	+	+	+	+	+	+	+	+	+	+	+	+	-	-	-	-	-	-	-	-	-	-	-
Bottlenose_dolphin QMGA01000331.1:5723882-5724090	CHR2A_Ttr,+	Bottlenose_dolphin_SBW_CHR121	+	+	+	+	+	+	+	+	+	+	+	+	+	+	+	-	-	-	-	-	-	-	-	-	-	-
Bottlenose_dolphin QMGA01000468.1:10676153-10676361	CHR2A_Ttr,+	Bottlenose_dolphin_SBW_CHR126	+	+	+	+	+	+	+	+	+	?	+	+	+	+	+	-	-	-	-	-	-	-	-	-	-	-
Bottlenose_dolphin QMGA01000468.1:7122121-7122329	CHR2A_Ttr,C	Bottlenose_dolphin_SBW_CHR127	+	+	?	+	+	+	+	+	+	+	+	+	+	+	+	-	-	-	-	-	-	-	-	-	-	-
Bottlenose_dolphin QMGA01000468.1:1948214-1948506	CHR2B_Ttr,+	Bottlenose_dolphin_SBW_CHR128	+	+	+	+	+	+	+	+	+	+	+	+	+	+	+	-	-	-	-	-	-	-	-	-	-	-
Bottlenose_dolphin QMGA01000433.1:7816843-7817054	CHR2A_Ttr,C	Bottlenose_dolphin_SBW_CHR130	+	+	+	+	+	+	+	+	+	+	+	+	+	+	+	-	-	-	-	-	-	-	-	-	-	-
Bottlenose_dolphin QMGA01000277.1:2137182-2137392	CHR2A_Ttr,+	Bottlenose_dolphin_SBW_CHR132	+	+	+	+	+	+	+	+	+	+	+	+	?	+	+	-	-	-	-	-	-	-	-	-	-	-
Bottlenose_dolphin QMGA01000277.1:7840070-7840270	CHR2A_Ttr,C	Bottlenose_dolphin_SBW_CHR133	+	+	+	+	+	+	+	+	+	+	+	?	+	+	+	-	-	-	-	-	-	-	-	-	-	-
Bottlenose_dolphin QMGA01000277.1:8609840-8610051	CHR2A_Ttr,+	Bottlenose_dolphin_SBW_CHR134	+	+	+	+	+	?	+	+	+	+	?	+	+	+	+	-	-	-	-	-	-	-	-	-	-	-
Bottlenose_dolphin QMGA01000038.1:5983685-5983893	CHR2A_Ttr,C	Bottlenose_dolphin_SBW_CHR140	+	+	+	+	+	+	+	+	?	+	+	+	?	+	+	-	-	-	-	-	-	-	-	-	-	-
Bottlenose_dolphin QMGA01000038.1:6486922-6487137	CHR2A_Ttr,C	Bottlenose_dolphin_SBW_CHR141	+	+	+	+	+	+	+	+	+	+	+	+	+	+	+	-	-	-	-	-	-	-	-	-	del	-
Bottlenose_dolphin QMGA01000038.1:7513904-7514113	CHR2A_Ttr,+	Bottlenose_dolphin_SBW_CHR142	+	+	+	+	+	+	+	+	+	+	+	+	+	+	+	-	-	-	-	-	-	-	-	-	-	-
Bottlenose_dolphin QMGA01000372.1:23386277-23386491	CHR2A_Ttr,+	Bottlenose_dolphin_SBW_CHR143	+	+	+	+	+	+	+	+	+	+	+	+	+	+	+	-	-	-	-	-	-	-	-	-	-	-
Bottlenose_dolphin QMGA01000372.1:23566707-23566915	CHR2A_Ttr,C	Bottlenose_dolphin_SBW_CHR144	+	+	+	+	+	+	+	+	+	+	+	?	+	+	+	-	-	-	-	-	-	-	-	-	-	-
Bottlenose_dolphin QMGA01000372.1:16637481-16637689	CHR2A_Ttr,C	Bottlenose_dolphin_SBW_CHR145	+	+	+	+	+	+	+	+	+	+	+	+	?	+	+	-	-	-	-	-	-	-	-	-	del	-
Bottlenose_dolphin QMGA01000372.1:8136285-8136505	CHR2A_Ttr,+	Bottlenose_dolphin_SBW_CHR146	+	+	+	?	+	+	+	+	+	+	+	+	+	+	+	-	-	-	-	-	-	-	-	-	-	-
Bottlenose_dolphin QMGA01000372.1:5914795-5915014	CHR2A_Ttr,+	Bottlenose_dolphin_SBW_CHR147	+	+	?	+	+	+	+	+	+	+	+	?	+	+	+	-	-	-	-	-	-	-	-	-	-	-
Bottlenose_dolphin QMGA01000372.1:2201301-2201509	CHR2A_Ttr,C	Bottlenose_dolphin_SBW_CHR149	+	+	+	+	+	+	+	+	+	+	+	+	+	+	+	-	-	-	-	-	-	-	-	-	-	-
Bottlenose_dolphin QMGA01000372.1:1709503-1709711	CHR2A_Ttr,+	Bottlenose_dolphin_SBW_CHR150	+	+	+	+	+	+	+	+	+	+	+	?	+	+	+	-	-	-	-	-	-	-	-	-	-	-
Bottlenose_dolphin QMGA01000220.1:6976683-6976881	CHR2A_Ttr,+	Bottlenose_dolphin_SBW_CHR151	+	+	+	+	+	+	+	+	+	+	+	+	+	+	+	-	-	-	-	-	-	-	-	-	-	-
Bottlenose_dolphin QMGA01000220.1:6438942-6439143	CHR2A_Ttr,+	Bottlenose_dolphin_SBW_CHR152	+	+	+	+	+	+	+	+	+	+	+	+	+	+	+	-	-	-	-	-	-	-	-	-	-	-
Bottlenose_dolphin QMGA01000220.1:4369032-4369237	CHR2A_Ttr,+	Bottlenose_dolphin_SBW_CHR155	+	+	+	+	+	+	+	+	+	+	+	+	+	+	+	-	-	-	-	-	-	-	-	-	-	-
Bottlenose_dolphin QMGA01000267.1:17110530-17110740	CHR2A_Ttr,+	Bottlenose_dolphin_SBW_CHR158	+	+	+	+	+	+	+	+	+	+	+	+	+	+	+	-	-	-	-	-	-	-	-	-	-	-
Bottlenose_dolphin QMGA01000013.1:8677533-8677743	CHR2A_Ttr,+	Bottlenose_dolphin_SBW_CHR159	+	+	+	+	+	+	+	+	+	+	+	?	+	+	+	-	-	-	-	-	-	-	-	-	-	-
Bottlenose_dolphin QMGA01000013.1:8585161-8585366	CHR2A_Ttr,C	Bottlenose_dolphin_SBW_CHR160	+	+	+	+	+	+	+	+	+	+	+	+	+	+	+	-	-	-	-	-	-	-	-	-	-	-
Bottlenose_dolphin QMGA01000013.1:367884-368094	CHR2A_Ttr,C	Bottlenose_dolphin_SBW_CHR166	+	+	+	+	+	+	+	+	+	+	+	+	+	+	+	-	-	-	-	-	-	-	-	-	-	-
Bottlenose_dolphin QMGA01000013.1:185264-185464	CHR2A_Ttr,C	Bottlenose_dolphin_SBW_CHR167	+	+	+	+	+	+	+	+	+	+	+	+	+	+	+	-	-	-	-	-	-	-	-	-	-	-
Bottlenose_dolphin QMGA01000267.1:9562791-9562999	CHR2A_Ttr,+	Bottlenose_dolphin_SBW_CHR170	+	+	+	+	+	+	+	+	+	+	+	+	+	+	+	-	-	-	-	-	-	-	-	-	-	-
Bottlenose_dolphin QMGA01000267.1:10563389-10563592	CHR2A_Ttr,+	Bottlenose_dolphin_SBW_CHR172	+	+	+	+	?	+	+	?	+	+	+	+	+	+	+	-	-	-	-	-	-	-	-	-	-	-
Bottlenose_dolphin QMGA01000469.1:18295609-18295816	CHR2A_Ttr,C	Bottlenose_dolphin_SBW_CHR175	+	+	+	+	+	+	+	+	+	+	+	+	?	+	+	-	-	-	-	-	-	-	-	-	-	-
Bottlenose_dolphin QMGA01000469.1:17119293-17119502	CHR2A_Ttr,+	Bottlenose_dolphin_SBW_CHR176	+	+	+	+	+	+	+	+	+	+	+	+	+	+	+	-	-	-	-	-	-	-	-	-	-	-
Bottlenose_dolphin QMGA01000469.1:13039730-13039932	CHR2A_Ttr,C	Bottlenose_dolphin_SBW_CHR179	+	+	+	+	+	+	+	+	+	+	+	+	+	+	+	-	-	-	-	-	-	-	-	-	del	-
Bottlenose_dolphin QMGA01000469.1:8988702-8988914	CHR2A_Ttr,C	Bottlenose_dolphin_SBW_CHR180	+	+	+	+	+	+	+	+	+	+	+	+	+	+	+	-	-	-	-	-	-	-	-	-	-	-
Bottlenose_dolphin QMGA01000322.1:8542128-8542334	CHR2A_Ttr,+	Bottlenose_dolphin_SBW_CHR183	+	+	+	+	+	+	+	+	+	+	+	+	?	+	+	-	-	-	-	-	-	-	-	-	-	-
Bottlenose_dolphin QMGA01000322.1:9568477-9568678	CHR2A_Ttr,+	Bottlenose_dolphin_SBW_CHR184	+	+	+	+	+	+	+	+	+	+	?	+	+	+	+	-	-	-	-	-	-	-	-	-	-	-
Bottlenose_dolphin QMGA01000322.1:13596612-13596818	CHR2A_Ttr,+	Bottlenose_dolphin_SBW_CHR185	+	+	+	+	+	+	+	+	+	+	+	+	+	+	+	-	-	-	-	-	-	-	-	-	-	-
Bottlenose_dolphin QMGA01000322.1:14911480-14911690	CHR2A_Ttr,+	Bottlenose_dolphin_SBW_CHR186	+	+	+	+	+	+	+	+	+	+	+	+	+	+	+	-	-	-	-	-	-	-	-	-	-	-
Bottlenose_dolphin QMGA01000322.1:20000479-20000683	CHR2A_Ttr,C	Bottlenose_dolphin_SBW_CHR189	+	+	+	+	+	+	+	+	+	+	+	?	+	+	+	-	-	-	-	-	-	-	-	-	-	-
Bottlenose_dolphin QMGA01000322.1:21017962-21018169	CHR2A_Ttr,C	Bottlenose_dolphin_SBW_CHR190	+	+	+	+	+	+	+	+	+	+	+	+	+	+	+	-	-	-	-	-	-	-	-	-	-	-
Bottlenose_dolphin QMGA01000322.1:23790753-23790966	CHR2A_Ttr,+	Bottlenose_dolphin_SBW_CHR191	+	+	+	+	+	+	+	+	+	+	?	+	+	+	+	-	-	-	-	-	-	-	-	-	-	-
Bottlenose_dolphin QMGA01000469.1:4679421-4679628	CHR2A_Ttr,+	Bottlenose_dolphin_SBW_CHR193	+	+	+	+	+	+	+	+	+	+	+	+	+	+	+	-	-	-	-	-	-	-	-	-	-	-
Bottlenose_dolphin QMGA01000382.1:1497754-1497964	CHR2A_Ttr,+	Bottlenose_dolphin_SBW_CHR195	+	+	+	+	+	+	+	+	+	+	+	+	?	+	+	-	-	-	-	-	-	-	-	-	-	-
Bottlenose_dolphin QMGA01000382.1:7015346-7015553	CHR2A_Ttr,+	Bottlenose_dolphin_SBW_CHR196	+	+	+	+	+	+	+	+	+	+	+	+	+	+	+	-	-	-	-	-	-	-	-	-	-	-
Bottlenose_dolphin QMGA01000382.1:7990887-7991095	CHR2A_Ttr,+	Bottlenose_dolphin_SBW_CHR197	+	+	+	+	+	+	+	?	+	+	+	+	+	+	+	-	-	-	-	-	-	-	-	-	-	-
Bottlenose_dolphin QMGA01000382.1:9294001-9294209	CHR2A_Ttr,C	Bottlenose_dolphin_SBW_CHR199	+	+	+	+	+	+	+	+	?	+	+	+	+	+	+	-	-	-	-	-	-	-	-	-	-	del
Bottlenose_dolphin QMGA01000382.1:11943857-11944061	CHR2A_Ttr,C	Bottlenose_dolphin_SBW_CHR200	+	+	+	+	+	+	+	+	+	+	+	+	?	+	+	-	-	-	-	-	-	-	-	-	-	-
Bottlenose_dolphin QMGA01000469.1:7106811-7107011	CHR2A_Ttr,+	Bottlenose_dolphin_SBW_CHR202	+	+	+	+	+	+	+	+	?	?	+	+	+	+	+	-	-	-	-	-	-	-	-	-	-	-
Bottlenose_dolphin QMGA01000030.1:34975896-34976102	CHR2A_Ttr,+	Bottlenose_dolphin_SBW_CHR203	+	+	+	+	+	+	+	+	+	+	?	+	+	+	+	-	-	-	-	-	-	-	-	-	-	-
Bottlenose_dolphin QMGA01000030.1:25656018-25656228	CHR2A_Ttr,+	Bottlenose_dolphin_SBW_CHR205	+	+	+	+	+	+	+	?	+	+	+	+	+	+	+	-	-	-	-	?	-	-	-	-	-	-
Bottlenose_dolphin QMGA01000411.1:18967771-18967981	CHR2A_Ttr,C	Bottlenose_dolphin_SBW_CHR206	+	+	+	+	+	+	+	+	+	+	+	+	?	+	+	-	-	-	-	-	-	-	-	-	-	-
Bottlenose_dolphin QMGA01000411.1:16772712-16772931	CHR2A_Ttr,+	Bottlenose_dolphin_SBW_CHR208	+	+	+	+	+	+	+	+	+	+	+	+	+	+	+	-	-	-	-	-	-	-	-	-	-	-
Bottlenose_dolphin QMGA01000411.1:16544650-16544858	CHR2A_Ttr,+	Bottlenose_dolphin_SBW_CHR209	+	+	+	+	+	+	+	+	+	+	+	+	+	+	+	-	-	-	-	-	-	-	-	-	-	-
Bottlenose_dolphin QMGA01000411.1:14360111-14360318	CHR2A_Ttr,+	Bottlenose_dolphin_SBW_CHR210	+	+	+	+	+	+	+	+	+	+	+	+	+	+	+	-	-	-	-	-	-	-	-	-	-	-
Bottlenose_dolphin QMGA01000411.1:14063663-14063830	CHR2A_Ttr,C	Bottlenose_dolphin_SBW_CHR212	+	+	+	+	+	+	+	+	+	+	+	+	+	+	+	-	-	-	-	-	-	-	-	-	-	-
Bottlenose_dolphin QMGA01000411.1:13918909-13919143	CHR2A_Ttr,C	Bottlenose_dolphin_SBW_CHR215	+	+	+	+	+	?	+	+	+	+	+	+	+	+	+	-	-	-	-	-	-	-	-	-	-	-
Bottlenose_dolphin QMGA01000411.1:12863394-12863603	CHR2A_Ttr,+	Bottlenose_dolphin_SBW_CHR216	+	+	+	+	+	+	+	+	+	+	+	+	+	+	+	-	-	-	-	-	-	-	-	-	-	-
Bottlenose_dolphin QMGA01000411.1:11000644-11000848	CHR2A_Ttr,+	Bottlenose_dolphin_SBW_CHR218	+	+	+	+	+	+	+	+	+	+	+	+	?	+	+	-	-	-	-	-	-	-	-	-	-	del
Bottlenose_dolphin QMGA01000253.1:1750061-1750271	CHR2A_Ttr,C	Bottlenose_dolphin_SBW_CHR220	+	+	?	+	+	+	+	?	+	+	+	+	+	+	+	-	-	-	-	-	-	-	-	-	-	del
Bottlenose_dolphin QMGA01000253.1:3038123-3038333	CHR2A_Ttr,+	Bottlenose_dolphin_SBW_CHR222	+	+	+	+	+	+	+	+	+	+	+	+	+	+	+	-	-	-	-	-	-	-	-	-	-	del
Bottlenose_dolphin QMGA01000253.1:5873671-5873877	CHR2A_Ttr,C	Bottlenose_dolphin_SBW_CHR223	+	+	+	+	+	+	+	?	+	+	+	+	+	+	+	-	-	-	-	-	-	-	-	-	-	-
Bottlenose_dolphin QMGA01000253.1:6720730-6720935	CHR2A_Ttr,C	Bottlenose_dolphin_SBW_CHR224	+	+	+	+	+	+	+	+	+	+	+	+	+	+	+	-	-	-	-	-	-	-	-	-	-	-
Bottlenose_dolphin QMGA01000253.1:10027746-10027926	CHR2A_Ttr,C	Bottlenose_dolphin_SBW_CHR226	+	+	+	+	+	+	+	+	+	+	+	?	+	+	+	-	-	-	-	-	-	-	-	-	-	-
Bottlenose_dolphin QMGA01000253.1:11243440-11243650	CHR2A_Ttr,+	Bottlenose_dolphin_SBW_CHR227	+	+	+	+	+	+	+	+	+	+	+	+	?	+	+	-	-	-	-	-	-	-	-	-	-	-
Bottlenose_dolphin QMGA01000253.1:12228642-12228850	CHR2A_Ttr,+	Bottlenose_dolphin_SBW_CHR229	+	+	+	+	+	+	+	+	+	+	+	+	+	+	+	-	-	-	-	?	-	-	-	-	-	-
Bottlenose_dolphin QMGA01000163.1:11357106-11357314	CHR2A_Ttr,C	Bottlenose_dolphin_SBW_CHR230	+	+	+	+	+	+	+	+	+	+	+	+	+	+	+	-	-	-	-	-	-	-	-	-	-	-
Bottlenose_dolphin QMGA01000046.1:6733601-6733811	CHR2A_Ttr,+	Bottlenose_dolphin_SBW_CHR233	+	+	+	+	+	+	+	+	+	+	+	+	+	+	+	-	-	-	-	-	-	-	-	-	-	-
Bottlenose_dolphin QMGA01000046.1:5329073-5329283	CHR2A_Ttr,C	Bottlenose_dolphin_SBW_CHR234	+	+	+	+	+	+	+	+	+	+	+	?	+	+	+	-	-	-	-	-	-	-	-	-	-	del
Bottlenose_dolphin QMGA01000320.1:2944354-2944564	CHR2A_Ttr,+	Bottlenose_dolphin_SBW_CHR235	+	+	+	+	+	+	+	?	+	+	+	+	+	+	+	-	-	-	-	-	-	?	-	-	-	-
Bottlenose_dolphin QMGA01000310.1:4784996-4785204	CHR2A_Ttr,+	Bottlenose_dolphin_SBW_CHR237	+	+	+	+	+	+	+	+	+	+	+	+	+	+	+	-	-	-	-	-	-	-	-	-	-	-
Bottlenose_dolphin QMGA01000310.1:7967941-7968140	CHR2A_Ttr,+	Bottlenose_dolphin_SBW_CHR239	+	+	+	+	+	+	+	?	+	+	+	+	?	+	+	-	-	-	-	-	-	-	-	-	-	-
Bottlenose_dolphin QMGA01000310.1:10000290-10000494	CHR2A_Ttr,+	Bottlenose_dolphin_SBW_CHR240	+	+	+	+	+	+	+	?	+	+	+	+	?	+	+	-	-	-	-	-	-	?	-	-	-	-
Bottlenose_dolphin QMGA01000310.1:10616196-10616406	CHR2A_Ttr,+	Bottlenose_dolphin_SBW_CHR241	+	+	+	+	+	+	+	+	?	+	+	+	+	+	+	-	-	-	-	-	-	-	-	-	del	del
Bottlenose_dolphin QMGA01000169.1:30804436-30804645	CHR2A_Ttr,+	Bottlenose_dolphin_SBW_CHR246	+	+	+	+	+	+	+	+	+	+	+	+	+	+	+	-	-	-	-	-	-	-	-	-	-	-
Bottlenose_dolphin QMGA01000169.1:34723541-34723751	CHR2A_Ttr,C	Bottlenose_dolphin_SBW_CHR247	+	+	+	+	+	+	+	+	+	+	+	+	+	+	+	-	-	-	-	-	-	-	-	-	-	-
Bottlenose_dolphin QMGA01000169.1:36863474-36863679	CHR2A_Ttr,C	Bottlenose_dolphin_SBW_CHR248	+	+	+	+	+	+	+	?	+	+	+	+	+	+	+	-	-	-	-	-	-	-	-	-	-	-
Bottlenose_dolphin QMGA01000169.1:26964806-26965002	CHR2A_Ttr,C	Bottlenose_dolphin_SBW_CHR251	+	+	+	+	+	+	+	+	+	+	?	?	+	+	+	-	-	-	-	-	-	-	-	-	-	-
Bottlenose_dolphin QMGA01000075.1:15185628-15185835	CHR2A_Ttr,C	Bottlenose_dolphin_SBW_CHR254	+	+	+	+	+	+	+	+	+	+	+	+	+	+	+	-	-	-	-	-	-	-	-	-	-	-
Bottlenose_dolphin QMGA01000075.1:15147749-15147956	CHR2A_Ttr,+	Bottlenose_dolphin_SBW_CHR255	+	+	+	+	+	+	+	+	+	+	+	+	+	+	+	-	-	-	-	-	-	-	-	-	-	-
Bottlenose_dolphin QMGA01000075.1:14933167-14933377	CHR2A_Ttr,C	Bottlenose_dolphin_SBW_CHR256	+	+	+	+	+	+	+	+	+	+	+	+	+	+	+	-	-	-	-	-	-	-	-	-	-	-
Bottlenose_dolphin QMGA01000085.1:2800243-2800452	CHR2A_Ttr,+	Bottlenose_dolphin_SBW_CHR257	+	+	+	+	+	+	+	+	+	+	+	?	?	+	+	-	-	-	-	-	-	-	-	-	-	-
Bottlenose_dolphin QMGA01000085.1:342594-342804	CHR2A_Ttr,+	Bottlenose_dolphin_SBW_CHR258	+	+	+	+	+	+	+	+	+	+	?	+	+	+	+	-	-	-	-	-	-	-	-	-	-	-
Bottlenose_dolphin QMGA01000085.1:124437-124650	CHR2A_Ttr,+	Bottlenose_dolphin_SBW_CHR259	+	+	+	+	+	+	+	+	+	+	?	+	+	+	+	-	-	-	-	-	-	-	-	-	-	-
Bottlenose_dolphin QMGA01000063.1:2432569-2432779	CHR2A_Ttr,+	Bottlenose_dolphin_SBW_CHR260	+	+	+	+	+	+	+	+	+	+	+	+	+	+	+	-	-	-	-	-	-	-	-	-	-	-
Bottlenose_dolphin QMGA01000161.1:8206517-8206721	CHR2A_Ttr,+	Bottlenose_dolphin_SBW_CHR262	+	+	+	+	+	+	+	+	+	+	+	+	?	+	+	-	-	-	-	-	-	-	-	-	-	-
Bottlenose_dolphin QMGA01000161.1:11335858-11336064	CHR2A_Ttr,+	Bottlenose_dolphin_SBW_CHR264	+	+	+	+	+	+	+	+	+	+	+	+	+	+	+	-	-	-	-	-	-	-	-	-	-	-
Bottlenose_dolphin QMGA01000161.1:16312783-16312993	CHR2A_Ttr,C	Bottlenose_dolphin_SBW_CHR265	+	+	+	+	+	+	+	+	+	+	+	?	+	+	+	-	-	-	-	-	-	-	-	-	-	-
Bottlenose_dolphin QMGA01000027.1:21522674-21522882	CHR2A_Ttr,C	Bottlenose_dolphin_SBW_CHR268	+	+	+	+	+	+	+	+	+	+	+	?	+	+	+	-	-	-	-	-	-	-	-	-	-	-
Bottlenose_dolphin QMGA01000027.1:19761957-19762167	CHR2A_Ttr,+	Bottlenose_dolphin_SBW_CHR269	+	+	+	+	+	+	+	+	+	+	+	?	+	+	+	-	-	-	-	-	-	-	-	-	-	-
Bottlenose_dolphin QMGA01000027.1:12462690-12462897	CHR2A_Ttr,+	Bottlenose_dolphin_SBW_CHR270	+	+	+	+	+	+	+	+	?	+	+	?	+	+	+	-	-	-	-	-	-	-	-	-	-	del
Bottlenose_dolphin QMGA01000292.1:30598311-30598593	CHR2B_Ttr,+	Bottlenose_dolphin_SBW_CHR271	+	+	+	+	+	+	+	+	+	+	+	+	+	+	+	-	-	-	-	-	-	-	-	-	-	-
Bottlenose_dolphin QMGA01000464.1:23070482-23070691	CHR2A_Ttr,+	Bottlenose_dolphin_SBW_CHR272	+	+	+	+	+	+	+	+	+	+	+	?	?	+	+	-	-	-	-	-	-	-	-	-	-	-
Bottlenose_dolphin QMGA01000464.1:21026484-21026687	CHR2A_Ttr,C	Bottlenose_dolphin_SBW_CHR273	+	+	+	+	+	+	+	+	+	+	+	+	+	+	+	-	-	-	-	-	-	-	-	-	-	-
Bottlenose_dolphin QMGA01000464.1:20439382-20439590	CHR2A_Ttr,C	Bottlenose_dolphin_SBW_CHR274	+	+	+	+	+	+	+	+	+	+	+	+	+	+	+	-	-	-	-	?	?	-	-	-	-	-
Bottlenose_dolphin QMGA01000464.1:14600531-14600735	CHR2A_Ttr,C	Bottlenose_dolphin_SBW_CHR276	+	+	+	+	+	+	+	+	+	+	+	+	+	+	+	-	-	-	-	-	-	-	-	-	-	-
Bottlenose_dolphin QMGA01000464.1:9303133-9303341	CHR2A_Ttr,+	Bottlenose_dolphin_SBW_CHR278	+	+	+	+	+	+	+	+	+	+	+	+	+	+	+	-	-	-	-	-	-	-	-	-	-	-
Bottlenose_dolphin QMGA01000246.1:7148501-7148711	CHR2A_Ttr,+	Bottlenose_dolphin_SBW_CHR280	+	+	+	+	+	+	+	+	+	+	+	+	?	+	+	-	-	-	-	-	-	-	-	-	-	-
Bottlenose_dolphin QMGA01000015.1:4230995-4231205	CHR2A_Ttr,C	Bottlenose_dolphin_SBW_CHR282	+	+	+	+	+	+	+	+	+	+	+	?	?	+	+	-	-	-	-	-	-	-	-	-	-	-
Bottlenose_dolphin QMGA01000015.1:2921773-2921983	CHR2A_Ttr,C	Bottlenose_dolphin_SBW_CHR283	+	+	+	+	+	+	+	+	+	+	+	+	?	+	+	-	-	-	-	-	-	-	-	-	-	-
Bottlenose_dolphin QMGA01000015.1:133287-133496	CHR2A_Ttr,+	Bottlenose_dolphin_SBW_CHR284	+	+	+	+	+	+	+	+	+	+	+	+	+	+	+	-	-	-	-	-	-	-	-	-	-	-
Bottlenose_dolphin QMGA01000018.1:1330862-1331072	CHR2A_Ttr,C	Bottlenose_dolphin_SBW_CHR285	+	+	+	+	+	+	+	+	+	+	+	+	+	+	+	-	-	-	-	-	-	-	-	-	-	-
Bottlenose_dolphin QMGA01000105.1:779675-779879	CHR2A_Ttr,+	Bottlenose_dolphin_SBW_CHR286	+	+	+	+	+	+	+	+	+	+	+	+	+	+	+	-	-	-	-	-	-	-	-	-	-	-
Bottlenose_dolphin QMGA01000105.1:1386550-1386760	CHR2A_Ttr,C	Bottlenose_dolphin_SBW_CHR288	+	+	+	+	+	+	+	+	+	+	+	?	+	+	+	-	-	-	-	-	-	-	-	-	-	-
Bottlenose_dolphin QMGA01000105.1:3366593-3366798	CHR2A_Ttr,+	Bottlenose_dolphin_SBW_CHR289	+	+	+	+	+	+	+	+	+	+	+	+	+	+	+	-	-	-	-	-	-	-	-	-	-	-
Bottlenose_dolphin QMGA01000105.1:4742587-4742775	CHR2A_Ttr,+	Bottlenose_dolphin_SBW_CHR290	+	+	+	+	+	+	+	+	+	+	?	+	?	+	+	-	-	-	-	-	-	-	-	-	-	-
Bottlenose_dolphin QMGA01000105.1:5990741-5990943	CHR2A_Ttr,C	Bottlenose_dolphin_SBW_CHR291	+	+	+	+	+	+	+	+	+	+	+	+	+	+	+	-	-	-	-	-	-	-	-	-	-	del
Bottlenose_dolphin QMGA01000075.1:7555962-7556168	CHR2A_Ttr,+	Bottlenose_dolphin_SBW_CHR293	+	+	+	+	+	+	+	+	+	+	+	?	+	+	+	-	-	-	-	-	-	-	-	-	-	-
Bottlenose_dolphin QMGA01000075.1:6920378-6920582	CHR2A_Ttr,+	Bottlenose_dolphin_SBW_CHR294	+	+	+	+	+	+	+	+	+	+	+	+	+	+	+	-	-	-	-	-	-	-	-	-	-	-
Bottlenose_dolphin QMGA01000075.1:6200797-6201005	CHR2A_Ttr,C	Bottlenose_dolphin_SBW_CHR295	+	+	+	+	+	+	+	+	+	+	+	+	+	+	+	-	-	-	-	-	-	-	-	-	-	-
Bottlenose_dolphin QMGA01000075.1:5910509-5910719	CHR2A_Ttr,C	Bottlenose_dolphin_SBW_CHR296	+	+	+	+	+	+	+	?	+	+	+	+	+	+	+	-	-	-	-	-	-	-	-	-	-	-
Bottlenose_dolphin QMGA01000075.1:5649609-5649819	CHR2A_Ttr,+	Bottlenose_dolphin_SBW_CHR297	+	+	+	+	+	+	+	+	+	+	+	+	?	+	+	-	-	-	-	-	-	-	-	-	-	-
Bottlenose_dolphin QMGA01000075.1:1132469-1132674	CHR2A_Ttr,C	Bottlenose_dolphin_SBW_CHR298	+	+	+	+	+	+	+	+	+	+	+	+	?	+	+	-	-	-	-	-	-	-	-	-	-	-
Bottlenose_dolphin QMGA01000075.1:565394-565604	CHR2A_Ttr,+	Bottlenose_dolphin_SBW_CHR299	+	+	+	+	+	+	+	+	+	+	+	+	+	+	+	-	-	-	-	-	-	-	-	-	-	-
Bottlenose_dolphin QMGA01000246.1:5372275-5372486	CHR2A_Ttr,+	Bottlenose_dolphin_SBW_CHR300	+	+	+	?	+	+	+	+	+	+	+	+	+	+	+	-	-	-	-	-	-	-	-	-	-	-
Bottlenose_dolphin QMGA01000246.1:5278790-5279000	CHR2A_Ttr,C	Bottlenose_dolphin_SBW_CHR301	+	+	+	+	+	+	+	+	+	+	+	+	+	+	+	-	-	-	-	-	-	-	-	-	-	-
Bottlenose_dolphin QMGA01000246.1:5145447-5145671	CHR2A_Ttr,+	Bottlenose_dolphin_SBW_CHR302	+	+	+	+	+	+	+	+	+	+	+	+	+	+	+	-	-	-	-	-	-	-	-	-	-	-
Bottlenose_dolphin QMGA01000029.1:436758-436960	CHR2A_Ttr,+	Bottlenose_dolphin_SBW_CHR304	+	+	+	+	+	+	+	+	+	+	+	+	+	+	+	-	-	-	-	-	-	-	-	-	-	-
Bottlenose_dolphin QMGA01000369.1:5068546-5068756	CHR2A_Ttr,+	Bottlenose_dolphin_SBW_CHR305	+	+	+	+	+	+	+	+	+	+	+	+	+	+	+	-	-	-	-	?	-	-	-	-	-	-
Bottlenose_dolphin QMGA01000043.1:9977320-9977529	CHR2A_Ttr,+	Bottlenose_dolphin_SBW_CHR308	+	+	+	+	+	+	+	+	?	+	+	+	+	+	+	-	-	-	-	-	-	-	-	-	-	-
Bottlenose_dolphin QMGA01000386.1:11201555-11201779	CHR2A_Ttr,C	Bottlenose_dolphin_SBW_CHR310	+	+	+	+	+	+	+	+	+	+	+	+	+	+	+	-	-	-	-	-	-	-	-	-	-	-
Bottlenose_dolphin QMGA01000043.1:11941842-11942047	CHR2A_Ttr,+	Bottlenose_dolphin_SBW_CHR314	+	+	+	+	+	+	+	+	+	+	+	+	+	+	+	-	-	-	?	-	-	-	-	-	-	-
Bottlenose_dolphin QMGA01000043.1:21240946-21241148	CHR2A_Ttr,C	Bottlenose_dolphin_SBW_CHR318	+	+	+	+	+	+	+	+	+	+	+	+	?	+	+	-	-	-	-	-	-	-	-	-	-	-
Bottlenose_dolphin QMGA01000043.1:22075064-22075270	CHR2A_Ttr,C	Bottlenose_dolphin_SBW_CHR319	+	+	+	+	+	+	+	+	+	+	+	+	?	+	+	-	-	-	-	-	-	-	-	-	-	-
Bottlenose_dolphin QMGA01000043.1:22492940-22493150	CHR2A_Ttr,C	Bottlenose_dolphin_SBW_CHR320	+	+	+	+	+	+	+	+	+	+	+	+	+	+	+	-	-	-	-	-	-	-	-	-	-	-
Bottlenose_dolphin QMGA01000043.1:23225185-23225395	CHR2A_Ttr,C	Bottlenose_dolphin_SBW_CHR321	+	+	+	+	+	+	+	+	+	+	+	+	+	+	+	-	-	-	-	-	-	-	-	-	-	-
Bottlenose_dolphin QMGA01000021.1:5232393-5232602	CHR2A_Ttr,+	Bottlenose_dolphin_SBW_CHR322	+	+	+	+	+	+	+	+	+	?	+	+	+	+	+	-	-	-	-	-	-	-	-	-	del	-
Bottlenose_dolphin QMGA01000021.1:2753722-2753929	CHR2A_Ttr,C	Bottlenose_dolphin_SBW_CHR323	+	+	+	+	+	+	+	+	+	+	+	+	?	+	+	-	-	-	-	-	-	-	-	-	-	-
Bottlenose_dolphin QMGA01000058.1:5225633-5225852	CHR2A_Ttr,C	Bottlenose_dolphin_SBW_CHR326	+	+	+	+	+	+	+	+	+	+	+	+	+	+	+	-	-	-	-	-	-	-	-	-	-	-
Bottlenose_dolphin QMGA01000058.1:4900661-4900871	CHR2A_Ttr,+	Bottlenose_dolphin_SBW_CHR327	+	+	+	+	+	+	+	+	+	+	+	+	+	+	+	-	-	-	-	-	-	-	-	-	-	-
Bottlenose_dolphin QMGA01000358.1:10832040-10832250	CHR2A_Ttr,C	Bottlenose_dolphin_SBW_CHR329	+	+	+	+	+	+	+	+	+	+	+	+	+	+	+	-	-	-	-	-	-	-	-	-	-	-
Bottlenose_dolphin QMGA01000358.1:12461944-12462154	CHR2A_Ttr,C	Bottlenose_dolphin_SBW_CHR330	+	+	+	+	+	+	+	+	+	+	+	+	+	+	+	-	-	-	-	-	-	-	-	-	-	-
Bottlenose_dolphin QMGA01000358.1:12937968-12938168	CHR2A_Ttr,+	Bottlenose_dolphin_SBW_CHR333	+	+	+	+	+	+	+	+	+	+	+	+	+	+	+	-	-	-	-	-	-	-	-	-	-	-
Bottlenose_dolphin QMGA01000358.1:13030746-13030951	CHR2A_Ttr,C	Bottlenose_dolphin_SBW_CHR334	+	+	+	+	+	+	+	+	+	+	+	+	+	+	+	-	-	-	-	-	-	-	-	-	-	-
Bottlenose_dolphin QMGA01000358.1:15555872-15556095	CHR2A_Ttr,C	Bottlenose_dolphin_SBW_CHR336	+	+	+	+	+	+	+	+	+	+	+	+	+	+	+	-	-	-	-	-	-	-	-	-	-	-
Bottlenose_dolphin QMGA01000358.1:15557162-15557370	CHR2A_Ttr,+	Bottlenose_dolphin_SBW_CHR337	+	+	+	+	+	+	+	+	+	+	+	+	+	+	+	-	-	-	-	-	-	-	-	-	-	-
Bottlenose_dolphin QMGA01000358.1:15931422-15931630	CHR2A_Ttr,C	Bottlenose_dolphin_SBW_CHR338	+	+	+	+	+	+	+	+	+	+	+	?	+	+	+	-	-	-	-	-	-	-	-	-	-	-
Bottlenose_dolphin QMGA01000358.1:15944405-15944615	CHR2A_Ttr,+	Bottlenose_dolphin_SBW_CHR339	+	+	+	+	+	+	+	+	+	+	+	?	+	+	+	-	-	-	-	-	-	-	-	-	-	-
Bottlenose_dolphin QMGA01000358.1:23461056-23461266	CHR2A_Ttr,+	Bottlenose_dolphin_SBW_CHR340	+	+	+	+	+	+	+	+	+	+	+	+	+	+	+	-	-	-	-	-	-	-	-	-	-	-
Bottlenose_dolphin QMGA01000358.1:23686228-23686440	CHR2A_Ttr,+	Bottlenose_dolphin_SBW_CHR341	+	+	+	+	+	+	+	+	+	+	+	?	+	+	+	-	-	-	-	-	-	-	-	-	-	-
Bottlenose_dolphin QMGA01000358.1:26729409-26729634	CHR2A_Ttr,+	Bottlenose_dolphin_SBW_CHR343	+	+	+	+	+	+	+	+	+	+	?	+	+	+	+	-	-	-	-	-	-	-	-	-	-	-
Bottlenose_dolphin QMGA01000358.1:31840639-31840844	CHR2A_Ttr,+	Bottlenose_dolphin_SBW_CHR345	+	+	+	+	+	+	+	+	+	+	+	+	+	+	+	-	-	-	-	-	-	-	-	-	-	-
Bottlenose_dolphin QMGA01000358.1:35311023-35311230	CHR2A_Ttr,C	Bottlenose_dolphin_SBW_CHR346	+	+	+	+	+	+	+	+	+	+	+	?	+	+	+	-	-	-	-	-	-	-	-	-	-	-
Bottlenose_dolphin QMGA01000358.1:37184836-37185044	CHR2A_Ttr,+	Bottlenose_dolphin_SBW_CHR347	+	+	+	+	?	+	+	+	+	+	?	+	+	+	+	-	-	-	-	-	-	-	-	-	-	-
Bottlenose_dolphin QMGA01000358.1:39545176-39545385	CHR2A_Ttr,C	Bottlenose_dolphin_SBW_CHR348	+	+	+	+	+	+	+	+	+	+	+	+	+	+	+	-	-	-	-	-	-	-	-	-	-	del
Bottlenose_dolphin QMGA01000358.1:39717132-39717330	CHR2A_Ttr,C	Bottlenose_dolphin_SBW_CHR349	+	+	+	+	+	+	+	+	+	+	+	+	+	+	+	-	-	-	-	-	-	-	-	-	-	-
Bottlenose_dolphin QMGA01000358.1:42657610-42657816	CHR2A_Ttr,C	Bottlenose_dolphin_SBW_CHR350	+	+	+	+	+	+	+	+	+	+	?	+	+	+	+	-	-	-	-	-	-	-	-	-	-	-
Bottlenose_dolphin QMGA01000459.1:645475-645685	CHR2A_Ttr,C	Bottlenose_dolphin_SBW_CHR353	+	+	+	+	+	+	+	?	+	+	+	+	+	+	+	-	-	-	-	-	-	-	-	-	-	-
Bottlenose_dolphin QMGA01000212.1:17584813-17585013	CHR2A_Ttr,+	Bottlenose_dolphin_SBW_CHR354	+	+	+	+	+	+	+	+	+	+	+	+	+	+	+	-	-	-	-	-	-	-	-	-	-	-
Bottlenose_dolphin QMGA01000212.1:13696867-13697075	CHR2A_Ttr,+	Bottlenose_dolphin_SBW_CHR355	+	+	+	+	+	?	+	+	+	+	?	+	+	+	+	-	-	-	-	-	-	-	-	-	-	-
Bottlenose_dolphin QMGA01000212.1:13450650-13450859	CHR2A_Ttr,+	Bottlenose_dolphin_SBW_CHR356	+	+	+	+	+	+	+	+	+	+	+	+	+	+	+	-	-	-	-	-	-	-	-	-	-	-
Bottlenose_dolphin QMGA01000212.1:12536587-12536797	CHR2A_Ttr,+	Bottlenose_dolphin_SBW_CHR357	+	+	+	+	+	+	+	+	+	+	+	+	?	+	+	-	-	-	-	-	-	-	-	-	-	-
Bottlenose_dolphin QMGA01000468.1:25632123-25632324	CHR2A_Ttr,+	Bottlenose_dolphin_SBW_CHR360	+	+	+	+	+	+	+	+	+	+	+	+	+	+	+	-	-	-	-	-	-	-	-	-	-	-
Bottlenose_dolphin QMGA01000034.1:54304786-54304996	CHR2A_Ttr,+	Bottlenose_dolphin_SBW_CHR361	+	?	+	+	+	+	+	?	+	+	+	+	+	+	+	-	-	-	-	-	-	-	-	-	-	-
Bottlenose_dolphin QMGA01000034.1:54353474-54353685	CHR2A_Ttr,+	Bottlenose_dolphin_SBW_CHR362	+	+	+	+	+	+	+	+	+	+	+	+	?	+	+	-	-	-	-	-	-	-	-	-	-	-
Bottlenose_dolphin QMGA01000034.1:57869316-57869525	CHR2A_Ttr,C	Bottlenose_dolphin_SBW_CHR364	+	+	+	+	+	+	+	+	+	+	+	+	+	+	+	-	-	-	-	-	-	-	-	-	del	-
Bottlenose_dolphin QMGA01000034.1:64081950-64082141	CHR2A_Ttr,C	Bottlenose_dolphin_SBW_CHR368	+	+	+	+	+	+	+	+	+	+	+	?	+	+	+	-	-	-	-	-	-	-	-	-	-	-
Bottlenose_dolphin QMGA01000034.1:67198142-67198352	CHR2A_Ttr,+	Bottlenose_dolphin_SBW_CHR370	+	+	+	+	+	+	+	+	+	+	+	+	+	+	+	-	-	-	-	-	-	-	-	-	-	-
Bottlenose_dolphin QMGA01000034.1:68625855-68626064	CHR2A_Ttr,C	Bottlenose_dolphin_SBW_CHR371	+	+	+	+	+	+	+	?	+	+	+	+	?	+	+	-	-	-	-	-	-	-	-	-	-	del
Bottlenose_dolphin QMGA01000034.1:77080263-77080471	CHR2A_Ttr,+	Bottlenose_dolphin_SBW_CHR374	+	+	+	+	+	+	+	+	+	+	+	+	+	+	+	-	-	-	-	-	-	-	-	-	-	-
Bottlenose_dolphin QMGA01000034.1:80598398-80598603	CHR2A_Ttr,C	Bottlenose_dolphin_SBW_CHR376	+	+	+	+	?	+	+	+	+	+	+	+	?	+	+	-	-	-	-	-	-	-	-	-	-	del
Bottlenose_dolphin QMGA01000169.1:15184470-15184676	CHR2A_Ttr,C	Bottlenose_dolphin_SBW_CHR377	+	+	+	+	+	+	+	+	+	+	+	+	?	+	+	-	-	-	-	-	-	-	-	-	-	-
Bottlenose_dolphin QMGA01000169.1:19924893-19925107	CHR2A_Ttr,C	Bottlenose_dolphin_SBW_CHR379	+	+	+	+	+	+	+	+	+	+	+	+	+	+	+	-	-	-	-	-	-	-	-	-	-	del
Bottlenose_dolphin QMGA01000169.1:20944496-20944701	CHR2A_Ttr,+	Bottlenose_dolphin_SBW_CHR380	+	+	+	+	+	+	+	+	+	+	+	+	+	+	+	-	-	-	-	-	-	-	-	-	-	-
Bottlenose_dolphin QMGA01000169.1:24873592-24873801	CHR2A_Ttr,C	Bottlenose_dolphin_SBW_CHR382	+	+	+	+	+	+	+	+	+	+	+	+	+	+	+	-	-	-	-	-	-	-	-	-	-	-
Bottlenose_dolphin QMGA01000169.1:25830150-25830353	CHR2A_Ttr,+	Bottlenose_dolphin_SBW_CHR384	+	+	+	+	+	+	+	+	+	+	+	?	+	+	+	-	-	-	-	-	-	-	-	-	-	-
Bottlenose_dolphin QMGA01000034.1:44765924-44766134	CHR2A_Ttr,+	Bottlenose_dolphin_SBW_CHR385	+	+	+	+	+	+	+	+	+	+	+	+	+	+	+	-	-	-	-	-	-	-	-	-	-	-
Bottlenose_dolphin QMGA01000034.1:45159968-45160179	CHR2A_Ttr,+	Bottlenose_dolphin_SBW_CHR386	+	+	+	+	+	+	+	+	+	+	+	+	+	+	+	-	-	-	-	-	-	-	-	-	-	del
Bottlenose_dolphin QMGA01000034.1:45438013-45438223	CHR2A_Ttr,C	Bottlenose_dolphin_SBW_CHR387	+	+	+	+	+	+	+	?	+	+	+	+	+	+	+	-	-	-	-	-	-	-	-	-	-	-
Bottlenose_dolphin QMGA01000034.1:46645582-46645788	CHR2A_Ttr,+	Bottlenose_dolphin_SBW_CHR388	+	+	+	+	+	+	+	?	+	+	+	+	+	+	+	-	-	-	-	-	-	-	-	-	-	-
Bottlenose_dolphin QMGA01000034.1:47779862-47780067	CHR2A_Ttr,+	Bottlenose_dolphin_SBW_CHR390	+	+	+	+	+	+	+	+	+	+	+	+	+	+	+	-	-	-	-	-	-	-	-	-	-	-
Bottlenose_dolphin QMGA01000323.1:4189342-4189552	CHR2A_Ttr,+	Bottlenose_dolphin_SBW_CHR391	+	+	+	+	+	+	+	+	+	+	+	+	+	+	+	-	-	-	-	-	-	-	-	-	-	-
Bottlenose_dolphin QMGA01000323.1:6868703-6868913	CHR2A_Ttr,+	Bottlenose_dolphin_SBW_CHR392	+	+	+	+	+	+	+	+	+	+	?	+	+	+	+	-	-	-	-	-	-	-	-	-	-	-
Bottlenose_dolphin QMGA01000323.1:7002682-7002884	CHR2A_Ttr,+	Bottlenose_dolphin_SBW_CHR393	+	+	+	+	+	+	+	+	+	+	+	+	+	+	+	-	-	-	-	-	-	-	-	-	-	-
Bottlenose_dolphin QMGA01000323.1:7869092-7869299	CHR2A_Ttr,C	Bottlenose_dolphin_SBW_CHR394	+	+	+	+	+	+	+	+	+	+	+	?	+	+	+	-	-	-	-	-	-	-	-	-	-	-
Bottlenose_dolphin QMGA01000323.1:8144863-8145072	CHR2A_Ttr,C	Bottlenose_dolphin_SBW_CHR395	+	+	+	+	+	+	+	+	+	+	+	+	?	+	+	-	-	-	-	-	-	-	-	-	-	-
Bottlenose_dolphin QMGA01000323.1:27152071-27152281	CHR2A_Ttr,C	Bottlenose_dolphin_SBW_CHR398	+	+	+	+	+	+	+	+	+	+	+	+	+	+	+	-	-	-	-	-	-	-	-	-	-	-
Bottlenose_dolphin QMGA01000323.1:29179692-29179895	CHR2A_Ttr,+	Bottlenose_dolphin_SBW_CHR399	+	+	+	+	+	+	+	+	+	+	+	?	?	+	+	-	-	-	-	-	-	-	-	-	-	-
Bottlenose_dolphin QMGA01000323.1:30390504-30390709	CHR2A_Ttr,+	Bottlenose_dolphin_SBW_CHR400	+	+	+	+	+	+	+	+	+	+	+	+	+	+	+	-	-	-	-	-	-	-	-	-	-	-
Bottlenose_dolphin QMGA01000044.1:22795668-22795876	CHR2A_Ttr,C	Bottlenose_dolphin_SBW_CHR403	+	+	+	+	+	+	+	+	+	+	+	?	?	+	+	-	-	-	-	-	-	-	-	-	-	-
Bottlenose_dolphin QMGA01000044.1:7290455-7290663	CHR2A_Ttr,C	Bottlenose_dolphin_SBW_CHR405	+	+	+	+	+	+	+	+	+	+	+	+	+	+	+	-	-	-	-	-	-	-	-	-	-	-
Bottlenose_dolphin QMGA01000093.1:577860-578067	CHR2A_Ttr,+	Bottlenose_dolphin_SBW_CHR408	+	+	+	?	+	+	+	+	+	+	+	+	+	+	+	-	-	-	-	-	-	-	-	-	-	-
Bottlenose_dolphin QMGA01000266.1:716152-716362	CHR2A_Ttr,+	Bottlenose_dolphin_SBW_CHR411	+	+	+	+	+	?	+	+	+	+	+	+	?	+	+	-	-	-	-	-	-	-	-	-	-	-
Bottlenose_dolphin QMGA01000167.1:4990675-4990880	CHR2A_Ttr,C	Bottlenose_dolphin_SBW_CHR413	+	+	+	+	+	?	+	+	+	?	+	+	+	+	+	-	-	-	-	-	-	-	-	-	-	-
Bottlenose_dolphin QMGA01000167.1:4976391-4976601	CHR2A_Ttr,C	Bottlenose_dolphin_SBW_CHR414	+	+	+	+	+	+	+	+	+	+	+	+	+	+	+	-	-	-	-	-	-	-	-	-	-	-
Bottlenose_dolphin QMGA01000093.1:4721274-4721480	CHR2A_Ttr,+	Bottlenose_dolphin_SBW_CHR415	+	+	+	+	+	+	+	+	+	+	+	?	?	+	+	-	-	-	-	-	-	-	-	-	-	del
Bottlenose_dolphin QMGA01000093.1:4983626-4983834	CHR2A_Ttr,+	Bottlenose_dolphin_SBW_CHR416	+	+	+	+	+	+	+	+	+	+	+	+	+	+	+	-	-	-	-	-	-	-	-	-	-	-
Bottlenose_dolphin QMGA01000008.1:42333317-42333516	CHR2A_Ttr,+	Bottlenose_dolphin_SBW_CHR417	+	+	+	+	+	+	+	+	+	+	+	+	+	+	+	-	-	-	-	-	-	-	-	-	-	-
Bottlenose_dolphin QMGA01000008.1:41761317-41761527	CHR2A_Ttr,+	Bottlenose_dolphin_SBW_CHR418	+	+	+	+	+	+	+	+	+	+	+	+	?	+	+	-	-	-	-	-	-	-	-	-	-	-
Bottlenose_dolphin QMGA01000010.1:8043678-8043880	CHR2A_Ttr,C	Bottlenose_dolphin_SBW_CHR420	+	+	+	?	+	+	+	+	+	+	?	+	+	+	+	-	-	-	-	-	-	-	-	-	-	-
Bottlenose_dolphin QMGA01000010.1:9779013-9779225	CHR2A_Ttr,+	Bottlenose_dolphin_SBW_CHR424	+	+	+	+	+	+	+	+	+	+	+	+	?	+	+	-	-	-	-	-	-	-	-	-	-	-
Bottlenose_dolphin QMGA01000008.1:11444621-11444831	CHR2A_Ttr,C	Bottlenose_dolphin_SBW_CHR427	+	+	+	+	+	+	+	?	+	+	+	+	+	+	+	-	-	-	-	-	-	-	-	-	-	-
Bottlenose_dolphin QMGA01000008.1:10362413-10362623	CHR2A_Ttr,+	Bottlenose_dolphin_SBW_CHR428	+	+	+	+	+	+	+	+	+	+	+	+	+	+	+	-	-	-	-	?	-	-	-	-	-	-
Bottlenose_dolphin QMGA01000008.1:8751291-8751501	CHR2A_Ttr,+	Bottlenose_dolphin_SBW_CHR429	+	+	+	+	+	+	+	+	?	+	+	+	+	+	+	-	-	-	-	-	-	-	-	-	-	-
Bottlenose_dolphin QMGA01000008.1:6687564-6687774	CHR2A_Ttr,+	Bottlenose_dolphin_SBW_CHR431	+	+	+	+	+	+	+	+	+	+	+	+	+	+	+	-	-	-	-	-	-	-	-	-	-	del
Bottlenose_dolphin QMGA01000156.1:2525625-2525836	CHR2A_Ttr,+	Bottlenose_dolphin_SBW_CHR433	+	+	+	+	+	+	+	+	+	+	+	+	+	+	+	-	-	-	-	-	-	-	-	-	-	-
Bottlenose_dolphin QMGA01000365.1:47800635-47800855	CHR2A_Ttr,+	Bottlenose_dolphin_SBW_CHR435	+	?	+	+	+	+	+	+	+	+	+	+	+	+	+	-	-	-	-	-	-	-	-	-	-	-
Bottlenose_dolphin QMGA01000365.1:48055504-48055713	CHR2A_Ttr,C	Bottlenose_dolphin_SBW_CHR436	+	+	+	?	+	+	+	?	+	+	+	+	+	+	+	-	-	-	-	-	-	-	-	-	del	-
Bottlenose_dolphin QMGA01000075.1:12647980-12648190	CHR2A_Ttr,C	Bottlenose_dolphin_SBW_CHR439	+	+	+	+	+	?	+	+	+	+	+	+	?	+	+	-	-	-	-	-	-	-	-	-	-	-
Bottlenose_dolphin QMGA01000085.1:6144999-6145219	CHR2A_Ttr,+	Bottlenose_dolphin_SBW_CHR440	+	+	+	+	+	+	+	+	+	+	+	+	+	+	+	-	-	-	-	-	-	-	-	-	-	-
Bottlenose_dolphin QMGA01000085.1:6940797-6941002	CHR2A_Ttr,+	Bottlenose_dolphin_SBW_CHR441	+	+	+	+	+	+	+	+	+	+	+	+	+	+	+	-	-	-	-	-	-	-	-	-	-	-
Bottlenose_dolphin QMGA01000085.1:9054976-9055180	CHR2A_Ttr,C	Bottlenose_dolphin_SBW_CHR443	+	+	+	+	+	+	+	+	+	+	+	+	+	+	+	-	-	-	-	-	-	-	-	-	-	-
Bottlenose_dolphin QMGA01000085.1:9618868-9619071	CHR2A_Ttr,+	Bottlenose_dolphin_SBW_CHR445	+	+	+	+	+	+	+	+	+	+	+	+	+	+	+	-	-	-	-	-	-	-	-	-	-	-
Bottlenose_dolphin QMGA01000085.1:10019079-10019284	CHR2A_Ttr,+	Bottlenose_dolphin_SBW_CHR446	+	+	+	+	+	+	+	+	+	+	+	+	+	+	+	-	-	-	-	-	-	-	-	-	-	-
Bottlenose_dolphin QMGA01000085.1:15866960-15867169	CHR2A_Ttr,+	Bottlenose_dolphin_SBW_CHR449	+	+	+	+	+	+	+	?	+	?	+	+	+	+	+	-	-	-	-	-	-	-	-	-	-	-
Bottlenose_dolphin QMGA01000085.1:27679612-27679813	CHR2A_Ttr,+	Bottlenose_dolphin_SBW_CHR451	+	+	+	+	+	+	+	+	+	+	+	+	+	+	+	-	-	-	-	-	-	-	-	-	-	-
Bottlenose_dolphin QMGA01000085.1:28271448-28271662	CHR2A_Ttr,+	Bottlenose_dolphin_SBW_CHR452	+	+	+	+	+	+	+	+	+	+	+	+	+	+	+	-	-	-	-	-	-	-	-	-	-	-
Bottlenose_dolphin QMGA01000085.1:29130746-29130955	CHR2A_Ttr,+	Bottlenose_dolphin_SBW_CHR453	+	+	+	+	+	+	+	+	+	+	+	+	+	+	+	-	-	-	-	-	-	-	-	-	-	-
Bottlenose_dolphin QMGA01000085.1:32282631-32282840	CHR2A_Ttr,C	Bottlenose_dolphin_SBW_CHR455	+	+	+	+	+	+	+	+	+	+	+	+	+	+	+	-	-	-	-	-	-	-	-	-	-	-
Bottlenose_dolphin QMGA01000085.1:34086766-34086976	CHR2A_Ttr,C	Bottlenose_dolphin_SBW_CHR456	+	+	+	+	+	+	+	+	+	+	+	+	+	+	+	-	-	-	-	-	-	-	-	-	-	-
Bottlenose_dolphin QMGA01000085.1:35277701-35277911	CHR2A_Ttr,C	Bottlenose_dolphin_SBW_CHR457	+	+	+	+	+	+	+	?	+	+	+	+	+	+	+	-	-	-	-	-	-	-	-	-	-	-
Bottlenose_dolphin QMGA01000405.1:197490-197690	CHR2A_Ttr,C	Bottlenose_dolphin_SBW_CHR459	+	+	+	+	+	+	+	+	+	+	+	+	+	+	+	-	-	-	-	-	-	-	-	-	-	-
Bottlenose_dolphin QMGA01000455.1:20077602-20077810	CHR2A_Ttr,C	Bottlenose_dolphin_SBW_CHR460	+	+	+	+	+	+	+	+	+	+	+	+	+	+	+	-	-	-	-	-	-	-	-	-	-	-
Bottlenose_dolphin QMGA01000455.1:19818771-19818973	CHR2A_Ttr,+	Bottlenose_dolphin_SBW_CHR461	+	+	?	+	+	+	+	+	+	+	?	+	+	+	+	-	-	-	-	-	-	-	-	-	-	-
Bottlenose_dolphin QMGA01000163.1:2318468-2318677	CHR2A_Ttr,+	Bottlenose_dolphin_SBW_CHR463	+	+	+	+	+	+	+	+	+	+	+	?	?	+	+	-	-	-	?	-	-	-	-	-	-	-
Bottlenose_dolphin QMGA01000022.1:7118346-7118556	CHR2A_Ttr,+	Bottlenose_dolphin_SBW_CHR465	+	+	+	+	+	+	+	+	+	+	+	+	+	+	+	-	-	-	-	-	-	-	-	-	-	-
Bottlenose_dolphin QMGA01000022.1:6436814-6437020	CHR2A_Ttr,+	Bottlenose_dolphin_SBW_CHR466	+	+	+	+	+	+	+	+	+	+	+	+	+	+	+	-	-	-	-	-	-	-	-	-	-	-
Bottlenose_dolphin QMGA01000022.1:5668742-5668955	CHR2A_Ttr,+	Bottlenose_dolphin_SBW_CHR468	+	+	+	+	+	+	+	+	+	+	+	?	+	+	+	-	-	-	-	-	-	-	-	-	-	-
Bottlenose_dolphin QMGA01000022.1:5456207-5456424	CHR2A_Ttr,C	Bottlenose_dolphin_SBW_CHR470	+	+	+	+	+	?	+	+	+	+	+	+	+	+	+	-	-	-	-	-	-	-	-	-	-	-
Bottlenose_dolphin QMGA01000022.1:3236367-3236572	CHR2A_Ttr,C	Bottlenose_dolphin_SBW_CHR472	+	+	+	+	+	+	+	+	+	+	+	+	+	+	+	-	-	-	-	-	-	-	-	?	-	-
Bottlenose_dolphin QMGA01000022.1:2844337-2844533	CHR2A_Ttr,C	Bottlenose_dolphin_SBW_CHR473	+	+	+	+	+	+	+	+	+	+	+	+	+	+	+	-	-	-	-	-	-	-	-	-	-	-
Bottlenose_dolphin QMGA01000228.1:330119-330329	CHR2A_Ttr,C	Bottlenose_dolphin_SBW_CHR475	+	+	+	+	+	+	+	+	+	+	+	+	+	+	+	-	-	-	-	-	-	-	-	-	-	-
Bottlenose_dolphin QMGA01000379.1:8107207-8107416	CHR2A_Ttr,+	Bottlenose_dolphin_SBW_CHR476	+	+	+	+	+	+	+	?	+	+	+	+	+	+	+	-	-	-	-	-	-	-	-	-	-	-
Bottlenose_dolphin QMGA01000379.1:11630656-11630863	CHR2A_Ttr,C	Bottlenose_dolphin_SBW_CHR477	+	+	+	+	+	+	+	+	+	?	+	+	+	+	+	-	-	-	-	-	-	-	-	-	-	-
Bottlenose_dolphin QMGA01000425.1:18915986-18916194	CHR2A_Ttr,C	Bottlenose_dolphin_SBW_CHR478	+	+	+	+	+	+	+	+	+	+	+	?	+	+	+	-	-	-	-	-	-	-	-	-	-	-
Bottlenose_dolphin QMGA01000425.1:15404231-15404438	CHR2A_Ttr,C	Bottlenose_dolphin_SBW_CHR479	+	+	+	+	+	+	+	+	+	+	+	+	+	+	+	-	-	-	-	-	-	-	-	-	-	del
Bottlenose_dolphin QMGA01000425.1:7872984-7873184	CHR2A_Ttr,C	Bottlenose_dolphin_SBW_CHR481	+	+	+	+	+	+	+	+	?	+	+	+	+	+	+	-	-	-	-	-	-	-	-	-	-	-
Bottlenose_dolphin QMGA01000425.1:3511186-3511391	CHR2A_Ttr,C	Bottlenose_dolphin_SBW_CHR482	+	+	+	+	+	+	+	+	+	+	+	+	+	+	+	-	-	-	-	-	-	-	-	-	-	-
Bottlenose_dolphin QMGA01000379.1:24816281-24816484	CHR2A_Ttr,+	Bottlenose_dolphin_SBW_CHR485	+	+	+	+	+	+	+	+	+	+	+	+	+	+	+	-	-	-	-	-	-	-	-	-	-	-
Bottlenose_dolphin QMGA01000379.1:24455428-24455648	CHR2A_Ttr,+	Bottlenose_dolphin_SBW_CHR486	+	+	+	+	+	+	+	+	+	+	+	+	?	+	+	-	-	-	-	-	-	-	-	-	-	-
Bottlenose_dolphin QMGA01000379.1:23449597-23449803	CHR2A_Ttr,+	Bottlenose_dolphin_SBW_CHR487	+	+	+	+	+	+	+	+	+	+	+	+	+	+	+	-	-	-	-	-	-	-	-	-	-	-
Bottlenose_dolphin QMGA01000379.1:19497724-19497933	CHR2A_Ttr,C	Bottlenose_dolphin_SBW_CHR492	+	+	+	+	+	+	+	+	+	+	+	?	+	+	+	-	-	-	-	-	-	-	-	-	-	del
Bottlenose_dolphin QMGA01000379.1:11861508-11861719	CHR2A_Ttr,C	Bottlenose_dolphin_SBW_CHR494	+	+	+	+	+	+	+	+	+	+	?	+	+	+	+	-	-	-	-	-	-	-	-	-	-	-
Bottlenose_dolphin QMGA01000035.1:7768872-7769081	CHR2A_Ttr,+	Bottlenose_dolphin_SBW_CHR495	+	+	+	+	+	?	+	+	+	+	+	+	+	+	+	-	-	-	-	-	-	-	-	-	-	-
Bottlenose_dolphin QMGA01000418.1:7871944-7872151	CHR2A_Ttr,C	Bottlenose_dolphin_SBW_CHR499	+	+	+	+	+	+	+	+	+	+	+	+	+	+	+	-	-	-	-	-	-	-	-	-	-	-
Bottlenose_dolphin QMGA01000418.1:7668583-7668785	CHR2A_Ttr,+	Bottlenose_dolphin_SBW_CHR500	+	+	+	+	+	+	+	+	+	+	+	+	+	+	+	-	-	-	-	-	-	-	-	-	-	-
Bottlenose_dolphin QMGA01000418.1:7083001-7083211	CHR2A_Ttr,+	Bottlenose_dolphin_SBW_CHR501	+	+	+	+	+	?	+	+	+	+	+	+	+	+	+	-	-	-	-	-	-	-	-	-	-	-
Bottlenose_dolphin QMGA01000418.1:2564639-2564848	CHR2A_Ttr,+	Bottlenose_dolphin_SBW_CHR505	+	+	+	+	+	+	+	+	+	+	+	+	+	+	+	-	-	-	-	-	-	-	-	-	-	-
Bottlenose_dolphin QMGA01000383.1:34760064-34760276	CHR2A_Ttr,+	Bottlenose_dolphin_SBW_CHR512	+	+	+	+	+	+	+	+	+	+	+	+	?	+	+	-	-	-	-	-	-	-	-	-	-	-
Bottlenose_dolphin QMGA01000181.1:9423880-9424083	CHR2A_Ttr,+	Bottlenose_dolphin_SBW_CHR515	+	+	+	+	+	+	+	+	+	+	+	+	+	+	+	-	-	-	-	-	-	-	-	-	?	-
Bottlenose_dolphin QMGA01000181.1:3425234-3425430	CHR2A_Ttr,+	Bottlenose_dolphin_SBW_CHR518	+	+	+	?	+	+	+	+	+	+	+	+	?	+	+	-	-	-	-	-	-	-	-	-	-	-
Bottlenose_dolphin QMGA01000181.1:3787306-3787512	CHR2A_Ttr,+	Bottlenose_dolphin_SBW_CHR519	+	+	+	+	+	+	+	+	+	+	+	+	+	+	+	-	-	-	-	-	-	-	-	-	-	-
Bottlenose_dolphin QMGA01000356.1:17096992-17097202	CHR2A_Ttr,C	Bottlenose_dolphin_SBW_CHR522	+	+	+	+	+	+	+	+	+	+	+	+	+	+	+	-	-	-	-	-	-	-	-	-	-	-
Bottlenose_dolphin QMGA01000356.1:14437441-14437645	CHR2A_Ttr,C	Bottlenose_dolphin_SBW_CHR525	+	?	+	+	+	+	+	+	+	+	+	+	+	+	+	-	-	-	-	-	-	-	-	-	-	-
Bottlenose_dolphin QMGA01000356.1:11921314-11921524	CHR2A_Ttr,C	Bottlenose_dolphin_SBW_CHR528	+	+	+	+	+	+	+	+	+	+	+	+	+	+	+	-	-	-	-	-	-	-	-	-	-	-
Bottlenose_dolphin QMGA01000356.1:8113490-8113693	CHR2A_Ttr,C	Bottlenose_dolphin_SBW_CHR531	+	+	+	+	+	+	+	+	+	+	+	+	?	+	+	-	-	-	-	-	-	-	-	-	-	-
Bottlenose_dolphin QMGA01000356.1:7393501-7393711	CHR2A_Ttr,+	Bottlenose_dolphin_SBW_CHR533	+	+	+	+	+	+	+	+	+	+	+	+	?	+	+	-	-	-	-	-	-	-	-	-	-	-
Bottlenose_dolphin QMGA01000411.1:31347734-31347944	CHR2A_Ttr,C	Bottlenose_dolphin_SBW_CHR539	+	+	+	+	+	+	+	+	+	+	?	+	+	+	+	-	-	-	-	-	-	-	-	-	-	-
Bottlenose_dolphin QMGA01000383.1:9461230-9461439	CHR2A_Ttr,C	Bottlenose_dolphin_SBW_CHR540	+	?	+	+	+	+	+	+	+	+	+	+	+	+	+	-	-	-	-	-	-	-	-	-	-	-
Bottlenose_dolphin QMGA01000095.1:3777055-3777261	CHR2A_Ttr,+	Bottlenose_dolphin_SBW_CHR542	+	+	+	+	+	+	+	+	+	+	+	+	+	+	+	-	-	-	-	-	-	-	-	-	-	-
Bottlenose_dolphin QMGA01000095.1:1949150-1949345	CHR2A_Ttr,C	Bottlenose_dolphin_SBW_CHR543	+	+	+	+	+	+	+	+	+	+	?	+	+	+	+	-	-	-	-	-	-	-	-	-	-	-
Bottlenose_dolphin QMGA01000095.1:664831-665038	CHR2A_Ttr,+	Bottlenose_dolphin_SBW_CHR544	+	+	+	+	+	+	+	+	+	+	+	+	?	+	+	-	-	-	-	-	-	-	-	-	-	-
Bottlenose_dolphin QMGA01000020.1:17250609-17250816	CHR2A_Ttr,C	Bottlenose_dolphin_SBW_CHR550	+	+	+	+	+	+	+	?	+	+	+	+	+	+	+	-	-	-	-	-	-	-	-	-	-	-
Bottlenose_dolphin QMGA01000020.1:16178118-16178327	CHR2A_Ttr,C	Bottlenose_dolphin_SBW_CHR551	+	+	+	+	+	+	+	+	+	+	+	+	?	+	+	-	-	-	-	-	-	-	-	-	-	-
Bottlenose_dolphin QMGA01000251.1:19444590-19444798	CHR2A_Ttr,C	Bottlenose_dolphin_SBW_CHR552	+	+	+	+	?	?	+	+	+	+	+	+	+	+	+	-	-	-	-	-	-	-	-	-	-	-
Bottlenose_dolphin QMGA01000005.1:339054-339264	CHR2A_Ttr,C	Bottlenose_dolphin_SBW_CHR554	+	+	+	+	+	+	+	+	+	?	+	+	+	+	+	-	-	-	-	-	-	-	-	-	-	-
Bottlenose_dolphin QMGA01000451.1:6935619-6935821	CHR2A_Ttr,C	Bottlenose_dolphin_SBW_CHR555	+	+	+	+	+	+	+	+	+	+	+	+	+	+	+	-	-	-	-	-	-	-	-	-	-	del
Bottlenose_dolphin QMGA01000451.1:3172443-3172650	CHR2A_Ttr,C	Bottlenose_dolphin_SBW_CHR556	+	+	+	+	+	+	+	+	+	+	+	+	+	+	+	-	-	-	-	-	-	-	-	-	-	-
Bottlenose_dolphin QMGA01000451.1:1946780-1946988	CHR2A_Ttr,C	Bottlenose_dolphin_SBW_CHR558	+	+	+	+	+	+	+	+	+	+	+	+	?	+	+	-	-	-	-	-	-	-	-	-	-	-
Bottlenose_dolphin QMGA01000190.1:13049204-13049393	CHR2A_Ttr,C	Bottlenose_dolphin_SBW_CHR563	+	+	+	+	+	+	+	+	+	+	+	+	+	+	+	-	-	-	-	-	-	-	-	-	-	-
Bottlenose_dolphin QMGA01000190.1:13756328-13756536	CHR2A_Ttr,C	Bottlenose_dolphin_SBW_CHR564	+	+	+	+	+	+	+	+	+	+	+	+	+	+	+	-	-	-	-	-	-	-	-	-	-	?
Bottlenose_dolphin QMGA01000190.1:14422609-14422817	CHR2A_Ttr,C	Bottlenose_dolphin_SBW_CHR566	+	+	+	+	+	+	+	+	+	+	+	+	+	+	+	-	-	-	-	-	?	-	-	-	-	del
Bottlenose_dolphin QMGA01000190.1:18068864-18069073	CHR2A_Ttr,C	Bottlenose_dolphin_SBW_CHR568	+	+	+	+	+	+	+	?	+	+	+	+	+	+	+	-	-	-	-	-	-	-	-	-	-	-
Bottlenose_dolphin QMGA01000190.1:19186557-19186764	CHR2A_Ttr,+	Bottlenose_dolphin_SBW_CHR569	+	+	+	+	+	+	+	+	+	+	+	+	+	+	+	-	-	-	-	-	-	-	-	-	-	-
Bottlenose_dolphin QMGA01000383.1:23164832-23165034	CHR2A_Ttr,C	Bottlenose_dolphin_SBW_CHR570	+	+	+	+	+	+	+	+	+	+	+	?	+	+	+	-	-	-	-	-	-	-	-	-	-	del
Bottlenose_dolphin QMGA01000383.1:23818250-23818458	CHR2A_Ttr,C	Bottlenose_dolphin_SBW_CHR572	+	+	+	+	+	+	+	+	+	+	+	+	+	+	+	-	-	-	-	-	-	-	-	-	-	-
Bottlenose_dolphin QMGA01000383.1:24704977-24705181	CHR2A_Ttr,+	Bottlenose_dolphin_SBW_CHR574	+	+	+	+	+	+	+	?	+	+	+	+	?	+	+	-	-	-	-	-	-	-	-	-	-	-
Bottlenose_dolphin QMGA01000030.1:22913267-22913487	CHR2A_Ttr,C	Bottlenose_dolphin_SBW_CHR576	+	+	+	+	+	+	+	?	+	+	+	?	+	+	+	-	-	-	-	-	-	-	-	-	-	-
Bottlenose_dolphin QMGA01000003.1:10926289-10926492	CHR2A_Ttr,+	Bottlenose_dolphin_SBW_CHR577	+	+	+	+	+	+	+	+	+	+	+	?	+	+	+	-	-	-	-	-	-	-	-	-	-	-
Bottlenose_dolphin QMGA01000003.1:3994285-3994487	CHR2A_Ttr,+	Bottlenose_dolphin_SBW_CHR578	+	+	+	+	+	+	+	+	+	+	+	+	+	+	+	-	-	-	-	-	-	-	-	-	-	-
Bottlenose_dolphin QMGA01000411.1:1770600-1770810	CHR2A_Ttr,C	Bottlenose_dolphin_SBW_CHR585	+	+	+	+	+	+	+	+	+	+	+	+	+	+	+	-	-	-	-	?	-	-	-	-	-	-
Bottlenose_dolphin QMGA01000049.1:4271122-4271331	CHR2A_Ttr,+	Bottlenose_dolphin_SBW_CHR586	+	+	+	+	+	+	+	+	+	+	+	+	+	+	+	-	-	-	-	-	-	-	-	-	-	-
Bottlenose_dolphin QMGA01000049.1:3056005-3056215	CHR2A_Ttr,+	Bottlenose_dolphin_SBW_CHR587	+	+	+	+	+	+	+	+	+	+	+	+	+	+	+	-	-	-	-	-	-	-	-	-	-	-
Bottlenose_dolphin QMGA01000049.1:2277020-2277220	CHR2A_Ttr,+	Bottlenose_dolphin_SBW_CHR588	+	+	+	+	+	+	+	?	+	+	+	+	+	+	+	-	-	-	-	-	-	-	-	-	-	-
Bottlenose_dolphin QMGA01000049.1:307848-308051	CHR2A_Ttr,C	Bottlenose_dolphin_SBW_CHR591	+	+	+	+	+	+	+	+	+	+	+	+	+	+	+	-	-	-	-	-	-	-	-	-	-	-
Bottlenose_dolphin QMGA01000036.1:738194-738398	CHR2A_Ttr,C	Bottlenose_dolphin_SBW_CHR592	+	+	+	+	+	+	+	+	+	+	+	+	+	+	+	-	-	-	-	-	-	-	-	-	-	-
Bottlenose_dolphin QMGA01000194.1:932682-932899	CHR2A_Ttr,+	Bottlenose_dolphin_SBW_CHR594	+	+	+	+	+	+	+	+	+	+	+	?	+	+	+	-	-	-	-	-	-	-	-	-	-	-
Bottlenose_dolphin QMGA01000194.1:2509151-2509338	CHR2A_Ttr,C	Bottlenose_dolphin_SBW_CHR595	+	+	+	+	+	+	+	+	+	+	+	+	?	+	+	-	-	-	-	-	-	-	-	-	-	-
Bottlenose_dolphin QMGA01000325.1:5960602-5960811	CHR2A_Ttr,+	Bottlenose_dolphin_SBW_CHR596	+	+	+	+	+	+	+	+	+	+	+	+	?	+	+	-	-	-	-	-	-	-	-	-	-	-
Bottlenose_dolphin QMGA01000448.1:20190347-20190551	CHR2A_Ttr,C	Bottlenose_dolphin_SBW_CHR598	+	+	?	+	+	+	+	+	+	+	+	+	+	+	+	-	-	-	-	-	-	-	-	-	-	-
Bottlenose_dolphin QMGA01000448.1:23709285-23709491	CHR2A_Ttr,+	Bottlenose_dolphin_SBW_CHR600	+	+	+	+	+	+	+	+	+	+	+	+	+	+	+	-	-	-	-	-	-	-	-	-	-	-
Bottlenose_dolphin QMGA01000448.1:23884463-23884673	CHR2A_Ttr,+	Bottlenose_dolphin_SBW_CHR601	+	+	+	+	+	+	+	+	+	+	+	+	+	+	+	-	-	-	-	-	-	-	-	-	-	del
Bottlenose_dolphin QMGA01000296.1:2143818-2144021	CHR2A_Ttr,C	Bottlenose_dolphin_SBW_CHR603	+	+	+	+	+	+	+	+	+	+	+	+	+	+	+	-	-	-	-	-	-	-	-	-	-	-
Bottlenose_dolphin QMGA01000411.1:26661075-26661307	CHR2A_Ttr,+	Bottlenose_dolphin_SBW_CHR604	+	+	+	+	+	+	+	+	+	+	+	?	+	+	+	-	-	-	-	-	-	-	-	-	-	-
Bottlenose_dolphin QMGA01000383.1:12447948-12448156	CHR2A_Ttr,+	Bottlenose_dolphin_SBW_CHR606	+	+	+	+	+	+	+	+	+	+	+	?	?	+	+	-	-	-	-	-	-	-	-	-	-	-
Bottlenose_dolphin QMGA01000383.1:15975794-15975987	CHR2A_Ttr,+	Bottlenose_dolphin_SBW_CHR607	+	+	+	+	+	+	+	+	+	+	+	+	+	+	+	-	-	-	-	-	-	-	-	-	-	-
Bottlenose_dolphin QMGA01000383.1:18865430-18865636	CHR2A_Ttr,+	Bottlenose_dolphin_SBW_CHR608	+	+	+	+	+	+	+	+	+	+	+	+	+	+	+	-	-	-	-	-	-	-	-	-	-	-
Bottlenose_dolphin QMGA01000190.1:21857252-21857456	CHR2A_Ttr,C	Bottlenose_dolphin_SBW_CHR610	+	+	+	+	+	+	+	+	+	+	+	+	+	+	+	-	-	-	-	-	-	-	-	-	-	-
Bottlenose_dolphin QMGA01000190.1:30825257-30825464	CHR2A_Ttr,+	Bottlenose_dolphin_SBW_CHR613	+	+	+	?	+	+	+	+	+	+	+	?	+	+	+	-	-	-	-	-	-	-	-	-	-	-
Bottlenose_dolphin QMGA01000190.1:38481383-38481593	CHR2A_Ttr,C	Bottlenose_dolphin_SBW_CHR614	+	+	+	+	+	+	+	+	+	+	+	+	+	+	+	-	-	-	-	-	-	-	-	-	-	-
Bottlenose_dolphin QMGA01000190.1:38884513-38884715	CHR2A_Ttr,+	Bottlenose_dolphin_SBW_CHR615	+	+	+	+	+	?	+	+	+	+	+	?	+	+	+	-	-	-	-	-	-	-	-	-	-	-
Bottlenose_dolphin QMGA01000190.1:43857091-43857296	CHR2A_Ttr,C	Bottlenose_dolphin_SBW_CHR616	+	+	+	+	+	+	+	+	+	+	+	+	+	+	+	-	-	-	-	-	-	-	-	-	-	-
Bottlenose_dolphin QMGA01000176.1:4127587-4127797	CHR2A_Ttr,C	Bottlenose_dolphin_SBW_CHR617	+	+	+	+	+	?	+	+	+	+	+	+	?	+	+	-	-	-	-	-	-	-	-	-	-	-
Bottlenose_dolphin QMGA01000176.1:5367823-5368028	CHR2A_Ttr,+	Bottlenose_dolphin_SBW_CHR618	+	+	+	+	+	+	+	+	+	+	+	+	+	+	+	-	-	-	-	-	-	-	-	-	-	-
Bottlenose_dolphin QMGA01000176.1:12475528-12475748	CHR2A_Ttr,+	Bottlenose_dolphin_SBW_CHR621	+	+	+	+	+	+	+	+	+	+	+	+	+	+	+	-	-	-	-	-	-	-	-	-	-	-
Bottlenose_dolphin QMGA01000176.1:15243006-15243211	CHR2A_Ttr,+	Bottlenose_dolphin_SBW_CHR622	+	+	+	+	+	+	+	?	+	+	+	+	?	+	+	-	-	-	-	-	-	-	-	-	-	-
Bottlenose_dolphin QMGA01000176.1:16385786-16385965	CHR2A_Ttr,+	Bottlenose_dolphin_SBW_CHR623	+	+	+	+	+	+	+	+	+	+	+	+	+	+	+	-	-	-	-	-	-	-	-	-	-	?
Bottlenose_dolphin QMGA01000176.1:17478501-17478707	CHR2A_Ttr,+	Bottlenose_dolphin_SBW_CHR624	+	+	+	+	+	+	+	+	+	?	+	+	+	+	+	-	-	-	-	-	-	-	-	-	-	-
Bottlenose_dolphin QMGA01000176.1:17725666-17725875	CHR2A_Ttr,+	Bottlenose_dolphin_SBW_CHR625	+	+	+	+	+	+	+	+	+	+	+	+	+	+	+	-	-	-	-	-	-	-	-	-	-	-
Bottlenose_dolphin QMGA01000176.1:21991269-21991459	CHR2A_Ttr,+	Bottlenose_dolphin_SBW_CHR626	+	+	+	+	+	+	+	+	+	+	+	+	+	+	+	-	-	-	-	-	-	-	-	-	-	-
Bottlenose_dolphin QMGA01000176.1:23576802-23577005	CHR2A_Ttr,C	Bottlenose_dolphin_SBW_CHR628	+	+	+	+	+	+	+	+	+	+	+	?	?	+	+	-	-	-	-	-	-	-	-	-	-	?
Bottlenose_dolphin QMGA01000169.1:432650-432854	CHR2A_Ttr,+	Bottlenose_dolphin_SBW_CHR629	+	+	+	+	+	+	+	+	+	+	+	+	+	+	+	-	-	-	-	-	-	-	-	-	-	-
Bottlenose_dolphin QMGA01000169.1:3516470-3516680	CHR2A_Ttr,C	Bottlenose_dolphin_SBW_CHR631	+	+	+	+	+	+	+	+	+	+	+	+	+	+	+	-	-	-	-	-	-	-	-	-	-	-
Bottlenose_dolphin QMGA01000169.1:6447381-6447591	CHR2A_Ttr,C	Bottlenose_dolphin_SBW_CHR633	+	+	+	+	+	+	+	+	+	+	+	+	+	+	+	-	-	-	-	-	-	-	-	-	-	-
Bottlenose_dolphin QMGA01000169.1:6738478-6738683	CHR2A_Ttr,+	Bottlenose_dolphin_SBW_CHR634	+	+	+	+	+	+	+	+	+	+	+	+	+	+	+	-	-	-	-	-	-	-	-	-	-	-
Bottlenose_dolphin QMGA01000169.1:7322397-7322607	CHR2A_Ttr,+	Bottlenose_dolphin_SBW_CHR635	+	+	+	+	+	+	+	+	+	+	+	+	+	+	+	-	-	-	-	-	-	-	-	-	-	-
Bottlenose_dolphin QMGA01000169.1:9995619-9995822	CHR2A_Ttr,+	Bottlenose_dolphin_SBW_CHR637	+	+	+	+	+	+	+	+	+	+	+	+	+	+	+	-	-	-	-	-	-	-	-	-	-	-
Bottlenose_dolphin QMGA01000169.1:10443428-10443633	CHR2A_Ttr,C	Bottlenose_dolphin_SBW_CHR638	+	+	+	+	+	+	+	+	+	+	+	+	+	+	+	-	-	-	-	-	-	-	-	-	-	-
Bottlenose_dolphin QMGA01000169.1:11587380-11587585	CHR2A_Ttr,C	Bottlenose_dolphin_SBW_CHR639	+	+	+	+	+	+	+	+	?	+	+	+	+	+	+	-	-	-	-	-	-	-	-	-	-	-
Bottlenose_dolphin QMGA01000034.1:83172118-83172330	CHR2A_Ttr,+	Bottlenose_dolphin_SBW_CHR641	+	+	+	+	+	+	+	+	+	+	+	+	+	+	+	-	-	-	-	-	-	-	-	-	-	-
Bottlenose_dolphin QMGA01000034.1:83774615-83774825	CHR2A_Ttr,C	Bottlenose_dolphin_SBW_CHR642	+	+	+	+	+	+	+	+	+	+	+	+	+	+	+	-	-	-	-	-	-	-	-	-	del	-
Bottlenose_dolphin QMGA01000030.1:12825653-12825860	CHR2A_Ttr,+	Bottlenose_dolphin_SBW_CHR647	+	+	+	+	+	+	+	+	+	+	+	+	+	+	+	-	-	-	-	-	-	-	-	-	-	-
Bottlenose_dolphin QMGA01000030.1:18455186-18455397	CHR2A_Ttr,+	Bottlenose_dolphin_SBW_CHR648	+	+	+	+	+	+	+	+	+	+	+	?	+	+	+	-	-	-	-	-	-	-	-	-	-	-
Bottlenose_dolphin QMGA01000004.1:1740005-1740225	CHR2A_Ttr,C	Bottlenose_dolphin_SBW_CHR649	+	+	+	+	+	+	+	?	+	+	+	+	+	+	+	-	-	-	-	-	-	-	-	-	-	-
Bottlenose_dolphin QMGA01000004.1:7475191-7475399	CHR2A_Ttr,+	Bottlenose_dolphin_SBW_CHR651	+	+	+	+	+	+	+	+	+	+	+	?	+	+	+	-	-	-	-	-	-	-	-	-	-	-
Bottlenose_dolphin QMGA01000365.1:12194077-12194295	CHR2A_Ttr,C	Bottlenose_dolphin_SBW_CHR653	+	+	+	+	+	+	+	+	+	+	+	+	+	+	+	-	-	-	-	-	-	-	-	-	-	-
Bottlenose_dolphin QMGA01000365.1:9201407-9201624	CHR2A_Ttr,+	Bottlenose_dolphin_SBW_CHR654	+	?	+	+	+	+	+	?	+	+	+	+	+	+	+	-	-	-	-	-	-	-	-	-	-	-
Bottlenose_dolphin QMGA01000030.1:1655646-1655850	CHR2A_Ttr,+	Bottlenose_dolphin_SBW_CHR656	+	?	+	+	+	+	+	+	+	+	+	+	+	+	+	-	-	-	-	-	-	-	-	-	-	-
Bottlenose_dolphin QMGA01000251.1:3455729-3455939	CHR2A_Ttr,+	Bottlenose_dolphin_SBW_CHR657	+	+	+	+	?	+	+	+	+	+	+	+	+	+	+	-	-	-	-	-	-	-	-	-	-	-
Bottlenose_dolphin QMGA01000251.1:7277857-7278063	CHR2A_Ttr,+	Bottlenose_dolphin_SBW_CHR660	+	+	+	+	+	+	+	?	+	+	+	+	+	+	+	-	-	-	-	-	-	-	-	-	-	-
Bottlenose_dolphin QMGA01000365.1:20817881-20818089	CHR2A_Ttr,C	Bottlenose_dolphin_SBW_CHR661	+	+	+	+	+	+	+	+	+	+	+	+	+	+	+	-	-	-	-	-	-	-	-	-	-	-
Bottlenose_dolphin QMGA01000365.1:21344809-21345015	CHR2A_Ttr,+	Bottlenose_dolphin_SBW_CHR662	+	+	+	+	+	+	+	+	+	?	+	+	?	+	+	-	-	-	-	-	-	-	-	-	-	-
Bottlenose_dolphin QMGA01000365.1:21669574-21669784	CHR2A_Ttr,C	Bottlenose_dolphin_SBW_CHR663	+	+	+	+	+	+	+	+	+	?	+	+	+	+	+	-	-	-	?	-	-	-	-	-	-	-
Bottlenose_dolphin QMGA01000365.1:24701173-24701382	CHR2A_Ttr,+	Bottlenose_dolphin_SBW_CHR667	+	+	+	+	+	+	+	?	+	+	+	+	+	+	+	-	-	-	-	-	-	-	-	-	-	-
Bottlenose_dolphin QMGA01000365.1:41028161-41028370	CHR2A_Ttr,+	Bottlenose_dolphin_SBW_CHR673	+	+	+	+	+	+	+	?	+	+	+	+	+	+	+	-	-	-	-	-	-	-	-	-	-	-
Bottlenose_dolphin QMGA01000034.1:16796074-16796283	CHR2A_Ttr,+	Bottlenose_dolphin_SBW_CHR675	+	+	+	+	+	+	+	+	+	+	+	+	+	+	+	-	-	-	-	-	-	-	-	-	-	-
Bottlenose_dolphin QMGA01000034.1:6934062-6934262	CHR2A_Ttr,C	Bottlenose_dolphin_SBW_CHR676	+	+	+	+	+	+	+	+	+	+	+	+	+	+	+	-	-	-	-	-	-	-	-	-	-	-
Bottlenose_dolphin QMGA01000391.1:29273943-29274242	CHR2B_Ttr,+	Bottlenose_dolphin_SBW_CHR678	+	+	+	+	+	+	+	+	+	+	+	+	+	+	+	-	-	-	-	-	-	-	-	-	del	-
Bottlenose_dolphin QMGA01000034.1:29320497-29320702	CHR2A_Ttr,+	Bottlenose_dolphin_SBW_CHR679	+	+	+	+	+	+	+	+	+	+	+	+	+	+	+	-	-	-	-	-	-	-	-	-	-	-
Bottlenose_dolphin QMGA01000034.1:31725808-31726014	CHR2A_Ttr,+	Bottlenose_dolphin_SBW_CHR681	+	+	+	+	+	+	+	+	+	+	+	+	+	+	+	-	-	-	-	-	-	-	-	-	-	-
Bottlenose_dolphin QMGA01000034.1:34592585-34592788	CHR2A_Ttr,+	Bottlenose_dolphin_SBW_CHR682	+	+	+	+	+	+	?	?	+	+	+	+	+	+	+	-	-	-	-	-	-	-	-	-	-	-
Bottlenose_dolphin QMGA01000034.1:37666072-37666292	CHR2A_Ttr,+	Bottlenose_dolphin_SBW_CHR683	+	+	+	+	+	+	+	?	+	+	+	+	?	+	+	-	-	-	-	-	-	-	-	-	-	-
Bottlenose_dolphin QMGA01000034.1:38687883-38688089	CHR2A_Ttr,+	Bottlenose_dolphin_SBW_CHR684	+	+	+	?	+	+	+	+	+	+	+	+	?	+	+	-	-	-	-	-	-	-	-	-	-	-
Bottlenose_dolphin QMGA01000009.1:15172417-15172625	CHR2A_Ttr,C	Bottlenose_dolphin_SBW_CHR687	+	+	+	+	+	+	+	+	+	+	+	?	+	+	+	-	-	-	-	-	-	-	-	-	-	-
Bottlenose_dolphin QMGA01000009.1:13478155-13478355	CHR2A_Ttr,+	Bottlenose_dolphin_SBW_CHR688	+	+	+	+	+	+	+	+	+	+	+	+	+	+	+	-	-	-	-	?	-	-	-	-	-	-
Bottlenose_dolphin QMGA01000009.1:12948655-12948874	CHR2A_Ttr,+	Bottlenose_dolphin_SBW_CHR689	+	+	+	+	+	+	+	+	+	+	+	+	?	+	+	-	-	-	-	-	-	-	-	-	-	-
Bottlenose_dolphin QMGA01000009.1:12938954-12939179	CHR2A_Ttr,+	Bottlenose_dolphin_SBW_CHR690	+	+	+	+	+	+	+	+	+	+	+	+	+	+	+	-	-	-	-	-	-	-	-	-	-	-
Bottlenose_dolphin QMGA01000009.1:12778452-12778661	CHR2A_Ttr,+	Bottlenose_dolphin_SBW_CHR691	+	+	+	+	+	?	+	+	+	+	+	+	+	+	+	-	-	-	-	-	-	-	-	-	-	-
Bottlenose_dolphin QMGA01000345.1:14195117-14195324	CHR2A_Ttr,C	Bottlenose_dolphin_SBW_CHR693	+	+	+	+	+	+	+	+	+	+	+	+	+	+	+	-	-	-	-	-	-	-	-	-	-	-
Bottlenose_dolphin QMGA01000204.1:6873077-6873286	CHR2A_Ttr,+	Bottlenose_dolphin_SBW_CHR694	+	+	+	+	+	+	+	+	+	+	+	+	+	+	+	-	-	-	-	-	-	-	-	-	-	?
Bottlenose_dolphin QMGA01000009.1:7416764-7416970	CHR2A_Ttr,C	Bottlenose_dolphin_SBW_CHR695	+	+	+	+	+	+	+	+	+	+	+	?	+	+	+	-	-	-	-	-	-	-	-	-	-	-
Bottlenose_dolphin QMGA01000009.1:4951068-4951276	CHR2A_Ttr,C	Bottlenose_dolphin_SBW_CHR697	+	+	+	+	+	+	+	+	+	+	+	+	+	+	+	-	-	-	-	-	-	-	-	-	-	-
Bottlenose_dolphin QMGA01000009.1:4686769-4686967	CHR2A_Ttr,+	Bottlenose_dolphin_SBW_CHR698	+	+	+	+	+	+	+	+	+	+	+	+	?	+	+	-	-	-	-	-	-	-	-	-	-	-
Bottlenose_dolphin QMGA01000009.1:2569257-2569458	CHR2A_Ttr,+	Bottlenose_dolphin_SBW_CHR699	+	+	+	+	+	+	+	+	+	+	+	+	+	+	+	-	-	-	-	-	-	-	-	-	-	-
Bottlenose_dolphin QMGA01000292.1:26063623-26063828	CHR2A_Ttr,+	Bottlenose_dolphin_SBW_CHR700	+	+	+	+	+	+	+	+	+	+	+	+	+	+	+	-	-	-	-	-	-	-	-	-	-	-
Bottlenose_dolphin QMGA01000249.1:405029-405237	CHR2A_Ttr,C	Bottlenose_dolphin_SBW_CHR701a	+	+	+	+	+	+	+	+	+	+	+	+	+	+	+	-	-	-	-	-	-	-	-	-	-	-
Bottlenose_dolphin QMGA01000292.1:13155320-13155528	CHR2A_Ttr,+	Bottlenose_dolphin_SBW_CHR702	+	+	+	+	+	+	+	+	+	+	+	?	+	+	+	-	-	-	-	-	-	-	-	-	-	-
Bottlenose_dolphin QMGA01000292.1:13190047-13190256	CHR2A_Ttr,+	Bottlenose_dolphin_SBW_CHR703	+	+	+	+	+	+	+	+	+	+	+	?	+	+	+	-	-	-	-	-	-	-	-	-	-	-
Bottlenose_dolphin QMGA01000002.1:34441875-34442084	CHR2A_Ttr,+	Bottlenose_dolphin_SBW_CHR709	+	+	+	+	+	+	+	+	+	+	+	+	+	+	+	-	-	-	-	-	-	-	-	-	-	-
Bottlenose_dolphin QMGA01000002.1:36264109-36264314	CHR2A_Ttr,C	Bottlenose_dolphin_SBW_CHR710	+	+	+	+	+	+	+	+	+	+	+	+	+	+	+	-	-	-	-	-	-	-	-	-	-	-
Bottlenose_dolphin QMGA01000002.1:40833076-40833271	CHR2A_Ttr,C	Bottlenose_dolphin_SBW_CHR711	+	+	+	+	+	+	+	+	?	+	+	+	?	+	+	-	-	-	-	-	-	-	-	-	-	-
Bottlenose_dolphin QMGA01000002.1:42454035-42454245	CHR2A_Ttr,+	Bottlenose_dolphin_SBW_CHR712	+	+	+	+	+	+	+	+	?	+	+	+	+	+	+	-	-	-	-	-	-	-	-	-	-	-
Bottlenose_dolphin QMGA01000002.1:44315828-44316036	CHR2A_Ttr,+	Bottlenose_dolphin_SBW_CHR713	+	+	+	+	+	+	+	+	+	+	+	+	+	+	+	-	-	-	-	-	-	-	-	-	-	-
Bottlenose_dolphin QMGA01000267.1:29934801-29935005	CHR2A_Ttr,+	Bottlenose_dolphin_SBW_CHR714	+	+	?	+	+	+	+	+	+	+	+	+	?	+	+	-	-	-	-	-	-	-	-	-	-	-
Bottlenose_dolphin QMGA01000002.1:5080439-5080647	CHR2A_Ttr,+	Bottlenose_dolphin_SBW_CHR716	+	+	+	+	+	+	+	+	+	+	+	+	+	+	+	-	-	-	-	-	-	-	-	-	-	-
Bottlenose_dolphin QMGA01000027.1:24022622-24022831	CHR2A_Ttr,+	Bottlenose_dolphin_SBW_CHR717	+	+	+	+	+	+	+	+	+	+	+	+	+	+	+	-	-	-	-	-	-	-	-	-	-	-
Bottlenose_dolphin QMGA01000027.1:26460837-26461047	CHR2A_Ttr,C	Bottlenose_dolphin_SBW_CHR718	+	+	+	+	?	+	+	+	+	+	+	+	+	+	+	-	-	-	-	-	-	-	-	-	-	-
Bottlenose_dolphin QMGA01000011.1:2259892-2260094	CHR2A_Ttr,+	Bottlenose_dolphin_SBW_CHR720	+	+	+	+	+	+	+	+	+	+	+	+	+	+	+	-	-	-	-	-	-	-	-	-	-	-
Bottlenose_dolphin QMGA01000011.1:1381946-1382150	CHR2A_Ttr,+	Bottlenose_dolphin_SBW_CHR721	+	+	+	+	+	+	+	+	+	+	+	+	+	+	+	-	-	-	-	-	-	-	-	-	-	-
Bottlenose_dolphin QMGA01000011.1:619588-619801	CHR2A_Ttr,C	Bottlenose_dolphin_SBW_CHR722	+	+	+	+	+	+	+	?	+	+	+	?	+	+	+	-	-	-	-	-	-	-	-	-	-	-
Bottlenose_dolphin QMGA01000292.1:3258252-3258456	CHR2A_Ttr,C	Bottlenose_dolphin_SBW_CHR723	+	+	+	+	+	+	+	+	+	+	+	+	?	+	+	-	-	-	-	-	-	-	-	-	-	-
Bottlenose_dolphin QMGA01000221.1:6196508-6196715	CHR2A_Ttr,C	Bottlenose_dolphin_SBW_CHR725	+	+	+	+	+	+	+	+	+	+	+	+	?	+	+	-	-	-	-	-	-	-	-	-	-	-
Bottlenose_dolphin QMGA01000221.1:11422992-11423202	CHR2A_Ttr,C	Bottlenose_dolphin_SBW_CHR726	+	+	+	+	+	+	+	+	+	+	+	+	?	+	+	-	-	-	-	-	-	-	-	-	-	-
Bottlenose_dolphin QMGA01000176.1:1632605-1632815	CHR2A_Ttr,+	Bottlenose_dolphin_SBW_CHR728	+	+	+	+	+	+	+	+	+	+	+	+	+	+	+	-	-	-	-	-	-	-	-	-	-	-
Bottlenose_dolphin QMGA01000176.1:1032551-1032763	CHR2A_Ttr,C	Bottlenose_dolphin_SBW_CHR729	+	+	+	+	+	+	+	+	+	+	+	?	+	+	+	-	-	-	-	-	-	-	-	-	-	-
Bottlenose_dolphin QMGA01000326.1:1744302-1744510	CHR2A_Ttr,C	Bottlenose_dolphin_SBW_CHR732	+	+	+	+	+	+	+	+	?	+	+	+	+	+	+	-	-	-	-	-	-	?	-	-	-	-
Bottlenose_dolphin QMGA01000341.1:4380764-4380964	CHR2A_Ttr,+	Bottlenose_dolphin_SBW_CHR736	+	+	+	+	+	+	?	+	+	+	+	?	+	+	+	-	-	-	-	-	-	-	-	-	-	-
Bottlenose_dolphin QMGA01000341.1:1867785-1867991	CHR2A_Ttr,+	Bottlenose_dolphin_SBW_CHR738	+	+	+	+	+	+	+	+	+	+	?	+	+	+	+	-	-	-	-	-	-	-	-	-	-	-
Bottlenose_dolphin QMGA01000002.1:60124795-60125005	CHR2A_Ttr,C	Bottlenose_dolphin_SBW_CHR739	+	+	+	+	+	?	+	+	+	+	+	+	+	+	+	-	-	-	-	-	-	-	-	-	-	-
Bottlenose_dolphin QMGA01000002.1:59370584-59370794	CHR2A_Ttr,C	Bottlenose_dolphin_SBW_CHR740	+	+	+	+	+	+	+	+	+	+	+	+	+	+	+	-	-	-	-	-	-	-	-	-	-	-
Bottlenose_dolphin QMGA01000002.1:58534167-58534377	CHR2A_Ttr,C	Bottlenose_dolphin_SBW_CHR741	+	+	+	+	+	+	+	?	+	+	+	+	+	+	+	-	-	-	-	-	-	-	-	-	-	-
Bottlenose_dolphin QMGA01000002.1:57783812-57784017	CHR2A_Ttr,+	Bottlenose_dolphin_SBW_CHR742a	+	+	+	+	+	+	+	+	+	+	+	+	+	+	+	-	-	-	-	-	-	-	-	-	-	-
Bottlenose_dolphin QMGA01000467.1:3231470-3231679	CHR2A_Ttr,+	Bottlenose_dolphin_SBW_CHR744	+	+	+	+	+	+	+	+	+	+	+	+	?	+	+	-	-	-	-	-	-	-	-	-	-	-
Bottlenose_dolphin QMGA01000227.1:8286929-8287133	CHR2A_Ttr,C	Bottlenose_dolphin_SBW_CHR745	+	+	+	+	+	?	+	+	+	+	?	+	+	+	+	-	-	-	-	-	-	-	-	-	-	-
Bottlenose_dolphin QMGA01000002.1:69420917-69421127	CHR2A_Ttr,+	Bottlenose_dolphin_SBW_CHR746	+	+	+	?	+	+	+	+	+	+	+	+	+	+	+	-	-	-	-	-	-	-	-	-	-	-
Bottlenose_dolphin QMGA01000002.1:67924975-67925180	CHR2A_Ttr,C	Bottlenose_dolphin_SBW_CHR747	+	+	+	+	+	?	+	+	+	+	+	?	+	+	+	-	-	-	-	-	-	-	-	-	-	-
Bottlenose_dolphin QMGA01000037.1:7659886-7660095	CHR2A_Ttr,+	Bottlenose_dolphin_SBW_CHR749	+	+	+	+	+	+	+	+	+	+	+	+	?	+	+	-	-	-	-	-	-	-	-	-	-	-
Bottlenose_dolphin QMGA01000168.1:13783305-13783512	CHR2A_Ttr,C	Bottlenose_dolphin_SBW_CHR751	+	+	+	+	+	+	+	+	+	+	+	+	+	+	+	-	-	-	-	-	-	-	-	-	-	-
Bottlenose_dolphin QMGA01000168.1:12857804-12858011	CHR2A_Ttr,C	Bottlenose_dolphin_SBW_CHR752	+	+	+	+	+	+	+	+	+	+	+	+	+	+	+	-	-	-	-	-	-	-	-	-	-	-
Bottlenose_dolphin QMGA01000168.1:12401008-12401218	CHR2A_Ttr,C	Bottlenose_dolphin_SBW_CHR753	+	+	+	+	+	+	+	+	+	+	+	+	+	+	+	-	-	-	-	-	-	-	-	-	-	-
Bottlenose_dolphin QMGA01000168.1:10105603-10105808	CHR2A_Ttr,+	Bottlenose_dolphin_SBW_CHR755	+	+	+	+	+	+	+	+	+	+	+	+	?	+	+	-	-	-	-	-	-	-	-	-	-	-
Bottlenose_dolphin QMGA01000048.1:2314926-2315136	CHR2A_Ttr,+	Bottlenose_dolphin_SBW_CHR757	+	+	+	+	+	+	+	+	+	+	+	+	+	+	+	-	-	-	-	-	-	-	-	-	-	-
Bottlenose_dolphin QMGA01000048.1:4896786-4897085	CHR2B_Ttr,+	Bottlenose_dolphin_SBW_CHR758	+	+	+	+	+	+	+	+	+	+	+	+	+	+	+	-	-	-	-	-	-	-	-	-	-	-
Bottlenose_dolphin QMGA01000048.1:5997928-5998159	CHR2A_Ttr,C	Bottlenose_dolphin_SBW_CHR760	+	+	+	+	+	+	+	+	+	+	+	+	?	+	+	-	-	-	-	-	-	-	-	-	-	-
Bottlenose_dolphin QMGA01000048.1:8003631-8003832	CHR2A_Ttr,+	Bottlenose_dolphin_SBW_CHR761	+	+	+	+	+	+	?	?	+	+	+	+	+	+	+	-	-	-	-	-	-	-	-	-	-	-
Bottlenose_dolphin QMGA01000048.1:11603653-11603862	CHR2A_Ttr,C	Bottlenose_dolphin_SBW_CHR762	+	+	+	+	+	+	+	+	+	+	+	+	+	+	+	-	-	-	-	-	-	-	-	-	-	-
Bottlenose_dolphin QMGA01000048.1:15504871-15505076	CHR2A_Ttr,+	Bottlenose_dolphin_SBW_CHR764	+	+	+	+	+	+	+	+	+	+	+	+	?	+	+	-	-	-	-	-	-	-	-	-	del	-
Bottlenose_dolphin QMGA01000048.1:16957858-16958067	CHR2A_Ttr,+	Bottlenose_dolphin_SBW_CHR765	+	+	+	+	+	+	+	+	+	+	+	+	+	+	+	-	-	-	-	-	-	-	-	-	del	-
Bottlenose_dolphin QMGA01000048.1:17711533-17711741	CHR2A_Ttr,+	Bottlenose_dolphin_SBW_CHR766	+	+	?	+	+	+	+	+	+	+	+	+	+	+	+	-	-	-	-	-	-	-	-	-	-	-
Bottlenose_dolphin QMGA01000048.1:21564992-21565201	CHR2A_Ttr,+	Bottlenose_dolphin_SBW_CHR768	+	+	+	+	+	+	+	+	+	+	+	+	+	+	+	-	-	-	-	-	-	-	-	-	-	-
Bottlenose_dolphin QMGA01000048.1:23218050-23218256	CHR2A_Ttr,C	Bottlenose_dolphin_SBW_CHR769	+	+	+	?	+	+	+	+	+	+	+	+	+	+	+	-	-	-	-	-	-	-	-	-	-	-
Bottlenose_dolphin QMGA01000024.1:11758670-11758879	CHR2A_Ttr,C	Bottlenose_dolphin_SBW_CHR770	+	+	+	+	+	?	+	+	+	+	+	+	+	+	+	-	-	-	?	-	-	-	-	-	-	-
Bottlenose_dolphin QMGA01000024.1:8814986-8815196	CHR2A_Ttr,+	Bottlenose_dolphin_SBW_CHR771	+	+	+	+	+	+	+	+	+	+	+	+	+	+	+	-	-	-	-	-	-	-	-	-	-	-
Bottlenose_dolphin QMGA01000024.1:8731837-8732046	CHR2A_Ttr,C	Bottlenose_dolphin_SBW_CHR772	+	+	+	+	+	+	?	+	+	+	+	+	+	+	+	-	-	-	-	-	-	-	-	-	-	-
Bottlenose_dolphin QMGA01000024.1:7259543-7259749	CHR2A_Ttr,+	Bottlenose_dolphin_SBW_CHR773	+	+	+	+	+	+	+	+	+	+	?	+	+	+	+	-	-	-	-	-	-	-	-	-	-	-
Bottlenose_dolphin QMGA01000024.1:5422626-5422836	CHR2A_Ttr,+	Bottlenose_dolphin_SBW_CHR774	+	+	+	+	+	+	+	+	+	+	+	+	+	+	+	-	-	-	-	-	-	-	-	-	-	-
Bottlenose_dolphin QMGA01000195.1:2840660-2840865	CHR2A_Ttr,C	Bottlenose_dolphin_SBW_CHR780	+	+	+	+	+	+	+	+	+	+	+	+	+	+	+	-	-	-	-	-	-	-	-	-	-	-
Bottlenose_dolphin QMGA01000195.1:2602899-2603107	CHR2A_Ttr,+	Bottlenose_dolphin_SBW_CHR782	+	+	+	+	+	+	+	+	+	+	+	+	+	+	+	-	-	-	-	-	-	-	-	-	-	-
Bottlenose_dolphin QMGA01000024.1:12821395-12821606	CHR2A_Ttr,+	Bottlenose_dolphin_SBW_CHR783	+	+	+	+	+	+	+	+	+	+	+	+	?	+	+	-	-	-	-	-	-	-	-	-	-	-
Bottlenose_dolphin QMGA01000024.1:14942354-14942549	CHR2A_Ttr,C	Bottlenose_dolphin_SBW_CHR785	+	+	+	+	+	+	+	+	+	+	+	+	+	+	+	-	-	-	-	-	-	-	-	-	-	-
Bottlenose_dolphin QMGA01000048.1:27805953-27806163	CHR2A_Ttr,C	Bottlenose_dolphin_SBW_CHR786	+	+	+	+	+	+	+	+	+	+	+	+	+	+	+	-	-	-	-	-	-	-	-	-	-	-
Bottlenose_dolphin QMGA01000048.1:30254804-30255012	CHR2A_Ttr,C	Bottlenose_dolphin_SBW_CHR788	+	+	+	+	+	+	+	+	+	+	+	+	+	+	+	-	-	-	-	-	-	-	-	-	-	-
Bottlenose_dolphin QMGA01000048.1:35087123-35087330	CHR2A_Ttr,C	Bottlenose_dolphin_SBW_CHR795	+	+	+	+	+	+	+	+	+	+	+	+	?	+	+	-	-	-	-	-	-	-	-	-	-	-
Bottlenose_dolphin QMGA01000256.1:5264176-5264386	CHR2A_Ttr,C	Bottlenose_dolphin_SBW_CHR797	+	+	+	+	+	+	+	+	+	+	+	+	+	+	+	-	-	-	-	-	-	-	-	-	-	-
Bottlenose_dolphin QMGA01000256.1:1344242-1344449	CHR2A_Ttr,C	Bottlenose_dolphin_SBW_CHR798	+	+	+	+	+	+	+	+	+	+	+	+	+	+	+	-	-	-	-	-	-	-	-	-	-	-
Bottlenose_dolphin QMGA01000355.1:1006286-1006491	CHR2A_Ttr,+	Bottlenose_dolphin_SBW_CHR800	+	+	+	+	+	+	+	+	+	+	+	?	+	+	+	-	-	-	-	-	-	-	-	-	-	-
Bottlenose_dolphin QMGA01000448.1:14153664-14153865	CHR2A_Ttr,+	Bottlenose_dolphin_SBW_CHR801	+	+	+	+	+	+	+	+	+	+	+	+	+	+	+	-	-	-	-	-	-	-	-	-	del	-
Bottlenose_dolphin QMGA01000448.1:15211958-15212106	CHR2A_Ttr,+	Bottlenose_dolphin_SBW_CHR802	+	+	+	+	+	+	+	+	+	+	+	+	?	+	+	-	-	-	-	-	-	-	-	-	-	-
Bottlenose_dolphin QMGA01000469.1:42164712-42164907	CHR2A_Ttr,C	Bottlenose_dolphin_SBW_CHR803	+	+	+	+	+	+	+	+	+	+	+	+	+	+	+	-	-	-	-	-	-	-	-	-	-	-
Bottlenose_dolphin QMGA01000469.1:66520688-66520893	CHR2A_Ttr,C	Bottlenose_dolphin_SBW_CHR804	+	+	+	+	+	?	+	+	+	+	+	+	+	+	+	-	-	-	-	-	-	-	-	-	-	-
Bottlenose_dolphin QMGA01000469.1:71245782-71245992	CHR2A_Ttr,C	Bottlenose_dolphin_SBW_CHR805	+	+	+	+	+	?	?	+	+	+	+	+	+	+	+	-	-	-	-	-	-	-	-	-	-	-
Bottlenose_dolphin QMGA01000469.1:37631543-37631749	CHR2A_Ttr,+	Bottlenose_dolphin_SBW_CHR807	+	+	+	+	+	?	+	+	+	+	+	?	+	+	+	-	-	-	-	-	-	-	-	-	-	-
Bottlenose_dolphin QMGA01000469.1:26720218-26720428	CHR2A_Ttr,+	Bottlenose_dolphin_SBW_CHR809	+	+	+	+	+	+	+	+	+	+	+	+	+	+	+	-	-	-	-	-	-	-	-	-	-	-
Bottlenose_dolphin QMGA01000237.1:34192693-34192883	CHR2A_Ttr,+	Bottlenose_dolphin_SBW_CHR815	+	+	+	+	+	?	+	+	+	+	+	+	+	+	+	-	-	-	-	-	-	-	-	-	-	-
Bottlenose_dolphin QMGA01000271.1:1180916-1181125	CHR2A_Ttr,+	Bottlenose_dolphin_SBW_CHR816	+	+	+	+	+	+	+	+	+	+	+	+	+	+	+	-	-	-	-	-	-	-	-	-	-	-
Bottlenose_dolphin QMGA01000444.1:677543-677751	CHR2A_Ttr,+	Bottlenose_dolphin_SBW_CHR822	+	+	+	+	+	+	+	?	+	+	?	+	+	+	+	-	-	-	-	-	-	-	-	-	-	-
Bottlenose_dolphin QMGA01000081.1:53544-53753	CHR2A_Ttr,+	Bottlenose_dolphin_SBW_CHR823	+	+	+	+	+	+	+	+	+	+	+	+	?	+	+	-	-	-	-	-	-	-	-	-	-	-
Bottlenose_dolphin QMGA01000150.1:5026446-5026655	CHR2A_Ttr,+	Bottlenose_dolphin_SBW_CHR824	+	+	+	+	+	+	+	+	+	+	+	+	+	+	+	-	-	-	-	-	-	-	-	-	-	-
Bottlenose_dolphin QMGA01000150.1:3355378-3355588	CHR2A_Ttr,+	Bottlenose_dolphin_SBW_CHR826	+	+	+	+	+	+	+	+	+	+	+	?	+	+	+	-	-	-	-	-	-	-	-	-	-	-
Bottlenose_dolphin QMGA01000268.1:8560072-8560280	CHR2A_Ttr,+	Bottlenose_dolphin_SBW_CHR833a	+	+	+	+	+	+	+	+	+	+	+	+	+	+	+	-	-	-	-	-	-	-	-	-	-	-
Bottlenose_dolphin QMGA01000358.1:4012615-4012825	CHR2A_Ttr,C	Bottlenose_dolphin_SBW_CHR834	+	+	+	+	+	+	+	+	+	+	+	?	+	+	+	-	-	-	-	-	-	-	-	-	-	-
Bottlenose_dolphin QMGA01000268.1:1296079-1296285	CHR2A_Ttr,+	Bottlenose_dolphin_SBW_CHR835	+	+	+	+	+	+	+	+	+	+	+	+	+	+	+	-	-	-	-	-	-	-	-	-	-	del
Bottlenose_dolphin QMGA01000171.1:1619788-1619996	CHR2A_Ttr,C	Bottlenose_dolphin_SBW_CHR839	+	+	+	+	+	+	+	+	+	+	+	+	?	+	+	-	-	-	-	-	-	-	-	-	-	-
Bottlenose_dolphin QMGA01000023.1:565554-565764	CHR2A_Ttr,+	Bottlenose_dolphin_SBW_CHR842	+	+	+	+	?	+	+	+	+	+	+	?	+	+	+	-	-	-	-	-	-	-	-	-	-	-
Bottlenose_dolphin QMGA01000265.1:1663265-1663468	CHR2A_Ttr,C	Bottlenose_dolphin_SBW_CHR844	+	+	+	+	+	+	+	+	+	+	+	?	+	+	+	-	-	-	-	-	-	-	-	-	-	-
Bottlenose_dolphin QMGA01000265.1:3831552-3831758	CHR2A_Ttr,+	Bottlenose_dolphin_SBW_CHR845	+	+	+	+	+	+	+	?	+	+	+	?	+	+	+	-	-	-	-	-	-	-	-	-	-	-
Bottlenose_dolphin QMGA01000309.1:16761327-16761537	CHR2A_Ttr,C	Bottlenose_dolphin_SBW_CHR847	+	+	+	+	+	+	+	+	+	+	+	+	+	+	+	-	-	-	-	-	-	-	-	-	-	-
Bottlenose_dolphin QMGA01000414.1:1057479-1057683	CHR2A_Ttr,+	Bottlenose_dolphin_SBW_CHR852	+	+	+	+	+	?	+	+	+	+	+	+	+	+	+	-	-	-	?	?	-	-	-	-	-	-
Bottlenose_dolphin QMGA01000136.1:26174344-26174550	CHR2A_Ttr,C	Bottlenose_dolphin_CHR3	+	+	+	+	+	+	?	?	+	+	+	?	+	+	+	+	-	-	-	-	-	-	-	-	-	-
Bottlenose_dolphin QMGA01000136.1:29864735-29864945	CHR2A_Ttr,+	Bottlenose_dolphin_CHR4	+	+	+	+	+	+	+	+	+	+	+	+	+	+	+	+	-	-	-	-	-	-	-	-	-	-
Bottlenose_dolphin QMGA01000136.1:55319547-55319757	CHR2A_Ttr,C	Bottlenose_dolphin_CHR6	+	+	+	+	+	+	+	+	+	+	+	?	+	+	+	+	-	-	-	-	-	-	-	-	-	-
Bottlenose_dolphin QMGA01000154.1:7828936-7829218	CHR2B_Ttr,+	Bottlenose_dolphin_CHR7	+	+	+	+	+	+	+	+	+	+	+	+	+	+	+	+	-	-	-	-	-	-	-	-	-	-
Bottlenose_dolphin QMGA01000154.1:12942307-12942517	CHR2A_Ttr,C	Bottlenose_dolphin_CHR8	+	+	+	+	+	+	+	+	+	+	+	?	+	+	+	+	-	-	-	-	-	-	-	-	-	-
Bottlenose_dolphin QMGA01000154.1:22428714-22428921	CHR2A_Ttr,C	Bottlenose_dolphin_CHR9	+	+	+	+	+	?	+	+	+	+	+	+	+	+	+	+	-	-	-	-	-	-	-	-	-	-
Bottlenose_dolphin QMGA01000154.1:22901076-22901277	CHR2A_Ttr,C	Bottlenose_dolphin_CHR10	+	+	+	+	+	+	+	+	+	+	+	?	+	+	+	+	-	-	-	-	-	-	-	-	-	del
Bottlenose_dolphin QMGA01000154.1:28097113-28097321	CHR2A_Ttr,+	Bottlenose_dolphin_CHR12	+	+	+	+	+	+	+	+	+	+	+	+	+	+	+	+	-	-	-	-	-	-	-	-	-	del
Bottlenose_dolphin QMGA01000391.1:635047-635257	CHR2A_Ttr,C	Bottlenose_dolphin_CHR14	+	+	+	+	+	+	+	+	+	+	+	+	+	+	+	+	-	-	-	-	-	-	-	-	-	-
Bottlenose_dolphin QMGA01000391.1:6760797-6761006	CHR2A_Ttr,C	Bottlenose_dolphin_CHR15	+	+	+	+	+	+	+	+	+	+	+	+	+	+	+	+	-	-	-	-	-	-	-	-	-	del
Bottlenose_dolphin QMGA01000391.1:17065339-17065553	CHR2A_Ttr,+	Bottlenose_dolphin_CHR17	+	+	+	+	+	+	+	+	+	+	+	+	+	+	+	+	-	-	-	-	-	-	-	-	-	-
Bottlenose_dolphin QMGA01000391.1:24459078-24459362	CHR2B_Ttr,+	Bottlenose_dolphin_CHR18	+	+	+	+	+	+	+	+	+	+	+	+	+	+	+	+	-	-	-	-	-	-	-	-	del	del
Bottlenose_dolphin QMGA01000391.1:26862604-26862923	CHR-2,C	Bottlenose_dolphin_CHR19	+	+	+	+	+	+	+	+	+	+	+	+	+	+	+	+	-	-	-	-	-	-	-	-	-	-
Bottlenose_dolphin QMGA01000020.1:88555-88760	CHR2A_Ttr,+	Bottlenose_dolphin_CHR20	+	+	+	+	+	+	+	+	+	+	+	?	+	+	+	+	-	-	-	-	-	-	-	-	-	-
Bottlenose_dolphin QMGA01000114.1:8151246-8151452	CHR2A_Ttr,C	Bottlenose_dolphin_CHR21	+	+	+	+	+	+	+	+	+	+	+	+	+	+	+	+	-	-	-	-	-	-	-	-	-	-
Bottlenose_dolphin QMGA01000114.1:7683061-7683338	CHR-2,+	Bottlenose_dolphin_CHR22	+	+	+	+	+	+	+	+	+	+	+	+	+	+	+	+	-	-	del	-	-	-	-	-	-	-
Bottlenose_dolphin QMGA01000002.1:66375779-66375979	CHR2A_Ttr,C	Bottlenose_dolphin_CHR26	+	+	+	+	+	+	+	+	+	+	+	+	+	?	+	+	-	-	-	-	del	-	-	-	-	-
Bottlenose_dolphin QMGA01000008.1:37711771-37711990	CHR2A_Ttr,+	Bottlenose_dolphin_CHR29	+	+	+	+	+	+	+	?	+	+	+	+	?	+	+	+	-	-	-	-	-	-	-	-	-	-
Bottlenose_dolphin QMGA01000008.1:37946772-37946981	CHR2A_Ttr,C	Bottlenose_dolphin_CHR30	+	+	+	+	+	+	+	+	+	+	+	+	+	+	+	+	-	-	-	-	-	-	-	-	-	-
Bottlenose_dolphin QMGA01000154.1:4264008-4264287	CHR2B_Ttr,+	Bottlenose_dolphin_CHR38	+	+	+	+	+	+	+	+	+	+	+	+	+	+	+	+	-	-	-	-	-	-	-	-	-	-
Bottlenose_dolphin QMGA01000383.1:7925567-7925777	CHR2A_Ttr,C	Bottlenose_dolphin_CHR39	+	+	+	+	+	+	+	+	+	+	+	+	+	+	+	+	-	-	-	-	-	-	-	-	-	-
Bottlenose_dolphin QMGA01000383.1:786652-786857	CHR2A_Ttr,+	Bottlenose_dolphin_CHR41	+	+	+	+	+	+	+	+	+	+	+	+	+	+	+	+	-	-	-	-	-	-	-	-	-	-
Bottlenose_dolphin QMGA01000008.1:25663195-25663405	CHR2A_Ttr,C	Bottlenose_dolphin_CHR42	+	+	+	+	+	+	+	+	+	+	+	+	+	+	+	+	-	-	-	-	-	-	-	-	-	-
Bottlenose_dolphin QMGA01000008.1:16589293-16589503	CHR2A_Ttr,+	Bottlenose_dolphin_CHR43	+	+	+	+	+	+	+	+	+	+	+	+	+	+	+	+	-	-	-	-	-	-	-	-	-	-
Bottlenose_dolphin QMGA01000008.1:12950497-12950691	CHR2A_Ttr,C	Bottlenose_dolphin_CHR44	+	+	+	+	+	+	+	+	+	+	+	+	+	+	+	+	-	-	-	-	-	-	-	-	-	-
Bottlenose_dolphin QMGA01000117.1:12057994-12058204	CHR2A_Ttr,+	Bottlenose_dolphin_CHR45	+	+	+	+	+	+	+	+	+	+	+	+	+	+	+	+	-	-	-	-	-	-	-	-	-	-
Bottlenose_dolphin QMGA01000117.1:18782509-18782715	CHR2A_Ttr,+	Bottlenose_dolphin_CHR48	+	+	+	+	+	+	+	+	+	+	+	?	?	+	+	+	-	-	-	-	-	-	-	-	-	-
Bottlenose_dolphin QMGA01000049.1:14890978-14891183	CHR2A_Ttr,C	Bottlenose_dolphin_CHR49	+	+	+	+	+	+	+	+	+	+	+	+	+	+	+	+	-	-	-	-	-	-	-	-	-	-
Bottlenose_dolphin QMGA01000049.1:18258871-18259071	CHR2A_Ttr,C	Bottlenose_dolphin_CHR50	+	+	+	+	+	+	+	+	+	+	+	+	+	+	+	+	-	-	-	-	-	-	-	-	-	del
Bottlenose_dolphin QMGA01000401.1:13001681-13001873	CHR2A_Ttr,C	Bottlenose_dolphin_CHR51	+	+	+	+	+	+	+	+	+	+	+	+	+	+	+	+	-	-	-	-	-	-	-	-	-	-
Bottlenose_dolphin QMGA01000401.1:24829583-24829789	CHR2A_Ttr,C	Bottlenose_dolphin_CHR63	+	+	+	+	+	+	+	+	+	+	+	+	+	+	+	+	-	-	-	-	-	-	-	-	-	-
Bottlenose_dolphin QMGA01000401.1:34104253-34104463	CHR2A_Ttr,C	Bottlenose_dolphin_CHR65	+	+	+	+	+	+	+	+	+	+	+	+	+	+	+	+	-	-	-	-	-	-	-	-	-	-
Bottlenose_dolphin QMGA01000433.1:2562516-2562727	CHR2A_Ttr,C	Bottlenose_dolphin_CHR76	+	+	+	+	+	+	+	+	+	+	+	+	+	+	+	+	-	-	-	-	-	-	-	-	-	-
Bottlenose_dolphin QMGA01000433.1:1867088-1867303	CHR2A_Ttr,C	Bottlenose_dolphin_CHR77	+	+	+	+	+	+	+	+	+	+	+	+	+	+	+	+	-	-	-	-	-	-	-	-	-	-
Bottlenose_dolphin QMGA01000277.1:8579713-8579917	CHR2A_Ttr,+	Bottlenose_dolphin_CHR83	+	+	+	+	+	+	+	+	+	+	+	+	+	+	+	+	-	-	-	-	-	-	-	-	-	-
Bottlenose_dolphin QMGA01000277.1:10817362-10817565	CHR2A_Ttr,+	Bottlenose_dolphin_CHR85	+	+	+	+	+	+	+	+	+	+	+	+	+	+	+	+	-	-	-	-	-	-	-	-	-	-
Bottlenose_dolphin QMGA01000038.1:9818813-9819020	CHR2A_Ttr,C	Bottlenose_dolphin_CHR88	+	+	+	+	+	+	+	+	+	+	+	?	+	+	+	+	-	-	-	-	-	-	-	-	-	-
Bottlenose_dolphin QMGA01000372.1:25525613-25525823	CHR2A_Ttr,+	Bottlenose_dolphin_CHR90	+	+	+	+	+	+	+	+	+	+	+	+	+	+	+	+	-	-	-	-	-	-	-	-	-	-
Bottlenose_dolphin QMGA01000372.1:14583632-14583838	CHR2A_Ttr,C	Bottlenose_dolphin_CHR91	+	+	+	+	+	+	+	+	+	+	+	+	+	+	+	+	-	-	-	-	-	-	-	-	-	-
Bottlenose_dolphin QMGA01000372.1:27298063-27298272	CHR2A_Ttr,+	Bottlenose_dolphin_CHR93	+	+	+	+	+	+	+	+	+	+	+	+	+	+	+	+	-	-	-	-	-	-	-	-	-	-
Bottlenose_dolphin QMGA01000013.1:4637340-4637546	CHR2A_Ttr,C	Bottlenose_dolphin_CHR96	+	+	+	+	+	+	+	+	+	+	+	+	+	+	+	+	-	-	-	-	-	-	-	-	-	-
Bottlenose_dolphin QMGA01000267.1:13475612-13475822	CHR2A_Ttr,+	Bottlenose_dolphin_CHR97	+	+	+	+	+	+	+	+	+	+	+	+	+	+	+	+	-	-	-	-	-	-	-	-	-	-
Bottlenose_dolphin QMGA01000469.1:20294187-20294394	CHR2A_Ttr,C	Bottlenose_dolphin_CHR98	+	+	+	+	+	+	+	+	+	+	+	+	+	+	+	+	-	-	-	-	-	-	-	-	-	-
Bottlenose_dolphin QMGA01000469.1:14725096-14725305	CHR2A_Ttr,C	Bottlenose_dolphin_CHR101	+	+	+	+	+	+	+	+	+	+	?	+	+	+	+	+	-	-	-	-	-	-	-	-	-	-
Bottlenose_dolphin QMGA01000469.1:9340168-9340378	CHR2A_Ttr,+	Bottlenose_dolphin_CHR102	+	+	+	+	+	+	+	+	+	+	+	+	+	+	+	+	-	-	-	-	-	-	-	-	-	-
Bottlenose_dolphin QMGA01000322.1:1168953-1169162	CHR2A_Ttr,+	Bottlenose_dolphin_CHR103	+	+	+	+	+	+	+	+	+	+	+	+	+	+	+	+	-	-	-	-	-	-	-	-	-	-
Bottlenose_dolphin QMGA01000322.1:12528231-12528513	CHR2B_Ttr,+	Bottlenose_dolphin_CHR105	+	+	+	+	+	+	+	+	+	+	+	+	+	+	+	+	-	-	-	-	-	-	-	-	-	-
Bottlenose_dolphin QMGA01000322.1:14157730-14157935	CHR2A_Ttr,+	Bottlenose_dolphin_CHR106	+	+	+	+	+	+	+	+	+	+	+	+	+	+	+	+	-	-	-	-	-	-	-	-	-	-
Bottlenose_dolphin QMGA01000469.1:4228805-4229014	CHR2A_Ttr,C	Bottlenose_dolphin_CHR109	+	+	+	+	+	+	+	+	+	+	+	?	+	+	+	+	-	-	-	-	-	-	-	-	-	-
Bottlenose_dolphin QMGA01000382.1:6708181-6708381	CHR2A_Ttr,C	Bottlenose_dolphin_CHR112	+	+	+	+	+	+	+	+	+	+	+	+	+	+	+	+	-	-	-	-	-	-	-	-	-	-
Bottlenose_dolphin QMGA01000382.1:6743816-6744020	CHR2A_Ttr,+	Bottlenose_dolphin_CHR113	+	+	+	+	+	+	+	+	+	+	+	+	+	+	+	+	-	-	-	-	-	-	-	-	-	-
Bottlenose_dolphin QMGA01000403.1:3655082-3655288	CHR2A_Ttr,C	Bottlenose_dolphin_CHR115	+	+	+	+	+	+	+	+	+	+	+	?	+	+	+	+	-	-	-	-	-	-	-	-	-	del
Bottlenose_dolphin QMGA01000469.1:6165383-6165665	CHR2B_Ttr,C	Bottlenose_dolphin_CHR116	+	+	+	+	+	+	+	+	+	+	+	+	+	+	+	+	-	-	-	-	-	-	-	-	-	-
Bottlenose_dolphin QMGA01000411.1:11560798-11561001	CHR2A_Ttr,C	Bottlenose_dolphin_CHR122a	+	+	+	+	+	+	+	+	+	+	+	+	+	+	+	+	-	-	-	-	-	-	-	-	-	-
Bottlenose_dolphin QMGA01000411.1:11495700-11495920	CHR2A_Ttr,+	Bottlenose_dolphin_CHR123	+	+	+	+	+	+	+	+	+	+	+	+	+	+	+	+	-	-	-	-	-	-	-	-	-	-
Bottlenose_dolphin QMGA01000320.1:614171-614375	CHR2A_Ttr,+	Bottlenose_dolphin_CHR133	+	+	+	+	+	+	+	+	+	+	+	?	+	+	+	+	-	-	-	-	-	-	-	-	-	-
Bottlenose_dolphin QMGA01000320.1:1807688-1807897	CHR2A_Ttr,C	Bottlenose_dolphin_CHR135	+	+	+	+	+	+	+	+	+	+	+	+	+	+	+	+	-	-	-	-	-	-	-	-	-	-
Bottlenose_dolphin QMGA01000320.1:3162375-3162584	CHR2A_Ttr,C	Bottlenose_dolphin_CHR136	+	+	+	+	+	+	+	+	+	+	+	+	+	+	+	+	-	-	-	-	-	-	-	-	-	-
Bottlenose_dolphin QMGA01000376.1:17286620-17286830	CHR2A_Ttr,+	Bottlenose_dolphin_CHR140	+	+	+	+	+	+	+	+	+	+	+	+	+	+	+	+	-	-	-	-	-	-	-	-	-	-
Bottlenose_dolphin QMGA01000169.1:31216018-31216225	CHR2A_Ttr,C	Bottlenose_dolphin_CHR141	+	+	+	+	+	+	+	+	+	+	+	+	+	+	+	+	-	-	-	-	-	-	-	-	-	-
Bottlenose_dolphin QMGA01000376.1:6935278-6935488	CHR2A_Ttr,C	Bottlenose_dolphin_CHR144	+	+	+	+	+	+	+	+	+	+	+	+	+	+	+	+	-	-	-	-	-	-	-	-	-	-
Bottlenose_dolphin QMGA01000376.1:6537089-6537299	CHR2A_Ttr,+	Bottlenose_dolphin_CHR145	+	+	+	+	+	+	+	+	+	+	+	+	+	+	+	+	-	-	-	-	-	-	-	-	-	-
Bottlenose_dolphin QMGA01000075.1:14951027-14951236	CHR2A_Ttr,C	Bottlenose_dolphin_CHR150	+	+	+	+	+	+	+	+	+	+	+	+	+	+	+	+	-	-	-	-	-	-	-	-	-	-
Bottlenose_dolphin QMGA01000075.1:14286990-14287200	CHR2A_Ttr,C	Bottlenose_dolphin_CHR152	+	+	+	+	+	+	+	+	+	+	+	+	+	+	+	+	-	-	-	-	-	-	-	-	-	-
Bottlenose_dolphin QMGA01000085.1:1300792-1301002	CHR2A_Ttr,+	Bottlenose_dolphin_CHR154	+	+	+	+	+	+	+	+	+	+	+	+	+	+	+	+	-	-	-	-	-	-	-	-	-	-
Bottlenose_dolphin QMGA01000161.1:8047010-8047217	CHR2A_Ttr,+	Bottlenose_dolphin_CHR155	+	+	+	+	+	+	+	+	+	+	+	+	+	+	+	+	-	-	-	-	-	-	-	-	-	-
Bottlenose_dolphin QMGA01000161.1:12741350-12741559	CHR2A_Ttr,+	Bottlenose_dolphin_CHR156	+	+	+	+	+	+	+	+	+	+	+	+	+	+	+	+	-	-	-	-	-	-	-	-	del	-
Bottlenose_dolphin QMGA01000464.1:20832063-20832330	CHR2B_Ttr,C	Bottlenose_dolphin_CHR160	+	+	+	+	+	+	+	+	+	+	+	+	+	+	+	+	-	-	-	-	-	-	-	-	-	-
Bottlenose_dolphin QMGA01000464.1:18070347-18070549	CHR2A_Ttr,+	Bottlenose_dolphin_CHR161	+	+	+	+	+	+	+	+	+	+	+	+	+	+	+	+	-	-	-	-	-	-	-	-	-	-
Bottlenose_dolphin QMGA01000464.1:13084399-13084602	CHR2A_Ttr,+	Bottlenose_dolphin_CHR162	+	+	+	+	+	+	+	+	+	+	+	+	+	+	+	+	-	-	-	-	-	-	-	-	-	-
Bottlenose_dolphin QMGA01000464.1:8968231-8968456	CHR2A_Ttr,+	Bottlenose_dolphin_CHR164	+	+	+	+	+	+	+	+	+	+	+	+	+	+	+	+	-	-	-	-	-	-	-	-	del	del
Bottlenose_dolphin QMGA01000464.1:565688-565897	CHR2A_Ttr,+	Bottlenose_dolphin_CHR166	+	+	+	+	+	+	+	+	+	+	+	+	+	+	+	+	-	-	-	-	-	-	-	-	-	-
Bottlenose_dolphin QMGA01000467.1:6544880-6545089	CHR2A_Ttr,C	Bottlenose_dolphin_CHR168	+	+	+	+	+	+	+	+	+	+	+	+	+	+	+	+	-	-	-	-	-	-	-	-	-	-
Bottlenose_dolphin QMGA01000105.1:4440430-4440639	CHR2A_Ttr,C	Bottlenose_dolphin_CHR171	+	+	+	+	+	+	+	+	+	+	+	+	+	+	+	+	-	-	-	-	-	-	-	-	-	-
Bottlenose_dolphin QMGA01000059.1:3002727-3002934	CHR2A_Ttr,C	Bottlenose_dolphin_CHR175	+	+	+	+	+	+	+	+	+	+	+	+	+	+	+	+	-	-	-	-	-	-	-	-	-	-
Bottlenose_dolphin QMGA01000075.1:7622756-7622957	CHR2A_Ttr,C	Bottlenose_dolphin_CHR176a	+	+	+	+	+	+	+	+	+	+	+	+	+	+	+	+	-	-	-	-	-	-	-	-	-	-
Bottlenose_dolphin QMGA01000246.1:432157-432495	CHR-2,+	Bottlenose_dolphin_CHR180	+	+	+	+	+	+	+	+	+	+	+	+	+	+	+	+	-	-	-	-	-	-	-	-	-	-
Bottlenose_dolphin QMGA01000296.1:923413-923623	CHR2A_Ttr,C	Bottlenose_dolphin_CHR185	+	+	+	+	+	+	+	+	+	+	+	+	+	+	+	+	-	-	-	-	-	-	-	-	-	-
Bottlenose_dolphin QMGA01000386.1:2550697-2550856	CHR2E_Ttr,+	Bottlenose_dolphin_CHR186	+	+	+	+	+	+	+	+	+	+	+	+	+	+	+	+	-	-	-	-	-	-	-	-	-	-
Bottlenose_dolphin QMGA01000386.1:11212053-11212250	CHR2A_Ttr,C	Bottlenose_dolphin_CHR188	+	+	+	+	+	+	+	+	+	+	+	+	+	+	+	+	-	-	-	-	-	-	-	-	-	-
Bottlenose_dolphin QMGA01000386.1:14915217-14915427	CHR2A_Ttr,C	Bottlenose_dolphin_CHR189	+	+	+	+	+	+	+	+	+	+	+	+	+	+	+	+	-	-	-	-	-	-	-	-	-	-
Bottlenose_dolphin QMGA01000043.1:12527437-12527642	CHR2A_Ttr,C	Bottlenose_dolphin_CHR190	+	+	+	+	+	+	+	+	+	+	+	+	+	+	+	+	-	-	-	-	-	-	-	-	del	-
Bottlenose_dolphin QMGA01000043.1:16790379-16790594	CHR2A_Ttr,C	Bottlenose_dolphin_CHR193	+	+	+	+	+	?	+	+	+	+	+	+	+	+	+	+	-	-	-	-	-	-	-	-	-	-
Bottlenose_dolphin QMGA01000358.1:16457416-16457626	CHR2A_Ttr,C	Bottlenose_dolphin_CHR205	+	+	+	+	+	+	+	+	+	+	+	+	+	+	?	+	-	-	-	-	-	-	-	-	-	-
Bottlenose_dolphin QMGA01000358.1:30065410-30065624	CHR2A_Ttr,C	Bottlenose_dolphin_CHR209	+	+	+	+	+	+	+	+	+	+	+	?	+	+	?	+	-	-	-	?	-	-	-	-	-	-
Bottlenose_dolphin QMGA01000358.1:37187608-37187800	CHR2A_Ttr,C	Bottlenose_dolphin_CHR211	+	+	+	+	+	+	+	+	+	+	+	?	+	+	+	+	-	-	-	-	-	-	-	-	-	-
Bottlenose_dolphin QMGA01000358.1:39072936-39073146	CHR2A_Ttr,+	Bottlenose_dolphin_CHR212	+	+	+	+	+	+	+	+	+	+	+	+	+	+	+	+	-	-	-	-	-	-	-	-	-	-
Bottlenose_dolphin QMGA01000358.1:44188401-44188605	CHR2A_Ttr,+	Bottlenose_dolphin_CHR213	+	+	+	+	+	+	+	+	+	+	+	+	+	+	+	+	-	-	-	-	-	-	-	-	-	-
Bottlenose_dolphin QMGA01000358.1:44251514-44251785	CHR2B_Ttr,C	Bottlenose_dolphin_CHR214	+	+	+	+	+	+	+	+	+	+	+	+	+	+	+	+	-	-	-	-	-	-	-	-	-	-
Bottlenose_dolphin QMGA01000468.1:22889830-22890111	CHR2B_Ttr,+	Bottlenose_dolphin_CHR216	+	+	+	+	+	+	+	+	+	+	+	+	+	+	+	+	-	-	-	-	-	-	-	-	-	-
Bottlenose_dolphin QMGA01000034.1:57205925-57206133	CHR2A_Ttr,+	Bottlenose_dolphin_CHR217	+	+	+	+	+	+	+	+	+	+	+	?	+	+	+	+	-	-	-	-	-	-	-	-	-	-
Bottlenose_dolphin QMGA01000034.1:59875423-59875763	CHR-2,+	Bottlenose_dolphin_CHR218	+	+	+	+	+	+	+	+	+	+	+	+	+	+	+	+	-	-	-	-	-	-	-	-	-	-
Bottlenose_dolphin QMGA01000034.1:64372361-64372564	CHR2A_Ttr,+	Bottlenose_dolphin_CHR220	+	+	+	+	+	+	+	+	+	+	+	+	+	+	+	+	-	-	-	-	-	-	-	-	-	-
Bottlenose_dolphin QMGA01000034.1:68664611-68664821	CHR2A_Ttr,+	Bottlenose_dolphin_CHR222	+	+	+	+	+	+	+	+	+	+	+	+	+	+	+	+	-	-	-	-	-	-	-	-	-	-
Bottlenose_dolphin QMGA01000034.1:69295563-69295850	CHR2B_Ttr,+	Bottlenose_dolphin_CHR224	+	+	+	+	+	+	+	+	+	+	+	+	+	+	+	+	-	-	-	-	-	-	-	-	-	-
Bottlenose_dolphin QMGA01000034.1:74311527-74311822	CHR2B_Ttr,+	Bottlenose_dolphin_CHR229	+	+	+	+	+	+	+	+	+	+	+	+	+	+	+	+	-	-	-	?	-	-	-	-	-	-
Bottlenose_dolphin QMGA01000169.1:13498600-13498808	CHR2A_Ttr,+	Bottlenose_dolphin_CHR231	+	+	+	+	+	+	+	+	+	+	+	+	+	+	+	+	-	-	-	-	-	-	-	-	-	-
Bottlenose_dolphin QMGA01000169.1:16310875-16311085	CHR2A_Ttr,+	Bottlenose_dolphin_CHR232	+	+	+	+	+	+	+	+	+	+	+	+	+	+	+	+	-	-	-	-	-	-	-	-	-	-
Bottlenose_dolphin QMGA01000169.1:18605720-18605922	CHR2A_Ttr,+	Bottlenose_dolphin_CHR233	+	+	+	+	+	+	+	+	+	+	+	+	+	+	+	+	-	-	-	-	-	-	-	-	-	-
Bottlenose_dolphin QMGA01000034.1:44736791-44737010	CHR2A_Ttr,C	Bottlenose_dolphin_CHR236	+	+	+	+	+	+	+	+	+	+	+	+	+	+	+	+	-	-	-	-	-	-	-	-	del	-
Bottlenose_dolphin QMGA01000323.1:4596761-4596971	CHR2A_Ttr,+	Bottlenose_dolphin_CHR240	+	+	+	+	+	+	+	+	+	+	+	+	+	+	+	+	-	-	-	-	-	-	-	-	-	-
Bottlenose_dolphin QMGA01000323.1:7026364-7026647	CHR2B_Ttr,+	Bottlenose_dolphin_CHR242	+	+	+	+	+	+	+	+	+	+	+	+	+	+	+	+	-	-	-	-	-	-	-	-	-	-
Bottlenose_dolphin QMGA01000323.1:11516922-11517129	CHR2A_Ttr,+	Bottlenose_dolphin_CHR243	+	+	+	+	+	+	+	+	+	+	+	+	+	+	+	+	-	-	-	-	-	-	-	-	-	-
Bottlenose_dolphin QMGA01000044.1:5004067-5004271	CHR2A_Ttr,+	Bottlenose_dolphin_CHR246	+	+	+	+	+	+	+	+	+	+	+	+	+	+	+	+	-	-	-	-	-	-	-	-	-	del
Bottlenose_dolphin QMGA01000266.1:9301563-9301867	CHR2B_Ttr,C	Bottlenose_dolphin_CHR248	+	+	+	+	+	+	+	+	+	+	+	+	+	+	+	+	-	-	-	-	-	-	-	-	-	-
Bottlenose_dolphin QMGA01000266.1:8897793-8898078	CHR2B_Ttr,C	Bottlenose_dolphin_CHR249	+	+	+	+	+	+	+	+	+	+	+	+	+	+	+	+	-	-	-	-	-	-	-	-	-	-
Bottlenose_dolphin QMGA01000266.1:8429708-8429916	CHR2A_Ttr,+	Bottlenose_dolphin_CHR250	+	+	+	+	+	+	+	+	+	+	+	+	+	+	+	+	-	-	-	-	-	-	-	-	-	-
Bottlenose_dolphin QMGA01000266.1:924112-924300	CHR2A_Ttr,C	Bottlenose_dolphin_CHR251	+	+	+	+	+	+	+	+	+	+	+	+	+	+	+	+	-	-	-	-	-	-	-	-	-	-
Bottlenose_dolphin QMGA01000167.1:7428942-7429152	CHR2A_Ttr,+	Bottlenose_dolphin_CHR252	+	+	+	+	+	+	+	+	+	+	+	+	+	+	+	+	-	-	-	-	-	-	-	-	-	?
Bottlenose_dolphin QMGA01000008.1:41754440-41754753	CHR-2B,+	Bottlenose_dolphin_CHR253	+	+	+	+	+	+	+	+	+	+	+	+	+	+	+	+	-	-	-	-	-	-	-	-	-	-
Bottlenose_dolphin QMGA01000010.1:9807863-9808072	CHR2A_Ttr,C	Bottlenose_dolphin_CHR254	+	+	+	+	+	+	+	+	+	+	+	+	+	+	+	+	-	-	-	-	-	-	-	-	del	-
Bottlenose_dolphin QMGA01000156.1:3587389-3587598	CHR2A_Ttr,+	Bottlenose_dolphin_CHR256	+	+	+	+	+	+	+	+	+	+	+	+	+	+	?	+	-	-	-	-	-	-	-	-	-	-
Bottlenose_dolphin QMGA01000365.1:49972122-49972332	CHR2A_Ttr,C	Bottlenose_dolphin_CHR258	+	+	+	+	+	+	+	+	+	+	+	+	+	+	+	+	-	-	-	-	-	-	-	-	-	-
Bottlenose_dolphin QMGA01000365.1:47150290-47150498	CHR2A_Ttr,C	Bottlenose_dolphin_CHR260	+	+	+	+	+	+	+	+	+	+	+	+	+	+	+	+	-	-	-	-	-	-	-	-	-	-
Bottlenose_dolphin QMGA01000365.1:48903460-48903670	CHR2A_Ttr,+	Bottlenose_dolphin_CHR261	+	+	+	+	+	+	+	+	+	+	+	+	+	+	+	+	-	-	-	-	-	-	-	-	-	-
Bottlenose_dolphin QMGA01000365.1:48908123-48908327	CHR2A_Ttr,+	Bottlenose_dolphin_CHR262	+	+	+	+	+	+	+	+	+	+	+	+	+	+	+	+	-	-	-	-	-	-	-	-	-	-
Bottlenose_dolphin QMGA01000075.1:10145266-10145473	CHR2A_Ttr,+	Bottlenose_dolphin_CHR263	+	+	+	+	+	+	+	+	+	+	+	+	+	+	+	+	-	-	-	-	-	-	-	-	-	-
Bottlenose_dolphin QMGA01000085.1:20922106-20922314	CHR2A_Ttr,+	Bottlenose_dolphin_CHR265	+	+	+	+	+	+	+	+	+	+	+	+	+	+	+	+	-	-	-	-	-	-	-	-	-	-
Bottlenose_dolphin QMGA01000085.1:35269256-35269448	CHR2A_Ttr,C	Bottlenose_dolphin_CHR268	+	+	+	+	+	+	+	+	+	+	+	+	+	+	+	+	-	-	-	-	-	?	-	-	-	-
Bottlenose_dolphin QMGA01000405.1:1755905-1756115	CHR2A_Ttr,+	Bottlenose_dolphin_CHR270	+	+	+	+	+	+	+	+	+	+	+	+	+	+	+	+	-	-	-	-	-	-	-	-	del	-
Bottlenose_dolphin QMGA01000455.1:15722440-15722660	CHR2A_Ttr,C	Bottlenose_dolphin_CHR271	+	+	+	+	+	+	+	+	+	+	+	?	+	+	+	+	-	-	-	-	-	-	-	-	-	-
Bottlenose_dolphin QMGA01000455.1:12646234-12646436	CHR2A_Ttr,C	Bottlenose_dolphin_CHR273	+	+	+	+	+	+	+	+	+	+	+	+	+	+	+	+	-	-	-	-	-	-	-	-	-	-
Bottlenose_dolphin QMGA01000163.1:7947431-7947640	CHR2A_Ttr,+	Bottlenose_dolphin_CHR276	+	+	+	+	+	+	+	+	+	+	+	+	+	+	+	+	-	-	-	-	-	-	-	-	-	-
Bottlenose_dolphin QMGA01000022.1:6385992-6386200	CHR2A_Ttr,+	Bottlenose_dolphin_CHR278	+	+	+	+	+	+	+	+	+	+	+	+	+	+	+	+	-	-	-	-	-	-	-	-	-	-
Bottlenose_dolphin QMGA01000022.1:5325663-5325872	CHR2A_Ttr,+	Bottlenose_dolphin_CHR279	+	+	+	+	+	+	+	+	+	+	+	+	+	+	+	+	-	-	-	-	-	-	-	-	-	-
Bottlenose_dolphin QMGA01000379.1:437884-438094	CHR2A_Ttr,C	Bottlenose_dolphin_CHR280	+	+	+	+	+	+	+	+	+	+	+	+	+	+	+	+	-	-	-	-	-	-	-	-	-	-
Bottlenose_dolphin QMGA01000425.1:3433649-3433859	CHR2A_Ttr,C	Bottlenose_dolphin_CHR282	+	+	+	+	+	+	+	+	+	+	+	+	+	+	+	+	-	-	-	-	-	-	-	-	-	-
Bottlenose_dolphin QMGA01000379.1:29278668-29278855	CHR2A_Ttr,C	Bottlenose_dolphin_CHR284	+	?	+	+	+	+	+	+	+	+	+	+	+	+	+	+	-	-	-	-	-	-	-	?	-	-
Bottlenose_dolphin QMGA01000379.1:18396096-18396303	CHR2A_Ttr,C	Bottlenose_dolphin_CHR285	+	+	+	+	+	+	+	+	+	+	+	?	+	+	+	+	-	-	-	-	-	-	-	-	-	-
Bottlenose_dolphin QMGA01000035.1:3966005-3966215	CHR2A_Ttr,C	Bottlenose_dolphin_CHR288	+	+	+	+	+	+	+	+	+	+	+	?	+	+	+	+	-	-	-	-	-	-	-	-	-	-
Bottlenose_dolphin QMGA01000035.1:3036803-3037010	CHR2A_Ttr,+	Bottlenose_dolphin_CHR289	+	+	+	+	+	+	+	+	+	+	+	+	+	+	+	+	-	-	-	-	-	-	-	-	-	-
Bottlenose_dolphin QMGA01000418.1:5762738-5763022	CHR2B_Ttr,+	Bottlenose_dolphin_CHR290	+	+	+	+	+	+	+	+	+	+	+	+	+	+	+	+	-	-	-	-	-	-	-	-	-	-
Bottlenose_dolphin QMGA01000418.1:5476717-5477041	CHR-2,+	Bottlenose_dolphin_CHR291	+	+	+	+	+	+	+	+	+	+	+	+	+	+	+	+	-	-	-	-	-	-	-	-	-	-
Bottlenose_dolphin QMGA01000418.1:3590875-3591085	CHR2A_Ttr,+	Bottlenose_dolphin_CHR292	+	+	+	+	+	+	+	+	+	+	+	+	+	+	?	+	-	-	-	-	-	-	-	-	-	-
Bottlenose_dolphin QMGA01000415.1:6967856-6968065	CHR2A_Ttr,+	Bottlenose_dolphin_CHR295	+	+	+	+	+	+	+	+	+	+	+	+	?	+	+	+	-	-	-	-	-	-	-	-	-	-
Bottlenose_dolphin QMGA01000383.1:37065190-37065399	CHR2A_Ttr,+	Bottlenose_dolphin_CHR297	+	+	+	+	+	+	+	+	+	+	+	+	+	+	+	+	-	-	-	-	-	-	-	-	-	-
Bottlenose_dolphin QMGA01000181.1:6309595-6309874	CHR-2,C	Bottlenose_dolphin_CHR300	+	+	+	+	+	+	+	+	+	+	+	+	+	+	+	+	-	-	-	-	-	-	-	-	-	-
Bottlenose_dolphin QMGA01000181.1:2861441-2861650	CHR2A_Ttr,+	Bottlenose_dolphin_CHR306	+	+	+	+	+	+	+	+	+	+	+	?	+	+	+	+	-	-	-	-	-	-	-	-	-	-
Bottlenose_dolphin QMGA01000356.1:19214599-19214809	CHR2A_Ttr,C	Bottlenose_dolphin_CHR307	+	+	+	+	+	+	+	+	+	+	+	+	+	+	+	+	-	-	-	-	-	-	-	-	-	-
Bottlenose_dolphin QMGA01000356.1:10487322-10487531	CHR2A_Ttr,+	Bottlenose_dolphin_CHR309	+	+	+	+	+	+	+	+	+	+	+	+	+	+	+	+	-	-	-	-	-	-	-	-	-	-
Bottlenose_dolphin QMGA01000356.1:5483224-5483428	CHR2A_Ttr,C	Bottlenose_dolphin_CHR310	+	+	+	+	+	+	+	+	+	+	+	+	+	+	+	+	-	-	-	-	-	-	-	-	-	-
Bottlenose_dolphin QMGA01000298.1:3637960-3638170	CHR2A_Ttr,+	Bottlenose_dolphin_CHR312	+	+	+	+	+	+	+	+	+	+	+	+	?	+	+	+	-	-	-	-	-	-	-	-	-	-
Bottlenose_dolphin QMGA01000020.1:16051382-16051700	CHR-2,C	Bottlenose_dolphin_CHR314a	+	+	+	+	+	+	+	+	+	+	+	+	+	+	+	+	-	-	-	-	-	-	-	-	-	-
Bottlenose_dolphin QMGA01000451.1:1743151-1743489	CHR-2,+	Bottlenose_dolphin_CHR315	+	+	+	+	+	+	+	+	+	+	+	+	+	+	+	+	-	-	-	-	-	-	-	-	-	-
Bottlenose_dolphin QMGA01000190.1:13294595-13294806	CHR2A_Ttr,C	Bottlenose_dolphin_CHR318	+	+	+	+	+	+	+	+	+	+	+	+	+	+	+	+	-	-	-	-	-	-	-	-	-	-
Bottlenose_dolphin QMGA01000383.1:22982705-22983046	CHR-2,+	Bottlenose_dolphin_CHR319	+	+	+	+	+	+	+	+	+	+	+	+	+	+	+	+	-	-	-	-	-	-	-	-	-	-
Bottlenose_dolphin QMGA01000411.1:1226046-1226248	CHR2A_Ttr,+	Bottlenose_dolphin_CHR326	+	+	+	+	+	+	+	+	+	+	+	+	+	+	+	+	-	-	-	-	-	-	-	-	-	-
Bottlenose_dolphin QMGA01000049.1:2478448-2478651	CHR2A_Ttr,+	Bottlenose_dolphin_CHR327	+	+	+	+	+	+	+	+	+	+	+	+	+	+	+	+	-	-	-	-	-	-	-	-	-	-
Bottlenose_dolphin QMGA01000325.1:4057102-4057307	CHR2A_Ttr,C	Bottlenose_dolphin_CHR329	+	+	+	+	+	+	+	+	+	+	+	+	+	+	+	+	-	-	-	-	-	-	-	-	-	-
Bottlenose_dolphin QMGA01000448.1:20213129-20213337	CHR2A_Ttr,C	Bottlenose_dolphin_CHR331	+	+	+	+	+	+	+	+	+	+	+	+	+	+	+	+	-	-	-	-	-	-	-	-	-	-
Bottlenose_dolphin QMGA01000190.1:32596238-32596445	CHR2A_Ttr,+	Bottlenose_dolphin_CHR337	+	+	+	+	+	+	+	+	+	+	+	?	+	+	+	+	-	-	-	-	-	-	-	-	-	-
Bottlenose_dolphin QMGA01000176.1:14373356-14373558	CHR2A_Ttr,C	Bottlenose_dolphin_CHR339	+	+	+	+	+	+	+	+	+	+	+	+	+	+	+	+	-	-	-	-	-	-	-	-	-	-
Bottlenose_dolphin QMGA01000169.1:3663961-3664168	CHR2A_Ttr,C	Bottlenose_dolphin_CHR340	+	+	+	+	+	+	+	+	+	+	+	+	+	+	+	+	-	-	-	-	-	-	-	-	-	-
Bottlenose_dolphin QMGA01000169.1:5186394-5186679	CHR-2,+	Bottlenose_dolphin_CHR341	+	+	+	+	+	+	+	+	+	+	+	+	+	+	+	+	-	-	-	-	-	-	-	-	-	-
Bottlenose_dolphin QMGA01000169.1:12178699-12178909	CHR2A_Ttr,C	Bottlenose_dolphin_CHR343	+	+	+	+	+	+	+	+	+	+	+	+	+	+	+	+	-	-	-	-	-	-	-	-	-	-
Bottlenose_dolphin QMGA01000169.1:12299127-12299335	CHR2A_Ttr,+	Bottlenose_dolphin_CHR344	+	+	+	+	+	+	+	+	+	+	+	+	+	+	+	+	-	-	-	-	-	-	-	-	-	-
Bottlenose_dolphin QMGA01000034.1:82414864-82415074	CHR2A_Ttr,+	Bottlenose_dolphin_CHR345	+	+	+	+	+	+	+	+	+	+	+	+	+	+	+	+	-	-	-	-	-	-	-	-	-	-
Bottlenose_dolphin QMGA01000034.1:82717094-82717302	CHR2A_Ttr,+	Bottlenose_dolphin_CHR346	+	+	+	+	+	+	+	+	+	+	+	+	+	+	+	+	-	-	-	-	-	-	-	-	-	-
Bottlenose_dolphin QMGA01000081.1:4152149-4152351	CHR2A_Ttr,+	Bottlenose_dolphin_CHR348	+	+	+	+	+	+	+	+	+	+	+	+	?	+	+	+	-	-	-	-	-	-	-	-	-	-
Bottlenose_dolphin QMGA01000030.1:18451237-18451445	CHR2A_Ttr,C	Bottlenose_dolphin_CHR349	+	+	+	+	+	+	+	+	+	+	+	+	+	+	+	+	-	-	-	-	-	-	-	-	-	-
Bottlenose_dolphin QMGA01000004.1:1703615-1703824	CHR2A_Ttr,C	Bottlenose_dolphin_CHR350	+	+	+	+	+	+	+	+	+	+	+	+	+	+	+	+	-	-	-	-	-	-	-	-	-	-
Bottlenose_dolphin QMGA01000004.1:15573335-15573618	CHR2B_Ttr,C	Bottlenose_dolphin_CHR351	+	+	+	+	+	+	+	+	+	+	+	+	+	+	+	+	-	-	-	-	-	-	-	-	-	-
Bottlenose_dolphin QMGA01000365.1:15590715-15590997	CHR2B_Ttr,C	Bottlenose_dolphin_CHR358	+	+	+	+	+	+	+	+	+	+	+	+	+	+	+	+	-	-	-	-	-	-	-	-	-	-
Bottlenose_dolphin QMGA01000365.1:24139312-24139653	CHR-2,+	Bottlenose_dolphin_CHR359	+	+	+	+	+	+	+	+	+	+	+	+	+	+	+	+	-	-	-	-	-	-	-	-	-	-
Bottlenose_dolphin QMGA01000365.1:26575083-26575287	CHR2A_Ttr,+	Bottlenose_dolphin_CHR361	+	+	+	+	+	+	+	+	+	+	+	+	+	+	+	+	-	-	-	-	-	-	-	-	-	-
Bottlenose_dolphin QMGA01000034.1:21379381-21379558	CHR2A_Ttr,C	Bottlenose_dolphin_CHR364	+	+	+	+	+	+	+	+	+	+	+	+	+	+	+	+	-	-	-	-	-	-	-	-	-	-
Bottlenose_dolphin QMGA01000034.1:15047873-15048210	CHR-2,C	Bottlenose_dolphin_CHR365	+	+	+	+	+	+	+	+	+	+	+	+	+	+	+	+	-	-	-	-	-	-	-	-	-	-
Bottlenose_dolphin QMGA01000034.1:28993380-28993588	CHR2A_Ttr,+	Bottlenose_dolphin_CHR369	+	+	+	+	+	+	+	+	+	+	+	+	+	+	+	+	-	-	-	-	-	-	-	-	-	-
Bottlenose_dolphin QMGA01000034.1:33628888-33629092	CHR2A_Ttr,+	Bottlenose_dolphin_CHR371	+	+	+	+	+	+	+	+	+	+	+	+	+	+	+	+	-	-	?	-	?	-	-	-	-	-
Bottlenose_dolphin QMGA01000345.1:8675725-8675929	CHR2A_Ttr,C	Bottlenose_dolphin_CHR373	+	+	+	+	+	+	+	+	+	+	+	+	+	+	+	+	-	-	-	-	-	-	-	-	-	-
Bottlenose_dolphin QMGA01000345.1:17123452-17123661	CHR2A_Ttr,C	Bottlenose_dolphin_CHR374	+	+	+	+	+	+	+	+	+	+	+	+	+	+	+	+	-	-	-	-	-	-	-	-	-	-
Bottlenose_dolphin QMGA01000345.1:18618319-18618529	CHR2A_Ttr,+	Bottlenose_dolphin_CHR376	+	+	+	+	+	+	+	+	+	+	+	+	+	+	+	+	-	-	-	-	-	-	-	-	-	-
Bottlenose_dolphin QMGA01000009.1:5883067-5883343	CHR-2,C	Bottlenose_dolphin_CHR381	+	+	+	+	+	+	+	+	+	+	+	+	+	+	+	+	-	-	-	-	-	-	-	-	-	-
Bottlenose_dolphin QMGA01000009.1:2445468-2445750	CHR2B_Ttr,+	Bottlenose_dolphin_CHR382	+	+	+	+	+	+	+	+	+	+	+	+	+	+	+	+	-	-	-	-	-	-	-	-	-	-
Bottlenose_dolphin QMGA01000009.1:1269396-1269606	CHR2A_Ttr,C	Bottlenose_dolphin_CHR383	+	+	+	+	+	+	+	+	+	+	+	+	+	+	+	+	-	-	-	-	-	-	-	-	-	-
Bottlenose_dolphin QMGA01000002.1:18904046-18904254	CHR2A_Ttr,C	Bottlenose_dolphin_CHR390	+	+	+	+	+	+	+	+	+	+	+	+	+	+	+	+	-	-	-	-	-	-	-	-	-	-
Bottlenose_dolphin QMGA01000002.1:33870727-33870938	CHR2A_Ttr,+	Bottlenose_dolphin_CHR393	+	+	+	+	+	+	+	+	+	+	+	?	+	+	+	+	-	-	-	-	-	-	-	-	-	-
Bottlenose_dolphin QMGA01000002.1:41054934-41055138	CHR2A_Ttr,+	Bottlenose_dolphin_CHR395	+	+	+	+	+	+	+	+	+	+	+	+	+	+	+	+	-	-	-	-	-	-	-	-	-	-
Bottlenose_dolphin QMGA01000002.1:43940813-43941023	CHR2A_Ttr,+	Bottlenose_dolphin_CHR396	+	+	+	+	+	+	+	+	+	+	+	+	+	+	+	+	-	-	-	-	-	-	-	-	-	-
Bottlenose_dolphin QMGA01000002.1:44679644-44679854	CHR2A_Ttr,+	Bottlenose_dolphin_CHR397	+	+	+	+	+	+	+	+	+	+	+	?	+	+	+	+	-	-	-	-	-	-	-	-	-	-
Bottlenose_dolphin QMGA01000002.1:12465445-12465637	CHR2A_Ttr,+	Bottlenose_dolphin_CHR402	+	+	+	+	+	+	+	+	+	+	+	+	+	+	+	+	-	-	-	-	-	-	-	-	-	-
Bottlenose_dolphin QMGA01000292.1:8733216-8733491	CHR-2,C	Bottlenose_dolphin_CHR405	+	+	+	+	+	+	+	+	+	+	+	+	+	+	+	+	-	-	-	-	-	-	-	-	-	-
Bottlenose_dolphin QMGA01000221.1:6944539-6944748	CHR2A_Ttr,C	Bottlenose_dolphin_CHR406	+	+	+	+	+	+	+	+	+	+	+	+	+	+	+	+	-	-	-	-	-	-	-	-	-	-
Bottlenose_dolphin QMGA01000221.1:11425106-11425393	CHR2B_Ttr,+	Bottlenose_dolphin_CHR407	+	+	+	+	+	+	+	+	+	+	+	+	+	+	+	+	-	-	-	-	-	-	-	-	-	-
Bottlenose_dolphin QMGA01000221.1:12177082-12177423	CHR-2,+	Bottlenose_dolphin_CHR408	+	+	+	+	+	+	+	+	+	+	+	+	+	+	+	+	-	-	-	-	-	-	-	-	-	-
Bottlenose_dolphin QMGA01000176.1:1271589-1271801	CHR2A_Ttr,+	Bottlenose_dolphin_CHR409	+	+	+	+	+	+	+	+	+	+	+	+	+	+	+	+	-	-	-	-	-	-	-	-	-	-
Bottlenose_dolphin QMGA01000046.1:18241883-18242092	CHR2A_Ttr,+	Bottlenose_dolphin_CHR410	+	+	+	+	+	+	+	+	+	+	+	+	+	+	+	+	-	-	-	-	-	-	-	-	-	-
Bottlenose_dolphin QMGA01000341.1:8012702-8012908	CHR2A_Ttr,C	Bottlenose_dolphin_CHR411	+	+	+	+	+	+	+	+	+	+	+	+	+	+	+	+	-	-	-	-	-	-	-	-	-	del
Bottlenose_dolphin QMGA01000341.1:7365679-7365886	CHR2A_Ttr,+	Bottlenose_dolphin_CHR413	+	+	+	+	+	+	+	+	+	+	+	+	+	+	+	+	-	-	-	-	-	-	-	-	-	?
Bottlenose_dolphin QMGA01000341.1:1647258-1647462	CHR2A_Ttr,C	Bottlenose_dolphin_CHR415	+	+	+	+	+	+	+	+	+	+	+	?	+	+	+	+	-	-	-	-	-	-	-	-	-	-
Bottlenose_dolphin QMGA01000341.1:47805-48014	CHR2A_Ttr,C	Bottlenose_dolphin_CHR416	+	+	+	+	+	?	+	+	+	+	+	+	+	+	+	+	-	-	-	-	-	-	-	-	-	-
Bottlenose_dolphin QMGA01000002.1:57311841-57312130	CHR2B_Ttr,+	Bottlenose_dolphin_CHR417a	+	+	+	+	+	+	+	+	+	+	+	+	+	+	+	+	-	-	-	-	-	-	-	-	-	-
Bottlenose_dolphin QMGA01000432.1:246161-246443	CHR2B_Ttr,C	Bottlenose_dolphin_CHR418	+	+	+	+	+	+	+	+	+	+	+	?	+	+	+	+	-	-	-	-	-	-	-	-	-	-
Bottlenose_dolphin QMGA01000432.1:2697898-2698105	CHR2A_Ttr,C	Bottlenose_dolphin_CHR420	+	+	+	+	+	+	+	+	+	+	+	+	+	+	?	+	-	-	-	-	-	-	-	-	-	-
Bottlenose_dolphin QMGA01000037.1:16948146-16948356	CHR2A_Ttr,+	Bottlenose_dolphin_CHR427	+	+	+	+	+	+	+	+	+	+	+	+	+	+	+	+	-	-	-	-	-	-	-	-	-	-
Bottlenose_dolphin QMGA01000168.1:12801157-12801371	CHR2A_Ttr,C	Bottlenose_dolphin_CHR428	+	+	+	+	+	+	+	+	+	+	+	+	+	+	+	+	-	-	-	-	-	-	-	-	-	-
Bottlenose_dolphin QMGA01000168.1:5254973-5255255	CHR2B_Ttr,+	Bottlenose_dolphin_CHR430	+	+	+	+	+	+	+	+	+	+	+	?	+	+	+	+	-	-	-	-	-	-	-	-	-	-
Bottlenose_dolphin QMGA01000168.1:5008916-5009115	CHR2A_Ttr,+	Bottlenose_dolphin_CHR431	+	+	+	+	+	+	+	+	+	+	+	?	+	+	+	+	-	-	-	-	-	-	-	-	-	-
Bottlenose_dolphin QMGA01000048.1:3746496-3746706	CHR2A_Ttr,+	Bottlenose_dolphin_CHR433a	+	+	+	+	+	+	+	+	+	+	+	+	+	+	+	+	-	-	-	-	-	-	-	-	-	-
Bottlenose_dolphin QMGA01000048.1:13342359-13342568	CHR2A_Ttr,C	Bottlenose_dolphin_CHR436	+	+	+	+	+	+	+	+	+	+	+	+	+	+	+	+	-	-	-	-	-	-	-	-	-	-
Bottlenose_dolphin QMGA01000048.1:19259363-19259573	CHR2A_Ttr,C	Bottlenose_dolphin_CHR437	+	+	+	+	+	+	+	+	+	+	+	+	+	+	+	+	-	-	-	-	-	-	-	-	-	-
Bottlenose_dolphin QMGA01000048.1:21036512-21036700	CHR2A_Ttr,C	Bottlenose_dolphin_CHR438	+	+	+	+	+	+	+	+	+	+	+	+	+	+	+	+	-	-	-	-	-	-	-	-	-	-
Bottlenose_dolphin QMGA01000037.1:1636048-1636347	CHR2B_Ttr,+	Bottlenose_dolphin_CHR441	+	+	+	+	+	+	+	+	+	+	+	+	+	+	+	+	-	-	-	-	-	-	-	-	-	-
Bottlenose_dolphin QMGA01000024.1:12694548-12694755	CHR2A_Ttr,+	Bottlenose_dolphin_CHR446	+	+	+	+	+	+	+	+	+	+	+	+	+	+	+	+	-	-	-	-	-	-	-	-	-	-
Bottlenose_dolphin QMGA01000048.1:31875548-31875753	CHR2A_Ttr,+	Bottlenose_dolphin_CHR448	+	+	+	+	+	+	+	+	+	+	+	+	+	+	+	+	-	-	-	-	-	-	-	-	-	-
Bottlenose_dolphin QMGA01000048.1:36133017-36133224	CHR2A_Ttr,C	Bottlenose_dolphin_CHR449	+	+	+	+	+	+	+	+	+	+	+	+	+	?	+	+	-	-	-	-	-	-	-	-	-	-
Bottlenose_dolphin QMGA01000355.1:2397329-2397529	CHR2A_Ttr,+	Bottlenose_dolphin_CHR452	+	+	+	+	+	+	+	+	+	+	+	+	+	+	+	+	-	-	-	-	-	-	-	-	-	-
Bottlenose_dolphin QMGA01000469.1:43771219-43771426	CHR2A_Ttr,C	Bottlenose_dolphin_CHR458	+	+	+	+	+	+	+	+	+	+	+	?	+	+	+	+	-	-	-	-	-	-	-	-	-	-
Bottlenose_dolphin QMGA01000469.1:72038022-72038230	CHR2A_Ttr,+	Bottlenose_dolphin_CHR462	+	+	+	+	+	+	+	+	+	+	+	+	+	+	+	+	-	-	-	-	-	-	-	-	-	-
Bottlenose_dolphin QMGA01000191.1:14460178-14460388	CHR2A_Ttr,C	Bottlenose_dolphin_CHR471	+	+	+	+	+	+	+	+	+	+	+	+	+	+	+	+	-	-	-	-	-	-	-	-	-	-
Bottlenose_dolphin QMGA01000237.1:27217008-27217218	CHR2A_Ttr,C	Bottlenose_dolphin_CHR474	+	+	+	+	+	+	+	+	+	+	+	?	+	+	+	+	-	-	-	-	-	-	-	-	-	-
Bottlenose_dolphin QMGA01000456.1:4658-4866	CHR2A_Ttr,+	Bottlenose_dolphin_CHR475	+	+	+	+	+	+	+	+	+	+	+	+	+	+	+	+	-	-	-	-	-	-	-	-	-	-
Bottlenose_dolphin QMGA01000237.1:5637904-5638117	CHR2A_Ttr,C	Bottlenose_dolphin_CHR476	+	+	+	+	+	+	+	+	+	+	+	+	+	+	+	+	-	-	-	-	-	-	-	-	-	-
Bottlenose_dolphin QMGA01000271.1:119767-119976	CHR2A_Ttr,C	Bottlenose_dolphin_CHR482	+	+	+	+	+	+	+	+	+	+	+	+	+	+	+	+	-	-	-	-	-	-	-	-	-	-
Bottlenose_dolphin QMGA01000049.1:18747256-18747476	CHR2A_Ttr,+	Bottlenose_dolphin_CHR491a	+	+	+	+	+	+	+	+	+	+	+	+	+	+	+	+	-	-	-	-	-	-	-	-	-	del
Bottlenose_dolphin QMGA01000401.1:27097528-27097735	CHR2A_Ttr,+	Bottlenose_dolphin_CHR494a	+	+	+	+	+	+	+	+	+	+	+	+	+	+	+	+	-	-	-	-	-	-	-	-	del	-
Bottlenose_dolphin QMGA01000467.1:6958849-6959060	CHR2A_Ttr,+	Bottlenose_dolphin_CHR507a	+	+	+	+	+	+	+	+	+	+	+	+	+	+	+	+	-	-	-	-	-	-	-	-	-	-
Bottlenose_dolphin QMGA01000004.1:2696763-2697045	CHR2B_Ttr,C	Bottlenose_dolphin_CHR550a	+	+	+	+	+	+	+	+	+	+	+	?	+	+	+	+	-	-	-	-	-	-	-	-	-	del
Bottlenose_dolphin QMGA01000455.1:5579762-5579971	CHR2A_Ttr,C	Bottlenose_dolphin_CHR618a	+	+	+	+	+	+	+	+	+	+	+	+	+	+	+	+	-	-	-	-	-	-	-	-	-	-
Bottlenose_dolphin QMGA01000267.1:25850766-25850978	CHR2A_Ttr,+	Bottlenose_dolphin_CHR639a	+	+	+	+	+	+	+	+	+	+	+	+	+	+	+	+	-	-	-	-	-	-	-	-	-	-
Bottlenose_dolphin QMGA01000469.1:22310548-22310755	CHR2A_Ttr,+	Bottlenose_dolphin_CHR652a	+	+	+	+	+	+	+	+	+	+	+	?	+	+	+	+	-	-	-	-	-	-	-	-	-	-
Sperm_whale UEMC01000003.1:127792092-127792436	CHR2A_Ttr,C	Sperm_whale_CHR70b	-	-	-	-	-	-	+	+	+	+	-	?	-	-	-	-	-	-	-	-	-	-	-	-	-	-
Bottlenose_dolphin QMGA01000034.1:35316188-35316396	CHR2A_Ttr,C	Bottlenose_dolphin_CHR372b	-	-	-	-	-	-	-	-	-	-	+	+	-	-	-	-	-	-	-	-	-	-	-	-	-	-
Bottlenose_dolphin QMGA01000033.1:1300623-1300845	CHR2A_Ttr,+	Bottlenose_dolphin_CHR68b	-	-	-	-	-	-	-	-	-	-	-	-	-	+	+	-	-	-	-	-	-	-	-	-	-	-
Bottlenose_dolphin QMGA01000376.1:7843649-7843857	CHR2A_Ttr,C	Bottlenose_dolphin_CHR143b	-	-	-	-	-	-	-	-	-	-	-	-	-	+	+	-	-	-	-	-	-	-	-	-	?	-
Bottlenose_dolphin QMGA01000075.1:20773645-20773854	CHR2A_Ttr,+	Bottlenose_dolphin_CHR147b	-	-	-	-	-	-	-	-	-	-	-	-	-	+	+	-	-	-	-	-	-	?	-	-	-	-
Bottlenose_dolphin QMGA01000043.1:6008768-6008978	CHR2A_Ttr,+	Bottlenose_dolphin_CHR184b	-	-	-	-	-	-	?	?	-	-	-	-	-	+	+	-	-	-	-	-	-	-	-	-	-	-
Bottlenose_dolphin QMGA01000163.1:2139663-2139873	CHR2A_Ttr,C	Bottlenose_dolphin_CHR275b	-	-	-	-	-	-	-	-	-	-	-	-	-	+	+	-	-	-	-	-	-	?	-	-	-	-
Bottlenose_dolphin QMGA01000181.1:7186349-7186557	CHR2A_Ttr,+	Bottlenose_dolphin_CHR301b	-	-	-	-	-	-	-	-	-	-	-	?	-	+	+	-	-	-	-	-	-	-	-	-	-	-
Bottlenose_dolphin QMGA01000181.1:1861209-1861399	CHR2A_Ttr,C	Bottlenose_dolphin_CHR305b	-	-	-	-	-	-	-	-	-	-	-	-	-	+	+	-	-	-	-	-	-	-	-	-	-	-
Bottlenose_dolphin QMGA01000020.1:16051382-16051700	CHR-2,C	Bottlenose_dolphin_CHR314b	-	-	-	-	-	-	-	-	-	-	-	-	-	+	+	-	-	-	-	-	-	-	-	-	-	del
Bottlenose_dolphin QMGA01000243.1:11694344-11694550	CHR2A_Ttr,+	Bottlenose_dolphin_CHR368b	-	-	-	-	-	-	-	-	-	-	-	-	-	+	+	-	-	-	-	-	-	-	-	-	-	-
Bottlenose_dolphin QMGA01000448.1:11592321-11592532	CHR2A_Ttr,C	Bottlenose_dolphin_CHR455b	-	-	-	-	-	-	-	-	-	-	-	-	-	+	+	-	-	-	-	-	-	-	-	-	-	-
Bottlenose_dolphin QMGA01000467.1:6958849-6959060	CHR2A_Ttr,+	Bottlenose_dolphin_CHR507b	-	-	-	-	-	-	-	-	-	-	-	-	-	+	+	-	-	-	?	-	-	?	-	-	-	-
Bottlenose_dolphin QMGA01000204.1:4487412-4487630	CHR2A_Ttr,C	Bottlenose_dolphin_CHR555b	-	-	-	-	-	-	-	-	-	-	-	-	-	+	+	-	-	-	-	-	-	-	-	-	-	-
Bottlenose_dolphin QMGA01000002.1:33382184-33382392	CHR2A_Ttr,+	Bottlenose_dolphin_CHR557b	-	-	-	-	-	-	-	-	-	-	-	-	-	+	+	-	-	-	-	-	-	-	-	-	-	-
Bottlenose_dolphin QMGA01000002.1:43999707-43999919	CHR2A_Ttr,+	Bottlenose_dolphin_CHR558b	-	-	-	-	-	-	-	-	-	-	-	-	-	+	+	-	-	-	-	?	-	-	-	-	-	-
Sperm_whale UEMC01000018.1:136486842-136487171	CHR-2A,+	Sperm_whale_CHR11b	-	-	-	-	-	-	-	-	-	-	-	-	-	+	+	-	-	-	-	-	-	-	-	-	-	-
Sperm_whale UEMC01000019.1:48487832-48488107	CHR2A_Ttr,C	Sperm_whale_CHR113b	-	-	-	-	-	-	-	-	-	-	-	-	-	+	+	-	-	-	-	-	-	-	-	-	-	?
Sperm_whale UEMC01000001.1:42665258-42665545	CHR2A_Ttr,C	Sperm_whale_CHR143b	-	-	-	-	-	-	-	-	-	-	-	-	-	+	+	-	-	-	?	-	-	-	-	-	-	-
Bottlenose_dolphin QMGA01000249.1:405029-405237	CHR2A_Ttr,C	Bottlenose_dolphin_SBW_CHR701b	-	-	-	-	-	-	-	-	-	-	-	-	-	+	+	-	-	-	-	-	-	-	-	-	-	-
Bottlenose_dolphin QMGA01000075.1:7622756-7622957	CHR2A_Ttr,C	Bottlenose_dolphin_CHR176b	-	-	-	-	-	-	-	-	-	-	-	-	-	-	-	-	+	+	-	-	-	-	-	-	-	-
Bottlenose_dolphin QMGA01000358.1:10826928-10827135	CHR2A_Ttr,C	Bottlenose_dolphin_CHR203b	-	-	-	-	-	-	-	-	-	-	-	?	-	-	-	-	+	+	-	-	-	-	-	-	-	-
Bottlenose_dolphin QMGA01000251.1:1839127-1839337	CHR2A_Ttr,C	Bottlenose_dolphin_CHR255b	-	-	-	-	-	-	-	-	-	-	-	-	-	-	-	-	+	+	-	-	-	-	-	-	-	-
Bottlenose_dolphin QMGA01000002.1:57311841-57312130	CHR2B_Ttr,+	Bottlenose_dolphin_CHR417b	-	-	-	-	-	-	?	?	-	-	-	-	-	-	-	-	+	+	-	-	-	-	-	-	-	-
Bottlenose_dolphin QMGA01000048.1:3746496-3746706	CHR2A_Ttr,+	Bottlenose_dolphin_CHR433b	-	-	-	-	-	-	-	-	-	-	-	-	-	-	-	-	+	+	-	-	-	-	-	-	-	-
Bottlenose_dolphin QMGA01000049.1:16098496-16098706	CHR2A_Ttr,C	Bottlenose_dolphin_CHR490b	-	-	-	-	-	-	-	-	-	-	-	-	-	-	-	-	+	+	-	-	-	-	-	-	-	-
Bottlenose_dolphin QMGA01000401.1:18177844-18178051	CHR2A_Ttr,C	Bottlenose_dolphin_CHR492b	-	-	-	-	-	-	-	?	-	-	-	-	-	-	-	-	+	+	-	-	-	-	-	-	-	-
Bottlenose_dolphin QMGA01000049.1:19896369-19896577	CHR2A_Ttr,C	Bottlenose_dolphin_CHR493b	-	-	-	-	-	-	-	-	-	-	-	-	-	-	-	-	+	+	-	-	-	-	-	-	-	-
Bottlenose_dolphin QMGA01000372.1:3163615-3163823	CHR2A_Ttr,C	Bottlenose_dolphin_CHR496b	-	-	-	-	-	-	-	-	-	-	-	-	-	-	-	-	+	+	-	-	-	-	-	-	-	-
Bottlenose_dolphin QMGA01000382.1:4126428-4126638	CHR2A_Ttr,+	Bottlenose_dolphin_CHR498b	-	-	-	-	-	-	-	-	-	-	-	-	-	-	?	-	+	+	-	-	-	-	-	-	-	-
Bottlenose_dolphin QMGA01000411.1:13297073-13297283	CHR2A_Ttr,+	Bottlenose_dolphin_CHR500b	-	-	-	-	-	-	-	-	-	-	-	-	-	-	-	-	+	+	-	-	-	-	-	-	-	-
Bottlenose_dolphin QMGA01000008.1:28203445-28203655	CHR2A_Ttr,C	Bottlenose_dolphin_CHR511b	-	-	-	-	-	-	-	-	-	-	-	-	-	-	?	-	+	+	-	-	-	-	-	-	-	-
Bottlenose_dolphin QMGA01000358.1:32656125-32656335	CHR2A_Ttr,+	Bottlenose_dolphin_CHR514b	-	-	-	-	-	-	-	-	-	-	-	-	-	-	-	-	+	+	-	-	-	-	-	-	-	-
Bottlenose_dolphin QMGA01000323.1:3369253-3369459	CHR2A_Ttr,+	Bottlenose_dolphin_CHR520b	-	-	-	-	-	-	-	-	-	-	-	-	-	-	-	-	+	+	-	-	-	-	-	-	-	-
Bottlenose_dolphin QMGA01000415.1:9736220-9736442	CHR2A_Ttr,+	Bottlenose_dolphin_CHR535b	-	-	-	-	-	-	-	-	-	-	-	-	-	-	-	-	+	+	-	-	-	-	-	-	-	-
Bottlenose_dolphin QMGA01000181.1:8412702-8412912	CHR2A_Ttr,+	Bottlenose_dolphin_CHR536b	-	-	-	-	-	-	-	-	-	-	-	-	-	-	-	-	+	+	-	-	-	-	-	-	-	-
Bottlenose_dolphin QMGA01000411.1:35574578-35574785	CHR2A_Ttr,C	Bottlenose_dolphin_CHR541b	-	-	-	-	-	-	-	-	-	-	-	?	-	-	-	-	+	+	-	-	-	-	-	-	-	-
Bottlenose_dolphin QMGA01000176.1:9674304-9674504	CHR2A_Ttr,C	Bottlenose_dolphin_CHR546b	-	-	-	-	-	-	-	-	-	-	-	-	-	-	-	-	+	+	-	-	-	-	-	-	-	del
Bottlenose_dolphin QMGA01000034.1:33698092-33698312	CHR2A_Ttr,+	Bottlenose_dolphin_CHR553b	-	-	-	-	-	-	-	-	-	-	-	-	-	-	-	-	+	+	-	-	-	-	-	-	-	-
Bottlenose_dolphin QMGA01000204.1:4487412-4487630	CHR2A_Ttr,C	Bottlenose_dolphin_CHR555c	-	-	-	-	-	-	-	-	-	-	-	-	-	-	-	-	+	+	-	-	-	-	-	-	-	-
Bottlenose_dolphin QMGA01000027.1:1596295-1596505	CHR2A_Ttr,C	Bottlenose_dolphin_CHR556b	-	-	-	-	-	-	-	-	-	-	-	?	-	-	-	-	+	+	-	-	-	-	-	-	-	-
Bottlenose_dolphin QMGA01000002.1:33382184-33382392	CHR2A_Ttr,+	Bottlenose_dolphin_CHR557c	-	-	-	-	-	-	-	-	-	-	-	-	-	-	-	-	+	+	-	-	-	-	-	-	-	-
Bottlenose_dolphin QMGA01000048.1:918396-918597	CHR2A_Ttr,C	Bottlenose_dolphin_CHR559b	-	-	-	-	-	-	-	-	-	-	-	-	-	-	-	-	+	+	-	-	-	-	-	-	-	-
Bottlenose_dolphin QMGA01000455.1:5579762-5579971	CHR2A_Ttr,C	Bottlenose_dolphin_CHR618b	-	-	-	-	-	-	-	-	-	-	-	-	-	-	-	-	+	+	-	-	-	-	-	-	-	-
Bottlenose_dolphin QMGA01000267.1:25850766-25850978	CHR2A_Ttr,+	Bottlenose_dolphin_CHR639b	-	-	-	-	-	-	-	-	-	-	-	-	-	-	-	-	+	+	-	-	-	-	-	-	-	-
Bottlenose_dolphin QMGA01000469.1:22310548-22310755	CHR2A_Ttr,+	Bottlenose_dolphin_CHR652b	-	-	-	-	-	-	-	-	-	-	-	?	-	-	-	-	+	+	-	-	-	-	-	-	-	-
Bottlenose_dolphin QMGA01000191.1:6910948-6911262	CHR2A_Ttr,+	Bottlenose_dolphin_CHR654b	-	-	-	-	-	-	-	-	-	-	-	-	-	-	-	-	+	+	-	-	-	-	-	-	del	-
Sperm_whale UEMC01000001.1:126401759-126402049	CHR2B_Ttr,C	Sperm_whale_CHR1	-	-	-	-	-	-	-	-	-	-	-	?	-	?	-	-	+	+	-	-	-	-	-	-	-	-
Sperm_whale UEMC01000001.1:90648533-90648812	CHR2B_Ttr,C	Sperm_whale_CHR2	-	-	-	-	-	-	-	-	-	-	-	-	-	-	-	-	+	+	-	-	-	-	-	-	-	-
Sperm_whale UEMC01000001.1:87989435-87989714	CHR2B_Ttr,+	Sperm_whale_CHR3	-	-	-	-	-	-	-	-	-	-	-	-	del	-	-	-	+	+	-	-	-	-	-	-	-	-
Sperm_whale UEMC01000001.1:87231919-87232186	CHR2B_Ttr,+	Sperm_whale_CHR4	-	-	-	-	-	-	-	-	-	-	-	-	-	-	-	-	+	+	-	-	-	-	-	-	-	-
Sperm_whale UEMC01000001.1:87010499-87010818	CHR-2B,+	Sperm_whale_CHR5	-	-	-	-	-	-	-	-	-	-	-	?	-	-	-	-	+	+	-	-	-	-	-	-	-	-
Sperm_whale UEMC01000001.1:86629407-86629690	CHR2B_Ttr,C	Sperm_whale_CHR6	-	-	-	-	-	-	-	-	-	-	-	-	-	-	-	-	+	+	-	-	-	-	-	-	-	-
Sperm_whale UEMC01001644.1:47824-48076	CHR2B_Ttr,+	Sperm_whale_CHR8	-	-	-	-	-	-	-	-	-	-	-	-	-	-	-	-	+	+	-	del	-	-	-	-	-	-
Sperm_whale UEMC01000018.1:55381995-55382259	CHR2B_Ttr,+	Sperm_whale_CHR9	-	-	-	-	-	-	-	-	-	-	-	-	-	-	-	-	+	+	-	-	-	-	-	-	-	-
Sperm_whale UEMC01000018.1:55254368-55254685	CHR-2A,+	Sperm_whale_CHR10	-	-	-	-	-	-	-	-	-	-	-	-	-	-	-	-	+	+	-	-	-	-	-	-	-	-
Sperm_whale UEMC01000018.1:136486842-136487171	CHR2B_Ttr,+	Sperm_whale_CHR11a	-	-	-	-	-	-	-	-	-	-	-	-	-	-	-	-	+	+	-	-	-	-	-	-	-	-
Sperm_whale UEMC01000018.1:145990469-145990809	CHR-2,+	Sperm_whale_CHR12	-	-	-	-	-	-	-	-	-	-	-	-	-	-	-	-	+	+	-	-	-	-	-	-	-	-
Sperm_whale UEMC01000014.1:85305437-85305800	CHR-2,+	Sperm_whale_CHR13	-	-	-	-	-	-	-	-	-	-	-	-	-	-	-	-	+	+	-	-	-	-	-	-	-	-
Sperm_whale UEMC01000014.1:84955921-84956207	CHR2B_Ttr,+	Sperm_whale_CHR14	-	-	-	-	-	-	-	-	-	-	-	-	-	-	-	-	+	+	-	-	-	-	-	-	-	-
Sperm_whale UEMC01000005.1:29510006-29510292	CHR2B_Ttr,C	Sperm_whale_CHR15	-	-	-	-	-	-	-	-	-	-	-	-	-	-	-	-	+	+	-	-	-	-	-	-	?	-
Sperm_whale UEMC01000014.1:63379195-63379480	CHR2B_Ttr,+	Sperm_whale_CHR16	-	-	-	-	-	-	-	-	-	-	-	-	-	-	-	-	+	+	-	?	-	-	-	-	-	del
Sperm_whale UEMC01000014.1:63478494-63478814	CHR-2B,C	Sperm_whale_CHR17	-	-	-	-	-	-	-	-	-	-	-	-	-	-	-	-	+	+	-	-	-	-	-	-	-	-
Sperm_whale UEMC01000014.1:81145981-81146249	CHR2B_Ttr,+	Sperm_whale_CHR19	-	-	-	-	-	-	-	-	-	-	-	-	-	-	-	-	+	+	-	-	-	-	-	-	-	-
Sperm_whale UEMC01000014.1:39080879-39081162	CHR2B_Ttr,C	Sperm_whale_CHR21	-	-	-	-	-	-	-	-	-	-	-	-	-	-	-	-	+	+	-	-	-	-	-	-	-	-
Sperm_whale UEMC01000014.1:31593080-31593363	CHR2B_Ttr,+	Sperm_whale_CHR22a	-	-	-	-	-	-	-	-	-	-	-	-	-	-	-	-	+	+	-	-	-	-	-	-	-	-
Sperm_whale UEMC01000014.1:31211463-31211749	CHR2B_Ttr,+	Sperm_whale_CHR23	-	-	-	-	-	-	-	-	-	-	-	-	-	-	-	-	+	+	-	-	-	-	-	-	-	-
Sperm_whale UEMC01000015.1:34675504-34675841	CHR-2,C	Sperm_whale_CHR24	-	-	-	-	-	-	-	-	-	-	-	?	-	-	-	-	+	+	-	-	-	-	-	?	-	-
Sperm_whale UEMC01000015.1:5558352-5558635	CHR2B_Ttr,+	Sperm_whale_CHR25	-	-	-	-	-	-	-	-	-	-	-	-	-	-	-	-	+	+	-	-	-	-	-	-	-	del
Sperm_whale UEMC01000015.1:2287028-2287304	CHR2B_Ttr,+	Sperm_whale_CHR26	-	-	-	-	-	-	-	-	-	-	-	-	-	-	-	-	+	+	-	-	-	-	-	-	-	-
Sperm_whale UEMC01000018.1:13080537-13080910	CHR-2,+	Sperm_whale_CHR27	-	-	-	-	-	-	-	-	-	-	-	-	-	-	-	-	+	+	-	-	-	-	-	-	-	-
Sperm_whale UEMC01000018.1:7181984-7182269	CHR2B_Ttr,+	Sperm_whale_CHR28	-	-	-	-	-	-	-	-	-	-	-	-	-	-	-	-	+	+	-	-	-	-	-	-	-	-
Sperm_whale UEMC01000011.1:44802399-44802722	CHR-2,C	Sperm_whale_CHR29	-	-	-	-	-	-	-	-	?	-	-	-	-	-	-	-	+	+	-	-	-	-	-	-	-	-
Sperm_whale UEMC01000011.1:43953149-43953428	CHR2B_Ttr,+	Sperm_whale_CHR30	-	-	-	-	-	-	-	-	-	-	-	?	-	-	-	-	+	+	-	-	-	-	-	-	-	-
Sperm_whale UEMC01000018.1:32073095-32073373	CHR2B_Ttr,+	Sperm_whale_CHR31	-	-	-	-	-	-	-	-	-	-	-	?	del	-	-	-	+	+	-	-	-	-	-	-	-	-
Sperm_whale UEMC01000018.1:34850355-34850638	CHR2B_Ttr,+	Sperm_whale_CHR32	-	-	-	-	-	-	-	-	-	-	-	-	-	-	-	-	+	+	-	-	-	-	-	-	-	del
Sperm_whale UEMC01000011.1:13203512-13203780	CHR-2B,C	Sperm_whale_CHR34	-	-	-	-	-	-	-	-	-	-	-	-	-	-	-	-	+	+	-	-	-	-	-	-	-	-
Sperm_whale UEMC01000013.1:15980021-15980286	CHR2B_Ttr,+	Sperm_whale_CHR35	-	-	-	-	-	-	-	-	-	-	-	-	-	-	-	-	+	+	-	-	-	-	-	-	-	-
Sperm_whale UEMC01000013.1:31202260-31202550	CHR2B_Ttr,C	Sperm_whale_CHR36	-	-	-	-	-	-	-	-	-	-	-	-	-	-	?	-	+	+	-	-	-	-	-	-	-	-
Sperm_whale UEMC01000013.1:17937440-17937702	CHR2B_Ttr,+	Sperm_whale_CHR37	-	-	-	-	-	-	-	-	-	-	-	?	-	-	-	-	+	+	-	-	-	-	-	-	-	-
Sperm_whale UEMC01000007.1:67175058-67175285	CHR2B_Ttr,+	Sperm_whale_CHR38	-	-	-	-	-	-	-	-	-	-	-	-	-	-	-	-	+	+	-	-	-	del	del	-	-	-
Sperm_whale UEMC01000217.1:34377-34645	CHR2B_Ttr,+	Sperm_whale_CHR42	-	-	-	-	-	-	-	-	-	-	-	-	-	-	-	-	+	+	-	-	-	-	-	-	-	-
Sperm_whale UEMC01000004.1:38448985-38449270	CHR2B_Ttr,+	Sperm_whale_CHR43	-	-	-	-	-	-	-	-	-	-	-	-	-	-	-	-	+	+	-	-	-	-	-	-	-	del
Sperm_whale UEMC01000004.1:54852501-54852838	CHR-2,+	Sperm_whale_CHR45	-	-	-	-	-	-	-	-	-	-	-	del	-	-	-	-	+	+	-	-	-	-	-	-	-	-
Sperm_whale UEMC01000004.1:1994444-1994782	CHR-2,C	Sperm_whale_CHR46	-	-	-	-	-	-	-	-	-	-	-	-	-	-	-	-	+	+	-	-	-	-	-	-	-	-
Sperm_whale UEMC01000004.1:1851426-1851762	CHR-2,+	Sperm_whale_CHR47	-	-	-	del	-	-	-	-	-	-	-	-	-	-	-	-	+	+	-	-	-	-	-	-	del	del
Sperm_whale UEMC01000010.1:16428293-16428577	CHR2B_Ttr,+	Sperm_whale_CHR50	-	-	-	-	-	-	-	-	-	-	-	-	-	-	-	-	+	+	-	-	-	-	-	-	-	del
Sperm_whale UEMC01000010.1:12133518-12133807	CHR2B_Ttr,+	Sperm_whale_CHR51	-	-	-	-	-	-	-	-	-	-	-	-	-	-	-	-	+	+	-	-	-	-	-	-	-	-
Sperm_whale UEMC01000317.1:26294-26603	CHR-2B,+	Sperm_whale_CHR52	-	-	-	-	-	-	-	-	-	-	-	-	-	-	-	-	+	+	-	-	-	-	-	-	-	-
Sperm_whale UEMC01000011.1:96504012-96504294	CHR2B_Ttr,C	Sperm_whale_CHR53	-	-	-	-	-	-	-	-	-	-	-	-	-	-	-	-	+	+	-	-	-	-	-	-	-	-
Sperm_whale UEMC01000011.1:112912968-112913247	CHR2B_Ttr,C	Sperm_whale_CHR54	-	-	-	-	-	-	-	-	-	-	-	-	-	-	-	-	+	+	-	-	-	-	-	-	-	-
Sperm_whale UEMC01000011.1:120526784-120527129	CHR-2,+	Sperm_whale_CHR55	-	-	-	-	-	del	-	-	-	-	-	?	-	-	-	-	+	+	-	-	-	-	-	-	-	-
Sperm_whale UEMC01000011.1:127682141-127682460	CHR-2B,+	Sperm_whale_CHR56	-	-	-	-	-	-	-	-	-	-	-	-	-	-	-	-	+	+	-	-	-	-	-	-	-	-
Sperm_whale UEMC01000003.1:36428594-36428900	CHR-2,+	Sperm_whale_CHR57	-	-	-	-	-	-	-	-	-	-	-	-	-	-	-	-	+	+	-	-	-	-	-	-	-	-
Sperm_whale UEMC01000003.1:81617233-81617517	CHR2B_Ttr,C	Sperm_whale_CHR58	-	-	-	-	-	-	-	-	-	-	-	-	-	-	-	-	+	+	-	-	-	-	-	-	-	-
Sperm_whale UEMC01000003.1:80839137-80839422	CHR2B_Ttr,+	Sperm_whale_CHR59	-	-	-	-	-	-	-	-	-	-	-	?	-	-	-	-	+	+	-	-	-	-	-	-	-	-
Sperm_whale UEMC01000003.1:65346973-65347290	CHR-2B,C	Sperm_whale_CHR60	-	-	-	-	-	-	-	-	-	-	-	-	-	-	-	-	+	+	-	-	-	-	-	-	-	-
Sperm_whale UEMC01000003.1:64804140-64804451	CHR-2A,C	Sperm_whale_CHR61	-	-	-	-	-	-	-	-	-	-	-	-	-	-	-	-	+	+	-	-	-	-	-	-	-	-
Sperm_whale UEMC01000003.1:54191206-54191481	CHR2B_Ttr,+	Sperm_whale_CHR63	-	-	-	-	-	-	-	-	-	-	-	-	-	-	-	-	+	+	-	-	-	-	-	-	-	-
Sperm_whale UEMC01000003.1:53021668-53021950	CHR2B_Ttr,+	Sperm_whale_CHR64	-	-	-	-	-	-	-	-	-	-	-	?	-	-	-	-	+	+	-	-	-	-	-	-	-	del
Sperm_whale UEMC01000003.1:40850775-40851068	CHR-2,+	Sperm_whale_CHR65	-	-	-	-	-	-	-	-	-	-	-	-	-	-	-	-	+	+	-	-	-	-	-	-	-	-
Sperm_whale UEMC01000003.1:103441667-103441948	CHR2B_Ttr,+	Sperm_whale_CHR66	-	-	-	-	-	-	-	-	-	-	-	-	-	-	-	-	+	+	-	-	-	-	-	-	-	-
Sperm_whale UEMC01000519.1:11155-11501	CHR-2,+	Sperm_whale_CHR68	-	-	-	-	-	-	-	-	-	-	-	-	-	-	-	-	+	+	-	-	-	-	-	-	-	-
Sperm_whale UEMC01000003.1:125617007-125617285	CHR2B_Ttr,+	Sperm_whale_CHR69	-	-	-	-	-	-	-	-	-	-	-	?	-	-	-	-	+	+	-	-	-	-	-	-	-	-
Sperm_whale UEMC01000003.1:127792092-127792436	CHR-2,C	Sperm_whale_CHR70a	-	-	-	-	-	-	-	-	-	-	-	?	-	-	-	-	+	+	-	-	-	-	-	-	-	-
Sperm_whale UEMC01000005.1:9734195-9734430	CHR-2,C	Sperm_whale_CHR71	-	-	-	-	-	-	-	-	-	-	-	-	-	-	-	-	+	+	-	-	-	-	-	-	-	-
Sperm_whale UEMC01000002.1:70341732-70342038	CHR2B_Ttr,+	Sperm_whale_CHR74	-	-	-	-	-	-	-	-	-	-	-	-	?	-	-	-	+	+	-	-	-	-	-	-	-	-
Sperm_whale UEMC01000002.1:65802621-65802903	CHR-2,+	Sperm_whale_CHR75	-	-	-	-	-	-	-	-	-	-	-	-	-	-	?	-	+	+	-	-	-	-	-	-	-	-
Sperm_whale UEMC01000002.1:27829268-27829571	CHR2B_Ttr,C	Sperm_whale_CHR77	-	-	-	-	-	-	-	-	-	-	-	-	-	-	-	-	+	+	-	-	-	-	-	-	-	-
Sperm_whale UEMC01000018.1:66221677-66221955	CHR2B_Ttr,+	Sperm_whale_CHR79	-	-	-	-	-	-	-	-	-	-	-	-	-	-	-	-	+	+	-	-	-	-	-	-	-	-
Sperm_whale UEMC01000018.1:112982469-112982751	CHR2B_Ttr,+	Sperm_whale_CHR80	-	-	-	-	-	-	-	-	-	-	-	?	-	-	-	-	+	+	-	-	-	-	-	-	-	-
Sperm_whale UEMC01000018.1:113974473-113974758	CHR2B_Ttr,C	Sperm_whale_CHR81	-	-	-	-	-	-	-	-	-	-	-	?	-	-	-	-	+	+	-	-	-	-	-	-	-	-
Sperm_whale UEMC01000018.1:178348456-178348739	CHR2B_Ttr,+	Sperm_whale_CHR82	-	-	-	-	-	-	-	-	?	-	-	-	-	-	?	-	+	+	-	?	-	-	-	-	-	-
Sperm_whale UEMC01000008.1:51549928-51550241	CHR-2B,+	Sperm_whale_CHR83	-	-	-	-	-	-	-	-	-	-	-	?	-	-	-	-	+	+	-	-	-	-	-	-	-	-
Sperm_whale UEMC01000008.1:12719074-12719336	CHR-2,+	Sperm_whale_CHR84a	-	-	-	-	-	-	-	-	-	-	-	-	-	-	-	-	+	+	-	-	-	-	-	-	-	-
Sperm_whale UEMC01000008.1:28653624-28653966	CHR-2,+	Sperm_whale_CHR85	-	-	-	-	-	-	-	-	-	-	-	-	-	-	-	-	+	+	-	-	-	-	-	-	-	-
Sperm_whale UEMC01000008.1:100862836-100863098	CHR2B_Ttr,+	Sperm_whale_CHR86	-	-	-	-	-	-	-	-	-	-	-	-	-	-	-	-	+	+	-	-	-	-	-	-	-	-
Sperm_whale UEMC01000012.1:32725165-32725448	CHR2B_Ttr,C	Sperm_whale_CHR87	-	-	-	-	-	-	-	-	-	-	-	-	-	-	-	-	+	+	-	-	-	-	-	-	del	-
Sperm_whale UEMC01000012.1:58931252-58931537	CHR2B_Ttr,+	Sperm_whale_CHR88	-	-	-	-	-	-	-	-	-	-	-	-	-	-	-	-	+	+	-	-	-	-	-	-	?	-
Sperm_whale UEMC01000011.1:56500265-56500548	CHR2B_Ttr,+	Sperm_whale_CHR90	-	-	-	-	-	-	-	-	-	-	-	-	-	-	-	-	+	+	-	-	-	-	-	-	-	-
Sperm_whale UEMC01000006.1:46434606-46434897	CHR2B_Ttr,+	Sperm_whale_CHR91	-	-	-	-	-	-	-	-	-	-	-	-	-	-	-	-	+	+	-	-	-	-	-	-	-	-
Sperm_whale UEMC01000006.1:54283717-54283995	CHR2B_Ttr,+	Sperm_whale_CHR93	-	-	-	-	-	-	-	-	-	-	-	-	-	-	-	-	+	+	-	-	-	-	-	-	-	-
Sperm_whale UEMC01000006.1:70584882-70585214	CHR-2,+	Sperm_whale_CHR95	-	-	-	-	-	-	-	-	-	-	-	-	-	-	-	-	+	+	-	-	-	-	-	-	-	-
Sperm_whale UEMC01000006.1:76896672-76896980	CHR-2B,C	Sperm_whale_CHR96	-	-	-	-	-	-	-	-	-	-	-	-	-	-	-	-	+	+	-	-	-	-	-	-	-	-
Sperm_whale UEMC01000006.1:114587270-114587585	CHR-2B,C	Sperm_whale_CHR98	-	-	-	-	-	-	-	-	-	-	-	-	-	-	-	-	+	+	-	-	-	-	-	-	-	-
Sperm_whale UEMC01000006.1:98404386-98404650	CHR2B_Ttr,+	Sperm_whale_CHR99	-	-	-	-	-	-	-	-	-	-	-	-	?	-	-	-	+	+	-	-	-	-	-	-	-	-
Sperm_whale UEMC01000006.1:35654010-35654281	CHR-2B,C	Sperm_whale_CHR102	-	-	-	-	-	-	-	-	-	-	-	?	-	-	-	-	+	+	-	-	-	-	-	-	-	-
Sperm_whale UEMC01000007.1:49861679-49862021	CHR-2,+	Sperm_whale_CHR103	-	-	-	-	-	-	-	-	-	-	-	-	-	-	-	-	+	+	-	-	?	-	-	-	-	-
Sperm_whale UEMC01000007.1:73015846-73016193	CHR-2,C	Sperm_whale_CHR104	-	-	-	-	-	-	-	-	-	-	-	-	-	-	-	-	+	+	-	-	-	-	-	-	-	-
Sperm_whale UEMC01000007.1:7405577-7405858	CHR2B_Ttr,+	Sperm_whale_CHR105	-	-	-	-	-	-	-	-	-	-	-	-	-	-	?	-	+	+	-	-	-	-	-	-	-	-
Sperm_whale UEMC01001434.1:3213-3550	CHR-2,+	Sperm_whale_CHR106	-	-	-	-	-	-	-	-	-	-	-	-	-	-	-	-	+	+	-	-	-	-	-	-	-	-
Sperm_whale UEMC01000004.1:103273075-103273358	CHR2B_Ttr,+	Sperm_whale_CHR107	-	-	-	-	-	-	-	-	-	-	-	-	-	-	-	-	+	+	-	-	-	-	-	-	-	-
Sperm_whale UEMC01000004.1:136361036-136361319	CHR2B_Ttr,C	Sperm_whale_CHR108	-	-	-	-	-	-	-	-	-	-	-	?	-	-	-	-	+	+	-	-	-	-	-	-	-	-
Sperm_whale UEMC01000005.1:4083454-4083759	CHR-2B,C	Sperm_whale_CHR109	-	-	-	-	-	-	-	-	-	-	-	-	-	-	-	-	+	+	-	-	-	-	-	-	-	-
Sperm_whale UEMC01000005.1:4513187-4513462	CHR2B_Ttr,C	Sperm_whale_CHR110	-	-	-	-	-	-	-	-	-	-	-	-	-	-	-	-	+	+	-	-	-	-	-	-	-	-
Sperm_whale UEMC01000019.1:68797564-68797844	CHR2B_Ttr,+	Sperm_whale_CHR111	-	-	-	-	-	-	-	-	-	-	-	-	-	-	-	-	+	+	-	-	-	-	-	-	-	-
Sperm_whale UEMC01000019.1:76072535-76072877	CHR-2,+	Sperm_whale_CHR112a	-	-	-	-	-	-	-	-	-	-	-	-	-	-	-	-	+	+	-	-	-	-	-	-	-	-
Sperm_whale UEMC01000019.1:48487832-48488107	CHR2B_Ttr,C	Sperm_whale_CHR113a	-	-	-	-	-	-	-	-	-	-	-	-	-	-	-	-	+	+	-	-	-	-	-	-	-	?
Sperm_whale UEMC01000019.1:14430818-14431160	CHR-2,C	Sperm_whale_CHR114	-	-	-	-	-	-	-	-	-	-	-	-	-	-	-	-	+	+	-	-	-	-	-	-	-	-
Sperm_whale UEMC01000009.1:81228517-81228803	CHR2B_Ttr,C	Sperm_whale_CHR115	-	-	-	-	-	-	-	-	-	-	-	-	-	?	-	-	+	+	-	-	-	-	-	-	-	-
Sperm_whale UEMC01000020.1:113374654-113374937	CHR2B_Ttr,C	Sperm_whale_CHR116	-	-	-	-	-	-	-	-	-	-	-	?	-	-	-	-	+	+	-	-	-	-	-	-	-	-
Sperm_whale UEMC01000020.1:76854565-76854815	CHR-2,+	Sperm_whale_CHR118	-	-	-	-	-	-	-	-	-	-	-	?	-	-	-	-	+	+	-	-	?	-	-	-	-	-
Sperm_whale UEMC01000020.1:100939282-100939558	CHR2B_Ttr,C	Sperm_whale_CHR120	-	-	-	-	-	-	-	-	-	-	-	-	-	-	-	-	+	+	-	-	-	-	-	-	-	-
Sperm_whale UEMC01000003.1:14157970-14158240	CHR2B_Ttr,+	Sperm_whale_CHR121	-	-	-	-	-	-	-	-	-	-	-	-	-	-	-	-	+	+	-	-	-	-	-	-	del	-
Sperm_whale UEMC01000002.1:125003792-125004121	CHR-2,C	Sperm_whale_CHR123	-	-	-	-	-	-	-	-	-	-	-	-	-	-	-	-	+	+	-	-	-	-	-	-	-	-
Sperm_whale UEMC01000002.1:153728452-153728735	CHR2B_Ttr,C	Sperm_whale_CHR124	-	-	-	-	-	-	-	-	-	-	-	-	-	-	-	-	+	+	-	-	-	-	-	-	-	-
Sperm_whale UEMC01000002.1:97686764-97687047	CHR2B_Ttr,C	Sperm_whale_CHR125	-	-	-	-	-	-	-	-	-	-	-	-	-	?	-	-	+	+	-	-	-	?	-	-	-	-
Sperm_whale UEMC01000002.1:102411787-102412074	CHR2B_Ttr,C	Sperm_whale_CHR126	-	-	-	-	-	-	-	-	-	-	-	?	-	-	-	-	+	+	-	-	-	-	-	-	-	-
Sperm_whale UEMC01000016.1:100688253-100688570	CHR-2,C	Sperm_whale_CHR127	-	-	-	-	-	-	-	-	-	-	-	-	-	-	-	-	+	+	-	-	-	-	-	-	-	-
Sperm_whale UEMC01000016.1:56359000-56359285	CHR2B_Ttr,+	Sperm_whale_CHR128	-	-	-	-	-	-	-	-	-	-	-	-	-	-	-	-	+	+	-	-	-	-	-	-	-	-
Sperm_whale UEMC01000016.1:32017495-32017775	CHR2B_Ttr,+	Sperm_whale_CHR129	-	-	-	-	-	-	-	-	-	-	-	-	-	-	-	-	+	+	-	-	-	-	-	-	-	-
Sperm_whale UEMC01000016.1:27894433-27894716	CHR2B_Ttr,C	Sperm_whale_CHR131	-	-	-	-	-	-	-	-	-	-	-	-	-	-	-	-	+	+	-	-	-	-	-	-	-	-
Sperm_whale UEMC01000016.1:26974908-26975018	CHR2A_Ttr,+	Sperm_whale_CHR132	-	-	-	-	-	-	-	-	-	-	-	-	-	-	-	-	+	+	-	-	-	-	-	-	-	-
Sperm_whale UEMC01000016.1:76695390-76695668	CHR2B_Ttr,+	Sperm_whale_CHR133	-	-	-	-	-	-	-	-	-	-	-	-	-	-	-	-	+	+	-	-	-	-	-	-	-	-
Sperm_whale UEMC01000016.1:89072582-89072857	CHR2B_Ttr,+	Sperm_whale_CHR134	-	-	-	-	-	-	-	-	-	-	-	-	-	-	-	-	+	+	-	-	-	-	-	-	-	-
Sperm_whale UEMC01000016.1:17638973-17639289	CHR-2B,+	Sperm_whale_CHR135	-	-	-	-	-	-	-	-	-	-	-	-	-	-	-	-	+	+	-	-	-	-	-	-	-	-
Sperm_whale UEMC01000016.1:11538329-11538608	CHR2B_Ttr,C	Sperm_whale_CHR137	-	-	-	-	-	-	-	-	-	-	-	-	-	-	-	-	+	+	-	-	-	-	-	-	-	-
Sperm_whale UEMC01000017.1:67992030-67992311	CHR2B_Ttr,+	Sperm_whale_CHR139	-	-	-	-	-	-	-	-	-	-	-	?	-	-	-	-	+	+	-	-	-	-	-	-	-	-
Sperm_whale UEMC01000017.1:29799480-29799597	CHR2A_Ttr,C	Sperm_whale_CHR140	-	-	-	-	-	-	-	-	-	-	-	?	-	-	-	-	+	+	-	-	-	-	-	-	-	-
Sperm_whale UEMC01000021.1:106907400-106907740	CHR-2,C	Sperm_whale_CHR141	-	-	-	-	-	-	-	-	-	-	-	-	-	-	-	-	+	+	-	-	-	-	-	-	-	-
Sperm_whale UEMC01000001.1:42665258-42665545	CHR2B_Ttr,C	Sperm_whale_CHR143a	-	-	-	-	-	-	-	-	-	-	-	-	-	-	-	-	+	+	?	-	-	-	-	-	-	-
Sperm_whale UEMC01000176.1:108996-109116	CHR2A_Ttr,+	Sperm_whale_CHR145	-	-	-	-	-	-	-	-	-	-	-	-	-	-	-	-	+	+	-	-	-	-	-	-	-	-
Bottlenose_dolphin QMGA01000002.1:57783812-57784017	CHR2A_Ttr,C	Bottlenose_dolphin_SBW_CHR742b	-	-	-	-	-	-	-	-	-	-	-	-	-	-	-	-	+	+	-	-	-	-	-	-	-	-
Bottlenose_dolphin QMGA01000268.1:8560072-8560280	CHR2A_Ttr,C	Bottlenose_dolphin_SBW_CHR833b	-	-	-	-	-	-	-	-	-	-	-	-	-	-	-	-	+	+	-	-	-	-	-	-	-	-
Bottlenose_dolphin QMGA01000136.1:14889526-14889868	CHR-2,+	Bottlenose_dolphin_CHR563	+	+	+	+	+	+	+	+	+	+	+	+	+	+	+	+	+	+	-	-	-	-	-	-	-	-
Bottlenose_dolphin QMGA01000154.1:20963498-20963816	CHR-2,C	Bottlenose_dolphin_CHR564	+	+	+	+	+	+	+	+	+	+	+	+	+	+	+	+	+	+	-	-	-	-	-	-	-	-
Bottlenose_dolphin QMGA01000391.1:2888752-2889021	CHR2B_Ttr,+	Bottlenose_dolphin_CHR565	+	+	+	+	+	+	+	+	+	+	+	+	+	+	+	+	+	+	-	-	-	-	-	-	-	-
Bottlenose_dolphin QMGA01000114.1:5991611-5991893	CHR2B_Ttr,C	Bottlenose_dolphin_CHR567	+	+	+	+	+	+	+	+	+	+	+	+	+	+	+	+	+	+	-	-	-	-	-	-	-	-
Bottlenose_dolphin QMGA01000129.1:2657185-2657526	CHR-2,+	Bottlenose_dolphin_CHR568	+	+	+	+	+	+	+	+	+	+	+	+	+	+	+	+	+	+	-	-	-	-	-	-	-	-
Bottlenose_dolphin QMGA01000008.1:37211114-37211396	CHR2B_Ttr,+	Bottlenose_dolphin_CHR570	+	+	+	+	+	+	+	+	+	+	+	+	+	+	+	+	+	+	-	-	-	-	-	-	-	-
Bottlenose_dolphin QMGA01000008.1:37970185-37970526	CHR-2,C	Bottlenose_dolphin_CHR571	+	+	+	+	+	+	+	+	+	+	+	+	+	+	+	+	+	+	-	-	-	-	-	-	-	-
Bottlenose_dolphin QMGA01000206.1:5323312-5323649	CHR-2,+	Bottlenose_dolphin_CHR572	+	+	+	+	+	+	+	+	+	+	+	+	+	+	+	+	+	+	-	-	-	-	-	-	-	-
Bottlenose_dolphin QMGA01000228.1:18248111-18248379	CHR-2,+	Bottlenose_dolphin_CHR573	+	+	+	+	+	+	+	+	+	+	+	+	+	+	+	+	+	+	-	-	-	-	-	-	-	-
Bottlenose_dolphin QMGA01000309.1:7608512-7608722	CHR2A_Ttr,C	Bottlenose_dolphin_CHR574	+	+	+	+	+	+	+	+	+	+	+	+	+	+	+	+	+	+	-	-	-	-	-	-	-	-
Bottlenose_dolphin QMGA01000401.1:10385149-10385487	CHR-2,C	Bottlenose_dolphin_CHR576	+	+	+	+	+	+	+	+	+	+	+	+	+	+	+	+	+	+	-	-	-	-	-	-	-	del
Bottlenose_dolphin QMGA01000049.1:33636671-33636937	CHR2B_Ttr,+	Bottlenose_dolphin_CHR577	+	+	+	+	+	?	+	+	+	+	+	+	+	+	+	+	+	+	-	-	-	-	-	-	-	-
Bottlenose_dolphin QMGA01000291.1:611181-611391	CHR2A_Ttr,+	Bottlenose_dolphin_CHR578	+	+	+	+	+	+	+	+	+	+	+	+	+	+	+	+	+	+	-	-	-	-	-	-	-	-
Bottlenose_dolphin QMGA01000039.1:7941373-7941720	CHR-2,+	Bottlenose_dolphin_CHR579	+	+	+	+	+	+	+	+	+	+	+	+	+	+	+	+	+	+	-	-	-	-	-	-	-	-
Bottlenose_dolphin QMGA01000372.1:21108578-21108917	CHR-2,+	Bottlenose_dolphin_CHR580	+	+	+	+	+	+	+	+	+	+	+	+	+	+	+	+	+	+	-	-	-	-	-	-	-	-
Bottlenose_dolphin QMGA01000372.1:12034792-12035160	CHR-2,+	Bottlenose_dolphin_CHR585	+	+	+	+	+	+	+	+	+	+	+	+	+	+	+	+	+	+	-	-	-	-	-	-	-	-
Bottlenose_dolphin QMGA01000372.1:18726176-18726289	CHR2F_Ttr,C	Bottlenose_dolphin_CHR586	+	+	+	+	+	+	+	+	+	+	+	+	+	+	+	+	+	+	-	-	-	-	-	-	-	-
Bottlenose_dolphin QMGA01000013.1:6392046-6392339	CHR2B_Ttr,C	Bottlenose_dolphin_CHR588	+	+	+	+	+	+	+	+	+	+	+	+	+	+	+	+	+	+	-	-	-	-	-	-	-	-
Bottlenose_dolphin QMGA01000013.1:179605-179897	CHR2B_Ttr,C	Bottlenose_dolphin_CHR589	+	+	+	+	+	+	+	+	+	+	+	?	+	+	+	+	+	+	-	-	-	-	-	-	-	-
Bottlenose_dolphin QMGA01000469.1:15702328-15702535	CHR2A_Ttr,+	Bottlenose_dolphin_CHR592	+	+	+	+	+	+	+	+	+	+	+	+	+	+	?	+	+	+	-	-	-	-	-	-	-	-
Bottlenose_dolphin QMGA01000253.1:9610819-9611160	CHR-2,C	Bottlenose_dolphin_CHR595	+	+	+	+	+	+	+	+	+	+	+	+	+	+	+	+	+	+	-	-	-	-	-	-	-	-
Bottlenose_dolphin QMGA01000163.1:10601381-10601727	CHR-2,C	Bottlenose_dolphin_CHR597	+	+	+	+	+	+	+	+	+	+	+	+	+	+	+	+	+	+	-	-	-	-	-	-	-	-
Bottlenose_dolphin QMGA01000046.1:8056903-8057195	CHR2B_Ttr,C	Bottlenose_dolphin_CHR598	+	+	+	+	+	+	+	+	+	+	+	+	+	+	?	+	+	+	-	-	-	-	-	-	-	-
Bottlenose_dolphin QMGA01000063.1:9176604-9176896	CHR2B_Ttr,C	Bottlenose_dolphin_CHR599	+	+	+	+	+	?	+	+	+	+	+	+	+	+	+	+	+	+	-	-	-	-	-	-	-	-
Bottlenose_dolphin QMGA01000169.1:35310956-35311298	CHR-2,+	Bottlenose_dolphin_CHR601	+	+	+	+	+	+	+	?	+	+	+	+	+	+	+	+	+	+	-	-	-	-	-	-	del	-
Bottlenose_dolphin QMGA01000376.1:9500658-9500997	CHR-2,C	Bottlenose_dolphin_CHR602	+	+	+	+	+	+	+	+	+	+	+	+	+	+	+	+	+	+	-	-	-	-	-	-	-	-
Bottlenose_dolphin QMGA01000043.1:12200570-12200852	CHR2B_Ttr,+	Bottlenose_dolphin_CHR609	+	+	+	+	+	+	+	+	+	+	+	?	+	+	+	+	+	+	-	-	-	-	-	-	-	-
Bottlenose_dolphin QMGA01000021.1:1867824-1868106	CHR2B_Ttr,C	Bottlenose_dolphin_CHR612	+	+	+	+	+	+	+	+	+	+	+	+	+	+	+	+	+	+	-	-	-	-	-	-	-	-
Bottlenose_dolphin QMGA01000169.1:20549826-20550108	CHR2B_Ttr,C	Bottlenose_dolphin_CHR613	+	+	+	+	+	+	+	+	+	+	+	+	+	+	+	+	+	+	-	-	-	-	-	-	-	-
Bottlenose_dolphin QMGA01000167.1:8419781-8420143	CHR-2,+	Bottlenose_dolphin_CHR616	+	+	+	+	+	+	+	+	+	+	+	+	+	+	+	+	+	+	-	-	-	-	-	-	-	?
Bottlenose_dolphin QMGA01000455.1:15409371-15409671	CHR-2,+	Bottlenose_dolphin_CHR617	+	+	+	+	+	+	+	+	+	+	+	+	+	+	+	+	+	+	-	-	-	-	-	-	-	-
Bottlenose_dolphin QMGA01000035.1:4557527-4557862	CHR-2,+	Bottlenose_dolphin_CHR621	+	+	+	+	+	?	+	+	+	+	+	+	+	+	+	+	+	+	-	-	-	-	-	-	-	-
Bottlenose_dolphin QMGA01000035.1:2399623-2399905	CHR2B_Ttr,+	Bottlenose_dolphin_CHR622	+	+	+	+	+	+	+	+	+	+	+	+	+	+	+	+	+	+	?	-	-	-	-	-	-	-
Bottlenose_dolphin QMGA01000251.1:17687861-17688162	CHR-2,C	Bottlenose_dolphin_CHR624	+	+	+	+	?	+	+	+	+	+	+	+	+	+	+	+	+	+	-	-	-	-	-	-	-	del
Bottlenose_dolphin QMGA01000451.1:8243668-8243954	CHR-2A,+	Bottlenose_dolphin_CHR625	+	+	+	+	+	+	+	+	+	+	+	?	+	+	+	+	+	+	-	-	-	-	-	-	-	del
Bottlenose_dolphin QMGA01000464.1:29703871-29704213	CHR-2,+	Bottlenose_dolphin_CHR630	+	+	+	+	+	+	+	+	+	+	+	+	+	+	+	+	+	+	-	-	-	-	-	-	-	-
Bottlenose_dolphin QMGA01000365.1:23894110-23894258	CHR2E_Ttr,C	Bottlenose_dolphin_CHR631	+	+	+	+	+	+	+	+	+	+	+	+	+	+	?	+	+	+	-	-	-	-	-	-	-	-
Bottlenose_dolphin QMGA01000009.1:6995678-6995998	CHR-2,C	Bottlenose_dolphin_CHR633	+	+	+	+	+	+	+	+	+	+	+	+	+	+	+	+	+	+	-	-	-	-	-	-	-	del
Bottlenose_dolphin QMGA01000027.1:5398878-5399220	CHR-2,+	Bottlenose_dolphin_CHR636	+	+	+	+	+	+	+	+	+	+	+	?	+	+	+	+	+	+	-	-	-	-	-	-	-	-
Bottlenose_dolphin QMGA01000002.1:29293628-29293924	CHR2B_Ttr,+	Bottlenose_dolphin_CHR638	+	+	+	+	+	+	+	+	+	+	+	+	+	+	+	+	+	+	-	-	-	-	-	-	-	-
Bottlenose_dolphin QMGA01000267.1:23386915-23387202	CHR2B_Ttr,+	Bottlenose_dolphin_CHR640	+	+	+	+	+	+	+	+	+	+	+	+	+	+	+	+	+	+	-	-	-	-	-	-	-	-
Bottlenose_dolphin QMGA01000292.1:4272218-4272538	CHR-2,C	Bottlenose_dolphin_CHR644	+	+	+	+	+	+	+	+	+	+	+	+	+	+	+	+	+	+	-	-	-	-	-	-	-	-
Bottlenose_dolphin QMGA01000046.1:21481617-21481961	CHR-2,+	Bottlenose_dolphin_CHR645	+	+	+	+	+	+	+	+	+	+	+	+	+	+	+	+	+	+	-	-	-	-	-	-	-	-
Bottlenose_dolphin QMGA01000191.1:6910948-6911262	CHR2B_Ttr,C	Bottlenose_dolphin_CHR654a	+	+	+	+	+	+	+	+	+	+	+	+	+	+	+	+	+	+	-	-	-	-	-	-	-	-
Bottlenose_dolphin QMGA01000268.1:7889638-7889937	CHR-2,+	Bottlenose_dolphin_CHR656	+	+	+	+	+	+	+	+	+	+	+	+	+	+	?	+	+	+	-	-	-	-	-	-	-	?
Bottlenose_dolphin QMGA01000411.1:11560798-11561001	CHR2A_Ttr,C	Bottlenose_dolphin_CHR122b	-	-	-	-	-	-	-	-	-	-	-	-	-	-	-	-	-	-	+	+	+	+	+	+	-	-
Bottlenose_dolphin QMGA01000075.1:18105679-18105886	CHR2A_Ttr,C	Bottlenose_dolphin_CHR149b	-	-	-	-	-	-	-	-	-	-	-	?	-	-	-	-	-	-	+	+	+	+	+	+	-	-
Bottlenose_dolphin QMGA01000369.1:6447054-6447263	CHR2A_Ttr,C	Bottlenose_dolphin_CHR183b	-	-	-	-	-	-	-	-	-	-	-	-	-	-	-	-	-	-	?	+	+	+	+	+	-	-
Bottlenose_dolphin QMGA01000043.1:13960519-13960725	CHR2A_Ttr,+	Bottlenose_dolphin_CHR192b	-	-	-	-	-	-	-	-	-	-	-	-	-	-	-	-	-	-	?	+	+	+	+	+	-	-
Bottlenose_dolphin QMGA01000034.1:46416386-46416588	CHR2A_Ttr,C	Bottlenose_dolphin_CHR237b	-	-	-	-	-	-	-	-	-	-	-	-	-	-	-	-	-	-	+	+	+	+	+	+	-	-
Bottlenose_dolphin QMGA01000181.1:1861209-1861399	CHR2A_Ttr,C	Bottlenose_dolphin_CHR305c	-	-	-	-	-	-	-	-	-	-	-	-	-	-	-	-	-	-	+	+	+	+	+	+	-	-
Bottlenose_dolphin QMGA01000365.1:6388749-6388959	CHR2A_Ttr,+	Bottlenose_dolphin_CHR354b	-	-	-	-	-	-	-	-	-	-	-	-	-	-	-	-	-	-	+	+	+	+	+	+	-	-
Bottlenose_dolphin QMGA01000034.1:33627887-33628095	CHR2A_Ttr,C	Bottlenose_dolphin_CHR370b	-	-	-	-	-	-	-	-	-	-	-	-	-	-	-	-	-	-	+	+	+	+	+	+	-	-
Bottlenose_dolphin QMGA01000271.1:876910-877116	CHR2A_Ttr,+	Bottlenose_dolphin_CHR473b	-	-	-	-	-	-	-	-	-	-	-	-	-	-	-	-	-	-	+	+	+	+	+	+	-	-
Bottlenose_dolphin QMGA01000049.1:18747256-18747476	CHR2A_Ttr,+	Bottlenose_dolphin_CHR491b	-	-	-	-	-	-	-	-	-	-	-	-	-	?	?	-	-	-	+	+	+	+	+	+	-	del
Bottlenose_dolphin QMGA01000467.1:6958849-6959060	CHR2A_Ttr,+	Bottlenose_dolphin_CHR507c	-	-	-	-	-	-	-	-	-	-	-	-	-	-	-	-	-	-	?	+	+	?	+	+	-	-
Bottlenose_dolphin QMGA01000004.1:2696763-2697045	CHR2B_Ttr,C	Bottlenose_dolphin_CHR550b	-	-	-	-	-	-	-	-	-	-	-	?	-	del	del	-	-	-	?	+	+	+	+	+	-	-
Bottlenose_dolphin QMGA01000002.1:43999707-43999919	CHR2A_Ttr,+	Bottlenose_dolphin_CHR558c	-	-	-	-	-	-	-	-	-	-	-	-	-	-	-	-	-	-	+	?	+	+	+	+	-	-
Sperm_whale UEMC01000001.1:42665258-42665545	CHR2B_Ttr,C	Sperm_whale_CHR143c	-	-	-	-	-	-	-	-	-	-	-	-	-	-	-	-	-	-	?	+	+	+	+	+	-	-
Bottlenose_dolphin QMGA01000156.1:991851-992048	CHR2A_Ttr,C	Bottlenose_dolphin_CHR257b	-	-	-	?	-	-	-	-	-	-	-	-	-	-	-	-	-	-	+	+	+	+	+	-	-	-
Bottlenose_dolphin QMGA01000075.1:22574852-22575056	CHR2A_Ttr,C	Bottlenose_dolphin_CHR422b	-	-	-	-	-	-	?	?	-	-	-	-	-	-	-	-	-	-	+	+	+	?	+	-	-	-
Bottlenose_dolphin QMGA01000256.1:1227564-1227844	CHR2B_Ttr,+	Bottlenose_dolphin_CHR450b	-	-	-	-	-	-	-	-	-	-	-	-	-	-	-	-	-	-	+	+	+	+	+	-	-	-
Sperm_whale UEMC01000019.1:76072535-76072877	CHR2B_Ttr,C	Sperm_whale_CHR112b	-	-	-	-	-	-	-	-	-	-	-	-	-	-	-	-	-	-	+	+	+	+	+	-	-	-
Bottlenose_dolphin QMGA01000002.1:21292643-21292859	CHR2A_Ttr,C	Bottlenose_dolphin_CHR392b	-	-	-	-	-	-	-	-	-	-	-	-	-	-	-	-	-	-	-	-	-	+	+	-	-	-
Bottlenose_dolphin QMGA01000048.1:11706134-11706337	CHR2A_Ttr,C	Bottlenose_dolphin_CHR435b	-	-	-	-	-	-	-	-	-	-	-	-	-	-	-	-	-	-	-	?	-	+	+	-	-	-
Bottlenose_dolphin QMGA01000401.1:27097528-27097735	CHR2A_Ttr,+	Bottlenose_dolphin_CHR494b	-	-	-	-	-	-	-	-	-	-	-	-	-	-	-	-	-	-	+	+	+	-	-	-	-	-

## Sheet: S1b
Supplementary Table S1b
Homoplasy: presence/absence table for precise parallel insertions of retrotransposons
(+) indicates the presence of a retroelement, (-) indicates its absence, (del) indicats deletion in the region of retroelement, (?) denotes absence of sequence information
Tursiops truncatus (+), Physeter macrocephalus (+), Kogia breviceps (-)
Shift 0-1
Coordinate	RE type	Name	Comment	Shift	Tursiops_truncatus	Tursiops_aduncus	Sousa_chinensis	Lagenorhynchus_obliquidens	Globicephala_melas	Orcinus_orca	Phocoena_sinus	Neophocaena_asiaeorientalis	Delphinapterus_leucas	Monodon_monoceros	Inia_geoffrensis	Pontoporia_blainvillei	Lipotes_vexillifer	Mesoplodon_bidens	Ziphius_cavirostris	Platanista_minor	Physeter_macrocephalus	Kogia_breviceps	Megaptera_novaeangliae	Balaenoptera_physalus	Eschrichtius_robustus	Balaenoptera_bonaerensis	Balaenoptera_acutorostrata scammoni	Eubalaena_japonica	Hippopotamus_amphibius	Bos_taurus
Bottlenose_dolphin QMGA01000383.1:37685492-37685702	CHR2A_Ttr,C	Bottlenose_dolphin_CHR298	Ph. macrocephalus no polymorphism		+	+	+	+	+	+	+	+	+	+	-	-	-	-	-	-	+	-	-	-	-	-	-	-	-	-
Bottlenose_dolphin QMGA01000049.1:12611987-12612188	CHR2A_Ttr,+	Bottlenose_dolphin_CHR59	Ph. macrocephalus no polymorphism		+	+	+	+	+	+	+	+	+	+	+	+	+	-	-	-	+	-	-	-	-	-	-	-	-	-
Bottlenose_dolphin QMGA01000401.1:27035311-27035519	CHR2A_Ttr,C	Bottlenose_dolphin_CHR64	Ph. macrocephalus no polymorphism	1 nt	+	+	+	+	+	+	+	+	+	+	+	+	+	-	-	-	+	-	-	-	-	del	-	-	-	-
Bottlenose_dolphin QMGA01000033.1:1300623-1300845	CHR2A_Ttr,+	Bottlenose_dolphin_CHR68a	Ph. macrocephalus no polymorphism	1 nt	+	+	+	+	+	+	+	+	+	+	+	+	+	-	-	-	+	-	-	-	-	-	-	-	-	-
Bottlenose_dolphin QMGA01000358.1:25654792-25654994	CHR2A_Ttr,+	Bottlenose_dolphin_CHR208	Ph. macrocephalus no polymorphism		+	+	+	+	+	+	+	+	+	+	+	+	+	-	-	-	+	-	-	-	-	-	-	-	-	-
Bottlenose_dolphin QMGA01000365.1:8212952-8213157	CHR2A_Ttr,C	Bottlenose_dolphin_CHR353	Ph. macrocephalus no polymorphism	1 nt	+	+	+	+	+	+	+	+	+	+	+	+	+	-	-	-	+	-	-	-	-	-	-	-	-	-
Bottlenose_dolphin QMGA01000075.1:22110585-22110791	CHR2A_Ttr,C	Bottlenose_dolphin_CHR421	Ph. macrocephalus no polymorphism		+	+	+	+	+	+	+	+	+	+	+	?	+	-	-	-	+	-	-	-	-	-	-	-	-	-
Bottlenose_dolphin QMGA01000448.1:11592321-11592532	CHR2A_Ttr,C	Bottlenose_dolphin_CHR455a	Ph. macrocephalus no polymorphism		+	+	+	+	+	+	+	+	+	+	+	+	+	-	-	-	+	-	-	-	-	-	-	-	-	-
Bottlenose_dolphin QMGA01000191.1:12961111-12961321	CHR2A_Ttr,+	Bottlenose_dolphin_CHR470	Ph. macrocephalus no polymorphism		+	+	+	+	+	+	+	+	+	+	+	+	+	-	-	-	+	-	-	-	-	-	-	-	-	-
Bottlenose_dolphin QMGA01000291.1:558953-559159	CHR2A_Ttr,+	Bottlenose_dolphin_CHR66	Ph. macrocephalus no polymorphism		+	+	+	+	+	+	+	+	+	+	+	+	+	?	+	-	+	-	-	-	-	-	-	-	-	-
Bottlenose_dolphin QMGA01000253.1:10173264-10173460	CHR2A_Ttr,C	Bottlenose_dolphin_CHR125	Ph. macrocephalus no polymorphism	1 nt	+	+	+	+	+	+	+	+	+	+	+	+	+	?	?	-	+	-	-	-	-	-	-	-	-	-
Bottlenose_dolphin QMGA01000049.1:2161133-2161343	CHR2A_Ttr,+	Bottlenose_dolphin_CHR328	Ph. macrocephalus no polymorphism		+	+	+	+	+	+	+	+	+	+	+	+	+	+	+	-	+	-	-	-	-	-	-	-	-	-
Bottlenose_dolphin QMGA01000296.1:3175345-3175513	CHR2A_Ttr,+	Bottlenose_dolphin_CHR332	Ph. macrocephalus no polymorphism		+	+	+	+	+	+	+	+	+	+	+	+	+	+	+	-	+	-	-	-	-	-	-	-	-	-
Bottlenose_dolphin QMGA01000002.1:5092473-5092682	CHR2A_Ttr,+	Bottlenose_dolphin_CHR400	Ph. macrocephalus no polymorphism		+	+	+	+	+	+	+	+	+	+	+	+	+	+	+	-	+	-	-	-	-	-	-	-	-	del
Tursiops truncatus (+), Physeter macrocephalus (-), Kogia breviceps (+)
Shift 0-1
Coordinate	RE type	Name	Comment	Shift	Tursiops_truncatus	Tursiops_aduncus	Sousa_chinensis	Lagenorhynchus_obliquidens	Globicephala_melas	Orcinus_orca	Phocoena_sinus	Neophocaena_asiaeorientalis	Delphinapterus_leucas	Monodon_monoceros	Inia_geoffrensis	Pontoporia_blainvillei	Lipotes_vexillifer	Mesoplodon_bidens	Ziphius_cavirostris	Platanista_minor	Physeter_macrocephalus	Kogia_breviceps	Megaptera_novaeangliae	Balaenoptera_physalus	Eschrichtius_robustus	Balaenoptera_bonaerensis	Balaenoptera_acutorostrata scammoni	Eubalaena_japonica	Hippopotamus_amphibius	Bos_taurus
Bottlenose_dolphin QMGA01000365.1:46680535-46680747	CHR2A_Ttr,C	Bottlenose_dolphin_CHR259	K. breviceps polymorphism	1 nt	+	+	+	+	+	+	+	+	+	+	-	-	-	-	-	-	-	+	-	-	-	-	-	-	-	-
Bottlenose_dolphin QMGA01000383.1:3962722-3962932	CHR2A_Ttr,C	Bottlenose_dolphin_CHR40	K. breviceps no polymorphism		+	+	+	+	+	+	+	+	+	+	+	+	+	-	-	-	-	+	-	-	-	-	-	-	del	-
Bottlenose_dolphin QMGA01000331.1:5936371-5936583	CHR2A_Ttr,+	Bottlenose_dolphin_CHR69	K. breviceps polymorphism		+	+	+	+	+	+	+	+	+	+	+	+	+	-	-	-	-	+	-	-	-	-	-	-	-	-
Bottlenose_dolphin QMGA01000411.1:15945663-15945865	CHR2A_Ttr,+	Bottlenose_dolphin_CHR120	K. breviceps polymorphism		+	+	+	+	+	+	+	+	+	+	+	+	+	-	-	-	-	+	-	-	-	-	-	-	-	-
Bottlenose_dolphin QMGA01000411.1:12606296-12606505	CHR2A_Ttr,C	Bottlenose_dolphin_CHR121	K. breviceps polymorphism		+	+	+	+	+	+	+	+	+	+	+	+	+	-	-	-	-	+	-	-	-	-	-	-	-	-
Bottlenose_dolphin QMGA01000253.1:4979470-4979677	CHR2A_Ttr,+	Bottlenose_dolphin_CHR124	K. breviceps no polymorphism		+	+	+	+	+	+	+	+	+	+	+	+	+	-	-	-	-	+	-	-	-	-	-	-	-	-
Bottlenose_dolphin QMGA01000046.1:6833724-6833927	CHR2A_Ttr,C	Bottlenose_dolphin_CHR131	K. breviceps polymorphism		+	+	+	+	+	+	+	+	+	+	+	+	+	-	-	-	-	+	-	-	-	-	-	-	-	-
Bottlenose_dolphin QMGA01000043.1:12815888-12816098	CHR2A_Ttr,C	Bottlenose_dolphin_CHR191	K. breviceps no polymorphism		+	+	+	+	+	+	+	+	+	+	+	+	+	-	-	-	-	+	-	-	-	-	-	-	-	-
Bottlenose_dolphin QMGA01000058.1:1625692-1625902	CHR2A_Ttr,C	Bottlenose_dolphin_CHR202	K. breviceps no polymorphism		+	+	+	+	+	+	+	+	+	+	+	+	+	-	-	-	-	+	-	-	-	-	-	-	-	-
Bottlenose_dolphin QMGA01000358.1:10826928-10827135	CHR2A_Ttr,C	Bottlenose_dolphin_CHR203a	K. breviceps no polymorphism		+	+	+	+	+	+	+	+	+	+	+	?	+	-	-	-	-	+	-	-	-	-	-	-	-	-
Bottlenose_dolphin QMGA01000044.1:23581028-23581237	CHR2A_Ttr,+	Bottlenose_dolphin_CHR245	K. breviceps no polymorphism		+	+	+	+	+	+	+	+	+	+	+	+	+	-	-	-	-	+	-	-	-	-	-	-	-	-
Bottlenose_dolphin QMGA01000356.1:11477761-11477969	CHR2A_Ttr,C	Bottlenose_dolphin_CHR308	K. breviceps no polymorphism		+	+	+	+	+	+	+	+	+	+	+	+	+	-	-	-	-	+	-	-	?	-	-	-	-	del
Bottlenose_dolphin QMGA01000298.1:11548636-11548836	CHR2A_Ttr,+	Bottlenose_dolphin_CHR313	K. breviceps no polymorphism		+	+	+	+	+	+	+	+	+	+	+	+	+	-	-	-	-	+	-	-	-	-	-	-	-	-
Bottlenose_dolphin QMGA01000003.1:6342504-6342711	CHR2A_Ttr,+	Bottlenose_dolphin_CHR322	K. breviceps no polymorphism		+	+	+	+	+	+	+	+	+	+	+	+	+	-	-	-	-	+	-	-	-	-	-	-	-	-
Bottlenose_dolphin QMGA01000365.1:24483579-24483791	CHR2A_Ttr,C	Bottlenose_dolphin_CHR360	K. breviceps no polymorphism		+	+	+	+	+	+	+	+	+	+	+	+	+	-	-	-	-	+	-	-	-	-	-	-	-	-
Bottlenose_dolphin QMGA01000365.1:40256759-40256957	CHR2A_Ttr,C	Bottlenose_dolphin_CHR363	K. breviceps no polymorphism		+	+	+	+	+	+	+	+	+	+	+	+	+	-	?	-	-	+	-	-	-	-	-	-	-	-
Bottlenose_dolphin QMGA01000243.1:11694344-11694550	CHR2A_Ttr,+	Bottlenose_dolphin_CHR368a	K. breviceps no polymorphism		+	+	+	+	+	+	+	+	+	+	+	+	+	-	-	-	-	+	-	-	-	-	-	-	-	-
Bottlenose_dolphin QMGA01000136.1:7865660-7865879	CHR2A_Ttr,C	Bottlenose_dolphin_CHR1	K. breviceps polymorphism	1 nt	+	+	+	+	+	+	+	+	+	+	+	?	+	+	+	-	-	+	-	-	-	-	-	-	-	-
Bottlenose_dolphin QMGA01000206.1:164250-164459	CHR2A_Ttr,C	Bottlenose_dolphin_CHR33	K. breviceps no polymorphism		+	+	+	+	+	+	+	+	+	+	+	+	+	+	+	-	-	+	-	-	-	-	-	-	-	-
Bottlenose_dolphin QMGA01000212.1:5953331-5953539	CHR2A_Ttr,C	Bottlenose_dolphin_CHR201	K. breviceps no polymorphism	1 nt	+	+	+	+	+	+	+	+	+	+	+	+	+	+	+	-	-	+	-	-	-	-	-	-	-	-
Bottlenose_dolphin QMGA01000391.1:30667579-30667773	CHR2A_Ttr,C	Bottlenose_dolphin_CHR366	K. breviceps no polymorphism		+	+	+	+	+	+	+	+	+	+	+	+	+	+	+	-	-	+	-	-	-	-	-	-	-	-
Bottlenose_dolphin QMGA01000432.1:2417800-2418003	CHR2A_Ttr,+	Bottlenose_dolphin_CHR419	K. breviceps no polymorphism		+	+	+	+	+	+	+	+	+	+	+	+	+	+	+	-	-	+	-	-	-	-	-	-	-	-
Bottlenose_dolphin QMGA01000037.1:13018233-13018442	CHR2A_Ttr,+	Bottlenose_dolphin_CHR425	K. breviceps no polymorphism	1 nt	+	+	+	+	+	+	+	+	+	+	+	+	+	+	+	-	-	+	-	-	-	-	-	-	-	-
Shift 2-3
Bottlenose_dolphin QMGA01000075.1:14872741-14872950	CHR2A_Ttr,+	Bottlenose_dolphin_CHR151		2 nt	+	+	+	+	+	+	+	+	+	+	+	+	+	-	-	-	-	+	-	-	-	-	-	-	-	-
Bottlenose_dolphin QMGA01000246.1:4900726-4900935	CHR2A_Ttr,C	Bottlenose_dolphin_CHR179		2 nt	+	+	+	+	+	+	+	+	+	+	+	+	+	-	-	-	-	+	-	-	-	-	-	-	-	-
Bottlenose_dolphin QMGA01000460.1:1269197-1269376	CHR2A_Ttr,+	Bottlenose_dolphin_CHR181		3 nt	+	+	+	+	+	+	+	+	+	+	+	+	+	-	-	-	-	+	-	-	-	-	-	-	-	-
Bottlenose_dolphin QMGA01000268.1:9287493-9287712	CHR2A_Ttr,+	Bottlenose_dolphin_CHR478		3 nt	+	+	+	+	+	+	+	+	+	+	+	+	+	-	-	-	-	+	-	-	-	-	-	-	-	-
Bottlenose_dolphin QMGA01000043.1:19040419-19040621	CHR2A_Ttr,C	Bottlenose_dolphin_CHR194		3 nt	+	+	+	+	+	+	+	+	+	+	+	?	+	+	+	-	-	+	-	-	-	-	-	-	-	-
Bottlenose_dolphin QMGA01000191.1:8559608-8559814	CHR2A_Ttr,C	Bottlenose_dolphin_CHR469		2 nt	+	+	+	+	+	+	+	+	+	+	+	+	+	+	+	-	-	+	-	-	-	-	-	-	-	-
Tursiops truncatus (+), Physeter macrocephalus (+), Kogia breviceps (+)
Shift 0-1
Coordinate	RE type	Name	Comment	Shift	Tursiops_truncatus	Tursiops_aduncus	Sousa_chinensis	Lagenorhynchus_obliquidens	Globicephala_melas	Orcinus_orca	Phocoena_sinus	Neophocaena_asiaeorientalis	Delphinapterus_leucas	Monodon_monoceros	Inia_geoffrensis	Pontoporia_blainvillei	Lipotes_vexillifer	Mesoplodon_bidens	Ziphius_cavirostris	Platanista_minor	Physeter_macrocephalus	Kogia_breviceps	Megaptera_novaeangliae	Balaenoptera_physalus	Eschrichtius_robustus	Balaenoptera_bonaerensis	Balaenoptera_acutorostrata scammoni	Eubalaena_japonica	Hippopotamus_amphibius	Bos_taurus
Bottlenose_dolphin QMGA01000008.1:22029364-22029574	CHR2A_Ttr,C	Bottlenose_dolphin_CHR488	Ph. macrocephalus and K. breviceps no polymorphism		+	+	+	+	+	+	-	-	-	-	-	?	-	-	-	-	+	+	-	-	-	-	-	-	-	-
Bottlenose_dolphin QMGA01000034.1:67791150-67791338	CHR2A_Ttr,+	Bottlenose_dolphin_CHR516	Ph. macrocephalus and K. breviceps no polymorphism	1 nt	+	+	+	+	+	+	+	+	+	+	-	del	-	-	-	-	+	+	-	-	-	-	-	-	-	-
Bottlenose_dolphin QMGA01000008.1:5260457-5260659	CHR2A_Ttr,+	Bottlenose_dolphin_CHR524	Ph. macrocephalus and K. breviceps no polymorphism		+	+	+	+	+	+	+	+	+	+	-	-	-	-	-	-	+	+	-	-	-	-	-	-	-	-
Bottlenose_dolphin QMGA01000455.1:19985666-19985856	CHR2A_Ttr,+	Bottlenose_dolphin_CHR530	Ph. macrocephalus and K. breviceps no polymorphism	1 nt	+	+	+	+	+	+	+	+	+	+	-	-	-	-	-	-	+	+	-	-	-	-	-	?	-	-
Bottlenose_dolphin QMGA01000251.1:18386742-18386955	CHR2A_Ttr,C	Bottlenose_dolphin_CHR543	Ph. macrocephalus and K. breviceps no polymorphism		+	+	+	+	+	+	+	+	+	+	-	-	-	-	-	-	+	+	-	-	-	-	-	-	-	-
Bottlenose_dolphin QMGA01000154.1:18864305-18864513	CHR2A_Ttr,+	Bottlenose_dolphin_CHR484	Ph. macrocephalus polymorphism	1 nt	+	+	+	+	+	+	+	+	+	+	+	+	+	-	-	-	+	+	-	-	-	-	-	-	-	-
Bottlenose_dolphin QMGA01000008.1:23581893-23582096	CHR2A_Ttr,C	Bottlenose_dolphin_CHR487	Ph. macrocephalus and K. breviceps no polymorphism		+	+	+	+	+	+	+	+	+	+	+	?	+	-	-	-	+	+	-	-	-	-	-	-	-	-
Bottlenose_dolphin QMGA01000085.1:20931495-20931703	CHR2A_Ttr,+	Bottlenose_dolphin_CHR528	Ph. macrocephalus and K. breviceps no polymorphism	1 nt	+	+	+	+	+	?	+	+	+	+	+	+	+	-	-	-	+	+	-	-	-	-	-	-	-	-
Bottlenose_dolphin QMGA01000379.1:25212099-25212301	CHR2A_Ttr,+	Bottlenose_dolphin_CHR532	Ph. macrocephalus and K. breviceps no polymorphism	1 nt	+	+	+	+	+	?	+	+	+	+	+	+	+	-	-	-	+	+	-	-	-	-	-	-	-	-
Bottlenose_dolphin QMGA01000356.1:13179939-13180149	CHR2A_Ttr,C	Bottlenose_dolphin_CHR538	Ph. macrocephalus and K. breviceps no polymorphism		+	+	+	+	+	+	+	+	+	+	+	+	+	-	-	-	+	+	-	?	-	-	-	-	-	-
Bottlenose_dolphin QMGA01000356.1:13112798-13113000	CHR2A_Ttr,+	Bottlenose_dolphin_CHR539	Ph. macrocephalus and K. breviceps no polymorphism		+	+	+	+	+	+	+	+	+	+	+	+	+	-	-	-	+	+	-	-	-	-	-	-	-	-
Bottlenose_dolphin QMGA01000356.1:11798779-11798980	CHR2A_Ttr,C	Bottlenose_dolphin_CHR540	Ph. macrocephalus and K. breviceps no polymorphism		+	+	+	+	+	+	+	+	+	+	+	?	+	-	-	-	+	+	-	-	-	-	-	-	-	-
Bottlenose_dolphin QMGA01000169.1:10761831-10762037	CHR2A_Ttr,+	Bottlenose_dolphin_CHR547	Ph. macrocephalus and K. breviceps no polymorphism		+	+	+	+	+	+	+	+	+	+	+	+	+	-	-	-	+	+	-	-	-	-	-	-	del	-
Bottlenose_dolphin QMGA01000204.1:4286670-4286880	CHR2A_Ttr,C	Bottlenose_dolphin_CHR554	Ph. macrocephalus and K. breviceps no polymorphism		+	+	+	+	+	+	+	+	+	+	+	+	+	-	-	-	+	+	-	-	-	-	-	-	-	-
Bottlenose_dolphin QMGA01000379.1:25215781-25215983	CHR2A_Ttr,+	Bottlenose_dolphin_CHR619	Ph. macrocephalus and K. breviceps no polymorphism		+	+	+	+	+	+	+	+	+	+	+	+	+	-	-	-	+	+	-	-	-	-	-	-	-	-
Shift 2-3
Bottlenose_dolphin QMGA01000411.1:11352811-11353020	CHR2A_Ttr,C	Bottlenose_dolphin_CHR501	Ph. macrocephalus and K. breviceps no polymorphism	3 nt	+	+	+	+	+	+	+	+	+	+	+	+	+	-	-	-	+	+	-	-	-	-	-	-	-	-
Bottlenose_dolphin QMGA01000043.1:19606692-19606902	CHR2A_Ttr,+	Bottlenose_dolphin_CHR510	Ph. macrocephalus and K. breviceps no polymorphism	2 nt	+	+	+	+	+	+	+	+	+	+	+	+	+	-	-	-	+	+	-	-	-	-	-	-	-	-
Bottlenose_dolphin QMGA01000365.1:49983749-49983953	CHR2A_Ttr,+	Bottlenose_dolphin_CHR526	Ph. macrocephalus and K. breviceps no polymorphism	3 nt	+	+	+	+	+	+	+	+	+	+	+	+	+	-	-	-	+	+	-	-	-	-	-	-	-	-
Bottlenose_dolphin QMGA01000271.1:1108922-1109133	CHR2A_Ttr,+	Bottlenose_dolphin_CHR561	Ph. macrocephalus and K. breviceps no polymorphism	2 nt	+	+	+	+	+	+	+	+	+	+	+	+	+	-	-	-	+	+	-	-	-	-	-	-	-	-
Tursiops truncatus (+), Mesoplodon bidens (-), Platanista minor (+)
Shift 0-1 nt
Coordinate	RE type	Name		Shift	Tursiops_truncatus	Tursiops_aduncus	Sousa_chinensis	Lagenorhynchus_obliquidens	Globicephala_melas	Orcinus_orca	Phocoena_sinus	Neophocaena_asiaeorientalis	Delphinapterus_leucas	Monodon_monoceros	Inia_geoffrensis	Pontoporia_blainvillei	Lipotes_vexillifer	Mesoplodon_bidens	Ziphius_cavirostris	Platanista_minor	Physeter_macrocephalus	Kogia_breviceps	Megaptera_novaeangliae	Balaenoptera_physalus	Eschrichtius_robustus	Balaenoptera_bonaerensis	Balaenoptera_acutorostrata scammoni	Eubalaena_japonica	Hippopotamus_amphibius	Bos_taurus
Bottlenose_dolphin QMGA01000075.1:20773645-20773854	CHR2A_Ttr,+	Bottlenose_dolphin_CHR147a			+	+	+	-	-	-	-	-	-	-	-	-	-	-	-	+	-	-	-	-	-	?	-	-	-	-
Bottlenose_dolphin QMGA01000049.1:33107976-33108187	CHR2A_Ttr,+	Bottlenose_dolphin_CHR57		1 nt	+	+	+	+	+	+	-	-	-	-	-	-	-	-	-	+	-	-	-	-	-	-	-	-	-	-
Bottlenose_dolphin QMGA01000401.1:20979438-20979648	CHR2A_Ttr,+	Bottlenose_dolphin_CHR60			+	+	+	+	+	+	-	-	-	-	-	-	-	-	-	+	-	-	-	-	-	-	-	-	-	-
Bottlenose_dolphin QMGA01000105.1:4670677-4670894	CHR2A_Ttr,C	Bottlenose_dolphin_CHR172		1 nt	+	+	+	+	+	+	-	-	-	-	-	-	-	-	-	+	-	-	-	-	-	-	-	-	-	-
Bottlenose_dolphin QMGA01000021.1:2319678-2319897	CHR2A_Ttr,+	Bottlenose_dolphin_CHR199		1 nt	+	+	+	+	+	+	-	-	-	-	-	-	-	-	-	+	-	-	-	-	-	-	-	-	-	-
Bottlenose_dolphin QMGA01000034.1:74185037-74185252	CHR2A_Ttr,C	Bottlenose_dolphin_CHR228			+	+	+	+	+	+	-	-	-	-	-	-	-	-	-	+	-	-	-	-	-	-	-	?	-	-
Bottlenose_dolphin QMGA01000003.1:5087129-5087341	CHR2A_Ttr,C	Bottlenose_dolphin_CHR323			+	+	+	+	+	+	-	-	-	-	-	-	-	-	-	+	-	-	-	-	-	-	-	-	-	-
Bottlenose_dolphin QMGA01000292.1:29163046-29163251	CHR2A_Ttr,C	Bottlenose_dolphin_CHR157			+	+	+	+	+	+	+	+	+	+	-	-	-	-	-	+	-	-	-	-	-	-	-	-	-	-
Bottlenose_dolphin QMGA01000323.1:4883924-4884132	CHR2A_Ttr,+	Bottlenose_dolphin_CHR241			+	+	+	+	+	+	+	+	+	+	-	-	-	-	-	+	-	-	-	-	-	-	-	-	-	-
Bottlenose_dolphin QMGA01000448.1:12878681-12878902	CHR2A_Ttr,+	Bottlenose_dolphin_CHR456			+	+	+	+	+	+	+	+	+	+	-	?	-	-	-	+	-	-	-	-	-	-	-	-	-	?
Bottlenose_dolphin QMGA01000469.1:21753013-21753217	CHR2A_Ttr,+	Bottlenose_dolphin_CHR465			+	+	+	+	+	+	+	+	+	+	-	-	-	-	-	+	-	-	-	-	-	-	-	-	-	-
Bottlenose_dolphin QMGA01000246.1:3515299-3515508	CHR2A_Ttr,+	Bottlenose_dolphin_CHR508			+	+	+	+	+	+	+	+	+	+	-	-	-	-	-	+	-	-	-	-	-	-	-	-	-	-
Shift 2-3 nt
Bottlenose_dolphin QMGA01000411.1:18514015-18514220	CHR2A_Ttr,C	Bottlenose_dolphin_CHR119		2 nt	+	+	+	+	+	+	+	+	+	+	-	-	-	-	-	+	-	-	-	-	-	-	-	-	-	-
Bottlenose_dolphin QMGA01000049.1:9092870-9093072	CHR2A_Ttr,C	Bottlenose_dolphin_CHR132		3 nt	+	+	+	+	+	+	+	+	+	+	-	-	-	-	-	+	-	-	-	-	-	-	-	-	-	-
Bottlenose_dolphin QMGA01000296.1:3510900-3511094	CHR2A_Ttr,C	Bottlenose_dolphin_CHR333		2 nt	+	+	?	+	+	+	+	+	+	+	-	-	-	-	-	+	-	-	-	-	-	-	-	-	-	-

## Sheet: S1c
Supplementary Table S1c
Presence/absence table for retrotransposon insertions occurred as a result of ILS
(+) indicates the presence of a retroelement, (-) indicates its absence, (del) indicats deletion in the region of retroelement, (?) denotes absence of sequence information
Coordinate	RE type	Name	Shift	Tursiops_truncatus	Tursiops_aduncus	Sousa_chinensis	Lagenorhynchus_obliquidens	Globicephala_melas	Orcinus_orca	Phocoena_sinus	Neophocaena_asiaeorientalis	Delphinapterus_leucas	Monodon_monoceros	Inia_geoffrensis	Pontoporia_blainvillei	Lipotes_vexillifer	Mesoplodon_bidens	Ziphius_cavirostris	Platanista_minor	Physeter_macrocephalus	Kogia_breviceps	Megaptera_novaeangliae	Balaenoptera_physalus	Eschrichtius_robustus	Balaenoptera_bonaerensis	Balaenoptera_acutorostrata scammoni	Eubalaena_japonica	Hippopotamus_amphibius	Bos_taurus
Bottlenose_dolphin QMGA01000136.1:25022409-25022618	CHR2A_Ttr,C	Bottlenose_dolphin_CHR2		+	+	+	+	+	+	+	+	+	+	+	+	+	-	-	+	-	-	-	-	-	-	-	-	-	-
Bottlenose_dolphin QMGA01000114.1:2492524-2492728	CHR2A_Ttr,C	Bottlenose_dolphin_CHR23		+	+	+	+	+	+	+	+	+	+	+	+	+	-	-	+	-	-	-	-	-	-	-	-	-	-
Bottlenose_dolphin QMGA01000136.1:6252494-6252714	CHR2A_Ttr,+	Bottlenose_dolphin_CHR24		+	+	+	+	+	+	+	+	+	+	+	+	+	-	-	+	-	-	-	-	-	-	-	-	-	-
Bottlenose_dolphin QMGA01000309.1:10570314-10570521	CHR2A_Ttr,C	Bottlenose_dolphin_CHR34		+	+	+	+	+	+	+	+	+	+	+	+	+	-	-	+	-	-	-	-	-	-	-	-	-	-
Bottlenose_dolphin QMGA01000154.1:4858220-4858416	CHR2A_Ttr,+	Bottlenose_dolphin_CHR37		+	+	+	+	+	+	+	+	+	+	+	+	+	-	-	+	-	-	-	-	-	-	-	-	-	-
Bottlenose_dolphin QMGA01000117.1:15428800-15429012	CHR2A_Ttr,+	Bottlenose_dolphin_CHR46		+	+	+	+	+	+	+	+	+	+	+	+	+	-	-	+	-	-	-	-	-	-	-	-	-	-
Bottlenose_dolphin QMGA01000401.1:7047077-7047365	CHR2B_Ttr,C	Bottlenose_dolphin_CHR52		+	+	+	+	+	+	+	+	+	+	+	+	+	-	-	+	-	-	-	-	-	-	-	-	-	-
Bottlenose_dolphin QMGA01000401.1:6379504-6379712	CHR2A_Ttr,C	Bottlenose_dolphin_CHR53		+	+	+	+	+	+	+	+	+	+	+	+	+	-	-	+	-	-	-	-	-	-	-	-	-	-
Bottlenose_dolphin QMGA01000049.1:33843730-33843935	CHR2A_Ttr,C	Bottlenose_dolphin_CHR55		+	+	+	+	+	+	+	+	+	+	+	+	+	-	-	+	-	-	-	-	?	-	-	-	-	-
Bottlenose_dolphin QMGA01000117.1:8745729-8745939	CHR2A_Ttr,+	Bottlenose_dolphin_CHR58	2 nt	+	+	+	+	+	+	+	+	+	+	+	+	+	-	-	+	-	-	-	-	-	-	-	-	-	-
Bottlenose_dolphin QMGA01000331.1:5934486-5934696	CHR2A_Ttr,+	Bottlenose_dolphin_CHR70		+	+	+	+	+	+	+	+	+	+	+	+	+	-	-	+	-	-	-	-	-	-	-	-	-	-
Bottlenose_dolphin QMGA01000277.1:18771972-18772182	CHR2A_Ttr,+	Bottlenose_dolphin_CHR87		+	+	+	+	+	+	+	+	+	+	+	+	+	-	-	+	-	-	-	-	-	-	-	-	-	-
Bottlenose_dolphin QMGA01000372.1:1220065-1220274	CHR2A_Ttr,+	Bottlenose_dolphin_CHR92	3 nt	+	+	+	+	+	+	+	+	+	+	+	+	+	-	-	+	-	-	-	-	-	-	-	-	del	-
Bottlenose_dolphin QMGA01000322.1:18799594-18799788	CHR2A_Ttr,C	Bottlenose_dolphin_CHR107	3 nt	+	+	+	+	+	+	+	+	+	+	+	+	+	-	-	+	-	-	-	-	-	-	-	-	-	-
Bottlenose_dolphin QMGA01000469.1:2805511-2805719	CHR2A_Ttr,+	Bottlenose_dolphin_CHR110		+	+	+	+	+	+	+	+	+	+	+	+	+	?	-	+	-	-	-	-	-	-	-	-	-	-
Bottlenose_dolphin QMGA01000382.1:8293639-8293853	CHR2A_Ttr,+	Bottlenose_dolphin_CHR114	2 nt	+	+	+	+	+	+	+	+	+	+	+	+	+	-	-	+	-	-	-	-	-	-	-	-	del	-
Bottlenose_dolphin QMGA01000030.1:34538108-34538313	CHR2A_Ttr,C	Bottlenose_dolphin_CHR117		+	+	+	+	+	+	+	+	+	+	+	+	+	-	-	+	-	-	-	-	-	-	-	-	-	-
Bottlenose_dolphin QMGA01000163.1:9321948-9322157	CHR2A_Ttr,C	Bottlenose_dolphin_CHR126		+	+	+	+	+	+	+	+	+	+	+	+	+	-	-	+	-	-	-	-	-	-	-	-	-	del
Bottlenose_dolphin QMGA01000163.1:9548150-9548360	CHR2A_Ttr,C	Bottlenose_dolphin_CHR127		+	+	+	+	+	+	+	+	+	+	+	+	+	-	-	+	-	-	-	-	-	-	-	-	-	-
Bottlenose_dolphin QMGA01000169.1:32987258-32987469	CHR2A_Ttr,+	Bottlenose_dolphin_CHR142		+	+	+	+	+	+	+	+	+	+	+	+	+	-	-	+	-	-	-	-	-	-	-	-	-	-
Bottlenose_dolphin QMGA01000376.1:7843649-7843857	CHR2A_Ttr,C	Bottlenose_dolphin_CHR143a		+	+	+	+	+	+	+	+	+	+	+	+	+	-	-	+	-	-	-	-	-	-	-	-	-	-
Bottlenose_dolphin QMGA01000246.1:6511828-6512037	CHR2A_Ttr,C	Bottlenose_dolphin_CHR178		+	+	+	+	+	+	+	+	+	+	+	+	+	-	-	+	-	-	-	-	-	-	-	-	-	-
Bottlenose_dolphin QMGA01000386.1:4520446-4520653	CHR2A_Ttr,+	Bottlenose_dolphin_CHR187		+	+	+	+	+	+	+	+	+	+	+	+	+	-	-	+	-	-	-	-	-	-	-	-	-	-
Bottlenose_dolphin QMGA01000085.1:32597127-32597332	CHR2A_Ttr,+	Bottlenose_dolphin_CHR267	2 nt	+	+	+	+	+	+	+	+	+	+	+	+	+	-	-	+	-	-	-	?	-	-	-	-	-	?
Bottlenose_dolphin QMGA01000085.1:35347379-35347598	CHR2A_Ttr,C	Bottlenose_dolphin_CHR269		+	+	+	+	+	+	+	+	+	+	+	+	+	-	-	+	-	-	-	-	-	-	-	-	-	-
Bottlenose_dolphin QMGA01000379.1:15275750-15275960	CHR2A_Ttr,+	Bottlenose_dolphin_CHR287		+	+	+	+	+	+	+	+	?	+	+	+	+	-	-	+	-	-	-	-	-	-	-	-	-	-
Bottlenose_dolphin QMGA01000181.1:7186349-7186557	CHR2A_Ttr,+	Bottlenose_dolphin_CHR301a	1 nt	+	+	+	+	+	+	+	+	+	+	+	?	+	-	-	+	-	-	-	-	-	-	-	-	-	-
Bottlenose_dolphin QMGA01000190.1:5132907-5133116	CHR2A_Ttr,+	Bottlenose_dolphin_CHR316		+	+	+	+	+	+	+	+	+	+	+	+	+	-	-	+	-	-	-	-	-	-	-	-	-	-
Bottlenose_dolphin QMGA01000190.1:12316826-12317036	CHR2A_Ttr,+	Bottlenose_dolphin_CHR317		+	+	+	+	+	+	+	+	+	+	+	+	+	-	-	+	-	-	-	-	-	-	-	-	-	-
Bottlenose_dolphin QMGA01000411.1:5041976-5042183	CHR2A_Ttr,C	Bottlenose_dolphin_CHR325		+	+	+	+	+	+	+	+	+	+	+	+	+	-	-	+	-	-	-	-	-	-	-	-	-	-
Bottlenose_dolphin QMGA01000365.1:10390978-10391173	CHR2A_Ttr,+	Bottlenose_dolphin_CHR352		+	+	+	+	+	+	+	+	+	+	+	+	+	-	-	+	-	-	-	-	-	-	-	-	-	-
Bottlenose_dolphin QMGA01000464.1:27811675-27811876	CHR2A_Ttr,C	Bottlenose_dolphin_CHR356		+	+	+	+	+	+	+	+	+	+	+	+	+	-	-	+	-	-	-	-	-	-	-	-	del	-
Bottlenose_dolphin QMGA01000002.1:37987879-37988082	CHR2A_Ttr,C	Bottlenose_dolphin_CHR394		+	+	+	+	+	+	+	+	+	+	+	+	+	-	-	+	-	-	-	-	-	-	-	-	-	-
Bottlenose_dolphin QMGA01000341.1:7462000-7462210	CHR2A_Ttr,+	Bottlenose_dolphin_CHR412	1 nt	+	+	+	+	+	+	+	+	+	+	+	+	+	-	-	+	-	-	-	-	-	-	-	-	-	-
Bottlenose_dolphin QMGA01000227.1:11766718-11766925	CHR2A_Ttr,C	Bottlenose_dolphin_CHR423	1 nt	+	+	+	+	+	+	+	+	+	+	+	+	+	-	-	+	-	-	-	-	-	-	-	-	-	-
Bottlenose_dolphin QMGA01000469.1:67573783-67573993	CHR2A_Ttr,C	Bottlenose_dolphin_CHR461		+	+	+	+	+	+	+	+	+	+	+	?	+	?	-	+	-	-	-	-	-	-	-	-	-	-
Bottlenose_dolphin QMGA01000469.1:73398341-73398546	CHR2A_Ttr,C	Bottlenose_dolphin_CHR464		+	+	+	+	+	+	+	+	+	+	+	+	+	-	-	+	-	-	-	-	-	-	-	-	-	-
Bottlenose_dolphin QMGA01000171.1:624926-625135	CHR2A_Ttr,C	Bottlenose_dolphin_CHR479		+	+	+	+	+	+	+	+	+	+	+	+	+	-	-	+	-	-	-	-	-	-	-	-	-	-
Bottlenose_dolphin QMGA01000002.1:43999707-43999919	CHR2A_Ttr,+	Bottlenose_dolphin_CHR558a		+	+	+	+	+	+	+	+	+	+	+	+	+	-	-	+	-	-	-	?	-	-	-	-	-	-

## Sheet: S1d
Supplementary Table S1d
Homoplasy: presence/absence table for precise deletions of retrotransposons
(+) indicates the presence of a retroelement, (-) indicates its absence, (del) indicats deletion in the region of retroelement, (?) denotes absence of sequence information
Coordinate	RE type	Name	Tursiops_truncatus	Tursiops_aduncus	Sousa_chinensis	Lagenorhynchus_obliquidens	Globicephala_melas	Orcinus_orca	Phocoena_sinus	Neophocaena_asiaeorientalis	Delphinapterus_leucas	Monodon_monoceros	Inia_geoffrensis	Pontoporia_blainvillei	Lipotes_vexillifer	Mesoplodon_bidens	Ziphius_cavirostris	Platanista_minor	Physeter_macrocephalus	Kogia_breviceps	Megaptera_novaeangliae	Balaenoptera_physalus	Eschrichtius_robustus	Balaenoptera_bonaerensis	Balaenoptera_acutorostrata scammoni	Eubalaena_japonica	Hippopotamus_amphibius	Bos_taurus
Bottlenose_dolphin QMGA01000003.1:8322698-8322902	CHR2A_Ttr,C	Bottlenose_dolphin_CHR321	+	+	+	+	+	+	+	+	+	+	+	+	-	+	+	+	-	-	-	-	-	-	-	-	-	-
Bottlenose_dolphin QMGA01000277.1:10783943-10784153	CHR2A_Ttr,+	Bottlenose_dolphin_CHR84	+	+	+	+	+	+	+	+	+	+	+	?	+	-	+	+	-	-	-	-	-	-	-	-	-	-
Bottlenose_dolphin QMGA01000320.1:1772349-1772553	CHR2A_Ttr,C	Bottlenose_dolphin_CHR134	+	+	+	+	+	+	+	+	+	+	+	+	+	-	+	+	-	-	-	-	-	-	-	-	-	-
Bottlenose_dolphin QMGA01000075.1:21534093-21534303	CHR2A_Ttr,+	Bottlenose_dolphin_CHR146	+	+	+	+	+	+	+	+	+	+	+	+	+	-	+	+	-	-	-	-	-	-	-	-	del	-
Bottlenose_dolphin QMGA01000204.1:4300270-4300480	CHR2A_Ttr,+	Bottlenose_dolphin_CHR378	+	+	+	+	+	+	+	+	+	+	+	+	+	+	-	+	-	-	-	-	-	-	-	-	-	-

## Sheet: S1e
Supplementary Table S1e
Homoplasy: presence/absence table for single homoplasies and unclear cases of homoplasy
(+) indicates the presence of a retroelement, (-) indicates its absence, (del) indicats deletion in the region of retroelement, (?) denotes absence of sequence information
Coordinate	RE type	Name	Comment	Shift	Tursiops_truncatus	Tursiops_aduncus	Sousa_chinensis	Lagenorhynchus_obliquidens	Globicephala_melas	Orcinus_orca	Phocoena_sinus	Neophocaena_asiaeorientalis	Delphinapterus_leucas	Monodon_monoceros	Inia_geoffrensis	Pontoporia_blainvillei	Lipotes_vexillifer	Mesoplodon_bidens	Ziphius_cavirostris	Platanista_minor	Physeter_macrocephalus	Kogia_breviceps	Megaptera_novaeangliae	Balaenoptera_physalus	Eschrichtius_robustus	Balaenoptera_bonaerensis	Balaenoptera_acutorostrata scammoni	Eubalaena_japonica	Hippopotamus_amphibius	Bos_taurus
Bottlenose_dolphin QMGA01000181.1:8412702-8412912	CHR2A_Ttr,+	Bottlenose_dolphin_CHR536a	precise parallel insertions		+	+	+	+	+	+	-	-	-	-	-	-	-	+	+	-	-	-	-	-	-	-	-	-	-	-
Bottlenose_dolphin QMGA01000034.1:33627887-33628095	CHR2A_Ttr,C	Bottlenose_dolphin_CHR370a	precise parallel insertions		+	+	+	+	+	+	+	+	+	+	-	-	-	-	+	-	-	-	-	-	-	-	-	-	-	-
Bottlenose_dolphin QMGA01000167.1:5292204-5292443	CHR2B_Ttr,C	Bottlenose_dolphin_CHR615	precise parallel insertions		+	+	+	+	+	+	+	+	+	+	+	+	+	+	+	+	+	+	-	-	-	-	-	+	-	-
Bottlenose_dolphin QMGA01000310.1:11272087-11272295	CHR2A_Ttr,C	Bottlenose_dolphin_CHR600	possible precise deletions		+	+	+	+	+	+	+	+	+	+	+	+	+	-	-	+	+	+	-	-	-	-	-	-	-	-
Bottlenose_dolphin QMGA01000372.1:21325485-21325694	CHR2A_Ttr,C	Bottlenose_dolphin_CHR495	2 or more homoplasious events		+	+	+	+	+	+	+	+	+	+	+	+	+	-	-	+	+	-	-	-	-	-	-	-	-	-
Bottlenose_dolphin QMGA01000008.1:3261919-3262140	CHR2A_Ttr,C	Bottlenose_dolphin_CHR525	2 or more homoplasious events		+	+	+	+	+	+	+	+	+	+	+	+	+	-	-	+	+	-	-	-	-	-	-	-	-	-
Bottlenose_dolphin QMGA01000309.1:14619288-14619496	CHR2A_Ttr,C	Bottlenose_dolphin_CHR485	2 or more homoplasious events	3 nt	+	+	+	+	+	+	+	+	+	+	+	del	+	-	-	+	-	+	-	-	-	-	-	-	-	-
Bottlenose_dolphin QMGA01000048.1:575657-575864	CHR2A_Ttr,C	Bottlenose_dolphin_CHR432	2 or more homoplasious events		+	+	+	+	+	+	+	+	+	+	+	+	-	-	-	+	-	-	-	-	-	-	-	-	-	-
Bottlenose_dolphin QMGA01000358.1:19923595-19923795	CHR2A_Ttr,C	Bottlenose_dolphin_CHR206	2 or more homoplasious events		+	+	+	-	-	-	-	-	-	-	-	-	-	+	+	+	-	-	-	-	-	-	-	-	-	-
Bottlenose_dolphin QMGA01000034.1:65179789-65179997	CHR2A_Ttr,C	Bottlenose_dolphin_CHR221	2 or more homoplasious events		+	+	+	+	+	+	+	+	+	+	+	+	-	-	-	-	+	-	-	-	-	-	-	-	-	-
Bottlenose_dolphin QMGA01000379.1:17030489-17030698	CHR2A_Ttr,+	Bottlenose_dolphin_CHR286	2 or more homoplasious events		+	+	+	+	+	+	+	+	+	+	+	+	+	+	-	-	+	-	-	-	-	-	-	-	-	-
Bottlenose_dolphin QMGA01000081.1:4884577-4884787	CHR2A_Ttr,C	Bottlenose_dolphin_CHR347	2 or more homoplasious events	3 nt	+	+	+	+	+	+	-	-	-	-	-	+	+	-	-	-	-	-	-	-	-	-	-	-	-	-
Bottlenose_dolphin QMGA01000168.1:7877696-7877904	CHR2A_Ttr,+	Bottlenose_dolphin_CHR429	2 or more homoplasious events	3 nt	+	+	+	+	+	+	-	-	-	-	+	+	+	-	-	+	-	-	-	-	-	-	-	-	-	-
Bottlenose_dolphin QMGA01000323.1:2316418-2316638	CHR2A_Ttr,+	Bottlenose_dolphin_CHR519	2 or more homoplasious events		+	+	+	+	+	+	+	?	+	+	+	+	-	-	-	-	+	+	-	-	-	-	-	-	-	-
Bottlenose_dolphin QMGA01000405.1:3098910-3099127	CHR2A_Ttr,+	Bottlenose_dolphin_CHR529	2 or more homoplasious events	3 nt	+	+	+	-	-	+	-	-	-	-	-	-	-	-	-	-	+	+	-	-	-	-	-	-	-	del
Bottlenose_dolphin QMGA01000448.1:19947130-19947338	CHR2A_Ttr,C	Bottlenose_dolphin_CHR544	2 or more homoplasious events	2 nt	+	+	+	-	+	-	-	-	-	-	-	-	-	+	+	-	+	+	-	-	?	-	-	-	-	-
Bottlenose_dolphin QMGA01000048.1:11635339-11635515	CHR2A_Ttr,+	Bottlenose_dolphin_CHR560	2 or more homoplasious events		+	+	+	+	+	+	+	+	+	+	+	+	+	+	-	+	-	+	-	-	-	-	-	-	del	-
Bottlenose_dolphin QMGA01000309.1:898302-898511	CHR2A_Ttr,+	Bottlenose_dolphin_CHR486	precise parallel insertion or precise deletion		+	+	+	+	+	+	+	+	+	+	+	?	+	+	+	-	+	+	-	-	-	-	-	-	-	-
Bottlenose_dolphin QMGA01000049.1:5758131-5758337	CHR2A_Ttr,C	Bottlenose_dolphin_CHR503	precise parallel insertion or precise deletion	1 nt	+	+	+	+	+	+	+	+	+	+	+	+	+	+	+	-	+	+	-	-	-	-	-	-	-	-
Bottlenose_dolphin QMGA01000075.1:20710024-20710234	CHR2A_Ttr,C	Bottlenose_dolphin_CHR504	precise parallel insertion or precise deletion		+	+	+	+	+	+	+	+	+	+	+	+	+	+	+	-	+	+	-	-	-	-	-	?	-	-
Bottlenose_dolphin QMGA01000160.1:1275840-1276047	CHR2A_Ttr,C	Bottlenose_dolphin_CHR505	precise parallel insertion or precise deletion		+	+	+	+	+	+	+	+	+	+	+	+	+	+	+	-	+	+	-	-	-	-	-	-	-	-
Bottlenose_dolphin QMGA01000358.1:31575651-31575941	CHR2B_Ttr,+	Bottlenose_dolphin_CHR513	precise parallel insertion or precise deletion		+	+	+	+	+	+	+	+	+	+	+	+	+	+	+	-	+	+	-	-	-	-	-	-	-	?
Bottlenose_dolphin QMGA01000169.1:20522956-20523162	CHR2A_Ttr,+	Bottlenose_dolphin_CHR518	precise parallel insertion or precise deletion		+	+	+	+	+	+	+	+	+	+	+	+	+	+	?	-	+	+	-	-	-	-	-	-	del	-
Bottlenose_dolphin QMGA01000266.1:8633123-8633331	CHR2A_Ttr,C	Bottlenose_dolphin_CHR522	precise parallel insertion or precise deletion		+	+	+	+	+	+	+	+	+	+	+	+	+	+	+	-	+	+	-	-	-	-	-	-	-	-
Bottlenose_dolphin QMGA01000163.1:436047-436257	CHR2A_Ttr,+	Bottlenose_dolphin_CHR531	precise parallel insertion or precise deletion	1 nt	+	+	+	+	+	+	+	+	+	+	+	+	+	+	?	-	+	+	-	-	-	-	-	-	-	-
Bottlenose_dolphin QMGA01000034.1:83561981-83562186	CHR2A_Ttr,C	Bottlenose_dolphin_CHR548	precise parallel insertion or precise deletion		+	+	+	+	+	+	+	+	+	+	+	+	+	+	+	-	+	+	-	-	-	-	-	-	-	-
Bottlenose_dolphin QMGA01000004.1:943677-943880	CHR2A_Ttr,+	Bottlenose_dolphin_CHR549	precise parallel insertion or precise deletion		+	+	+	+	+	+	+	+	+	+	+	?	+	+	+	-	+	+	-	-	-	-	-	-	-	-
Bottlenose_dolphin QMGA01000035.1:5823782-5823992	CHR2A_Ttr,+	Bottlenose_dolphin_CHR533	precise parallel insertion or precise deletion	2 nt	+	+	+	+	+	+	+	+	+	+	+	+	+	+	+	-	+	+	-	-	-	-	-	-	-	-
Bottlenose_dolphin QMGA01000365.1:27006867-27007076	CHR2A_Ttr,+	Bottlenose_dolphin_CHR552	precise parallel insertion or precise deletion	3 nt	+	+	+	+	+	+	+	+	+	+	+	+	+	+	+	-	+	+	-	-	-	-	-	-	-	-
Bottlenose_dolphin QMGA01000298.1:9702820-9703028	CHR2A_Ttr,+	Bottlenose_dolphin_CHR542	precise parallel insertion or precise deletion		+	+	+	+	+	+	+	+	+	+	+	+	+	+	+	+	+	-	-	-	?	-	-	-	-	-
Presence/absence table for unclear retrotransposon signals
Coordinate	RE type	Name	Comment	Shift	Tursiops_truncatus	Tursiops_aduncus	Sousa_chinensis	Lagenorhynchus_obliquidens	Globicephala_melas	Orcinus_orca	Phocoena_sinus	Neophocaena_asiaeorientalis	Delphinapterus_leucas	Monodon_monoceros	Inia_geoffrensis	Pontoporia_blainvillei	Lipotes_vexillifer	Mesoplodon_bidens	Ziphius_cavirostris	Platanista_minor	Physeter_macrocephalus	Kogia_breviceps	Megaptera_novaeangliae	Balaenoptera_physalus	Eschrichtius_robustus	Balaenoptera_bonaerensis	Balaenoptera_acutorostrata scammoni	Eubalaena_japonica	Hippopotamus_amphibius	Bos_taurus
Bottlenose_dolphin QMGA01000075.1:22574852-22575056	CHR2A_Ttr,C	Bottlenose_dolphin_CHR422a			+	+	+	+	-	-	?	?	-	-	-	-	-	-	-	-	-	-	-	-	-	?	-	-	-	-
Bottlenose_dolphin QMGA01000322.1:10959599-10959804	CHR2A_Ttr,+	Bottlenose_dolphin_CHR104b			-	-	-	-	-	-	-	-	-	-	-	-	-	+	+	+	-	-	-	-	-	-	-	-	-	-
Bottlenose_dolphin QMGA01000309.1:15291678-15291888	CHR2A_Ttr,C	Bottlenose_dolphin_CHR28b			-	-	-	-	-	-	-	-	-	-	-	?	?	-	-	-	-	-	?	?	?	?	+	+	-	-
Bottlenose_dolphin QMGA01000041.1:1722586-1722788	CHR2A_Ttr,+	Bottlenose_dolphin_CHR32b			-	-	-	-	-	-	-	-	-	-	?	-	-	-	?	-	-	-	+	?	-	?	+	-	-	-
Bottlenose_dolphin QMGA01000309.1:4002260-4002468	CHR2A_Ttr,+	Bottlenose_dolphin_CHR35b			-	-	-	-	-	-	-	-	-	-	-	-	-	-	-	-	-	-	+	?	?	?	+	+	del	-
Bottlenose_dolphin QMGA01000049.1:33559691-33559914	CHR2A_Ttr,+	Bottlenose_dolphin_CHR56b			-	-	-	-	-	-	-	-	-	-	-	-	-	-	-	-	-	-	-	-	+	?	+	-	-	-
Bottlenose_dolphin QMGA01000433.1:3927734-3927946	CHR2A_Ttr,C	Bottlenose_dolphin_CHR75b			-	-	-	-	-	-	-	-	-	-	-	-	-	-	-	-	-	-	-	-	-	+	+	+	-	-
Bottlenose_dolphin QMGA01000167.1:9901868-9902163	CHR2B_Ttr,C	Bottlenose_dolphin_CHR94b			-	-	-	-	-	-	-	-	-	-	-	-	-	-	-	-	-	-	+	+	+	?	+	?	-	-
Bottlenose_dolphin QMGA01000095.1:2262521-2262731	CHR2A_Ttr,C	Bottlenose_dolphin_CHR311b			-	-	-	-	-	-	-	-	-	-	-	-	-	-	-	-	-	-	+	-	-	+	+	-	-	-
Bottlenose_dolphin QMGA01000345.1:17795521-17795732	CHR2A_Ttr,C	Bottlenose_dolphin_CHR375b			-	-	-	-	-	-	-	-	-	-	-	-	-	-	?	-	-	-	-	-	-	-	+	+	-	-
Bottlenose_dolphin QMGA01000037.1:15394685-15394887	CHR2A_Ttr,C	Bottlenose_dolphin_CHR426b			-	-	-	-	-	-	-	-	-	-	-	-	-	-	-	-	-	-	?	+	-	+	+	-	-	-
