# Supplementary material for: Homoplasy of Retrotransposon Insertions in Toothed Whales
Source: Genes (Basel). 2023 Sep 21;14(9):1830. doi: 10.3390/genes14091830 (PMC10531181; doi:10.3390/genes14091830)
Supplement: Supplementary file 1 [file genes-14-01830-s001.zip › Supplementary_Table_S2.txt]

Supplementary Table S2 

1/0 matrix of all diagnostic retrotransposons.


#Nexus
begin data;
dimensions ntax=25 nchar=1197;
format transpose;
taxlabels Ttr Tad Sch Lob Gme Oor Psi Nas Dle Mmo Ige Pbl Lve Mbi Zca Pmi Pma Kbr Mno Bph Ero Bbo Bac Eja Out;

matrix
char1	11000000000?0000000000000
char2	110000000000000000000?000
char3	1110000000000000000000000
char4	1110000000000000000000000
char5	11100000000?0000000000000
char6	111100??0000000000000?000
char7	11111100000?0000000000000
char8	1111110000000000000000000
char9	1111110000000000000000000
char10	111111111100000000?000000
char11	1111111111000000000000000
char12	1111111111000000000000000
char13	111111111100?000000000000
char14	1111111111000000000000000
char15	1111111111000000000?00000
char16	1111111?11000000000000000
char17	1111111111000000000000000
char18	1111111111111000000000000
char19	11111111111?100000????000
char20	1111111111111000000???000
char21	111111111111100000000?000
char22	1111111111111000000?00000
char23	1111111111111000000000000
char24	1111111111111000000000?00
char25	1111111111111000000000000
char26	1111111111111000000000000
char27	111111111111100000?000000
char28	1111111111111000000000000
char29	1111111111111000000000000
char30	1111111111111000000000000
char31	1111111111111000000000000
char32	1111111111111000000000000
char33	1111111111111000000000000
char34	1111111111111000000000000
char35	1111111111111000000000000
char36	11111111111110?0000000000
char37	1111111111111000000000000
char38	1111111111111000000000000
char39	1111111111111000000000000
char40	1111111111111000000000000
char41	111111111111?000000000000
char42	11111111111110000000?0000
char43	1111111111111000000000000
char44	111111111111100000?000000
char45	1111111111111000000000000
char46	11111111111?1000000000000
char47	111111111111100000?000000
char48	1111111111111000000000000
char49	1111111111111000000000000
char50	1111111111111000000000000
char51	11111111111110?0000000000
char52	1111111111111000000000000
char53	11111111111?1000000000000
char54	1111111111111000000000000
char55	1111111111111000000000000
char56	1111111111111000000000000
char57	11111111111111?0000?0?000
char58	111111111111111000000?0?0
char59	1111111111111110000000000
char60	1111111111111110000000000
char61	1111111111111110000000000
char62	1111111111111110000000000
char63	1111111111111110000000000
char64	1111111111111110000000000
char65	1111111111111110000000000
char66	1111111111111110000000000
char67	1111111111111110000000000
char68	1111111111111110000000000
char69	1111111111111110000000000
char70	1111111111111110000000000
char71	1111111111111110000000000
char72	1111111111111110000000000
char73	1111111111111110000000000
char74	1111111111111110000000000
char75	1111111111111110000000000
char76	1111111111111110000000000
char77	1111111111111110000000000
char78	11111111111?1110000000000
char79	1111111111111110000000000
char80	1111111111111110000000000
char81	1111111?111?1110000000000
char82	1111111111111110000000000
char83	111111111111?110000000000
char84	1111111111111110000?00000
char85	11111111?1111110000000000
char86	1111111111111110000000000
char87	1111111111111110000000000
char88	1111111111111110000000000
char89	1111111111111110000000000
char90	1111111111111110000000000
char91	1111111111111110000000000
char92	1111111111111110000000000
char93	1111111111111110000000000
char94	111?111111111110000000000
char95	111111111111?110000000000
char96	111111111111?110000000000
char97	1111111111111110000000000
char98	1111111111111110000000000
char99	111111111111?110000000000
char100	1111111111111110000?00000
char101	11111111111?1110000000000
char102	11111111?1111110000000000
char103	11111111111?1110000000000
char104	1111111111111110000000000
char105	1111111111111110000000000
char106	1111111111111110000000000
char107	1111111111111110000000000
char108	1111111111111110000000000
char109	111111?1?1111110000000000
char110	1111111111111110000000000
char111	1111111111111110000000000
char112	11?1111111111110000000000
char113	1111111?1111?110000?00000
char114	111111111111?11000???0000
char115	111111111111?110000000000
char116	1111111111111110000000000
char117	1111111111111110000000000
char118	1111111111111110000000000
char119	1111111111111110000000000
char120	1111111111111110000000000
char121	1111111111111110000000000
char122	111111111111?110000000000
char123	1111111111111110000000000
char124	11111?11111?1110000000000
char125	1111111111111110000000000
char126	111111111111?110000000000
char127	11111111?1111110000000000
char128	1111111111111110000000000
char129	1111111111111110000000000
char130	111?111111111110000000000
char131	1111111?11111110000?00000
char132	111111?111111110000000000
char133	111111?111111110000000000
char134	11111111111?1110000000000
char135	111?11111111?110000000000
char136	111111111111111000000?000
char137	11?1111111111110000000000
char138	1111111111111110000000000
char139	1111111111?11110000000000
char140	1111111111111110000000000
char141	111111?111111110000?00000
char142	1111111111111110000000000
char143	1111111111111110000000000
char144	11111?11111?1110000000000
char145	1111111111111110000000000
char146	1111111111111110000000000
char147	11111?1111111110000000000
char148	1111111111111110000000000
char149	1111111111111110000000000
char150	1111111111111110000000000
char151	1111111111111110000000000
char152	111111111111?110000000000
char153	1111111111111110000000000
char154	111111?111111110000000000
char155	1111111111111110000000000
char156	11111111111?1110000000000
char157	11111?11111111100000000?0
char158	1111111?1111?110000000000
char159	1111111111111110000000000
char160	1111111111111110000000000
char161	1111111111111110000000000
char162	111111111?111110000000000
char163	11?1111111111110000000000
char164	1111111111111110000000000
char165	1111111111111110000000000
char166	111111111111?110000000000
char167	11111111111?1110000000000
char168	11111?1111?11110000000000
char169	11111111?111?110000000000
char170	1111111111111110000000000
char171	1111111111111110000000000
char172	1111111111111110000000000
char173	11111111111?1110000000000
char174	111111111111?110000000000
char175	111?111111111110000000000
char176	11?11111111?1110000000000
char177	1111111111111110000000000
char178	11111111111?1110000000000
char179	1111111111111110000000000
char180	1111111111111110000000000
char181	1111111111111110000000000
char182	1111111111111110000000000
char183	11111111111?1110000000000
char184	1111111111111110000000000
char185	1111111111111110000000000
char186	1111111111111110000000000
char187	1111111111111110000000000
char188	1111?11?11111110000000000
char189	111111111111?110000000000
char190	1111111111111110000000000
char191	1111111111111110000000000
char192	1111111111111110000000000
char193	111111111111?110000000000
char194	1111111111?11110000000000
char195	1111111111111110000000000
char196	1111111111111110000000000
char197	11111111111?1110000000000
char198	1111111111111110000000000
char199	1111111111?11110000000000
char200	1111111111111110000000000
char201	111111111111?110000000000
char202	1111111111111110000000000
char203	1111111?11111110000000000
char204	11111111?1111110000000000
char205	111111111111?110000000000
char206	11111111??111110000000000
char207	1111111111?11110000000000
char208	1111111?11111110000?00000
char209	111111111111?110000000000
char210	1111111111111110000000000
char211	1111111111111110000000000
char212	1111111111111110000000000
char213	1111111111111110000000000
char214	11111?1111111110000000000
char215	1111111111111110000000000
char216	111111111111?110000000000
char217	11?1111?11111110000000000
char218	1111111111111110000000000
char219	1111111?11111110000000000
char220	1111111111111110000000000
char221	11111111111?1110000000000
char222	111111111111?110000000000
char223	1111111111111110000?00000
char224	1111111111111110000000000
char225	1111111111111110000000000
char226	11111111111?1110000000000
char227	1111111?1111111000000?000
char228	1111111111111110000000000
char229	1111111?1111?110000000000
char230	1111111?1111?11000000?000
char231	11111111?111111000000000?
char232	1111111111111110000000000
char233	1111111111111110000000000
char234	1111111?11111110000000000
char235	1111111111??1110000000000
char236	1111111111111110000000000
char237	1111111111111110000000000
char238	1111111111111110000000000
char239	11111111111??110000000000
char240	1111111111?11110000000000
char241	1111111111?11110000000000
char242	1111111111111110000000000
char243	111111111111?110000000000
char244	1111111111111110000000000
char245	11111111111?1110000000000
char246	11111111111?1110000000000
char247	11111111111?1110000000000
char248	11111111?11?1110000000000
char249	1111111111111110000000000
char250	11111111111??110000000000
char251	1111111111111110000000000
char252	1111111111111110000??0000
char253	1111111111111110000000000
char254	1111111111111110000000000
char255	111111111111?110000000000
char256	11111111111??110000000000
char257	111111111111?110000000000
char258	1111111111111110000000000
char259	1111111111111110000000000
char260	1111111111111110000000000
char261	11111111111?1110000000000
char262	1111111111111110000000000
char263	1111111111?1?110000000000
char264	1111111111111110000000000
char265	11111111111?1110000000000
char266	1111111111111110000000000
char267	1111111111111110000000000
char268	1111111?11111110000000000
char269	111111111111?110000000000
char270	111111111111?110000000000
char271	1111111111111110000000000
char272	111?111111111110000000000
char273	1111111111111110000000000
char274	1111111111111110000000000
char275	1111111111111110000000000
char276	1111111111111110000?00000
char277	11111111?1111110000000000
char278	1111111111111110000000000
char279	111111111111111000?000000
char280	111111111111?110000000000
char281	111111111111?110000000000
char282	1111111111111110000000000
char283	1111111111111110000000000
char284	111111111?111110000000000
char285	111111111111?110000000000
char286	1111111111111110000000000
char287	1111111111111110000000000
char288	1111111111111110000000000
char289	1111111111111110000000000
char290	1111111111111110000000000
char291	1111111111111110000000000
char292	1111111111111110000000000
char293	1111111111111110000000000
char294	11111111111?1110000000000
char295	11111111111?1110000000000
char296	1111111111111110000000000
char297	11111111111?1110000000000
char298	1111111111?11110000000000
char299	1111111111111110000000000
char300	11111111111?1110000000000
char301	1111?11111?11110000000000
char302	1111111111111110000000000
char303	1111111111111110000000000
char304	1111111111?11110000000000
char305	1111111?11111110000000000
char306	1111111111111110000000000
char307	11111?1111?11110000000000
char308	1111111111111110000000000
char309	111111111111?110000000000
char310	1111111111111110000000000
char311	1?11111?11111110000000000
char312	111111111111?110000000000
char313	1111111111111110000000000
char314	11111111111?1110000000000
char315	1111111111111110000000000
char316	1111111?1111?110000000000
char317	1111111111111110000000000
char318	1111?1111111?110000000000
char319	111111111111?110000000000
char320	1111111111111110000000000
char321	1111111111111110000000000
char322	1111111111111110000000000
char323	11111111111?1110000000000
char324	1111111111111110000000000
char325	1111111111111110000000000
char326	1111111?11111110000000000
char327	1111111?11111110000000000
char328	1111111111111110000000000
char329	1111111111111110000000000
char330	1111111111?11110000000000
char331	1111111111111110000000000
char332	11111111111?1110000000000
char333	111111111111?110000000000
char334	1111111111111110000000000
char335	11111111111??110000000000
char336	1111111111111110000000000
char337	11111111111??110000000000
char338	1111111111111110000000000
char339	111?111111111110000000000
char340	11111?111111?110000000000
char341	11111?111?111110000000000
char342	1111111111111110000000000
char343	11111111111??110000000000
char344	1111111111111110000000000
char345	1111111111111110000000000
char346	111111111111?110000000000
char347	111?111111?11110000000000
char348	111111111111?110000000000
char349	1111111?11111110000000000
char350	1111111111111110000?00000
char351	11111111?1111110000000000
char352	1111111111111110000000000
char353	1111111111111110000000000
char354	1?11111111111110000000000
char355	111?111?11111110000000000
char356	11111?111111?110000000000
char357	1111111111111110000000000
char358	1111111111111110000000000
char359	1111111111111110000000000
char360	1111111111111110000000000
char361	1111111111111110000000000
char362	1111111?1?111110000000000
char363	1111111111111110000000000
char364	1111111111111110000000000
char365	1111111111111110000000000
char366	1111111111111110000000000
char367	1111111111111110000000000
char368	1111111?11111110000000000
char369	1111111111111110000000000
char370	1111111111111110000000000
char371	11?1111111?11110000000000
char372	11111111111??11000?000000
char373	1111111111111110000000000
char374	1111111111111110000000000
char375	11111111111?1110000000000
char376	11111?1111111110000000000
char377	11111111111111100000000?0
char378	1111111111111110000000000
char379	1111111111111110000000000
char380	1111111?11111110000000000
char381	111111111?111110000000000
char382	11111111111?1110000000000
char383	1111111111111110000000000
char384	11111111?1111110000000000
char385	1111111111111110000000000
char386	1111111111111110000000000
char387	111111111111?110000000000
char388	1111111111111110000000000
char389	11111111111?1110000000000
char390	1111111111?11110000000000
char391	11111?1111111110000000000
char392	1111111111111110000000000
char393	1111111111111110000000000
char394	11111?1111111110000000000
char395	1111111111111110000000000
char396	111111111111?110000000000
char397	1111111111111110000000000
char398	111?11111111?110000000000
char399	1111111111111110000000000
char400	1111111111111110000000000
char401	1?11111111111110000000000
char402	1111111111111110000000000
char403	111111111111?110000000000
char404	111111111111?110000000000
char405	1111111111?11110000000000
char406	1?11111111111110000000000
char407	1111111111111110000000000
char408	1111111111?11110000000000
char409	111111111111?110000000000
char410	1111111?11111110000000000
char411	111111111111?110000000000
char412	1111??1111111110000000000
char413	111111111?111110000000000
char414	1111111111111110000000000
char415	1111111111111110000000000
char416	111111111111?110000000000
char417	1111111111111110000000000
char418	1111111111111110000000000
char419	11111111111111100000?0000
char420	1111111?11111110000000000
char421	1111111111111110000000000
char422	11111111111?1110000000000
char423	1111111111111110000000000
char424	1111111?1111?110000000000
char425	1111111?111?1110000000000
char426	11111111111?1110000000000
char427	1111111111111110000000000
char428	1111111111111110000?00000
char429	1111111111111110000000000
char430	1111111111111110000000000
char431	1111111?11111110000000000
char432	1111111111111110000000000
char433	1111111111111110000000000
char434	11111111111?1110000000000
char435	111111111111?110000000000
char436	111111111111?110000000000
char437	11?1111111111110000000000
char438	1111111111111110000000000
char439	1111111111111110000000000
char440	1111111111111110000000000
char441	11111111111?1110000000000
char442	11111111111??110000000000
char443	1111111111111110000000000
char444	1111111111111110000000000
char445	1111111111111110000000000
char446	111?1111111?1110000000000
char447	1111111111111110000000000
char448	11111?11111?1110000000000
char449	1111111111111110000000000
char450	11111?111111?110000000000
char451	1111111111111110000000000
char452	1111111111111110000000000
char453	1111111?1111?110000000000
char454	1111111111111110000000000
char455	111111111?111110000000000
char456	1111111111111110000000000
char457	1111111111111110000000000
char458	11111111111??110000000000
char459	1111111111111110000000000
char460	1111111111111110000000000
char461	1111111111111110000000000
char462	1111111111111110000000000
char463	1111111111111110000000000
char464	1111111111111110000000000
char465	1111111111111110000000000
char466	11111111?1111110000000000
char467	1111111111111110000000000
char468	1111111111111110000000000
char469	1111111111111110000000000
char470	11111111111?1110000000000
char471	1111111?11111110000000000
char472	11111111111?1110000000000
char473	1111111111111110000000000
char474	1?11111?11111110000000000
char475	1?11111111111110000000000
char476	1111?11111111110000000000
char477	1111111?11111110000000000
char478	1111111111111110000000000
char479	111111111?11?110000000000
char480	111111111?11111000?000000
char481	1111111?11111110000000000
char482	1111111?11111110000000000
char483	1111111111111110000000000
char484	1111111111111110000000000
char485	1111111111111110000000000
char486	1111111111111110000000000
char487	1111111111111110000000000
char488	111111??11111110000000000
char489	1111111?1111?110000000000
char490	111?11111111?110000000000
char491	11111111111?1110000000000
char492	1111111111111110000?00000
char493	111111111111?110000000000
char494	1111111111111110000000000
char495	11111?1111111110000000000
char496	1111111111111110000000000
char497	1111111111111110000000000
char498	11111111111?1110000000000
char499	1111111111111110000000000
char500	111111111111?110000000000
char501	1111111111111110000000000
char502	1111111111111110000000000
char503	1111111111111110000000000
char504	11111111111?1110000000000
char505	11111111111?1110000000000
char506	1111111111111110000000000
char507	1111111111111110000000000
char508	11111111?111?110000000000
char509	11111111?1111110000000000
char510	1111111111111110000000000
char511	11?111111111?110000000000
char512	1111111111111110000000000
char513	1111111111111110000000000
char514	1111?11111111110000000000
char515	1111111111111110000000000
char516	1111111111111110000000000
char517	1111111?111?1110000000000
char518	111111111111?110000000000
char519	111111111111?110000000000
char520	111111111111?110000000000
char521	1111111111111110000000000
char522	11111111111?1110000000000
char523	11111111?111111000000?000
char524	111111?1111?1110000000000
char525	1111111111?11110000000000
char526	11111?1111111110000000000
char527	1111111111111110000000000
char528	1111111?11111110000000000
char529	1111111111111110000000000
char530	111111111111?110000000000
char531	11111?1111?11110000000000
char532	111?111111111110000000000
char533	11111?11111?1110000000000
char534	111111111111?110000000000
char535	1111111111111110000000000
char536	1111111111111110000000000
char537	1111111111111110000000000
char538	111111111111?110000000000
char539	1111111111111110000000000
char540	1111111111111110000000000
char541	111111111111?110000000000
char542	111111??11111110000000000
char543	1111111111111110000000000
char544	111111111111?110000000000
char545	1111111111111110000000000
char546	11?1111111111110000000000
char547	1111111111111110000000000
char548	111?111111111110000000000
char549	11111?111111111000?000000
char550	1111111111111110000000000
char551	111111?111111110000000000
char552	1111111111?11110000000000
char553	1111111111111110000000000
char554	1111111111111110000000000
char555	1111111111111110000000000
char556	111111111111?110000000000
char557	1111111111111110000000000
char558	1111111111111110000000000
char559	1111111111111110000000000
char560	111111111111?110000000000
char561	1111111111111110000000000
char562	1111111111111110000000000
char563	11111111111?1110000000000
char564	1111111111111110000000000
char565	111111111111?110000000000
char566	1111111111111110000000000
char567	11111?1111111110000000000
char568	11111??111111110000000000
char569	11111?11111?1110000000000
char570	1111111111111110000000000
char571	11111?1111111110000000000
char572	1111111111111110000000000
char573	1111111?11?11110000000000
char574	111111111111?110000000000
char575	1111111111111110000000000
char576	11111111111?1110000000000
char577	1111111111111110000000000
char578	11111111111?1110000000000
char579	1111111111111110000000000
char580	111111111111?110000000000
char581	1111?111111?1110000000000
char582	11111111111?1110000000000
char583	1111111?111?1110000000000
char584	1111111111111110000000000
char585	11111?111111111000??00000
char586	111111??111?1111000000000
char587	1111111111111111000000000
char588	11111111111?1111000000000
char589	1111111111111111000000000
char590	11111111111?1111000000000
char591	11111?1111111111000000000
char592	11111111111?1111000000000
char593	1111111111111111000000000
char594	1111111111111111000000000
char595	1111111111111111000000000
char596	1111111111111111000000000
char597	111111111111111100000000?
char598	1111111111111111000000000
char599	11111111111?1111000000000
char600	1111111111111111000000000
char601	111111111111111100?000000
char602	1111111111111?110000?0000
char603	1111111?1111?111000000000
char604	1111111111111111000000000
char605	1111111111111111000000000
char606	1111111111111111000000000
char607	1111111111111111000000000
char608	1111111111111111000000000
char609	1111111111111111000000000
char610	1111111111111111000000000
char611	1111111111111111000000000
char612	11111111111??111000000000
char613	1111111111111111000000000
char614	1111111111111111000000000
char615	1111111111111111000000000
char616	1111111111111111000000000
char617	1111111111111111000000000
char618	1111111111111111000000000
char619	1111111111111111000000000
char620	1111111111111111000000000
char621	1111111111111111000000000
char622	11111111111?1111000000000
char623	1111111111111111000000000
char624	1111111111111111000000000
char625	1111111111111111000000000
char626	1111111111111111000000000
char627	1111111111111111000000000
char628	1111111111111111000000000
char629	1111111111?11111000000000
char630	1111111111111111000000000
char631	1111111111111111000000000
char632	1111111111111111000000000
char633	1111111111111111000000000
char634	11111111111?1111000000000
char635	1111111111111111000000000
char636	1111111111111111000000000
char637	11111111111?1111000000000
char638	1111111111111111000000000
char639	1111111111111111000000000
char640	1111111111111111000000000
char641	11111111111?1111000000000
char642	1111111111111111000000000
char643	1111111111111111000000000
char644	1111111111111111000000000
char645	1111111111111111000000000
char646	1111111111111111000000000
char647	1111111111111111000000000
char648	1111111111111111000000000
char649	1111111111111111000000000
char650	1111111111111111000000000
char651	1111111111111111000000000
char652	1111111111111111000000000
char653	1111111111111111000000000
char654	1111111111111111000000000
char655	1111111111111111000000000
char656	111111111111111100000000?
char657	1111111111111111000000000
char658	1111111111111111000000000
char659	1111111111111111000000000
char660	1111111111111111000000000
char661	1111111111111111000000000
char662	1111111111111111000000000
char663	1111111111111111000000000
char664	1111111111111111000000000
char665	1111111111111111000000000
char666	1111111111111111000000000
char667	1111111111111111000000000
char668	11111?1111111111000000000
char669	11111111111111?1000000000
char670	11111111111?11?1000?00000
char671	11111111111?1111000000000
char672	1111111111111111000000000
char673	1111111111111111000000000
char674	1111111111111111000000000
char675	1111111111111111000000000
char676	11111111111?1111000000000
char677	1111111111111111000000000
char678	1111111111111111000000000
char679	1111111111111111000000000
char680	1111111111111111000000000
char681	1111111111111111000?00000
char682	1111111111111111000000000
char683	1111111111111111000000000
char684	1111111111111111000000000
char685	1111111111111111000000000
char686	1111111111111111000000000
char687	1111111111111111000000000
char688	1111111111111111000000000
char689	1111111111111111000000000
char690	1111111111111111000000000
char691	1111111111111111000000000
char692	1111111111111111000000000
char693	1111111111111111000000000
char694	1111111111111111000000000
char695	1111111111111111000000000
char696	1111111111111111000000000
char697	11111111111111?1000000000
char698	1111111111111111000000000
char699	1111111111111111000000000
char700	1111111111111111000000000
char701	1111111111111111000000000
char702	1111111111111111000000000
char703	1111111111111111000000000
char704	111111111111111100000?000
char705	1111111111111111000000000
char706	11111111111?1111000000000
char707	1111111111111111000000000
char708	1111111111111111000000000
char709	1111111111111111000000000
char710	1111111111111111000000000
char711	1111111111111111000000000
char712	1111111111111111000000000
char713	1?111111111111110000000?0
char714	11111111111?1111000000000
char715	11111111111?1111000000000
char716	1111111111111111000000000
char717	1111111111111111000000000
char718	1111111111111111000000000
char719	11111111111111?1000000000
char720	111111111111?111000000000
char721	1111111111111111000000000
char722	1111111111111111000000000
char723	11111111111?1111000000000
char724	1111111111111111000000000
char725	1111111111111111000000000
char726	1111111111111111000000000
char727	111111111111?111000000000
char728	1111111111111111000000000
char729	1111111111111111000000000
char730	1111111111111111000000000
char731	1111111111111111000000000
char732	1111111111111111000000000
char733	1111111111111111000000000
char734	1111111111111111000000000
char735	1111111111111111000000000
char736	11111111111?1111000000000
char737	1111111111111111000000000
char738	1111111111111111000000000
char739	1111111111111111000000000
char740	1111111111111111000000000
char741	1111111111111111000000000
char742	1111111111111111000000000
char743	1111111111111111000000000
char744	111111111111?111000000000
char745	1111111111111111000000000
char746	1111111111111111000000000
char747	1111111111111111000000000
char748	1111111111111111000000000
char749	1111111111111111000000000
char750	1111111111111111000000000
char751	1111111111111111000000000
char752	1111111111111111000000000
char753	1111111111111111000000000
char754	111111111111111100?0?0000
char755	1111111111111111000000000
char756	1111111111111111000000000
char757	1111111111111111000000000
char758	1111111111111111000000000
char759	1111111111111111000000000
char760	1111111111111111000000000
char761	1111111111111111000000000
char762	11111111111?1111000000000
char763	1111111111111111000000000
char764	1111111111111111000000000
char765	11111111111?1111000000000
char766	1111111111111111000000000
char767	1111111111111111000000000
char768	1111111111111111000000000
char769	1111111111111111000000000
char770	1111111111111111000000000
char771	1111111111111111000000000
char772	1111111111111111000000000
char773	1111111111111111000000000
char774	1111111111111111000000000
char775	11111111111?1111000000000
char776	11111?1111111111000000000
char777	1111111111111111000000000
char778	11111111111?1111000000000
char779	11111111111111?1000000000
char780	1111111111111111000000000
char781	1111111111111111000000000
char782	11111111111?1111000000000
char783	11111111111?1111000000000
char784	1111111111111111000000000
char785	1111111111111111000000000
char786	1111111111111111000000000
char787	1111111111111111000000000
char788	1111111111111111000000000
char789	1111111111111111000000000
char790	1111111111111111000000000
char791	1111111111111?11000000000
char792	1111111111111111000000000
char793	11111111111?1111000000000
char794	1111111111111111000000000
char795	1111111111111111000000000
char796	11111111111?1111000000000
char797	1111111111111111000000000
char798	1111111111111111000000000
char799	1111111111111111000000000
char800	1111111111111111000000000
char801	1111111111111111000000000
char802	1111111111111111000000000
char803	11111111111?1111000000000
char804	1111111111111111000000000
char805	1111111111111111000000000
char806	11111111111?1111000000000
char807	00000011110?0000000000000
char808	0000000000110000000000000
char809	0000000000000110000000000
char810	0000000000000110000000000
char811	000000000000011000000?000
char812	000000??00000110000000000
char813	000000000000011000000?000
char814	00000000000?0110000000000
char815	0000000000000110000000000
char816	0000000000000110000000000
char817	0000000000000110000000000
char818	0000000000000110000000000
char819	000000000000011000?00?000
char820	0000000000000110000000000
char821	0000000000000110000000000
char822	0000000000000110000?00000
char823	0000000000000110000000000
char824	0000000000000110000000000
char825	000000000000011000?000000
char826	0000000000000110000000000
char827	0000000000000000110000000
char828	00000000000?0000110000000
char829	0000000000000000110000000
char830	000000??00000000110000000
char831	0000000000000000110000000
char832	0000000000000000110000000
char833	0000000?00000000110000000
char834	0000000000000000110000000
char835	0000000000000000110000000
char836	00000000000000?0110000000
char837	0000000000000000110000000
char838	00000000000000?0110000000
char839	0000000000000000110000000
char840	0000000000000000110000000
char841	0000000000000000110000000
char842	0000000000000000110000000
char843	00000000000?0000110000000
char844	0000000000000000110000000
char845	0000000000000000110000000
char846	0000000000000000110000000
char847	00000000000?0000110000000
char848	0000000000000000110000000
char849	0000000000000000110000000
char850	0000000000000000110000000
char851	0000000000000000110000000
char852	00000000000?0000110000000
char853	0000000000000000110000000
char854	00000000000?0?00110000000
char855	0000000000000000110000000
char856	000000000000?000110000000
char857	0000000000000000110000000
char858	00000000000?0000110000000
char859	0000000000000000110000000
char860	0000000000000000110?00000
char861	0000000000000000110000000
char862	0000000000000000110000000
char863	0000000000000000110000000
char864	0000000000000000110000000
char865	0000000000000000110000000
char866	0000000000000000110000000
char867	0000000000000000110000000
char868	0000000000000000110?00000
char869	0000000000000000110000000
char870	0000000000000000110000000
char871	0000000000000000110000000
char872	0000000000000000110000000
char873	0000000000000000110000000
char874	00000000000?00001100000?0
char875	0000000000000000110000000
char876	0000000000000000110000000
char877	0000000000000000110000000
char878	0000000000000000110000000
char879	00000000?0000000110000000
char880	00000000000?0000110000000
char881	00000000000??000110000000
char882	0000000000000000110000000
char883	0000000000000000110000000
char884	0000000000000000110000000
char885	00000000000000?0110000000
char886	00000000000?0000110000000
char887	000000000000000011000??00
char888	0000000000000000110000000
char889	0000000000000000110000000
char890	00000000000?0000110000000
char891	0000000000000000110000000
char892	000?00000000000011000000?
char893	0000000000000000110000000
char894	0000000000000000110000000
char895	0000000000000000110000000
char896	0000000000000000110000000
char897	0000000000000000110000000
char898	00000?00000?0000110000000
char899	0000000000000000110000000
char900	0000000000000000110000000
char901	0000000000000000110000000
char902	00000000000?0000110000000
char903	0000000000000000110000000
char904	0000000000000000110000000
char905	0000000000000000110000000
char906	00000000000?0000110000000
char907	0000000000000000110000000
char908	0000000000000000110000000
char909	0000000000000000110000000
char910	00000000000?0000110000000
char911	00000000000?0000110000000
char912	0000000000000000110000000
char913	000000000000?000110000000
char914	00000000000000?0110000000
char915	0000000000000000110000000
char916	0000000000000000110000000
char917	00000000000?0000110000000
char918	00000000000?0000110000000
char919	00000000?00000?0110?00000
char920	00000000000?0000110000000
char921	0000000000000000110000000
char922	0000000000000000110000000
char923	0000000000000000110000000
char924	0000000000000000110000000
char925	0000000000000000110000000
char926	0000000000000000110000000
char927	0000000000000000110000000
char928	0000000000000000110000000
char929	0000000000000000110000000
char930	0000000000000000110000000
char931	0000000000000000110000000
char932	000000000000?000110000000
char933	00000000000?0000110000000
char934	00000000000000001100?0000
char935	0000000000000000110000000
char936	00000000000000?0110000000
char937	0000000000000000110000000
char938	0000000000000000110000000
char939	00000000000?0000110000000
char940	0000000000000000110000000
char941	0000000000000000110000000
char942	0000000000000000110000000
char943	0000000000000000110000000
char944	0000000000000000110000000
char945	0000000000000000110000000
char946	0000000000000?00110000000
char947	00000000000?0000110000000
char948	00000000000?00001100?0000
char949	0000000000000000110000000
char950	0000000000000000110000000
char951	0000000000000000110000000
char952	0000000000000000110000000
char953	0000000000000?0011000?000
char954	00000000000?0000110000000
char955	0000000000000000110000000
char956	0000000000000000110000000
char957	0000000000000000110000000
char958	0000000000000000110000000
char959	0000000000000000110000000
char960	0000000000000000110000000
char961	0000000000000000110000000
char962	0000000000000000110000000
char963	0000000000000000110000000
char964	00000000000?0000110000000
char965	00000000000?0000110000000
char966	0000000000000000110000000
char967	000000000000000011?000000
char968	0000000000000000110000000
char969	0000000000000000110000000
char970	0000000000000000110000000
char971	1111111111111111110000000
char972	1111111111111111110000000
char973	1111111111111111110000000
char974	1111111111111111110000000
char975	1111111111111111110000000
char976	1111111111111111110000000
char977	1111111111111111110000000
char978	1111111111111111110000000
char979	1111111111111111110000000
char980	1111111111111111110000000
char981	1111111111111111110000000
char982	11111?1111111111110000000
char983	1111111111111111110000000
char984	1111111111111111110000000
char985	1111111111111111110000000
char986	1111111111111111110000000
char987	1111111111111111110000000
char988	1111111111111111110000000
char989	11111111111?1111110000000
char990	11111111111111?1110000000
char991	1111111111111111110000000
char992	1111111111111111110000000
char993	11111111111111?1110000000
char994	11111?1111111111110000000
char995	1111111?11111111110000000
char996	1111111111111111110000000
char997	11111111111?1111110000000
char998	1111111111111111110000000
char999	1111111111111111110000000
char1000	1111111111111111110000000
char1001	1111111111111111110000000
char1002	11111?1111111111110000000
char1003	111111111111111111?000000
char1004	1111?11111111111110000000
char1005	11111111111?1111110000000
char1006	1111111111111111110000000
char1007	11111111111111?1110000000
char1008	1111111111111111110000000
char1009	11111111111?1111110000000
char1010	1111111111111111110000000
char1011	1111111111111111110000000
char1012	1111111111111111110000000
char1013	1111111111111111110000000
char1014	1111111111111111110000000
char1015	11111111111111?1110000000
char1016	00000000000??00000????110
char1017	0000000000000000001???110
char1018	000000000000000000111?1?0
char1019	0000000000000000001111110
char1020	00000000000?0000001111110
char1021	000000000000000000?111110
char1022	000000000000000000?111110
char1023	0000000000000000001111110
char1024	0000000000000000001111110
char1025	0000000000000000001111110
char1026	0000000000000000001111110
char1027	0000000000000000001111110
char1028	0000000000000??0001111110
char1029	000000000000000000?11?110
char1030	00000000000?0??000?111110
char1031	0000000000000000001?11110
char1032	000000000000000000?111110
char1033	0000000000?000?0001?0?100
char1034	000000000000000000001?100
char1035	0000000000000000000001110
char1036	000?000000000000001111100
char1037	0000000000000000001001100
char1038	00000000000000?0000000110
char1039	0000000000000000000001100
char1040	000000??0000000000111?100
char1041	000000000000000000?101100
char1042	0000000000000000000?01100
char1043	0000000000000000001111100
char1044	0000000000000000001110000
char1045	0000000000000000001111100
char1046	1111111111000000100000000
char1047	1111111111111000100000000
char1048	111111111111100010000?000
char1049	1111111111111000100000000
char1050	1111111111111000100000000
char1051	1111111111111000100000000
char1052	11111111111?1000100000000
char1053	1111111111111000100000000
char1054	1111111111111000100000000
char1055	1111111111111?10100000000
char1056	1111111111111??0100000000
char1057	1111111111111110100000000
char1058	1111111111111110100000000
char1059	1111111111111110100000000
char1060	1111111111000000010000000
char1061	1111111111111000010000000
char1062	1111111111111000010000000
char1063	1111111111111000010000000
char1064	1111111111111000010000000
char1065	1111111111111000010000000
char1066	1111111111111000010000000
char1067	1111111111111000010000000
char1068	1111111111111000010000000
char1069	11111111111?1000010000000
char1070	1111111111111000010000000
char1071	11111111111110000100?0000
char1072	1111111111111000010000000
char1073	1111111111111000010000000
char1074	1111111111111000010000000
char1075	11111111111110?0010000000
char1076	1111111111111000010000000
char1077	11111111111?1110010000000
char1078	1111111111111110010000000
char1079	1111111111111110010000000
char1080	1111111111111110010000000
char1081	1111111111111110010000000
char1082	1111111111111110010000000
char1083	1111111111111000010000000
char1084	1111111111111000010000000
char1085	1111111111111000010000000
char1086	1111111111111000010000000
char1087	11111111111?1110010000000
char1088	1111111111111110010000000
char1089	11111100000?0000110000000
char1090	11111111110?0000110000000
char1091	1111111111000000110000000
char1092	11111111110000001100000?0
char1093	1111111111000000110000000
char1094	1111111111111000110000000
char1095	11111111111?1000110000000
char1096	11111?1111111000110000000
char1097	11111?1111111000110000000
char1098	1111111111111000110?00000
char1099	1111111111111000110000000
char1100	11111111111?1000110000000
char1101	1111111111111000110000000
char1102	1111111111111000110000000
char1103	1111111111111000110000000
char1104	11111111111?1110110000000
char1105	1111111111111110110000000
char1106	11111111111111101100000?0
char1107	1111111111111110110000000
char1108	1111111111111110110000000
char1109	11111111111111?0110000000
char1110	1111111111111110110000000
char1111	11111111111111?0110000000
char1112	1111111111111110110000000
char1113	11111111111?1110110000000
char1114	1111111111111000110000000
char1115	1111111111111000110000000
char1116	1111111111111000110000000
char1117	1111111111111000110000000
char1118	1111111111111110110000000
char1119	1111111111111110110000000
char1120	111000000000000100000?000
char1121	1111110000000001000000000
char1122	1111110000000001000000000
char1123	1111110000000001000000000
char1124	1111110000000001000000000
char1125	11111100000000010000000?0
char1126	1111110000000001000000000
char1127	1111111111000001000000000
char1128	1111111111000001000000000
char1129	11111111110?0001000000000
char1130	1111111111000001000000000
char1131	1111111111000001000000000
char1132	1111111111000001000000000
char1133	1111111111000001000000000
char1134	11?1111111000001000000000
char1135	1111111111110111000000000
char1136	11111111111?1011000000000
char1137	1111111111111011000000000
char1138	1111111111111011000000000
char1139	1111111111111101000000000
char1140	1111111111111001000000000
char1141	1111111111111001000000000
char1142	1111111111111001000000000
char1143	1111111111111001000000000
char1144	1111111111111001000000000
char1145	1111111111111001000000000
char1146	1111111111111001000000000
char1147	1111111111111001000000000
char1148	11111111111110010000?0000
char1149	1111111111111001000000000
char1150	1111111111111001000000000
char1151	1111111111111?01000000000
char1152	1111111111111001000000000
char1153	1111111111111001000000000
char1154	1111111111111001000000000
char1155	1111111111111001000000000
char1156	1111111111111001000000000
char1157	1111111111111001000000000
char1158	1111111111111001000000000
char1159	1111111111111001000000000
char1160	11111111?1111001000000000
char1161	11111111111?1001000000000
char1162	1111111111111001000000000
char1163	1111111111111001000000000
char1164	1111111111111001000000000
char1165	1111111111111001000000000
char1166	1111111111111001000000000
char1167	1111111111111001000000000
char1168	1111111111111001000000000
char1169	1111111111111001000000000
char1170	11111111111?1?01000000000
char1171	1111111111111001000000000
char1172	1111111111111001000000000
char1173	1111111111111001000?00000
char1174	0000000000000111000000000
char1175	1111111111111001000000000
char1176	1111111111111001000000000
char1177	1111111111111001000000000
char1178	1111111111111001000000000
char1179	1111111111111001000?00000
char1180	1111110000000110000000000
char1181	1111111111000010000000000
char1182	1111111111111111110000010
char1183	11111111111111111000?0000
char1184	1111111111111001100000000
char1185	1111111111111001100000000
char1186	11111111111?1001010000000
char1187	1111111111111001110000000
char1188	1111111111110001000000000
char1189	1110000000000111000000000
char1190	1111111111110000100000000
char1191	1111111111111100100000000
char1192	1111110000011000000000000
char1193	1111110000111001000000000
char1194	1111111?11110000110000000
char1195	1110010000000000110000000
char1196	11101000000001101100?0000
char1197	1111111111111101010000000
;
end;
