# Supplementary material for: Homoplasy of Retrotransposon Insertions in Toothed Whales
Source: Genes (Basel). 2023 Sep 21;14(9):1830. doi: 10.3390/genes14091830 (PMC10531181; doi:10.3390/genes14091830)
Supplement: Supplementary file 1 [file genes-14-01830-s001.zip › Supplementary_Table_S3.xlsx]

## Sheet: S3a
Supplementary Table S3a
Neighbor-net analyses and bootstraps of concatenated flanking regions (17 subsets)
		Subset (retrotransposon presence/absence pattern)	# loci	Sequence pattern	Bootstrap	Loci included in subset
Phylogenetically relevant loci	1	Tursiops truncatus + Sousa chinensis	3	Tursiops truncatus + Sousa chinensis	99.3	Bottlenose_dolphin_CHR342	Bottlenose_dolphin_CHR520a	Bottlenose_dolphin_CHR556a
	2	Tursiops truncatus + Orcinus orca (Delphinidae)	3	Tursiops truncatus + Orcinus orca (Delphinidae)	100	Bottlenose_dolphin_CHR227	Bottlenose_dolphin_CHR257a	Bottlenose_dolphin_CHR305a
	3	Tursiops truncatus + Monodon monoceros (Delphinoidea)	8	Tursiops truncatus + Monodon monoceros (Delphinoidea)	100	Bottlenose_dolphin_CHR183a	Bottlenose_dolphin_CHR197	Bottlenose_dolphin_CHR237a	Bottlenose_dolphin_CHR239	Bottlenose_dolphin_CHR311a	Bottlenose_dolphin_CHR435a	Bottlenose_dolphin_CHR492a	Bottlenose_dolphin_CHR557a
	4	Tursiops truncatus + Lipotes vexillifer (Delphinida)	39	Tursiops truncatus + Lipotes vexillifer (Delphinida)	100	Bottlenose_dolphin_CHR5	Bottlenose_dolphin_CHR28a	Bottlenose_dolphin_CHR35a	Bottlenose_dolphin_CHR56a	Bottlenose_dolphin_CHR72	Bottlenose_dolphin_CHR75a	Bottlenose_dolphin_CHR104a	Bottlenose_dolphin_CHR165	Bottlenose_dolphin_CHR184a	Bottlenose_dolphin_CHR192a	Bottlenose_dolphin_CHR204	Bottlenose_dolphin_CHR210	Bottlenose_dolphin_CHR225	Bottlenose_dolphin_CHR234	Bottlenose_dolphin_CHR281	Bottlenose_dolphin_CHR302	Bottlenose_dolphin_CHR303	Bottlenose_dolphin_CHR372a	Bottlenose_dolphin_CHR375a	Bottlenose_dolphin_CHR380	Bottlenose_dolphin_CHR388	Bottlenose_dolphin_CHR391	Bottlenose_dolphin_CHR392a	Bottlenose_dolphin_CHR401	Bottlenose_dolphin_CHR403	Bottlenose_dolphin_CHR404	Bottlenose_dolphin_CHR426a	Bottlenose_dolphin_CHR440	Bottlenose_dolphin_CHR453	Bottlenose_dolphin_CHR454	Bottlenose_dolphin_CHR473a	Bottlenose_dolphin_CHR493a	Bottlenose_dolphin_CHR496a	Bottlenose_dolphin_CHR498a	Bottlenose_dolphin_CHR514a	Bottlenose_dolphin_CHR541a	Bottlenose_dolphin_CHR553a	Bottlenose_dolphin_CHR555a	Sperm_whale_CHR22b
	5	Tursiops truncatus + Mesoplodon bidens	529	Tursiops truncatus + Mesoplodon bidens	100	Bottlenose_dolphin_CHR32a	Bottlenose_dolphin_CHR94a	Bottlenose_dolphin_CHR169	Bottlenose_dolphin_CHR255a	Bottlenose_dolphin_CHR272	Bottlenose_dolphin_CHR304	Bottlenose_dolphin_CHR336	Bottlenose_dolphin_CHR354a	Bottlenose_dolphin_CHR439	Bottlenose_dolphin_CHR447	Bottlenose_dolphin_CHR450a	Bottlenose_dolphin_CHR457	Bottlenose_dolphin_CHR466	Bottlenose_dolphin_CHR481	Bottlenose_dolphin_CHR490a	Bottlenose_dolphin_CHR500a	Bottlenose_dolphin_CHR511a	Bottlenose_dolphin_CHR535a	Bottlenose_dolphin_CHR546a	Bottlenose_dolphin_CHR559a	Bottlenose_dolphin_SBW_CHR1	Bottlenose_dolphin_SBW_CHR2	Bottlenose_dolphin_SBW_CHR3	Bottlenose_dolphin_SBW_CHR4	Bottlenose_dolphin_SBW_CHR5	Bottlenose_dolphin_SBW_CHR6	Bottlenose_dolphin_SBW_CHR7	Bottlenose_dolphin_SBW_CHR8	Bottlenose_dolphin_SBW_CHR9	Bottlenose_dolphin_SBW_CHR10	Bottlenose_dolphin_SBW_CHR11	Bottlenose_dolphin_SBW_CHR13	Bottlenose_dolphin_SBW_CHR15	Bottlenose_dolphin_SBW_CHR16	Bottlenose_dolphin_SBW_CHR18	Bottlenose_dolphin_SBW_CHR19	Bottlenose_dolphin_SBW_CHR20	Bottlenose_dolphin_SBW_CHR22	Bottlenose_dolphin_SBW_CHR23	Bottlenose_dolphin_SBW_CHR24	Bottlenose_dolphin_SBW_CHR25	Bottlenose_dolphin_SBW_CHR26	Bottlenose_dolphin_SBW_CHR27	Bottlenose_dolphin_SBW_CHR29
	6	Tursiops truncatus + Platanista minor	221	Tursiops truncatus + Platanista minor	100	Bottlenose_dolphin_CHR3	Bottlenose_dolphin_CHR4	Bottlenose_dolphin_CHR6	Bottlenose_dolphin_CHR7	Bottlenose_dolphin_CHR8	Bottlenose_dolphin_CHR9	Bottlenose_dolphin_CHR10	Bottlenose_dolphin_CHR12	Bottlenose_dolphin_CHR14	Bottlenose_dolphin_CHR15	Bottlenose_dolphin_CHR17	Bottlenose_dolphin_CHR18	Bottlenose_dolphin_CHR19	Bottlenose_dolphin_CHR20	Bottlenose_dolphin_CHR21	Bottlenose_dolphin_CHR22	Bottlenose_dolphin_CHR26	Bottlenose_dolphin_CHR29	Bottlenose_dolphin_CHR30	Bottlenose_dolphin_CHR38	Bottlenose_dolphin_CHR39	Bottlenose_dolphin_CHR41	Bottlenose_dolphin_CHR42	Bottlenose_dolphin_CHR43	Bottlenose_dolphin_CHR44	Bottlenose_dolphin_CHR45	Bottlenose_dolphin_CHR48	Bottlenose_dolphin_CHR49	Bottlenose_dolphin_CHR50	Bottlenose_dolphin_CHR51	Bottlenose_dolphin_CHR63	Bottlenose_dolphin_CHR65	Bottlenose_dolphin_CHR76	Bottlenose_dolphin_CHR77	Bottlenose_dolphin_CHR83	Bottlenose_dolphin_CHR85	Bottlenose_dolphin_CHR88	Bottlenose_dolphin_CHR90	Bottlenose_dolphin_CHR91	Bottlenose_dolphin_CHR93	Bottlenose_dolphin_CHR96	Bottlenose_dolphin_CHR97	Bottlenose_dolphin_CHR98	Bottlenose_dolphin_CHR101
	7	Mesoplodon bidens + Ziphius cavirostris (Ziphiidae)	18	Mesoplodon bidens + Ziphius cavirostris (Ziphiidae)	100	Bottlenose_dolphin_CHR68b	Bottlenose_dolphin_CHR143b	Bottlenose_dolphin_CHR147b	Bottlenose_dolphin_CHR184b	Bottlenose_dolphin_CHR275b	Bottlenose_dolphin_CHR301b	Bottlenose_dolphin_CHR305b	Bottlenose_dolphin_CHR314b	Bottlenose_dolphin_CHR368b	Bottlenose_dolphin_CHR455b	Bottlenose_dolphin_CHR507b	Bottlenose_dolphin_CHR555b	Bottlenose_dolphin_CHR557b	Bottlenose_dolphin_CHR558b	Bottlenose_dolphin_SBW_CHR701b	Sperm_whale_CHR11b	Sperm_whale_CHR113b	Sperm_whale_CHR143b
	8	Physeter macrocephalus + Kogia breviceps (Physeteroidea)	144	Physeter macrocephalus + Kogia breviceps (Physeteroidea)	100	Bottlenose_dolphin_CHR176b	Bottlenose_dolphin_CHR203b	Bottlenose_dolphin_CHR255b	Bottlenose_dolphin_CHR417b	Bottlenose_dolphin_CHR433b	Bottlenose_dolphin_CHR490b	Bottlenose_dolphin_CHR492b	Bottlenose_dolphin_CHR493b	Bottlenose_dolphin_CHR496b	Bottlenose_dolphin_CHR498b	Bottlenose_dolphin_CHR500b	Bottlenose_dolphin_CHR511b	Bottlenose_dolphin_CHR514b	Bottlenose_dolphin_CHR520b	Bottlenose_dolphin_CHR535b	Bottlenose_dolphin_CHR536b	Bottlenose_dolphin_CHR541b	Bottlenose_dolphin_CHR546b	Bottlenose_dolphin_CHR553b	Bottlenose_dolphin_CHR555c	Bottlenose_dolphin_CHR556b	Bottlenose_dolphin_CHR557c	Bottlenose_dolphin_CHR559b	Bottlenose_dolphin_CHR618b	Bottlenose_dolphin_CHR639b	Bottlenose_dolphin_CHR652b	Bottlenose_dolphin_CHR654b	Bottlenose_dolphin_SBW_CHR742b	Bottlenose_dolphin_SBW_CHR833b	Sperm_whale_CHR1	Sperm_whale_CHR2	Sperm_whale_CHR3	Sperm_whale_CHR4	Sperm_whale_CHR5	Sperm_whale_CHR6	Sperm_whale_CHR8	Sperm_whale_CHR9	Sperm_whale_CHR10	Sperm_whale_CHR11a	Sperm_whale_CHR12	Sperm_whale_CHR13	Sperm_whale_CHR14	Sperm_whale_CHR15	Sperm_whale_CHR16
	9	Tursiops truncatus + Physeter macrocephalus (Odontoceti)	45	Tursiops truncatus + Physeter macrocephalus (Odontoceti)	99.6	Bottlenose_dolphin_CHR563	Bottlenose_dolphin_CHR564	Bottlenose_dolphin_CHR565	Bottlenose_dolphin_CHR567	Bottlenose_dolphin_CHR568	Bottlenose_dolphin_CHR570	Bottlenose_dolphin_CHR571	Bottlenose_dolphin_CHR572	Bottlenose_dolphin_CHR573	Bottlenose_dolphin_CHR574	Bottlenose_dolphin_CHR576	Bottlenose_dolphin_CHR577	Bottlenose_dolphin_CHR578	Bottlenose_dolphin_CHR579	Bottlenose_dolphin_CHR580	Bottlenose_dolphin_CHR585	Bottlenose_dolphin_CHR586	Bottlenose_dolphin_CHR588	Bottlenose_dolphin_CHR589	Bottlenose_dolphin_CHR592	Bottlenose_dolphin_CHR595	Bottlenose_dolphin_CHR597	Bottlenose_dolphin_CHR598	Bottlenose_dolphin_CHR599	Bottlenose_dolphin_CHR601	Bottlenose_dolphin_CHR602	Bottlenose_dolphin_CHR609	Bottlenose_dolphin_CHR612	Bottlenose_dolphin_CHR613	Bottlenose_dolphin_CHR616	Bottlenose_dolphin_CHR617	Bottlenose_dolphin_CHR621	Bottlenose_dolphin_CHR622	Bottlenose_dolphin_CHR624	Bottlenose_dolphin_CHR625	Bottlenose_dolphin_CHR630	Bottlenose_dolphin_CHR631	Bottlenose_dolphin_CHR633	Bottlenose_dolphin_CHR636	Bottlenose_dolphin_CHR638	Bottlenose_dolphin_CHR640	Bottlenose_dolphin_CHR644	Bottlenose_dolphin_CHR645	Bottlenose_dolphin_CHR654a
	10	Megaptera novaeangliae + Eubalaena japonica (Mysticeti)	14	Megaptera novaeangliae + Eubalaena japonica (Mysticeti)	100	Bottlenose_dolphin_CHR122b	Bottlenose_dolphin_CHR149b	Bottlenose_dolphin_CHR183b	Bottlenose_dolphin_CHR192b	Bottlenose_dolphin_CHR237b	Bottlenose_dolphin_CHR305c	Bottlenose_dolphin_CHR354b	Bottlenose_dolphin_CHR370b	Bottlenose_dolphin_CHR473b	Bottlenose_dolphin_CHR491b	Bottlenose_dolphin_CHR507c	Bottlenose_dolphin_CHR550b	Bottlenose_dolphin_CHR558c	Sperm_whale_CHR143c
	11	Megaptera novaeangliae + Balaenoptera acutorostrata	4	Megaptera novaeangliae + Balaenoptera acutorostrata	91.3	Bottlenose_dolphin_CHR257b	Bottlenose_dolphin_CHR422b	Bottlenose_dolphin_CHR450b	Sperm_whale_CHR112b
Precise parallel insertions	12	Tursiops truncatus (+), Physeter macrocephalus (+), Kogia breviceps (-)	14	Physeter macrocephalus + Kogia breviceps (Physeteroidea)	100	Bottlenose_dolphin_CHR59	Bottlenose_dolphin_CHR64	Bottlenose_dolphin_CHR66	Bottlenose_dolphin_CHR68a	Bottlenose_dolphin_CHR125	Bottlenose_dolphin_CHR208	Bottlenose_dolphin_CHR298	Bottlenose_dolphin_CHR328	Bottlenose_dolphin_CHR332	Bottlenose_dolphin_CHR353	Bottlenose_dolphin_CHR400	Bottlenose_dolphin_CHR421	Bottlenose_dolphin_CHR455a	Bottlenose_dolphin_CHR470
	13	Tursiops truncatus (+), Physeter macrocephalus (-), Kogia breviceps (+)	23	Physeter macrocephalus + Kogia breviceps (Physeteroidea)	100	Bottlenose_dolphin_CHR1	Bottlenose_dolphin_CHR33	Bottlenose_dolphin_CHR40	Bottlenose_dolphin_CHR69	Bottlenose_dolphin_CHR120	Bottlenose_dolphin_CHR121	Bottlenose_dolphin_CHR124	Bottlenose_dolphin_CHR131	Bottlenose_dolphin_CHR191	Bottlenose_dolphin_CHR201	Bottlenose_dolphin_CHR202	Bottlenose_dolphin_CHR203a	Bottlenose_dolphin_CHR245	Bottlenose_dolphin_CHR259	Bottlenose_dolphin_CHR308	Bottlenose_dolphin_CHR313	Bottlenose_dolphin_CHR322	Bottlenose_dolphin_CHR360	Bottlenose_dolphin_CHR363	Bottlenose_dolphin_CHR366	Bottlenose_dolphin_CHR368a	Bottlenose_dolphin_CHR419	Bottlenose_dolphin_CHR425
	14	Tursiops truncatus (+), Mesoplodon bidens (-), Platanista minor (-), Physeter macrocephalus (+), Kogia breviceps (+)	15	Tursiops truncatus + Platanista minor	91.2	Bottlenose_dolphin_CHR484	Bottlenose_dolphin_CHR487	Bottlenose_dolphin_CHR488	Bottlenose_dolphin_CHR516	Bottlenose_dolphin_CHR524	Bottlenose_dolphin_CHR528	Bottlenose_dolphin_CHR530	Bottlenose_dolphin_CHR532	Bottlenose_dolphin_CHR538	Bottlenose_dolphin_CHR539	Bottlenose_dolphin_CHR540	Bottlenose_dolphin_CHR543	Bottlenose_dolphin_CHR547	Bottlenose_dolphin_CHR554	Bottlenose_dolphin_CHR619
	15	Tursiops truncatus (+), Lipotes vexillifer (-), Mesoplodon bidens (-), Platanista minor (+)	12	Tursiops truncatus + Mesoplodon bidens	93.3	Bottlenose_dolphin_CHR57	Bottlenose_dolphin_CHR60	Bottlenose_dolphin_CHR147a	Bottlenose_dolphin_CHR157	Bottlenose_dolphin_CHR172	Bottlenose_dolphin_CHR199	Bottlenose_dolphin_CHR228	Bottlenose_dolphin_CHR241	Bottlenose_dolphin_CHR323	Bottlenose_dolphin_CHR456	Bottlenose_dolphin_CHR465	Bottlenose_dolphin_CHR508
Del	16	Tursiops truncatus (+), One species of Ziphiidae (-), Platanista minor (+)	4	Mesoplodon bidens + Ziphius cavirostris (Ziphiidae)	95.4	Bottlenose_dolphin_CHR84	Bottlenose_dolphin_CHR134	Bottlenose_dolphin_CHR146	Bottlenose_dolphin_CHR378
ILS	17	Tursiops truncatus (+), Mesoplodon bidens (-), Platanista minor (+)	39	Tursiops truncatus + Mesoplodon bidens	66.5	Bottlenose_dolphin_CHR2	Bottlenose_dolphin_CHR23	Bottlenose_dolphin_CHR24	Bottlenose_dolphin_CHR34	Bottlenose_dolphin_CHR37	Bottlenose_dolphin_CHR46	Bottlenose_dolphin_CHR52	Bottlenose_dolphin_CHR53	Bottlenose_dolphin_CHR55	Bottlenose_dolphin_CHR58	Bottlenose_dolphin_CHR70	Bottlenose_dolphin_CHR87	Bottlenose_dolphin_CHR92	Bottlenose_dolphin_CHR107	Bottlenose_dolphin_CHR110	Bottlenose_dolphin_CHR114	Bottlenose_dolphin_CHR117	Bottlenose_dolphin_CHR126	Bottlenose_dolphin_CHR127	Bottlenose_dolphin_CHR142	Bottlenose_dolphin_CHR143a	Bottlenose_dolphin_CHR178	Bottlenose_dolphin_CHR187	Bottlenose_dolphin_CHR267	Bottlenose_dolphin_CHR269	Bottlenose_dolphin_CHR287	Bottlenose_dolphin_CHR301a	Bottlenose_dolphin_CHR316	Bottlenose_dolphin_CHR317	Bottlenose_dolphin_CHR325	Bottlenose_dolphin_CHR352	Bottlenose_dolphin_CHR356	Bottlenose_dolphin_CHR394	Bottlenose_dolphin_CHR412	Bottlenose_dolphin_CHR423	Bottlenose_dolphin_CHR461	Bottlenose_dolphin_CHR464	Bottlenose_dolphin_CHR479	Bottlenose_dolphin_CHR558a
[truncated: 485 more columns]

## Sheet: S3b
Supplementary Table S3a
Neighbor-net analyses and bootstraps of single loci with elongated flanks (2 subsets)
1. Tursiops truncatus (+), Physeter macrocephalus (+), Kogia breviceps (-)
Locus name	Physeteroidea monophyly, bootstrap
Bottlenose_dolphin_CHR59	98.7
Bottlenose_dolphin_CHR64	100
Bottlenose_dolphin_CHR66	86.4
Bottlenose_dolphin_CHR68	91.2
Bottlenose_dolphin_CHR125	98.5
Bottlenose_dolphin_CHR208	97.9
Bottlenose_dolphin_CHR298	98.3
Bottlenose_dolphin_CHR328	97.1
Bottlenose_dolphin_CHR332	99.3
Bottlenose_dolphin_CHR353	88.1
Bottlenose_dolphin_CHR400	99.7
Bottlenose_dolphin_CHR421	96.4
Bottlenose_dolphin_CHR455	99.9
Bottlenose_dolphin_CHR470	97.2
2. Tursiops truncatus (+), Physeter macrocephalus (-), Kogia breviceps (+)
Locus name	Physeteroidea monophyly, bootstrap
Bottlenose_dolphin_CHR1	82.5
Bottlenose_dolphin_CHR33	100
Bottlenose_dolphin_CHR40	100
Bottlenose_dolphin_CHR69	85
Bottlenose_dolphin_CHR120	98.9
Bottlenose_dolphin_CHR121	92.2
Bottlenose_dolphin_CHR124	99.6
Bottlenose_dolphin_CHR131	90.3
Bottlenose_dolphin_CHR191	96
Bottlenose_dolphin_CHR201	100
Bottlenose_dolphin_CHR202	83
Bottlenose_dolphin_CHR203	100
Bottlenose_dolphin_CHR245	99.9
Bottlenose_dolphin_CHR259	98.5
Bottlenose_dolphin_CHR308	99.7
Bottlenose_dolphin_CHR313	no
Bottlenose_dolphin_CHR322	100
Bottlenose_dolphin_CHR360	98.9
Bottlenose_dolphin_CHR363	99.9
Bottlenose_dolphin_CHR366	97.3
Bottlenose_dolphin_CHR368	98.8
Bottlenose_dolphin_CHR419	94.7
Bottlenose_dolphin_CHR425	95.1
