# Supplementary material for: Homoplasy of Retrotransposon Insertions in Toothed Whales
Source: Genes (Basel). 2023 Sep 21;14(9):1830. doi: 10.3390/genes14091830 (PMC10531181; doi:10.3390/genes14091830)
Supplement: Supplementary file 1 [file genes-14-01830-s001.zip › Supplementary_Table_S4.xlsx]

## Sheet: Sheet1
Supplementary Table S4
Presence/absence table for non-homoplasious precise retrotransposon insertions
Green color indicates the presence of a retroelement; yellow colour indicates its absence; (del) indicates deletion in the region of retroelement, (?) denotes the absence of sequence information.
Tursiops truncatus (+)
Shift 0-1
Coordinate	RE, Marker1	RE, Marker2	Name	Shift	Tursiops_truncatus	Tursiops_aduncus	Sousa_chinensis	Lagenorhynchus_obliquidens	Globicephala_melas	Orcinus_orca	Phocoena_sinus	Neophocaena_asiaeorientalis	Delphinapterus_leucas	Monodon_monoceros	Inia_geoffrensis	Pontoporia_blainvillei	Lipotes_vexillifer	Mesoplodon_bidens	Ziphius_cavirostris	Platanista_minor	Physeter_macrocephalus	Kogia_breviceps	Megaptera_novaeangliae	Balaenoptera_physalus	Eschrichtius_robustus	Balaenoptera_bonaerensis	Balaenoptera_acutorostrata scammoni	Eubalaena_japonica	Hippopotamus_amphibius	Bos_taurus
Bottlenose_dolphin QMGA01000309.1:15291678-15291888	CHR2A_Ttr,C	CHR2B_Ttr,C	Bottlenose_dolphin_CHR28		CHR2A_Ttr	CHR2A_Ttr	CHR2A_Ttr	CHR2A_Ttr	CHR2A_Ttr	CHR2A_Ttr	CHR2A_Ttr	CHR2A_Ttr	CHR2A_Ttr	CHR2A_Ttr	CHR2A_Ttr	?	CHR2A_Ttr	-	-	-	-	-	?	?	?	?	CHR2B_Ttr	CHR2B_Ttr	-	-
Bottlenose_dolphin QMGA01000041.1:1722586-1722788	CHR2A_Ttr,+	CHR2B_Ttr,+	Bottlenose_dolphin_CHR32	1 nt	CHR2A_Ttr	CHR2A_Ttr	CHR2A_Ttr	CHR2A_Ttr	CHR2A_Ttr	CHR2A_Ttr	CHR2A_Ttr	CHR2A_Ttr	CHR2A_Ttr	CHR2A_Ttr	CHR2A_Ttr	CHR2A_Ttr	CHR2A_Ttr	CHR2A_Ttr	?	-	-	-	CHR2B_Ttr	?	-	?	CHR2B_Ttr	-	-	-
Bottlenose_dolphin QMGA01000309.1:4002260-4002468	CHR2A_Ttr,+	CHR2B_Ttr,+	Bottlenose_dolphin_CHR35		CHR2A_Ttr	CHR2A_Ttr	CHR2A_Ttr	CHR2A_Ttr	CHR2A_Ttr	CHR2A_Ttr	CHR2A_Ttr	CHR2A_Ttr	CHR2A_Ttr	CHR2A_Ttr	CHR2A_Ttr	CHR2A_Ttr	CHR2A_Ttr	-	-	-	-	-	CHR2B_Ttr	?	?	?	CHR2B_Ttr	CHR2B_Ttr	del	-
Bottlenose_dolphin QMGA01000049.1:33559691-33559914	CHR2A_Ttr,+	CHR2B_Ttr,+	Bottlenose_dolphin_CHR56		CHR2A_Ttr	CHR2A_Ttr	CHR2A_Ttr	CHR2A_Ttr	CHR2A_Ttr	CHR2A_Ttr	CHR2A_Ttr	CHR2A_Ttr	CHR2A_Ttr	CHR2A_Ttr	CHR2A_Ttr	CHR2A_Ttr	CHR2A_Ttr	-	-	-	-	-	-	-	CHR2B_Ttr	?	CHR2B_Ttr	-	-	-
Bottlenose_dolphin QMGA01000433.1:3927734-3927946	CHR2A_Ttr,C	CHR2B_Ttr,C	Bottlenose_dolphin_CHR75	1 nt	CHR2A_Ttr	CHR2A_Ttr	CHR2A_Ttr	CHR2A_Ttr	CHR2A_Ttr	CHR2A_Ttr	CHR2A_Ttr	CHR2A_Ttr	CHR2A_Ttr	CHR2A_Ttr	CHR2A_Ttr	CHR2A_Ttr	CHR2A_Ttr	-	-	-	-	-	-	-	-	CHR2B_Ttr	CHR2B_Ttr	CHR2B_Ttr	-	-
Bottlenose_dolphin QMGA01000369.1:6447054-6447263	CHR2A_Ttr,C	CHR2B_Ttr,C	Bottlenose_dolphin_CHR183		CHR2A_Ttr	CHR2A_Ttr	CHR2A_Ttr	CHR2A_Ttr	CHR2A_Ttr	CHR2A_Ttr	CHR2A_Ttr	CHR2A_Ttr	CHR2A_Ttr	CHR2A_Ttr	-	-	-	-	-	-	-	-	?	CHR2B_Ttr	CHR2B_Ttr	CHR2B_Ttr	CHR2B_Ttr	CHR2B_Ttr	-	-
Bottlenose_dolphin QMGA01000043.1:13960519-13960725	CHR2A_Ttr,+	CHR2B_Ttr,+	Bottlenose_dolphin_CHR192		CHR2A_Ttr	CHR2A_Ttr	CHR2A_Ttr	CHR2A_Ttr	CHR2A_Ttr	CHR2A_Ttr	CHR2A_Ttr	CHR2A_Ttr	CHR2A_Ttr	CHR2A_Ttr	CHR2A_Ttr	CHR2A_Ttr	CHR2A_Ttr	-	-	-	-	-	?	CHR2B_Ttr	CHR2B_Ttr	CHR2B_Ttr	CHR2B_Ttr	CHR2B_Ttr	-	-
Bottlenose_dolphin QMGA01000034.1:46416386-46416588	CHR2A_Ttr,C	CHR2B_Ttr,C	Bottlenose_dolphin_CHR237		CHR2A_Ttr	CHR2A_Ttr	CHR2A_Ttr	CHR2A_Ttr	CHR2A_Ttr	CHR2A_Ttr	CHR2A_Ttr	CHR2A_Ttr	CHR2A_Ttr	CHR2A_Ttr	-	-	-	-	-	-	-	-	CHR2B_Ttr	CHR2B_Ttr	CHR2B_Ttr	CHR2B_Ttr	CHR2B_Ttr	CHR2B_Ttr	-	-
Bottlenose_dolphin QMGA01000181.1:1861209-1861399	CHR2A_Ttr,C	CHR2B_Ttr,C	Bottlenose_dolphin_CHR305	1 nt	CHR2A_Ttr	CHR2A_Ttr	CHR2A_Ttr	CHR2A_Ttr	CHR2A_Ttr	CHR2A_Ttr	-	-	-	-	-	-	-	-	-	-	-	-	CHR2B_Ttr	CHR2B_Ttr	CHR2B_Ttr	CHR2B_Ttr	CHR2B_Ttr	CHR2B_Ttr	-	-
Bottlenose_dolphin QMGA01000095.1:2262521-2262731	CHR2A_Ttr,C	CHR-2B,C	Bottlenose_dolphin_CHR311		CHR2A_Ttr	CHR2A_Ttr	CHR2A_Ttr	CHR2A_Ttr	CHR2A_Ttr	CHR2A_Ttr	CHR2A_Ttr	CHR2A_Ttr	CHR2A_Ttr	CHR2A_Ttr	-	-	-	-	-	-	-	-	CHR-2B	-	-	CHR-2B	CHR-2B	-	-	-
Bottlenose_dolphin QMGA01000034.1:33627887-33628095	CHR2A_Ttr,C	CHR-2,C	Bottlenose_dolphin_CHR370		CHR2A_Ttr	CHR2A_Ttr	CHR2A_Ttr	CHR2A_Ttr	CHR2A_Ttr	CHR2A_Ttr	CHR2A_Ttr	CHR2A_Ttr	CHR2A_Ttr	CHR2A_Ttr	-	-	-	-	CHR2A_Ttr	-	-	-	CHR-2	CHR-2	CHR-2	CHR-2	CHR-2	CHR-2	-	-
Bottlenose_dolphin QMGA01000345.1:17795521-17795732	CHR2A_Ttr,C	CHR2B_Ttr,C	Bottlenose_dolphin_CHR375		CHR2A_Ttr	CHR2A_Ttr	CHR2A_Ttr	CHR2A_Ttr	CHR2A_Ttr	CHR2A_Ttr	CHR2A_Ttr	CHR2A_Ttr	CHR2A_Ttr	CHR2A_Ttr	CHR2A_Ttr	CHR2A_Ttr	CHR2A_Ttr	-	?	-	-	-	-	-	-	-	CHR2B_Ttr	CHR2B_Ttr	-	-
Bottlenose_dolphin QMGA01000002.1:21292643-21292859	CHR2A_Ttr,C	CHR2B_Ttr,C	Bottlenose_dolphin_CHR392		CHR2A_Ttr	CHR2A_Ttr	CHR2A_Ttr	CHR2A_Ttr	CHR2A_Ttr	CHR2A_Ttr	CHR2A_Ttr	CHR2A_Ttr	CHR2A_Ttr	CHR2A_Ttr	CHR2A_Ttr	CHR2A_Ttr	CHR2A_Ttr	-	-	-	-	-	-	-	-	CHR2B_Ttr	CHR2B_Ttr	-	-	-
Bottlenose_dolphin QMGA01000002.1:12152000-12152202	CHR2A_Ttr,C	CHR2B_Ttr,C	Bottlenose_dolphin_CHR401		CHR2A_Ttr	CHR2A_Ttr	CHR2A_Ttr	CHR2A_Ttr	CHR2A_Ttr	CHR2A_Ttr	CHR2A_Ttr	CHR2A_Ttr	CHR2A_Ttr	CHR2A_Ttr	CHR2A_Ttr	CHR2A_Ttr	?	-	-	-	-	-	-	-	-	-	CHR2B_Ttr	-	-	-
Bottlenose_dolphin QMGA01000037.1:15394685-15394887	CHR2A_Ttr,C	CHR2B_Ttr,C	Bottlenose_dolphin_CHR426		CHR2A_Ttr	CHR2A_Ttr	CHR2A_Ttr	CHR2A_Ttr	CHR2A_Ttr	CHR2A_Ttr	CHR2A_Ttr	CHR2A_Ttr	CHR2A_Ttr	CHR2A_Ttr	CHR2A_Ttr	CHR2A_Ttr	CHR2A_Ttr	-	-	-	-	-	?	CHR2B_Ttr	-	CHR2B_Ttr	CHR2B_Ttr	-	-	-
Bottlenose_dolphin QMGA01000048.1:11706134-11706337	CHR2A_Ttr,C	CHR2B_Ttr,C	Bottlenose_dolphin_CHR435		CHR2A_Ttr	CHR2A_Ttr	CHR2A_Ttr	CHR2A_Ttr	CHR2A_Ttr	CHR2A_Ttr	CHR2A_Ttr	CHR2A_Ttr	CHR2A_Ttr	CHR2A_Ttr	-	-	-	-	-	-	-	-	-	?	-	CHR2B_Ttr	CHR2B_Ttr	-	-	-
Bottlenose_dolphin QMGA01000256.1:1227564-1227844	CHR2B_Ttr,+	CHR2B_Ttr,+	Bottlenose_dolphin_CHR450		CHR2B_Ttr	CHR2B_Ttr	CHR2B_Ttr	CHR2B_Ttr	CHR2B_Ttr	CHR2B_Ttr	CHR2B_Ttr	CHR2B_Ttr	CHR2B_Ttr	CHR2B_Ttr	CHR2B_Ttr	CHR2B_Ttr	CHR2B_Ttr	CHR2B_Ttr	CHR2B_Ttr	-	-	-	CHR2B_Ttr	CHR2B_Ttr	CHR2B_Ttr	CHR2B_Ttr	CHR2B_Ttr	-	-	-
Bottlenose_dolphin QMGA01000469.1:20479980-20480190	CHR2A_Ttr,+	CHR2B_Ttr,+	Bottlenose_dolphin_CHR466		CHR2A_Ttr	CHR2A_Ttr	CHR2A_Ttr	CHR2A_Ttr	CHR2A_Ttr	CHR2A_Ttr	CHR2A_Ttr	CHR2A_Ttr	CHR2A_Ttr	CHR2A_Ttr	CHR2A_Ttr	CHR2A_Ttr	CHR2A_Ttr	CHR2A_Ttr	CHR2A_Ttr	-	-	-	-	-	-	-	CHR2B_Ttr	-	-	-
Bottlenose_dolphin QMGA01000271.1:876910-877116	CHR2A_Ttr,+	CHR2B_Ttr,+	Bottlenose_dolphin_CHR473	1 nt	CHR2A_Ttr	CHR2A_Ttr	CHR2A_Ttr	CHR2A_Ttr	CHR2A_Ttr	CHR2A_Ttr	CHR2A_Ttr	CHR2A_Ttr	CHR2A_Ttr	CHR2A_Ttr	CHR2A_Ttr	CHR2A_Ttr	CHR2A_Ttr	-	-	-	-	-	CHR2B_Ttr	CHR2B_Ttr	CHR2B_Ttr	CHR2B_Ttr	CHR2B_Ttr	CHR2B_Ttr	-	-
Bottlenose_dolphin QMGA01000002.1:43999707-43999919	CHR2A_Ttr,+	CHR-2,+	Bottlenose_dolphin_CHR558		CHR2A_Ttr	CHR2A_Ttr	CHR2A_Ttr	CHR2A_Ttr	CHR2A_Ttr	CHR2A_Ttr	CHR2A_Ttr	CHR2A_Ttr	CHR2A_Ttr	CHR2A_Ttr	CHR2A_Ttr	CHR2A_Ttr	CHR2A_Ttr	-	-	CHR2A_Ttr	-	-	CHR-2	CHR-2	CHR-2	CHR-2	CHR-2	CHR-2	-	-
Bottlenose_dolphin QMGA01000024.1:9676423-9676630	CHR2A_Ttr,C	CHR2B_Ttr,C	Bottlenose_dolphin_CHR440		CHR2A_Ttr	CHR2A_Ttr	CHR2A_Ttr	CHR2A_Ttr	CHR2A_Ttr	CHR2A_Ttr	CHR2A_Ttr	CHR2A_Ttr	CHR2A_Ttr	CHR2A_Ttr	CHR2A_Ttr	CHR2A_Ttr	CHR2A_Ttr	-	-	-	-	CHR2B_Ttr	-	-	-	-	-	-	-	-
Bottlenose_dolphin QMGA01000049.1:16098496-16098706	CHR2A_Ttr,C	CHR2B_Ttr,C	Bottlenose_dolphin_CHR490		CHR2A_Ttr	CHR2A_Ttr	CHR2A_Ttr	CHR2A_Ttr	CHR2A_Ttr	CHR2A_Ttr	CHR2A_Ttr	CHR2A_Ttr	CHR2A_Ttr	CHR2A_Ttr	CHR2A_Ttr	CHR2A_Ttr	CHR2A_Ttr	CHR2A_Ttr	CHR2A_Ttr	-	CHR2B_Ttr	CHR2B_Ttr	-	-	-	-	-	-	-	-
Bottlenose_dolphin QMGA01000411.1:13297073-13297283	CHR2A_Ttr,+	CHR-2,+	Bottlenose_dolphin_CHR500		CHR2A_Ttr	CHR2A_Ttr	CHR2A_Ttr	CHR2A_Ttr	CHR2A_Ttr	CHR2A_Ttr	CHR2A_Ttr	CHR2A_Ttr	CHR2A_Ttr	CHR2A_Ttr	CHR2A_Ttr	CHR2A_Ttr	CHR2A_Ttr	CHR2A_Ttr	CHR2A_Ttr	-	CHR-2	CHR-2	-	-	-	-	-	-	-	-
Bottlenose_dolphin QMGA01000034.1:33698092-33698312	CHR2A_Ttr,+	CHR2B_Ttr,+	Bottlenose_dolphin_CHR553		CHR2A_Ttr	CHR2A_Ttr	CHR2A_Ttr	CHR2A_Ttr	CHR2A_Ttr	CHR2A_Ttr	CHR2A_Ttr	CHR2A_Ttr	CHR2A_Ttr	CHR2A_Ttr	CHR2A_Ttr	CHR2A_Ttr	CHR2A_Ttr	-	-	-	CHR2B_Ttr	CHR2B_Ttr	-	-	-	-	-	-	-	-
Bottlenose_dolphin QMGA01000027.1:1596295-1596505	CHR2A_Ttr,C	CHR-2,C	Bottlenose_dolphin_CHR556		CHR2A_Ttr	CHR2A_Ttr	CHR2A_Ttr	-	-	-	-	-	-	-	-	?	-	-	-	-	CHR-2	CHR-2	-	-	-	-	-	-	-	-
Bottlenose_dolphin QMGA01000267.1:25850766-25850978	CHR2A_Ttr,+	CHR2B_Ttr,+	Bottlenose_dolphin_CHR639	1 nt	CHR2A_Ttr	CHR2A_Ttr	CHR2A_Ttr	CHR2A_Ttr	CHR2A_Ttr	CHR2A_Ttr	CHR2A_Ttr	CHR2A_Ttr	CHR2A_Ttr	CHR2A_Ttr	CHR2A_Ttr	CHR2A_Ttr	CHR2A_Ttr	CHR2A_Ttr	CHR2A_Ttr	CHR2A_Ttr	CHR2B_Ttr	CHR2B_Ttr	-	-	-	-	-	-	-	-
Bottlenose_dolphin QMGA01000358.1:33557509-33557717	CHR2A_Ttr,+	CHR2A_Ttr,C	Bottlenose_dolphin_CHR210	1 nt	CHR2A_Ttr	CHR2A_Ttr	CHR2A_Ttr	CHR2A_Ttr	CHR2A_Ttr	CHR2A_Ttr	CHR2A_Ttr	CHR2A_Ttr	CHR2A_Ttr	CHR2A_Ttr	CHR2A_Ttr	CHR2A_Ttr	CHR2A_Ttr	-	-	-	-	CHR2A_Ttr	-	-	-	-	-	-	-	-
Shift 2-3
Bottlenose_dolphin QMGA01000075.1:22574852-22575056	CHR2A_Ttr,C	CHR2B_Ttr,C	Bottlenose_dolphin_CHR422	2 nt	CHR2A_Ttr	CHR2A_Ttr	CHR2A_Ttr	CHR2A_Ttr	-	-	?	?	-	-	-	-	-	-	-	-	-	-	CHR2B_Ttr	CHR2B_Ttr	CHR2B_Ttr	?	CHR2B_Ttr	-	-	-
Bottlenose_dolphin QMGA01000323.1:3264372-3264580	CHR2A_Ttr,C	CHR2B_Ttr,C	Bottlenose_dolphin_CHR239	3 nt	CHR2A_Ttr	CHR2A_Ttr	CHR2A_Ttr	CHR2A_Ttr	CHR2A_Ttr	CHR2A_Ttr	CHR2A_Ttr	CHR2A_Ttr	CHR2A_Ttr	CHR2A_Ttr	-	-	?	-	-	-	-	-	-	-	-	-	CHR2B_Ttr	-	-	-
Bottlenose_dolphin QMGA01000181.1:8412702-8412912	CHR2A_Ttr,+	CHR-2,+	Bottlenose_dolphin_CHR536	2 nt	CHR2A_Ttr	CHR2A_Ttr	CHR2A_Ttr	CHR2A_Ttr	CHR2A_Ttr	CHR2A_Ttr	-	-	-	-	-	-	-	CHR2A_Ttr	CHR2A_Ttr	-	CHR-2	CHR-2	-	-	-	-	-	-	-	-
Bottlenose_dolphin QMGA01000401.1:18177844-18178051	CHR2A_Ttr,C	CHR2A_Ttr,+	Bottlenose_dolphin_CHR492	2 nt	CHR2A_Ttr	CHR2A_Ttr	CHR2A_Ttr	CHR2A_Ttr	CHR2A_Ttr	CHR2A_Ttr	CHR2A_Ttr	?	CHR2A_Ttr	CHR2A_Ttr	-	-	-	-	-	-	CHR2A_Ttr	CHR2A_Ttr	-	-	-	-	-	-	-	-
Tursiops truncatus (-)
Shift 0-3
Sperm_whale UEMC01000019.1:48487832-48488107	CHR2A_Ttr,C	CHR2B_Ttr,C	Sperm_whale_CHR113		-	-	-	-	-	-	-	-	-	-	-	-	-	CHR2A_Ttr	CHR2A_Ttr	-	CHR2B_Ttr	CHR2B_Ttr	-	-	-	-	-	-	-	?
Sperm_whale UEMC01000014.1:81145981-81146249	CHR2A_Ttr,+	CHR2B_Ttr,+	Sperm_whale_CHR19		-	-	-	-	-	-	-	-	-	-	-	-	CHR2A_Ttr	-	-	-	CHR2B_Ttr	CHR2B_Ttr	-	-	-	-	-	-	-	-
Bottlenose_dolphin QMGA01000169.1:24884049-24884254	CHR2A_Ttr,C	CHR2A_Ttr,+	Bottlenose_dolphin_CHR234	1 nt	-	-	-	-	-	-	-	-	-	-	-	-	-	-	-	CHR2A_Ttr	-	CHR2A_Ttr	-	-	-	-	-	-	-	-
Sperm_whale UEMC01000001.1:42665258-42665545	CHR2A_Ttr,C	CHR2B_Ttr,C	Sperm_whale_CHR143	2 nt	-	-	-	-	-	-	-	-	-	-	-	-	-	CHR2A_Ttr	CHR2A_Ttr	-	-	-	?	CHR2B_Ttr	CHR2B_Ttr	CHR2B_Ttr	CHR2B_Ttr	CHR2B_Ttr	-	-
